# Supplementary material for: In-Depth Characterization of the Staphylococcus aureus Phosphoproteome Reveals New Targets of Stk1
Source: Mol Cell Proteomics. 2021 Jan 11;20:100034. doi: 10.1074/mcp.RA120.002232 (PMC7950182; doi:10.1074/mcp.RA120.002232)
Supplement: Supplemental Table S2 [file mmc3.xlsx]

## Sheet: Table of content
Table of content
Raw file	Sample
20190215_OR15_Ag1_Prust001_SA_2mg_Ctrl_1_IMAC_exp7.raw	SdrE mutant R1
20190215_OR15_Ag1_Prust001_SA_2mg_Ctrl_2_IMAC_exp7.raw	SdrE mutant R2
20190215_OR15_Ag1_Prust001_SA_2mg_Ctrl_3_IMAC_exp7.raw	SdrE mutant R3
20190215_OR15_Ag1_Prust001_SA_2mg_Ctrl_4_IMAC_exp7.raw	SdrE mutant R4
20190215_OR15_Ag1_Prust001_SA_2mg_Stk1_1_IMAC_exp7.raw	Stk1 mutant R1
20190215_OR15_Ag1_Prust001_SA_2mg_Stk1_2_IMAC_exp7.raw	Stk1 mutant R2
20190215_OR15_Ag1_Prust001_SA_2mg_Stk1_3_IMAC_exp7.raw	Stk1 mutant R3
20190215_OR15_Ag1_Prust001_SA_2mg_Stk1_4_IMAC_exp7.raw	Stk1 mutant R4
20190215_OR15_Ag1_Prust001_SA_2mg_Stp1_1_IMAC_exp7.raw	Stp1 mutant R1
20190215_OR15_Ag1_Prust001_SA_2mg_Stp1_2_IMAC_exp7.raw	Stp1 mutant R2
20190215_OR15_Ag1_Prust001_SA_2mg_Stp1_3_IMAC_exp7.raw	Stp1 mutant R3
20190215_OR15_Ag1_Prust001_SA_2mg_Stp1_4_IMAC_exp7.raw	Stp1 mutant R4
20180428_OR14_Ag1_Prust001_SA_2mg_Bsubtilis_IMAC_1.raw	R1
20180428_OR14_Ag1_Prust001_SA_2mg_Bsubtilis_IMAC_2.raw	R2
20180428_OR14_Ag1_Prust001_SA_2mg_Bsubtilis_IMAC_3.raw	R3
Sheet	Explanation
psites SdrE	List of all p-sites identified in SdrE mutants (n=4)
Class I psites SdrE	List of Class I sites identified in SdrE mutants (n=4)
psites Stk1	List of all p-sites identified in Stk1 mutants (n=4)
Class I psites Stk1	List of class I sites identified in Stk1 mutants (n=4)
psites Stp1	List of all p-sites identified in Stp1 mutants (n=4)
Class I psites Stp1	List of class I sites identified in Stp1 mutants (n=4)
psites B. subtilis	List of all p-sites identified in B. Subtilis 168 (n=3)
Class I psites B.subtilis	List of class I sites identified in B. subtilis 168 (n=3)

## Sheet: psites SdrE
Phospho (HSTY) Probabilities	Proteins	Positions within proteins	Localization prob	Score	Number of Phospho (HSTY)	Amino acid	Charge	Mass error [ppm]	Phospho (HSTY) Score diffs
NIENLNPGDS(0.86)VDH(0.137)FFLVH(0.003)K	A0A0H2XHZ3;A0A0E1VGC3	12;12	0.859864	40.52	1	S	3	0.52671	NIENLNPGDS(7.97)VDH(-7.97)FFLVH(-24.72)K
AGLAEISIPENEPGS(0.5)S(0.5)IMPGK	A0A0E1VGD1;A0A0H2XEK9	316;316	0.499972	48.547	1	S	2	3.0484	AGLAEIS(-39.55)IPENEPGS(0)S(0)IMPGK
AGLAEISIPENEPGS(0.5)S(0.5)IMPGK	A0A0E1VGD1;A0A0H2XEK9	317;317	0.499972	48.547	1	S	2	3.0484	AGLAEIS(-39.55)IPENEPGS(0)S(0)IMPGK
EDKFDS(1)IIK	A0A0E1VGD1;A0A0H2XEK9	178;178	1	80.706	1	S	2	-0.26848	EDKFDS(80.71)IIK
GAT(0.337)S(0.578)H(0.085)YDYVCNEVAK	Q2FFX3;A8Z4J3;A0A0E1VGE7	86;86;86	0.57814	125.28	1	S	2	-0.60847	GAT(-2.35)S(2.35)H(-8.32)Y(-71.71)DY(-86.88)VCNEVAK
EELS(1)LAYSPGVAEPCK	A0A0H2XH21;A0A0E1VGK2	33;33	0.999976	84.753	1	S	2	1.1432	EELS(47.73)LAY(-47.73)S(-51.41)PGVAEPCK
NMVMCDS(1)RGAIFEGR	A0A0H2XH21;A0A0E1VGK2	216;216	1	100.58	1	S	3	-0.97084	NMVMCDS(53.45)RGAIFEGR
S(1)LRDEALEMHK	A0A0H2XH21;A0A0E1VGK2	2;2	0.999997	60.657	1	S	3	-0.68567	S(55.39)LRDEALEMH(-55.39)K
TIYHTGDT(0.001)GLFS(0.985)DMS(0.015)LIAK	Q2FG31;A8Z2M2;A0A0E1VGK7	149;149;149	0.984813	77.221	1	S	3	-4.1785	T(-54.79)IY(-51.23)H(-48.55)T(-43)GDT(-32.37)GLFS(18.31)DMS(-18.31)LIAK
AIEIAEQALES(0.998)VEPGVT(0.002)K	Q2FG20;A8Z2N4;A0A0E1VGL6	548;548;548	0.997589	86.378	1	S	2	1.4256	AIEIAEQALES(26.17)VEPGVT(-26.17)K
DVNEQFS(1)ERPIHVK	Q2FG20;A8Z2N4;A0A0E1VGL6	465;465;465	0.999792	105.39	1	S	3	-0.063982	DVNEQFS(36.81)ERPIH(-36.81)VK
ENYYINES(0.999)DAQS(0.001)VR	Q2FG20;A8Z2N4;A0A0E1VGL6	345;345;345	0.998693	213.99	1	S	2	-0.93508	ENY(-96.57)Y(-75.87)INES(28.83)DAQS(-28.83)VR
HQFGEAAS(1)LLETEIEK	Q2FG20;A8Z2N4;A0A0E1VGL6	168;168;168	1	193.06	1	S	2	-3.214	H(-83.7)QFGEAAS(66.43)LLET(-66.43)EIEK
KDYS(1)NVDK	Q2FG20;A8Z2N4;A0A0E1VGL6	517;517;517	0.999998	83.438	1	S	2	0.89004	KDY(-57.27)S(57.27)NVDK
KNEIETLPFDQNLAQLS(1)K	Q2FG20;A8Z2N4;A0A0E1VGL6	54;54;54	1	135.76	1	S	3	0.83288	KNEIET(-124.67)LPFDQNLAQLS(124.67)K
LLAS(0.979)NLT(0.018)S(0.003)VPER	Q2FG20;A8Z2N4;A0A0E1VGL6	437;437;437	0.979246	54.608	1	S	2	-0.64094	LLAS(17.42)NLT(-17.42)S(-25.13)VPER
RLLASNLT(0.029)S(0.971)VPER	Q2FG20;A8Z2N4;A0A0E1VGL6	441;441;441	0.970964	199.13	1	S	3	0.55343	RLLAS(-48.57)NLT(-15.24)S(15.24)VPER
VDS(0.934)T(0.066)LQSLK	Q2FG20;A8Z2N4;A0A0E1VGL6	256;256;256	0.934003	80.037	1	S	2	-0.18053	VDS(11.51)T(-11.51)LQS(-42.31)LK
VDSTLQS(1)LK	Q2FG20;A8Z2N4;A0A0E1VGL6	260;260;260	0.999999	132.32	1	S	2	-0.16747	VDS(-67.5)T(-61.59)LQS(61.59)LK
AAS(1)RVIDAAVEK	A0A0H2XHS2;A0A0E1VGM3	38;38	1	111.07	1	S	2	-0.33283	AAS(111.07)RVIDAAVEK
ITDSIEDT(0.067)IAS(0.933)K	A0A0H2XHS2;A0A0E1VGM3	391;391	0.933189	169.46	1	S	2	-0.2571	IT(-142.8)DS(-80.2)IEDT(-11.45)IAS(11.45)K
S(1)LNVALR	A0A0H2XHS2;A0A0E1VGM3	103;103	1	70.256	1	S	2	0.14524	S(66.35)LNVALR
S(0.976)VT(0.021)LVH(0.003)K	A0A0H2XHS2;A0A0E1VGM3	214;214	0.976112	60.478	1	S	2	0.14268	S(16.71)VT(-16.71)LVH(-25.04)K
SDFNH(0.001)T(0.012)DH(0.422)S(0.558)T(0.007)TNHSQTPR	A0A0H2XGV4;A0A0E1VGM4	10;10	0.557786	214.35	1	S	3	0.67431	S(-78.37)DFNH(-26.03)T(-16.63)DH(-1.22)S(1.22)T(-18.96)T(-47.66)NH(-50.7)S(-61.47)QT(-76.9)PR
S(0.001)DFNH(0.001)T(0.002)DH(0.006)S(0.027)T(0.027)T(0.027)NH(0.022)S(0.481)QT(0.406)PR	A0A0H2XGV4;A0A0E1VGM4	15;15	0.480778	40.381		S	3	0.67076	S(-29.08)DFNH(-29.24)T(-24.08)DH(-18.77)S(-12.48)T(-12.48)T(-12.48)NH(-13.35)S(0.73)QT(-0.73)PR
QLGIIDDVIS(0.992)EPLGGAH(0.008)K	Q2FG38;A8Z2L5;A0A0E1VGM8	262;262;262	0.992474	53.779	1	S	3	-1.3069	QLGIIDDVIS(21.2)EPLGGAH(-21.2)K
DMQRLS(1)NK	A0A0H2XH26;A0A0E1VGM9	83;83	1	73.233	1	S	2	0.19756	DMQRLS(73.23)NK
DVEQAFS(0.758)WS(0.103)ET(0.14)GK	A0A0H2XH26;A0A0E1VGM9	35;35	0.757772	59.898	1	S	2	0.66512	DVEQAFS(7.34)WS(-8.69)ET(-7.34)GK
EGLS(1)AHAAPR	A0A0H2XH26;A0A0E1VGM9	525;525	0.99999	147.74	1	S	2	-0.27086	EGLS(49.93)AH(-49.93)AAPR
MLMS(1)AGDDIVEK	A0A0H2XH26;A0A0E1VGM9	310;310	1	110.38	1	S	2	-1.1228	MLMS(110.38)AGDDIVEK
SDDGLILHYT(0.073)S(0.309)GS(0.309)T(0.309)GQPK	A0A0H2XH26;A0A0E1VGM9	213;213	0.308852	79.652		S	3	-0.93278	S(-44.54)DDGLILH(-34.81)Y(-29.54)T(-6.26)S(0)GS(0)T(0)GQPK
SDDGLILH(0.001)YT(0.044)S(0.37)GS(0.46)T(0.125)GQPK	A0A0H2XH26;A0A0E1VGM9	215;215	0.459704	79.652		S	3	-1.9871	S(-52.41)DDGLILH(-27.13)Y(-44.26)T(-10.17)S(-0.95)GS(0.95)T(-5.64)GQPK
VGPFEVES(1)K	A0A0H2XH26;A0A0E1VGM9	471;471	1	133.07	1	S	2	0.80627	VGPFEVES(113.22)K
Y(0.001)DLS(0.814)S(0.185)LR	A0A0H2XH26;A0A0E1VGM9	322;322	0.813845	44.753	1	S	2	0.37848	Y(-28.89)DLS(6.43)S(-6.43)LR
Y(0.004)DLS(0.498)S(0.498)LR	A0A0H2XH26;A0A0E1VGM9	323;323	0.497973	41.448		S	2	1.6748	Y(-20.89)DLS(0)S(0)LR
EMLNDLIDS(1)NK	A0A0H2XI85;A0A0E1VGN3	60;60	1	91.202	1	S	2	-1.8764	EMLNDLIDS(91.2)NK
S(1)NKLESYR	A0A0H2XI85;A0A0E1VGN3	2;2	0.999998	68.657	1	S	2	-0.76954	S(58.29)NKLES(-58.29)Y(-65.47)R
FIVGS(0.994)VS(0.002)ES(0.004)IVR	Q2FG28;A0A0E1VGN7	126;126	0.994385	113.24	1	S	2	-0.49692	FIVGS(24.12)VS(-27.51)ES(-24.12)IVR
FIVGS(0.327)VS(0.504)ES(0.169)IVR	Q2FG28;A0A0E1VGN7	128;128	0.50392	131.13	1	S	2	0.36353	FIVGS(-1.88)VS(1.88)ES(-4.74)IVR
FIVGS(0.007)VS(0.004)ES(0.989)IVR	Q2FG28;A0A0E1VGN7	130;130	0.988832	139.78	1	S	2	0.42282	FIVGS(-21.52)VS(-23.72)ES(21.52)IVR
LAHEINADLIMS(0.001)GT(0.054)S(0.945)GLNAVER	Q2FG28;A0A0E1VGN7	114;114	0.945161	117.03	1	S	3	1.4794	LAH(-89.97)EINADLIMS(-30.51)GT(-12.43)S(12.43)GLNAVER
LTIVNVIDS(1)R	Q2FG28;A0A0E1VGN7	43;43	1	170.66	1	S	2	0.25641	LT(-138.8)IVNVIDS(138.8)R
TYS(0.992)S(0.008)YEVYDAQFTEK	Q2FG28;A0A0E1VGN7	47;47	0.991531	261.27	1	S	2	-0.19003	T(-53.13)Y(-152.71)S(20.69)S(-20.69)Y(-141.51)EVY(-195.01)DAQFT(-215.55)EK
TYS(0.006)S(0.994)YEVYDAQFTEK	Q2FG28;A0A0E1VGN7	48;48	0.993713	191.19	1	S	2	-0.19136	T(-57.06)Y(-74.1)S(-22.02)S(22.02)Y(-43.57)EVY(-117.52)DAQFT(-146.5)EK
IADYTLS(1)QLK	A0A0H2XGM8;A0A0E1VGP8	77;77	0.999935	127.87	1	S	2	1.432	IADY(-89.09)T(-41.85)LS(41.85)QLK
S(1)KFDEQIIVVPR	A0A0H2XGI9;A0A0E1VGQ2	2;2	1	147.18	1	S	3	0.57844	S(61.66)KFDEQIIVVPR
GVHVPS(0.888)T(0.112)AK	Q2FG54;A8Z2J8;A0A0E1VGQ6	188;188;188	0.888305	74.165	1	S	2	-1.4108	GVH(-41.41)VPS(9.01)T(-9.01)AK
LLS(0.998)T(0.002)AGAYWR	Q2FG54;A8Z2J8;A0A0E1VGQ6	199;199;199	0.997909	76.143		S	2	1.6092	LLS(26.79)T(-26.79)AGAY(-56.36)WR
PH(0.289)S(0.414)Y(0.297)RELPIR	Q2FG54;A8Z2J8;A0A0E1VGQ6	349;349;349	0.413974	63.216		S	3	0.74402	PH(-1.57)S(1.44)Y(-1.44)RELPIR
YEAS(1)GAVSGLQR	Q2FG54;A8Z2J8;A0A0E1VGQ6	369;369;369	0.999994	132.79	1	S	2	0.34889	Y(-81.52)EAS(52.55)GAVS(-52.55)GLQR
YEASGAVS(1)GLQRVR	Q2FG54;A8Z2J8;A0A0E1VGQ6	373;373;373	1	122.46	1	S	2	-0.063551	Y(-107.34)EAS(-73.85)GAVS(73.85)GLQRVR
EARVS(1)MATVSR	A0A0H2XH43;A0A0E1VGR3	15;15	0.999916	52.891	1	S	3	0.067528	EARVS(41.25)MAT(-41.25)VS(-50.23)R
EIFNNLLS(1)K	A0A0H2XH43;A0A0E1VGR3	114;114	1	80.916	1	S	2	-0.26296	EIFNNLLS(72.65)K
ELINQS(0.5)S(0.5)VPVVVSGTNGK	A0A0H2XH43;A0A0E1VGR3	138;138	0.499903	57.802	1	S	2	-1.8745	ELINQS(0)S(0)VPVVVS(-35.22)GT(-40.59)NGK
ELINQS(0.154)S(0.846)VPVVVSGTNGK	A0A0H2XH43;A0A0E1VGR3	139;139	0.845897	94.544	1	S	2	-1.2196	ELINQS(-7.4)S(7.4)VPVVVS(-43.94)GT(-51.73)NGK
NGLQLGDTLNCS(1)GAESYK	A0A0H2XH43;A0A0E1VGR3	217;217	0.999791	203.89	1	S	2	-0.52581	NGLQLGDT(-57.69)LNCS(36.84)GAES(-36.84)Y(-121.04)K
S(1)FALVGGEHSK	A0A0H2XH43;A0A0E1VGR3	179;179	1	88.187	1	S	2	-0.8543	S(78.65)FALVGGEH(-79.37)S(-78.65)K
SFALVGGEH(0.427)S(0.573)K	A0A0H2XH43;A0A0E1VGR3	188;188	0.572645	116.01	1	S	2	-0.26057	S(-96.29)FALVGGEH(-1.27)S(1.27)K
T(0.029)GS(0.971)EGAPEIK	A0A0H2XJ82;A0A0E1VGS3	130;130	0.971323	68.536	1	S	2	-1.6999	T(-15.3)GS(15.3)EGAPEIK
MVS(1)EFAQR	Q2FG61;A8Z2J6;A0A0E1VGT3	318;318;318	1	152.34	1	S	2	-1.3452	MVS(135.71)EFAQR
QFNIS(1)VEDIK	Q2FG61;A8Z2J6;A0A0E1VGT3	393;393;393	1	126.19	1	S	2	0.13449	QFNIS(107.06)VEDIK
KVGS(1)DLENNK	A0A0H2XF90;A0A0E1VGT6	236;236	1	66.023	1	S	2	-1.4012	KVGS(66.02)DLENNK
VLFVGGDS(1)VK	Q2FG80;A8Z2H5;A0A0E1VGU5	45;45;45	1	105.65	1	S	2	0.66549	VLFVGGDS(105.65)VK
S(1)IALAMIK	Q2FGI5;A8Z476;A0A0E1VGU8	325;325;325	1	76.1	1	S	2	0.27462	S(76.1)IALAMIK
LQS(1)ELDRVDKK	Q2FG72;A8Z2I4;A0A0E1VGV4	827;827;827	1	119.74	1	S	3	1.0064	LQS(51.73)ELDRVDKK
YFLAT(0.03)GS(0.443)S(0.443)PGH(0.084)DLR	Q2FG72;A8Z2I4;A0A0E1VGV4	551;551;551	0.44284	73.927		S	2	-1.0617	Y(-45.49)FLAT(-11.66)GS(0)S(0)PGH(-7.22)DLR
YFLATGS(0.114)S(0.841)PGH(0.045)DLR	Q2FG72;A8Z2I4;A0A0E1VGV4	552;552;552	0.840621	136.99	1	S	2	-1.1411	Y(-112.7)FLAT(-45.13)GS(-8.67)S(8.67)PGH(-12.69)DLR
WSIHT(0.003)DT(0.032)S(0.364)DS(0.252)T(0.321)GYT(0.028)LLK	A0A0H2XFM4;A0A0E1VGV6	37;37	0.363518	66.246		S	2	-0.56962	WS(-34.18)IH(-34.61)T(-20.38)DT(-10.59)S(0.54)DS(-1.6)T(-0.54)GY(-35.02)T(-11.07)LLK
WSIHTDTS(0.001)DS(0.936)T(0.062)GYT(0.001)LLK	A0A0H2XFM4;A0A0E1VGV6	39;39	0.935717	152.89	1	S	3	-0.31794	WS(-59.65)IH(-58.26)T(-46.62)DT(-43.33)S(-30.09)DS(11.78)T(-11.78)GY(-53.45)T(-29.22)LLK
S(0.499)RIS(0.499)LIS(0.003)ISNTVDK	A0A0H2XHB5;A0A0E1VGX3	112;112	0.498703	49.036		S	3	0.69006	S(0)RIS(0)LIS(-22.96)IS(-39.47)NT(-44.78)VDK
ISLIS(0.04)IS(0.48)NT(0.48)VDK	A0A0H2XHB5;A0A0E1VGX3	117;117	0.479731	42.095		S	2	-0.34666	IS(-34.93)LIS(-10.75)IS(0)NT(0)VDK
S(0.67)RIS(0.33)LISISNTVDK	A0A0H2XHB5;A0A0E1VGX3	109;109	0.669588	62.658	1	S	3	0.52241	S(3.07)RIS(-3.07)LIS(-32.17)IS(-51)NT(-54.57)VDK
S(0.796)T(0.204)IIGEIK	A0A0H2XHB5;A0A0E1VGX3	73;73	0.795946	42.336	1	S	2	-0.1537	S(5.91)T(-5.91)IIGEIK
YLS(0.002)GFT(0.011)GT(0.421)S(0.552)GALIIS(0.014)K	A0A0H2XHB5;A0A0E1VGX3	37;37	0.551539	53.995	1	S	2	0.066286	Y(-40.59)LS(-24.26)GFT(-16.9)GT(-1.17)S(1.17)GALIIS(-15.97)K
EIS(1)EELNEEEK	A0A0H2XGA0;A0A0E1VGX9	60;60	1	175.49	1	S	2	0.39938	EIS(175.49)EELNEEEK
H(0.006)RPS(0.958)RQDNS(0.036)DEIRR	A0A0H2XGA0;A0A0E1VGX9	131;131	0.957867	42.277	1	S	4	-0.028721	H(-21.86)RPS(14.26)RQDNS(-14.26)DEIRR
S(1)KPVVEPMAPK	A0A0H2XGA0;A0A0E1VGX9	93;93	1	102.87	1	S	2	-0.25829	S(79.49)KPVVEPMAPK
THSS(0.001)S(0.018)GRS(0.98)PSQLGFR	Q2FGE1;A8Z4C1;A0A0E1VGY8	65;65;65	0.980351	197.15	1	S	2	1.24	T(-88.08)H(-98.48)S(-65.19)S(-28.22)S(-17.36)GRS(17.36)PS(-37.46)QLGFR
S(0.014)PS(0.986)QLGFR	Q2FGE1;A8Z4C1;A0A0E1VGY8	67;67;67	0.986017	50.966	1	S	2	-1.8171	S(-18.48)PS(18.48)QLGFR
THS(0.017)S(0.784)S(0.158)GRS(0.04)PS(0.001)QLGFR	Q2FGE1;A8Z4C1;A0A0E1VGY8	61;61;61	0.783987	189.59	1	S	2	1.1844	T(-39.35)H(-51.94)S(-16.63)S(6.95)S(-6.95)GRS(-12.96)PS(-29.35)QLGFR
THS(0.012)S(0.106)S(0.882)GRSPSQLGFR	Q2FGE1;A8Z4C1;A0A0E1VGY8	62;62;62	0.881685	208.82	1	S	3	0.86255	T(-63.28)H(-51.97)S(-18.64)S(-9.21)S(9.21)GRS(-32.56)PS(-71.53)QLGFR
YYVNRLLEQT(0.276)S(0.379)H(0.345)QK	Q2FGE1;A8Z4C1;A0A0E1VGY8	83;83;83	0.379423	138.21		S	2	0.4015	Y(-31.19)Y(-37.53)VNRLLEQT(-1.39)S(0.42)H(-0.42)QK
AAILPLS(1)K	Q2FGF8;A8Z4A4;A0A0E1VH01	379;379;379	1	55.461	1	S	2	0.0035829	AAILPLS(48.09)K
DMDTIVS(1)LAK	Q2FGF8;A8Z4A4;A0A0E1VH01	10;10;10	0.999973	95.618	1	S	2	0.11617	DMDT(-45.65)IVS(45.65)LAK
DRDS(1)MEQVR	Q2FGF8;A8Z4A4;A0A0E1VH01	442;442;442	1	57.348	1	S	2	-1.106	DRDS(57.35)MEQVR
FSIDFDES(0.982)QS(0.018)IGKR	Q2FGF8;A8Z4A4;A0A0E1VH01	404;404;404	0.982164	152.99	1	S	2	-1.2202	FS(-127.56)IDFDES(17.41)QS(-17.41)IGKR
FSIDFDES(0.02)QS(0.98)IGKR	Q2FGF8;A8Z4A4;A0A0E1VH01	406;406;406	0.979943	130.24	1	S	2	-0.51129	FS(-111.51)IDFDES(-16.89)QS(16.89)IGKR
H(0.004)AEH(0.078)S(0.386)GEDFRY(0.14)H(0.386)DPET(0.007)NEK	Q2FGF8;A8Z4A4;A0A0E1VH01	309;309;309	0.385563	50.539		S	4	-0.93134	H(-19.61)AEH(-6.93)S(0)GEDFRY(-4.41)H(0)DPET(-17.61)NEK
LRDHDEDELS(0.902)H(0.097)YSNATTDIEYK	Q2FGF8;A8Z4A4;A0A0E1VH01	271;271;271	0.902428	151.95	1	S	3	-0.1224	LRDH(-47.08)DEDELS(9.67)H(-9.67)Y(-57.57)S(-39.15)NAT(-58.5)T(-64.75)DIEY(-115.96)K
LRDHDEDELS(0.089)H(0.288)Y(0.288)S(0.333)NAT(0.001)TDIEYK	Q2FGF8;A8Z4A4;A0A0E1VH01	274;274;274	0.33278	59.339		S	4	-0.0050527	LRDH(-43.64)DEDELS(-5.71)H(-0.63)Y(-0.63)S(0.63)NAT(-23.8)T(-28.69)DIEY(-38.42)K
LLS(1)GLADKK	A0A0H2XFA5;A0A0E1VH03	64;64	1	52.725	1	S	2	-1.2182	LLS(52.73)GLADKK
EFYEKPS(1)VK	Q2FGE8;A8Z4B4;A0A0E1VH11	42;42;42	0.999999	86.344	1	S	2	-1.5585	EFY(-62.06)EKPS(62.06)VK
KNES(1)LEDALRR	Q2FGE8;A8Z4B4;A0A0E1VH11	11;11;11	1	93.494	1	S	3	2.1805	KNES(42.21)LEDALRR
S(0.5)GT(0.5)IQEVR	Q2FGE8;A8Z4B4;A0A0E1VH11	26;26;26	0.5	94.692	1	S	2	-0.33312	S(0)GT(0)IQEVR
ENGVDLS(1)QDK	Q2FGE3;A8Z4B9;A0A0E1VH17	223;223;231	1	74.392	1	S	2	1.0705	ENGVDLS(74.39)QDK
ITIQS(0.987)S(0.013)SSLSDEEIDR	Q2FGE3;A8Z4B9;A0A0E1VH17	473;473;481	0.987078	222.45	1	S	2	-1.7051	IT(-84.22)IQS(18.96)S(-18.96)S(-34.42)S(-45.15)LS(-63.12)DEEIDR
ITIQS(0.014)S(0.971)S(0.014)S(0.002)LSDEEIDR	Q2FGE3;A8Z4B9;A0A0E1VH17	474;474;482	0.970538	228.19	1	S	2	-0.79091	IT(-97.54)IQS(-18.55)S(18.55)S(-18.55)S(-26.18)LS(-44.15)DEEIDR
ITIQS(0.01)S(0.106)S(0.775)S(0.106)LS(0.003)DEEIDR	Q2FGE3;A8Z4B9;A0A0E1VH17	475;475;483	0.775021	220.27	1	S	2	0.46288	IT(-76.19)IQS(-18.75)S(-8.66)S(8.66)S(-8.66)LS(-23.53)DEEIDR
ITIQS(0.022)S(0.172)S(0.172)S(0.631)LS(0.003)DEEIDR	Q2FGE3;A8Z4B9;A0A0E1VH17	476;476;484	0.630569	218.98	1	S	2	0.38993	IT(-116.6)IQS(-14.55)S(-5.64)S(-5.64)S(5.64)LS(-22.76)DEEIDR
FEELS(0.5)DS(0.5)LIRR	Q2FGE3;A8Z4B9;A0A0E1VH17	279;279;287	0.5	62.088	1	S	3	0.11981	FEELS(0)DS(0)LIRR
FEELS(0.005)DS(0.995)LIR	Q2FGE3;A8Z4B9;A0A0E1VH17	281;281;289	0.995474	138.55	1	S	2	-3.1774	FEELS(-23.42)DS(23.42)LIR
NTTIPT(0.5)S(0.5)K	Q2FGE3;A8Z4B9;A0A0E1VH17	391;391;399	0.499776	82.749		S	2	0.32373	NT(-69.57)T(-30.47)IPT(0)S(0)K
NEADS(1)LVFQVEK	Q2FGE3;A8Z4B9;A0A0E1VH17	511;511;519	1	127.36	1	S	2	-1.137	NEADS(127.36)LVFQVEK
NTAES(1)YLGEK	Q2FGE3;A8Z4B9;A0A0E1VH17	103;103;111	0.999879	102.4	1	S	2	-0.62969	NT(-85.73)AES(39.18)Y(-39.18)LGEK
QAITNPNTVQS(1)IKR	Q2FGE3;A8Z4B9;A0A0E1VH17	66;66;74	0.999952	147.1	1	S	3	0.22641	QAIT(-74.05)NPNT(-43.2)VQS(43.2)IKR
S(1)KFEELSDSLIR	Q2FGE3;A8Z4B9;A0A0E1VH17	273;273;281	1	142.38	1	S	2	-0.16774	S(110.86)KFEELS(-110.86)DS(-126.44)LIR
S(1)QIYSTAVDNQPSVDVHVLQGERPMAADNK	Q2FGE3;A8Z4B9;A0A0E1VH17	393;393;401	0.999994	273.6	1	S	3	0.27432	S(52.35)QIY(-89.7)S(-52.35)T(-76.28)AVDNQPS(-164.06)VDVH(-189.44)VLQGERPMAADNK
SQIYS(0.5)T(0.5)AVDNQPSVDVHVLQGERPMAADNK	Q2FGE3;A8Z4B9;A0A0E1VH17	397;397;405	0.499926	131.24	1	S	3	1.7954	S(-38.83)QIY(-37.83)S(0)T(0)AVDNQPS(-60.2)VDVH(-74.05)VLQGERPMAADNK
TLT(0.003)DLGENIGEEDKKS(0.997)AEEK	Q2FGE3;A8Z4B9;A0A0E1VH17	534;534;542	0.997209	45.395	1	S	3	-0.93027	T(-41.52)LT(-25.64)DLGENIGEEDKKS(25.64)AEEK
TTPS(1)VVAFK	Q2FGE3;A8Z4B9;A0A0E1VH17	38;38;46	0.999891	59.426		S	2	-2.0246	T(-42.65)T(-42.65)PS(42.65)VVAFK
VIQELS(1)AK	Q2FGE3;A8Z4B9;A0A0E1VH17	569;569;577	1	94.309	1	S	2	1.0702	VIQELS(82.75)AK
VIQNPEGS(0.846)RT(0.077)T(0.077)PSVVAFK	Q2FGE3;A8Z4B9;A0A0E1VH17	33;33;41	0.846428	142.94	1	S	2	1.4474	VIQNPEGS(10.43)RT(-10.43)T(-10.43)PS(-36.58)VVAFK
VYEQAAQQQQQAQGANAGQNNDS(0.801)T(0.199)VEDAEFK	Q2FGE3;A8Z4B9;A0A0E1VH17	594;594;602	0.800584	283.93	1	S	4	0.49773	VY(-35.42)EQAAQQQQQAQGANAGQNNDS(6.04)T(-6.04)VEDAEFK
DMQDQLLDS(1)MDLER	Q2FGD9;A8Z4C4;A0A0E1VH22	52;52;52	1	83.729	1	S	2	-0.62859	DMQDQLLDS(83.73)MDLER
APGT(0.001)DMMT(0.267)AS(0.732)ALR	A0A0H2XF54;A0A0E1VH28	119;119	0.732332	46.206	1	S	2	-3.3949	APGT(-30.7)DMMT(-4.38)AS(4.38)ALR
S(0.982)LAH(0.018)NIDPIFQIGK	A0A0H2XI06;A0A0E1VH30	12;12	0.982321	149	1	S	2	1.7231	S(17.45)LAH(-17.45)NIDPIFQIGK
S(0.998)IFH(0.002)EHNESK	A0A0H2XIM6;A0A0E1VH41	8;8	0.998184	77.593	1	S	3	1.3003	S(27.65)IFH(-27.65)EH(-39.95)NES(-57.91)K
LGIVH(0.016)T(0.045)PH(0.158)GS(0.773)FET(0.007)PMFMPVGTK	Q2FG88;A8Z2G7;A0A0E1VH44	28;28;28	0.773474	68.309	1	S	3	3.4837	LGIVH(-16.72)T(-12.32)PH(-6.89)GS(6.89)FET(-20.74)PMFMPVGT(-57.36)K
S(1)MGIDDALR	Q2FG83;A8Z2H2;A0A0E1VH49	401;401;401	1	63.073	1	S	2	2.6361	S(47.84)MGIDDALR
S(0.5)T(0.5)LLSIVSK	Q2FG83;A8Z2H2;A0A0E1VH49	172;172;172	0.499978	64.103	1	S	2	1.0564	S(0)T(0)LLS(-40.67)IVS(-59.21)K
GGGRPDMAQGGGTQPENIS(1)K	Q2FGA8;A8Z4F6;A0A0E1VH56	863;864;864	0.999999	103.75	1	S	3	-0.15583	GGGRPDMAQGGGT(-60.32)QPENIS(60.32)K
QNSQS(1)MQVQSEVLK	Q2FGA8;A8Z4F6;A0A0E1VH56	441;442;442	0.999558	141.54	1	S	2	0.61458	QNS(-33.54)QS(33.54)MQVQS(-85.4)EVLK
QNSQSMQVQS(1)EVLK	Q2FGA8;A8Z4F6;A0A0E1VH56	446;447;447	0.999995	95.264	1	S	2	-4.0131	QNS(-68.32)QS(-52.95)MQVQS(52.95)EVLK
HFQS(1)EDVK	A0A0H2XEQ2;A0A0E1VH62	281;281	0.999576	51.193	1	S	2	3.5569	H(-33.72)FQS(33.72)EDVK
NTQGIETEPVQLS(0.004)Y(0.004)S(0.08)MS(0.912)AQDK	A0A0H2XEQ2;A0A0E1VH62	412;412	0.912159	42.321	1	S	3	-0.95097	NT(-39.44)QGIET(-37.56)EPVQLS(-24.01)Y(-23.81)S(-10.56)MS(10.56)AQDK
PFGS(1)DLK	A0A0H2XEQ2;A0A0E1VH62	156;156	1	75.109	1	S	2	-0.33381	PFGS(44.35)DLK
S(1)AEALNNQIR	A0A0H2XEQ2;A0A0E1VH62	160;160	1	159.83	1	S	2	0.27762	S(122.98)AEALNNQIR
ELLGMS(0.909)H(0.091)EDIAQTFK	A0A0H2XGG1;A0A0E1VH79	210;210	0.908613	94.01	1	S	3	-0.6661	ELLGMS(9.98)H(-9.98)EDIAQT(-51.1)FK
GYSVS(0.002)VFNRS(0.499)S(0.499)EK	A0A0H2XGG1;A0A0E1VH79	34;34	0.499097	52.823		S	3	0.38171	GY(-49.51)S(-38.12)VS(-24.62)VFNRS(0)S(0)EK
GYSVS(0.002)VFNRS(0.499)S(0.499)EK	A0A0H2XGG1;A0A0E1VH79	35;35	0.499097	52.823		S	3	0.38171	GY(-49.51)S(-38.12)VS(-24.62)VFNRS(0)S(0)EK
NLAWNIES(1)R	A0A0H2XGG1;A0A0E1VH79	23;23	1	82.171	1	S	2	0.026515	NLAWNIES(82.17)R
S(1)ALAILATSTPNEVK	Q2FG85;A8Z2H0;A0A0E1VH81	84;84;84	1	82.651	1	S	2	-0.19001	S(71.73)ALAILAT(-71.73)S(-75.68)T(-75.68)PNEVK
QGPVVAIFGDT(0.016)KPCS(0.984)NER	Q2FGM9;A8Z2D7;A0A0E1VH97	216;216;216	0.983708	52.483	1	S	3	-3.0635	QGPVVAIFGDT(-17.81)KPCS(17.81)NER
NT(0.134)S(0.865)VFIPSDVASYQYK	Q2FGY5;A0A0E1VHA4	689;689	0.865372	48.112	1	S	2	-1.2735	NT(-8.09)S(8.09)VFIPS(-42.33)DVAS(-42.33)Y(-42.73)QY(-42.73)K
LS(0.262)T(0.262)S(0.262)GH(0.214)ILTNEFQQTEDK	A0A0H2XKH9;A0A0E1VHC3	294;294	0.261865	79.633		S	2	0.65674	LS(0)T(0)S(0)GH(-0.87)ILT(-35.64)NEFQQT(-69.58)EDK
LS(0.014)T(0.354)S(0.354)GH(0.275)ILT(0.002)NEFQQTEDK	A0A0H2XKH9;A0A0E1VHC3	296;296	0.354493	91.518		S	3	-2.5365	LS(-14.01)T(0)S(0)GH(-1.1)ILT(-23.62)NEFQQT(-82.04)EDK
IVGERVS(1)IVEDTPGVTR	Q2FGW7;A8Z454;A0A0E1VHC4	29;29;29	0.999992	87.156	1	S	3	0.32026	IVGERVS(51.41)IVEDT(-51.41)PGVT(-64.25)R
S(0.5)S(0.5)LVNAILGEDR	Q2FGW7;A8Z454;A0A0E1VHC4	189;189;189	0.5	89.629	1	S	2	0.26588	S(0)S(0)LVNAILGEDR
S(0.5)S(0.5)LVNAILGEDR	Q2FGW7;A8Z454;A0A0E1VHC4	190;190;190	0.5	89.629	1	S	2	0.26588	S(0)S(0)LVNAILGEDR
VIVS(0.858)NVAGT(0.071)T(0.071)R	Q2FGW7;A8Z454;A0A0E1VHC4	204;204;204	0.858268	40.767	1	S	2	-0.37827	VIVS(10.83)NVAGT(-10.83)T(-10.83)R
WDTVEKDS(1)K	Q2FGW7;A8Z454;A0A0E1VHC4	303;303;303	0.999995	88.187	1	S	2	-0.24299	WDT(-53.43)VEKDS(53.43)K
MADCSLQSGNYS(1)DAIR	A0A0E1VHF2;A0A0H2XHL1	184;137	0.999997	221.59	1	S	2	0.63816	MADCS(-139.04)LQS(-55.95)GNY(-109.46)S(55.95)DAIR
EAGS(1)AVDAVFESIQNSLAK	A0A0H2XF50;A0A0E1VHG1	23;23	1	220.6	1	S	2	0.50565	EAGS(147.32)AVDAVFES(-147.32)IQNS(-174.98)LAK
EIDIPAS(1)K	A0A0H2XF50;A0A0E1VHG1	74;74	1	110.53	1	S	2	0.098344	EIDIPAS(110.53)K
QQQS(0.5)T(0.5)PIIIITAK	Q2FH23;A0A0E1VHH5	72;72	0.499955	49.627		S	2	0.29983	QQQS(0)T(0)PIIIIT(-37.46)AK
ELS(0.975)NT(0.022)T(0.003)IQK	Q2FH32;A0A0E1VHJ4	23;23	0.974559	69.905	1	S	2	0.98203	ELS(16.39)NT(-16.39)T(-25.04)IQK
S(0.001)FKES(0.953)H(0.046)PLDDFISDK	Q2FH32;A0A0E1VHJ4	10;10	0.952699	94.958	1	S	3	-1.2203	S(-29.03)FKES(13.15)H(-13.15)PLDDFIS(-69.37)DK
ESHPLDDFIS(1)DK	Q2FH32;A0A0E1VHJ4	18;18	0.999999	83.204	1	S	2	-1.6547	ES(-68.1)H(-64.47)PLDDFIS(64.47)DK
MQS(1)VSAQVDR	Q2FH32;A0A0E1VHJ4	132;132	0.999986	110.31	1	S	2	-0.11045	MQS(48.39)VS(-48.39)AQVDR
QMS(0.347)QFS(0.347)H(0.306)QMLDEVQSK	Q2FH32;A0A0E1VHJ4	67;67	0.346815	51.147		S	3	-1.0065	QMS(0)QFS(0)H(-0.54)QMLDEVQS(-47.18)K
QMS(0.347)QFS(0.347)H(0.306)QMLDEVQSK	Q2FH32;A0A0E1VHJ4	70;70	0.346815	51.147		S	3	-1.0065	QMS(0)QFS(0)H(-0.54)QMLDEVQS(-47.18)K
S(0.602)H(0.398)LVNIK	Q2FH32;A0A0E1VHJ4	366;366	0.602023	57.859	1	S	2	-1.3731	S(1.8)H(-1.8)LVNIK
S(0.794)S(0.206)INEIFSR	Q2FH32;A0A0E1VHJ4	121;121	0.793662	59.418	1	S	2	-1.1632	S(5.85)S(-5.85)INEIFS(-58.21)R
S(0.5)S(0.5)INEIFSR	Q2FH32;A0A0E1VHJ4	122;122	0.499998	51.268	1	S	2	-2.5978	S(0)S(0)INEIFS(-50.29)R
SSINEIFS(1)R	Q2FH32;A0A0E1VHJ4	128;128	0.999998	64.439	1	S	2	-1.5951	S(-60.39)S(-60.39)INEIFS(60.39)R
EGVS(0.564)T(0.372)S(0.064)EIVK	A0A0H2XI23;A0A0E1VHJ6	138;138	0.564197	101.38	1	S	2	0.22983	EGVS(1.81)T(-1.81)S(-9.44)EIVK
EGVS(0.007)T(0.005)S(0.988)EIVKK	A0A0H2XI23;A0A0E1VHJ6	140;140	0.987652	97.734	1	S	2	-0.56519	EGVS(-21.45)T(-22.73)S(21.45)EIVKK
QIIVTDS(0.014)T(0.095)S(0.68)DLS(0.211)K	A0A0H2XI23;A0A0E1VHJ6	12;12	0.680277	125.61	1	S	2	0.064479	QIIVT(-41.99)DS(-17.02)T(-8.54)S(5.09)DLS(-5.09)K
QIIVTDS(0.007)T(0.042)S(0.242)DLS(0.709)K	A0A0H2XI23;A0A0E1VHJ6	15;15	0.708811	130.2	1	S	2	-0.31316	QIIVT(-49.51)DS(-19.82)T(-12.27)S(-4.67)DLS(4.67)K
T(0.001)QNS(0.844)S(0.154)IQYLK	A0A0H2XI23;A0A0E1VHJ6	206;206	0.84435	133.89	1	S	2	-1.183	T(-28.39)QNS(7.38)S(-7.38)IQY(-39.88)LK
EGMT(0.22)S(0.741)DT(0.036)Y(0.001)T(0.002)K	A0A0H2XIM7;A0A0E1VHK0	28;28	0.741482	66.262	1	S	2	-0.10269	EGMT(-5.28)S(5.28)DT(-13.17)Y(-30.99)T(-25.29)K
IISIS(0.998)ET(0.002)PNHNTMK	A0A0H2XIM7;A0A0E1VHK0	7;7	0.997727	138.55	1	S	2	0.71125	IIS(-37.33)IS(26.93)ET(-26.93)PNH(-42.57)NT(-49.41)MK
MT(0.001)AT(0.499)WS(0.499)VNK	A0A0H2XI95;A0A0E1VHM7	6;6	0.499331	47.849		S	2	2.7079	MT(-25.72)AT(0)WS(0)VNK
FIQGVIEGAS(0.48)PAS(0.48)NVT(0.018)S(0.018)H(0.004)QLEELELNQK	Q2FH34;A0A0E1VHN1	64;64	0.479897	54.658		S	3	-0.30582	FIQGVIEGAS(0)PAS(0)NVT(-14.23)S(-14.23)H(-20.82)QLEELELNQK
FIQGVIEGAS(0.48)PAS(0.48)NVT(0.018)S(0.018)H(0.004)QLEELELNQK	Q2FH34;A0A0E1VHN1	67;67	0.479897	54.658		S	3	-0.30582	FIQGVIEGAS(0)PAS(0)NVT(-14.23)S(-14.23)H(-20.82)QLEELELNQK
FIQGVIEGAS(0.112)PAS(0.085)NVT(0.362)S(0.362)H(0.079)QLEELELNQK	Q2FH34;A0A0E1VHN1	71;71	0.362037	56.041		S	3	0.16733	FIQGVIEGAS(-5.08)PAS(-6.32)NVT(0)S(0)H(-6.62)QLEELELNQK
QIDHDQHELLNAS(0.997)ELS(0.003)K	A0A0H2XHG6;A0A0E1VHQ0	299;299	0.996535	126.26	1	S	3	-1.1124	QIDH(-88.7)DQH(-69.5)ELLNAS(24.59)ELS(-24.59)K
S(0.586)H(0.414)GYEHHGFTTEYDTSSQVR	A0A0H2XHG6;A0A0E1VHQ0	138;138	0.586106	231.29	1	S	3	0.1912	S(1.51)H(-1.51)GY(-119.65)EH(-56.01)H(-79.87)GFT(-124.66)T(-145.9)EY(-205.4)DT(-207)S(-210.57)S(-213.92)QVR
S(1)MGVAVPEGR	Q2FHJ3;A8Z3S5;A0A0E1VHR6	14;14;14	1	99.215	1	S	2	-0.66459	S(80.98)MGVAVPEGR
S(0.95)LS(0.05)EVETYAK	Q2FHJ3;A8Z3S5;A0A0E1VHR6	65;65;65	0.949661	104.07	1	S	2	0.70604	S(12.76)LS(-12.76)EVET(-71.82)Y(-90.16)AK
SLS(1)EVETYAK	Q2FHJ3;A8Z3S5;A0A0E1VHR6	67;67;67	0.99951	159.94	1	S	2	0.68938	S(-33.1)LS(33.1)EVET(-71.3)Y(-105.96)AK
AAITMAINS(0.004)LS(0.986)YS(0.01)EK	Q2FHI3;A8Z3T5;A0A0E1VHS4	180;180;180	0.98593	225.85	1	S	2	-0.29844	AAIT(-179.04)MAINS(-24)LS(19.88)Y(-138.34)S(-19.88)EK
AAITMAINSLS(0.005)YS(0.995)EK	Q2FHI3;A8Z3T5;A0A0E1VHS4	182;182;182	0.994782	213.51	1	S	2	-1.1274	AAIT(-135.1)MAINS(-52.75)LS(-22.81)Y(-91.43)S(22.81)EK
H(0.002)IPS(0.692)EY(0.001)T(0.305)ER	Q2FHI3;A8Z3T5;A0A0E1VHS4	73;73;73	0.692434	44.639	1	S	2	-3.1453	H(-26.38)IPS(3.56)EY(-29)T(-3.56)ER
KLES(1)AGVIESR	Q2FHI3;A8Z3T5;A0A0E1VHS4	226;226;226	1	110.44	1	S	2	-0.21706	KLES(66.89)AGVIES(-66.89)R
S(1)VIVNALRK	Q2FHI3;A8Z3T5;A0A0E1VHS4	215;215;215	1	104.05	1	S	2	1.0652	S(63.22)VIVNALRK
GFIKS(1)ELGSR	Q2FHG8;A8Z3V0;A0A0E1VHT7	76;76;90	0.999862	98.156	1	S	2	-0.17392	GFIKS(38.61)ELGS(-38.61)R
DMSNLNEMS(1)K	A0A0H2XK72;A0A0E1VHU0	69;69	0.999998	90.653	1	S	2	0.70575	DMS(-57.43)NLNEMS(57.43)K
S(1)IAQTGNKPGVTK	A0A0H2XK72;A0A0E1VHU0	144;144	0.999937	69.672	1	S	2	-4.3726	S(42.03)IAQT(-42.03)GNKPGVT(-63.81)K
IH(0.001)AS(0.755)S(0.207)H(0.036)GCMEELK	Q2FHG3;A0A0E1VHU1	368;385	0.755294	81.565		S	3	0.6482	IH(-28.29)AS(5.62)S(-5.62)H(-13.17)GCMEELK
IHAS(0.026)S(0.955)H(0.019)GCMEELK	Q2FHG3;A0A0E1VHU1	369;386	0.954663	119.54	1	S	3	0.15025	IH(-59.91)AS(-15.67)S(15.67)H(-16.91)GCMEELK
LIVS(0.001)CYAS(0.999)NFIR	Q2FHG3;A0A0E1VHU1	236;253	0.999237	74.76	1	S	2	-0.60246	LIVS(-31.29)CY(-46.73)AS(31.29)NFIR
RIEWS(1)EIK	Q2FHG3;A0A0E1VHU1	526;543	1	42.338	1	S	2	-0.28878	RIEWS(42.34)EIK
S(0.697)LES(0.261)S(0.043)FNIAR	Q2FHG3;A0A0E1VHU1	261;278	0.696614	43.419	1	S	2	2.2667	S(4.27)LES(-4.27)S(-12.11)FNIAR
SLES(0.914)S(0.086)FNIAR	Q2FHG3;A0A0E1VHU1	264;281	0.913998	96.89	1	S	2	-0.095022	S(-46.01)LES(10.27)S(-10.27)FNIAR
H(0.075)AS(0.457)H(0.457)LS(0.01)AEEMAYESLK	Q2FHI5;A8Z3T3;A0A0E1VHU8	150;150;150	0.457355	90.453		S	3	0.1788	H(-7.84)AS(0)H(0)LS(-16.54)AEEMAY(-82.37)ES(-85.24)LK
LQQFS(1)GNLER	Q2FHI5;A8Z3T3;A0A0E1VHU8	77;77;77	1	58.676		S	2	-2.4348	LQQFS(58.68)GNLER
IIEIYGPES(0.322)S(0.678)GK	A8Z1V6;A0A0E1VHU9;A0A0H2XFW9	69;69;44	0.678179	169.62	1	S	2	1.2949	IIEIY(-107.32)GPES(-3.24)S(3.24)GK
S(1)GAWYSYNGER	A8Z1V6;A0A0E1VHU9;A0A0H2XFW9	286;286;261	1	99.215	1	S	2	-0.016252	S(71.89)GAWY(-71.89)S(-76.98)Y(-85.45)NGER
GQT(0.062)S(0.188)PS(0.534)S(0.21)AVGFVT(0.006)K	A0A0H2XFW0;A0A0E1VHV2	133;133	0.534335	43.69	1	S	2	-3.306	GQT(-9.36)S(-4.53)PS(4.06)S(-4.06)AVGFVT(-19.76)K
GQT(0.029)S(0.171)PS(0.398)S(0.398)AVGFVT(0.005)K	A0A0H2XFW0;A0A0E1VHV2	134;134	0.397789	43.184		S	2	-1.8288	GQT(-11.36)S(-3.67)PS(0)S(0)AVGFVT(-19.34)K
VVLKLS(1)GEALAGEK	Q2FHI0;A0A0E1VHV3	15;33	1	167.69	1	S	3	-0.16701	VVLKLS(72.82)GEALAGEK
HLLNYLRS(1)K	Q2FHG5;A8Z3V3;A0A0E1VHW5	72;72;72	0.999989	65.278	1	S	3	-0.41722	H(-63.3)LLNY(-49.66)LRS(49.66)K
TLY(0.003)S(0.997)RINK	Q2FHD6;A8Z1X3;A0A0E1VHZ2	211;211;211	0.996957	60.828	1	S	2	3.8518	T(-39.06)LY(-25.33)S(25.33)RINK
ELQMDES(1)ILR	A0A0H2XKG7;A0A0E1VHZ8	88;88	1	59.542	1	S	2	1.9606	ELQMDES(59.54)ILR
FGGS(0.991)S(0.009)VSNATQIK	A0A0H2XKG7;A0A0E1VHZ8	9;9	0.990541	127.71	1	S	2	0.97425	FGGS(20.21)S(-20.21)VS(-47.85)NAT(-73.48)QIK
S(0.5)NS(0.5)DLNIER	A0A0H2XG55;A0A0E1VI11	2;2	0.5	113.69	1	S	2	0.12793	S(0)NS(0)DLNIER
SNS(1)DLNIER	A0A0H2XG55;A0A0E1VI11	4;4	0.999917	145.91	1	S	2	1.5856	S(-40.83)NS(40.83)DLNIER
IS(1)NINIK	Q2FH88;A8Z219;A0A0E1VI16	573;573;573	1	61.679	1	S	2	-0.53508	IS(46.33)NINIK
ALS(1)AENAELR	A0A0H2XHQ5;A0A0E1VI21	47;61	1	110.93	1	S	2	0.89495	ALS(44.2)AENAELR
ALS(0.142)AENAELRS(0.84)QMLS(0.018)S(0.001)NNDVGHHAYK	A0A0H2XHQ5;A0A0E1VI21	55;69	0.839686	75.184	1	S	4	0.6465	ALS(-7.72)AENAELRS(7.72)QMLS(-16.73)S(-31.66)NNDVGH(-60.7)H(-65.14)AY(-72.6)K
S(0.001)QMLS(0.863)S(0.136)NNDVGHHAYK	A0A0H2XHQ5;A0A0E1VI21	59;73	0.862928	109.54	1	S	3	-0.44197	S(-31.04)QMLS(8.01)S(-8.01)NNDVGH(-59.05)H(-65.08)AY(-100.27)K
S(0.001)QMLS(0.302)S(0.684)NNDVGH(0.008)H(0.005)AYK	A0A0H2XHQ5;A0A0E1VI21	60;74	0.683956	72.421	1	S	3	-0.57191	S(-29.34)QMLS(-3.55)S(3.55)NNDVGH(-19.1)H(-21.29)AY(-57.85)K
IIS(1)EAIELSK	A0A0H2XHQ5;A0A0E1VI21	261;275	0.999866	56.087	1	S	2	-0.69089	IIS(38.72)EAIELS(-38.72)K
ILDS(0.989)Y(0.011)LENGK	A0A0H2XHQ5;A0A0E1VI21	82;96	0.989167	58.815	1	S	2	0.26382	ILDS(19.61)Y(-19.61)LENGK
TFYHFDVPDEH(0.002)DT(0.019)EIS(0.49)NS(0.49)NIEK	A0A0H2XHQ5;A0A0E1VI21	150;164	0.489524	55.67		S	3	-0.96478	T(-40.63)FY(-39.44)H(-39.44)FDVPDEH(-24.61)DT(-14.09)EIS(0)NS(0)NIEK
TFYHFDVPDEHDT(0.009)EIS(0.098)NS(0.893)NIEK	A0A0H2XHQ5;A0A0E1VI21	152;166	0.893469	75.193	1	S	3	-1.3165	T(-72.76)FY(-68.75)H(-68.75)FDVPDEH(-37.05)DT(-20.14)EIS(-9.61)NS(9.61)NIEK
VVGHYIS(0.003)QQYH(0.03)DQFNS(0.809)S(0.158)RK	A0A0H2XHQ5;A0A0E1VI21	172;186	0.808815	115.39	1	S	3	0.13054	VVGH(-46.71)Y(-47.39)IS(-25.08)QQY(-43.66)H(-14.25)DQFNS(7.09)S(-7.09)RK
VVGHYISQQYHDQFNS(0.419)S(0.581)RK	A0A0H2XHQ5;A0A0E1VI21	173;187	0.581381	115.39	1	S	4	-0.35267	VVGH(-104.24)Y(-110.99)IS(-65.87)QQY(-105.44)H(-52.04)DQFNS(-1.43)S(1.43)RK
YVDT(0.02)VS(0.49)T(0.49)K	A0A0H2XHQ5;A0A0E1VI21	251;265	0.490074	50.353		S	2	-0.94922	Y(-43.71)VDT(-13.93)VS(0)T(0)K
YYDIIVT(0.367)S(0.367)NLAT(0.265)K	A0A0H2XHQ5;A0A0E1VI21	98;112	0.367213	43.03		S	2	2.5742	Y(-37.97)Y(-37.97)DIIVT(0)S(0)NLAT(-1.41)K
PLPNDKDS(1)IIDYIK	A0A0H2XH24;A0A0E1VI24	344;344	0.999998	92.265	1	S	2	-0.11699	PLPNDKDS(56.61)IIDY(-56.61)IK
TQQGIENLTDEEAAEIIAT(0.002)DRDS(0.831)S(0.167)QR	Q2FH99;A0A0E1VI28	241;241	0.831182	135.32	1	S	3	-0.71548	T(-134.1)QQGIENLT(-76.46)DEEAAEIIAT(-26.18)DRDS(6.97)S(-6.97)QR
DS(0.037)S(0.963)QRDLFEAIEK	Q2FH99;A0A0E1VI28	242;242	0.963258	222.66	1	S	2	0.71097	DS(-14.19)S(14.19)QRDLFEAIEK
ENS(0.997)MT(0.003)AGPR	Q2FH99;A0A0E1VI28	22;22	0.996948	225.27	1	S	2	-0.69083	ENS(25.14)MT(-25.14)AGPR
FDS(1)QPEYK	Q2FH99;A0A0E1VI28	399;399	1	125.57	1	S	2	-0.035043	FDS(106.84)QPEY(-106.84)K
FS(0.978)T(0.022)VAGER	Q2FH99;A0A0E1VI28	95;95	0.978048	91.657	1	S	2	0.47503	FS(16.49)T(-16.49)VAGER
GS(1)GAFGTFTVTK	Q2FH99;A0A0E1VI28	60;60	0.999991	72.496	1	S	2	-0.53467	GS(51.12)GAFGT(-51.12)FT(-61.24)VT(-68.53)K
GVGIENICPFS(1)RDGQMR	Q2FH99;A0A0E1VI28	371;371	1	244.05	1	S	2	-1.2259	GVGIENICPFS(52.82)RDGQMR
LTGVFGHPVS(0.999)DRENS(0.001)MTAGPR	Q2FH99;A0A0E1VI28	17;17	0.999105	270	1	S	3	-0.64952	LT(-94.07)GVFGH(-35.92)PVS(32.17)DRENS(-32.17)MT(-44.83)AGPR
LFRLQS(1)EDAK	Q2FH99;A0A0E1VI28	438;438	1	105.36	1	S	2	-0.26654	LFRLQS(105.36)EDAK
MLQGRLFS(1)YGDAQR	Q2FH99;A0A0E1VI28	338;338	0.99986	115.91	1	S	2	0.53617	MLQGRLFS(38.53)Y(-38.53)GDAQR
LFVS(1)LNRAVK	Q2FH99;A0A0E1VI28	144;144	1	153.1	1	S	2	0.40199	LFVS(115.23)LNRAVK
EIGEAVGLAS(0.798)S(0.171)S(0.025)T(0.006)VHGHLSR	Q2FH94;A0A0E1VI34	39;39	0.79833	132.72	1	S	3	-2.3209	EIGEAVGLAS(6.68)S(-6.68)S(-15.1)T(-21.61)VH(-36.01)GH(-48.39)LS(-59.73)R
EIGEAVGLAS(0.024)S(0.781)S(0.156)T(0.032)VH(0.007)GHLSR	Q2FH94;A0A0E1VI34	40;40	0.781241	142.41	1	S	3	-0.054146	EIGEAVGLAS(-15.15)S(7)S(-7)T(-13.89)VH(-20.65)GH(-33.77)LS(-45.78)R
EIGEAVGLAS(0.004)S(0.137)S(0.722)T(0.137)VH(0.001)GHLSR	Q2FH94;A0A0E1VI34	41;41	0.722155	110.9	1	S	3	0.32359	EIGEAVGLAS(-22.73)S(-7.23)S(7.23)T(-7.23)VH(-30.84)GH(-44.05)LS(-56.17)R
RKDT(0.5)LLS(0.5)GK	A0A0H2XFT3;A0A0E1VI48	412;441	0.5	50.632		S	2	1.9535	RKDT(0)LLS(0)GK
AFEGLS(1)ER	A0A0H2XH01;A0A0E1VI59	7;7	1	48.283	1	S	2	0.16828	AFEGLS(48.28)ER
FVGMS(1)EK	A0A0H2XH01;A0A0E1VI59	277;277	1	62.582	1	S	2	0.52325	FVGMS(56.26)EK
NNPDT(0.001)LNVS(0.999)RK	A0A0H2XH01;A0A0E1VI59	397;397	0.99899	82.171	1	S	2	-0.89025	NNPDT(-29.95)LNVS(29.95)RK
DTHENEVES(0.873)T(0.127)DEEIYQSEDNHQEHK	A0A0E1VI80;A0A0H2XHQ1	427;427	0.872839	210.11	1	S	4	-0.16285	DT(-64.39)H(-65.44)ENEVES(8.37)T(-8.37)DEEIY(-95.94)QS(-82.71)EDNH(-100.1)QEH(-107.77)K
DTHENEVESTDEEIYQS(0.997)EDNH(0.003)QEHK	A0A0E1VI80;A0A0H2XHQ1	435;435	0.997123	212.78	1	S	3	-0.26305	DT(-190.82)H(-187.95)ENEVES(-116.54)T(-107.76)DEEIY(-89.58)QS(25.48)EDNH(-25.48)QEH(-42.49)K
ELLS(0.999)DMVS(0.001)EK	A0A0E1VI80;A0A0H2XHQ1	337;337	0.999381	73.781	1	S	2	-1.5296	ELLS(32.08)DMVS(-32.08)EK
ELLSDMVS(1)EK	A0A0E1VI80;A0A0H2XHQ1	341;341	0.999988	113.77	1	S	2	-0.39138	ELLS(-49.36)DMVS(49.36)EK
ENEVS(1)DPK	A0A0E1VI80;A0A0H2XHQ1	140;140	1	42.336	1	S	2	2.09	ENEVS(42.34)DPK
FHNGINVIGTGQT(0.003)YT(0.165)S(0.832)GIK	A0A0E1VI80;A0A0H2XHQ1	39;39	0.831678	207.79	1	S	2	-0.0023904	FH(-205.15)NGINVIGT(-38.7)GQT(-24.56)Y(-115.6)T(-7.02)S(7.02)GIK
IHT(0.001)PS(0.999)QMGIR	A0A0E1VI80;A0A0H2XHQ1	350;350	0.999325	115.57	1	S	2	0.23409	IH(-67.68)T(-31.71)PS(31.71)QMGIR
KAS(1)IASGVDIK	A0A0E1VI80;A0A0H2XHQ1	64;64	0.9997	88.092	1	S	2	-1.2908	KAS(35.23)IAS(-35.23)GVDIK
S(1)ILINMIK	A0A0E1VI80;A0A0H2XHQ1	163;163	1	102.62	1	S	2	0.47946	S(66.96)ILINMIK
SMGATHIIS(1)GGQTMNPSTEDIVK	Q2FHL2;A0A0E1VI92	358;358	0.99953	136.58	1	S	2	-0.22134	S(-53.36)MGAT(-53.36)H(-36.37)IIS(36.37)GGQT(-36.37)MNPS(-77.58)T(-80.04)EDIVK
SMGATHIISGGQTMNPS(0.761)T(0.239)EDIVK	Q2FHL2;A0A0E1VI92	366;366	0.761152	145.16	1	S	3	-0.85921	S(-125.28)MGAT(-114.31)H(-114.81)IIS(-93.94)GGQT(-77.26)MNPS(5.03)T(-5.03)EDIVK
ISVIT(0.001)FH(0.084)S(0.915)LEDR	A0A0E1VI94;Q2FHQ8;A8Z3M0	237;244;244	0.914982	56.793	1	S	3	1.4303	IS(-53.48)VIT(-28.68)FH(-10.38)S(10.38)LEDR
S(0.998)ALVT(0.002)GASR	A0A0H2XJC9;A0A0E1VI95	4;6	0.998001	46.706	1	S	2	-0.24773	S(27.46)ALVT(-27.46)GAS(-36.79)R
S(0.001)ALVT(0.154)GAS(0.845)R	A0A0H2XJC9;A0A0E1VI95	11;13	0.845169	42.243	1	S	2	-0.76886	S(-30.54)ALVT(-7.39)GAS(7.39)R
S(1)VIEANNVEDAVDK	Q2FHQ4;A8Z3M4;A0A0E1VIA0	392;392;392	1	62.377		S	2	3.0976	S(62.38)VIEANNVEDAVDK
ATPQWFAS(0.001)IS(0.999)K	Q2FHP4;A8Z3N1;A0A0E1VIB0	417;417;417	0.999415	112.43	1	S	2	-0.81408	AT(-106.59)PQWFAS(-32.33)IS(32.33)K
S(1)LGNVIVPDQVVK	Q2FHP4;A8Z3N1;A0A0E1VIB0	599;599;599	1	111.98	1	S	2	-0.078629	S(100.19)LGNVIVPDQVVK
GT(0.004)VS(0.996)GEIADGK	A0A0H2XI62;A0A0E1VIB6	136;136	0.996184	90.434	1	S	2	0.46212	GT(-24.17)VS(24.17)GEIADGK
S(1)RMFDNLK	A0A0H2XHE6;A0A0E1VID3	130;130	1	122.19	1	S	2	0.1914	S(99.14)RMFDNLK
FVGAQAIS(1)QVR	A0A0H2XHE6;A0A0E1VID3	197;197	1	130.56	1	S	2	-0.81458	FVGAQAIS(130.56)QVR
GIPLT(0.004)T(0.15)S(0.846)IAAMNR	A0A0H2XHE6;A0A0E1VID3	247;247	0.846209	86.803	1	S	2	-1.3313	GIPLT(-22.95)T(-7.53)S(7.53)IAAMNR
LFNLHPT(0.114)GS(0.856)MT(0.03)K	A0A0H2XHE6;A0A0E1VID3	209;209	0.856254	139.89	1	S	2	-0.32418	LFNLH(-56.27)PT(-8.75)GS(8.75)MT(-14.6)K
NTPQHETQS(1)K	A0A0H2XHE6;A0A0E1VID3	16;16	0.99986	145.01	1	S	2	0.11888	NT(-130.11)PQH(-55.21)ET(-38.63)QS(38.63)K
RQDT(0.162)S(0.134)DS(0.697)KPY(0.007)EETFEIPYR	A0A0H2XHE6;A0A0E1VID3	35;35	0.696897	59.512	1	S	3	-3.6903	RQDT(-6.34)S(-7.15)DS(6.34)KPY(-20.03)EET(-35.98)FEIPY(-42.81)R
S(1)FFGSDHEVE	A0A0H2XHE6;A0A0E1VID3	262;262	0.999997	106.4	1	S	2	0.51104	S(56.21)FFGS(-56.21)DH(-69.72)EVE
ENS(0.763)EH(0.237)FNVEIAK	Q2FHZ0;A8Z1M9;A0A0E1VID5	63;63;63	0.763185	63.181	1	S	2	1.4188	ENS(5.08)EH(-5.08)FNVEIAK
ENT(0.47)QS(0.47)LY(0.059)VEAQTEEQVR	Q2FHZ0;A8Z1M9;A0A0E1VID5	23;23;23	0.470275	74.698		S	3	0.10989	ENT(0)QS(0)LY(-8.98)VEAQT(-50.41)EEQVR
AILS(1)LEAPIGR	A0A0H2XFH8;A0A0E1VID8	284;284	1	59.198	1	S	2	-0.068148	AILS(59.2)LEAPIGR
DGY(0.008)S(0.992)VEVIDLR	A0A0H2XFH8;A0A0E1VID8	230;230	0.992275	75.695	1	S	2	-0.76578	DGY(-21.09)S(21.09)VEVIDLR
GLLIS(0.845)S(0.155)IR	A0A0H2XFH8;A0A0E1VID8	160;160	0.845411	99.802	1	S	2	0.15803	GLLIS(7.38)S(-7.38)IR
GLLIS(0.111)S(0.889)IR	A0A0H2XFH8;A0A0E1VID8	161;161	0.888722	99.802	1	S	2	0.30305	GLLIS(-9.02)S(9.02)IR
ES(0.473)KET(0.184)T(0.184)H(0.159)KDDEYIYH	A0A0H2XHH6;A0A0E1VIE6	126;126	0.473295	64.588		S	3	-0.90874	ES(4.11)KET(-4.11)T(-4.11)H(-4.72)KDDEY(-39.08)IY(-40.79)H(-39.67)
VSNTDS(1)PDTWVVAGR	A0A0H2XFL9;A0A0E1VIE9	355;355	0.999676	102.28	1	S	2	-1.5444	VS(-42.73)NT(-36.47)DS(36.47)PDT(-43.45)WVVAGR
AYFT(0.016)S(0.984)RFA	A0A0H2XH52;A0A0E1VIF5	196;205	0.984305	76.827	1	S	2	0.038393	AY(-51.05)FT(-17.98)S(17.98)RFA
HAVDFS(1)QINILDYDDKK	A0A0H2XH52;A0A0E1VIF5	61;70	1	247.4	1	S	2	0.0066351	H(-98.85)AVDFS(98.85)QINILDY(-178.87)DDKK
LYQENGKT(0.008)S(0.992)FEPADLK	A0A0H2XH52;A0A0E1VIF5	162;171	0.992264	298.47	1	S	2	-0.28948	LY(-169.48)QENGKT(-21.08)S(21.08)FEPADLK
S(1)YFEALGVPAGQVYPIAYEK	A0A0H2XH52;A0A0E1VIF5	73;82	0.999989	157.42	1	S	2	0.1901	S(49.73)Y(-49.73)FEALGVPAGQVY(-144.59)PIAY(-152.87)EK
S(1)NPNDLVTNVDK	A0A0H2XHI3;A0A0E1VIG5	32;38	1	97.273	1	S	2	-0.26255	S(77.51)NPNDLVT(-77.51)NVDK
VGEGAYRGS(1)QPLK	A0A0H2XHI3;A0A0E1VIG5	136;142	0.999988	63.727	1	S	2	-0.041942	VGEGAY(-49.09)RGS(49.09)QPLK
ENES(1)IAFQSK	A0A0H2XHP8;A0A0E1VIG8	191;191	1	107.11	1	S	2	-1.2877	ENES(74.25)IAFQS(-74.25)K
IGNS(1)VFK	A0A0H2XEX3;A0A0E1VII2	18;18	1	67.507	1	S	2	0.6377	IGNS(67.51)VFK
IMS(1)AAAIQGSQFIGK	A0A0H2XEX3;A0A0E1VII2	107;107	1	105.14	1	S	2	1.7495	IMS(86.73)AAAIQGS(-86.73)QFIGK
NNLTS(0.995)NLT(0.005)NK	A0A0H2XEX3;A0A0E1VII2	9;9	0.995264	122.7	1	S	2	-0.78575	NNLT(-36.89)S(23.42)NLT(-23.42)NK
QVNS(1)LGDDVK	A0A0H2XEX3;A0A0E1VII2	96;96	1	54.471	1	S	2	-0.35535	QVNS(46.8)LGDDVK
LLWAS(1)CR	A0A0H2XET4;A0A0E1VII3	178;178	1	107.57	1	S	2	-0.50327	LLWAS(106.42)CR
QVDGFT(0.006)T(0.033)NPS(0.96)LMAK	A0A0H2XET4;A0A0E1VII3	35;35	0.960381	53.377	1	S	2	-1.6657	QVDGFT(-21.8)T(-14.6)NPS(14.6)LMAK
GHVYNGIS(1)GGQFK	A0A0H2XHD3;A0A0E1VIJ0	170;170	1	111.79	1	S	2	1.8281	GH(-100.69)VY(-82.02)NGIS(82.02)GGQFK
NEGDVTISNYNQNS(1)AVK	A0A0H2XHD3;A0A0E1VIJ0	260;260	1	217.88	1	S	2	0.69922	NEGDVT(-96.38)IS(-75.36)NY(-97.81)NQNS(75.36)AVK
NH(0.024)S(0.97)EY(0.002)VT(0.005)DMR	A0A0H2XHD3;A0A0E1VIJ0	98;98	0.969766	68.515	1	S	2	-0.25737	NH(-16.15)S(16.15)EY(-27.15)VT(-23.02)DMR
QQEDYNH(0.001)MVS(0.734)T(0.265)K	A0A0H2XHD3;A0A0E1VIJ0	81;81	0.733877	104.49	1	S	2	-0.97862	QQEDY(-79.61)NH(-29.39)MVS(4.42)T(-4.42)K
S(0.863)H(0.137)EEALEK	A0A0H2XHD3;A0A0E1VIJ0	53;53	0.862922	83.499	1	S	2	-2.3334	S(7.99)H(-7.99)EEALEK
S(1)RPQTIVMDQNDDKR	A0A0H2XHD3;A0A0E1VIJ0	192;192	0.999987	181.4	1	S	3	1.8234	S(49.01)RPQT(-49.01)IVMDQNDDKR
LLES(1)KPVQIVDVR	A0A0H2XHE7;A0A0E1VIJ4	16;16	1	105	1	S	2	-1.0932	LLES(105)KPVQIVDVR
ES(0.461)PT(0.461)S(0.078)ILIEAEESK	A0A0H2XKJ0;A0A0E1VIK8	146;146	0.460777	53.569		S	2	0.0064961	ES(0)PT(0)S(-7.69)ILIEAEES(-49.14)K
ESPTSILIEAEES(1)K	A0A0H2XKJ0;A0A0E1VIK8	157;157	1	147.7	1	S	2	-1.8446	ES(-121.87)PT(-108.91)S(-100.38)ILIEAEES(100.38)K
LFEGFS(1)MGNPR	A0A0H2XKJ0;A0A0E1VIK8	128;128	1	129.84	1	S	2	-0.042482	LFEGFS(121.02)MGNPR
MVES(0.994)DY(0.004)T(0.002)DIDVSYGK	A0A0H2XJL8;A0A0E1VIL9	234;234	0.994304	103.21	1	S	2	0.5627	MVES(24.31)DY(-24.31)T(-26.95)DIDVS(-69.53)Y(-89.06)GK
GLMGDT(0.5)S(0.5)DNIPGVAGVGEK	A0A0H2XGR4;A0A0E1VIM2	187;187	0.5	54.524	1	S	2	0.70286	GLMGDT(0)S(0)DNIPGVAGVGEK
QLLADIDQS(0.988)AS(0.012)VEDAIEK	A0A0H2XGR4;A0A0E1VIM2	289;289	0.987795	150.59	1	S	2	0.6343	QLLADIDQS(19.08)AS(-19.08)VEDAIEK
QLLADIDQS(0.006)AS(0.994)VEDAIEK	A0A0H2XGR4;A0A0E1VIM2	291;291	0.994266	168.69	1	S	2	-0.042714	QLLADIDQS(-22.39)AS(22.39)VEDAIEK
VFGVEADQVDS(1)LMR	A0A0H2XGR4;A0A0E1VIM2	699;699	1	146.96	1	S	2	-1.8518	VFGVEADQVDS(146.96)LMR
FFVS(0.999)EPS(0.001)YR	Q2FFV5;A8Z4L3;A0A0E1VIM4	67;67;67	0.999074	78.655	1	S	2	-0.51806	FFVS(30.4)EPS(-30.4)Y(-48.07)R
FFVSEPS(1)YR	Q2FFV5;A8Z4L3;A0A0E1VIM4	70;70;70	0.999987	109.42	1	S	2	-0.0145	FFVS(-48.9)EPS(48.9)Y(-67.31)R
GDVALFFGLS(0.529)GT(0.471)GK	Q2FFV5;A8Z4L3;A0A0E1VIM4	238;238;238	0.52899	77.324	1	S	2	1.8571	GDVALFFGLS(0.5)GT(-0.5)GK
RIS(0.991)LH(0.008)YT(0.001)R	Q2FFV5;A8Z4L3;A0A0E1VIM4	442;442;442	0.991036	68.536	1	S	2	-0.013133	RIS(20.71)LH(-20.71)Y(-47.06)T(-32.76)R
S(1)VDTYTETTK	Q2FFV5;A8Z4L3;A0A0E1VIM4	2;2;2	0.999995	131.82	1	S	2	0.029123	S(52.77)VDT(-52.77)Y(-86.68)T(-84.13)ET(-93.03)T(-97.76)K
TILNPINAWS(1)DK	Q2FFV5;A8Z4L3;A0A0E1VIM4	492;492;492	1	146.96	1	S	2	-0.11496	T(-135.74)ILNPINAWS(135.74)DK
QMIT(0.049)AS(0.95)IY(0.001)NK	A0A0H2XGC0;A0A0E1VIM5	16;16	0.949927	89.805	1	S	2	0.79718	QMIT(-12.85)AS(12.85)IY(-30.73)NK
ALILHADHELNAS(0.996)AFT(0.004)AR	A0A0H2XGL1;A0A0E1VIM8	189;189	0.996421	122.01	1	S	3	-3.4528	ALILH(-66.02)ADH(-54.46)ELNAS(24.45)AFT(-24.45)AR
DAGREELFEMS(1)VK	A0A0H2XGL1;A0A0E1VIM8	291;291	1	101.3	1	S	2	-0.54569	DAGREELFEMS(101.3)VK
TSLSYIAHFDPDAENES(1)DENRYER	A0A0H2XGL1;A0A0E1VIM8	113;113	0.999929	63.491	1	S	3	-1.5101	T(-52.11)S(-52.11)LS(-56.02)Y(-60.61)IAH(-48.51)FDPDAENES(43.8)DENRY(-43.8)ER
S(0.952)AVT(0.048)DSDGIIK	A0A0H2XGX6;A0A0E1VIN1	220;220	0.952345	90.614	1	S	2	2.6627	S(13.02)AVT(-13.02)DS(-39.48)DGIIK
MGSMGS(1)VIGEK	Q2FG37;A8Z2L6;A0A0E1VIN3	139;139;139	0.999893	90.731	1	S	2	-0.94077	MGS(-39.72)MGS(39.72)VIGEK
YLTVQDS(1)K	Q2FG37;A8Z2L6;A0A0E1VIN3	20;20;20	1	107.21	1	S	2	-0.29003	Y(-102.89)LT(-64.34)VQDS(64.34)K
S(1)REDINLSPVSK	Q2FI75;A0A0E1VIN6	12;12	0.999953	101.43	1	S	2	-0.57828	S(43.26)REDINLS(-43.26)PVS(-90.17)K
FVLGS(0.99)VS(0.01)H(0.001)K	A0A0H2XFW2;A0A0E1VIN8	120;126	0.989647	106.4	1	S	2	-0.026051	FVLGS(20.08)VS(-20.08)H(-31.96)K
FVLGS(0.001)VS(0.925)H(0.074)K	A0A0H2XFW2;A0A0E1VIN8	122;128	0.925197	108.7	1	S	2	-1.9404	FVLGS(-31.32)VS(10.96)H(-10.96)K
YEIVVLS(1)NRK	A0A0H2XFW2;A0A0E1VIN8	106;112	0.999889	62.338	1	S	2	1.845	Y(-39.56)EIVVLS(39.56)NRK
H(0.003)H(0.024)T(0.429)CLIS(0.544)PVNHDTIR	Q2FI70;A8Z0B0;A0A0E1VIP1	211;211;211	0.543663	102.08	1	S	3	-2.1261	H(-22.12)H(-13.53)T(-1.03)CLIS(1.03)PVNH(-52.79)DT(-62.07)IR
ARS(1)QMALDVFASK	Q2FG27;A8Z2M7;A0A0E1VIP3	297;297;297	1	73.834	1	S	2	-2.1265	ARS(66.09)QMALDVFAS(-66.09)K
DLSEEAES(1)GK	Q2FG27;A8Z2M7;A0A0E1VIP3	292;292;292	1	111.63	1	S	2	0.067891	DLS(-82.38)EEAES(82.38)GK
ESGLLGLS(0.956)GT(0.028)S(0.007)S(0.01)DLR	Q2FG27;A8Z2M7;A0A0E1VIP3	277;277;277	0.955956	133.48	1	S	2	-1.2279	ES(-76.07)GLLGLS(15.4)GT(-15.4)S(-21.46)S(-19.96)DLR
ESGLLGLS(0.011)GT(0.166)S(0.657)S(0.166)DLR	Q2FG27;A8Z2M7;A0A0E1VIP3	280;280;280	0.656664	109.1	1	S	2	-0.1773	ES(-84.41)GLLGLS(-17.8)GT(-5.97)S(5.97)S(-5.97)DLR
ESGLLGLS(0.014)GT(0.329)S(0.329)S(0.329)DLR	Q2FG27;A8Z2M7;A0A0E1VIP3	281;281;281	0.328524	76.759		S	2	-0.60683	ES(-57.93)GLLGLS(-13.57)GT(0)S(0)S(0)DLR
FPES(1)VAITDEVEK	Q2FG27;A8Z2M7;A0A0E1VIP3	101;101;101	0.999999	126.1	1	S	2	-0.5677	FPES(58.58)VAIT(-58.58)DEVEK
LILAINAGS(0.784)S(0.081)S(0.135)LK	Q2FG27;A8Z2M7;A0A0E1VIP3	12;12;12	0.783522	120.14	1	S	2	-0.41851	LILAINAGS(7.63)S(-9.84)S(-7.63)LK
LILAINAGS(0.014)S(0.493)S(0.493)LK	Q2FG27;A8Z2M7;A0A0E1VIP3	13;13;13	0.493129	155.66		S	2	0.84645	LILAINAGS(-15.55)S(0)S(0)LK
LILAINAGS(0.253)S(0.253)S(0.494)LK	Q2FG27;A8Z2M7;A0A0E1VIP3	14;14;14	0.493525	155.66		S	2	-0.6742	LILAINAGS(-2.9)S(-2.9)S(2.9)LK
VVVIPT(0.025)DEES(0.975)MIAR	Q2FG27;A8Z2M7;A0A0E1VIP3	387;387;387	0.974756	61.657	1	S	2	-2.6396	VVVIPT(-15.87)DEES(15.87)MIAR
ENPGPS(0.835)T(0.165)LK	A0A0H2XI92;A0A0E1VIQ9	92;92	0.834628	55.314	1	S	2	-0.42526	ENPGPS(7.03)T(-7.03)LK
TVGIFPT(0.404)GS(0.596)R	A0A0H2XI92;A0A0E1VIQ9	114;114	0.595953	48.568	1	S	2	0.11542	T(-40.25)VGIFPT(-1.69)GS(1.69)R
AIVAATES(0.837)GS(0.054)T(0.109)AR	Q2FG40;A0A0E1VIR3	381;381	0.837316	159.08	1	S	2	-0.84307	AIVAAT(-43.51)ES(8.87)GS(-11.9)T(-8.87)AR
AIVAATES(0.006)GS(0.837)T(0.158)AR	Q2FG40;A0A0E1VIR3	383;383	0.836586	225.13	1	S	2	-1.0595	AIVAAT(-79.82)ES(-21.73)GS(7.24)T(-7.24)AR
CDILNS(1)GELK	Q2FG40;A0A0E1VIR3	149;149	1	124.12	1	S	2	0.1371	CDILNS(124.12)GELK
GS(0.998)VVGT(0.002)TLVAETVK	Q2FG40;A0A0E1VIR3	486;486	0.997718	121.24	1	S	2	-0.41851	GS(26.46)VVGT(-26.46)T(-45.76)LVAET(-96.27)VK
IVCTIGPAS(0.5)ES(0.5)EEMIEK	Q2FG40;A0A0E1VIR3	14;14	0.499999	79.81	1	S	2	-1.4759	IVCT(-56.06)IGPAS(0)ES(0)EEMIEK
IVCTIGPAS(0.039)ES(0.961)EEMIEK	Q2FG40;A0A0E1VIR3	16;16	0.960731	92.575	1	S	2	-0.63187	IVCT(-64.49)IGPAS(-13.89)ES(13.89)EEMIEK
LNFS(0.98)H(0.019)GS(0.001)HEEHK	Q2FG40;A0A0E1VIR3	36;36	0.97984	106.58	1	S	2	0.33407	LNFS(17.07)H(-17.07)GS(-30.99)H(-38.3)EEH(-63.79)K
LNFS(0.011)H(0.01)GS(0.403)H(0.355)EEH(0.22)K	Q2FG40;A0A0E1VIR3	39;39	0.402584	46.408		S	3	-2.2726	LNFS(-15.45)H(-15.87)GS(0.54)H(-0.54)EEH(-2.62)K
NIAVS(1)AEAAQDYK	Q2FG40;A0A0E1VIR3	333;333	1	110.51	1	S	2	1.1383	NIAVS(81.1)AEAAQDY(-81.1)K
NIS(1)NNMLVTIDAAQGK	Q2FG40;A0A0E1VIR3	563;563	0.999975	113.59	1	S	2	0.5561	NIS(46.02)NNMLVT(-46.02)IDAAQGK
PVITATQMLDS(1)MQR	Q2FG40;A0A0E1VIR3	282;282	1	188.25	1	S	2	0.53833	PVIT(-114.79)AT(-71.18)QMLDS(71.18)MQR
QCS(1)IVWGVQPVVK	Q2FG40;A0A0E1VIR3	411;411	1	81.625	1	S	2	-0.015757	QCS(46)IVWGVQPVVK
RPS(1)DVLEIR	Q2FG40;A0A0E1VIR3	198;198	1	145.31	1	S	3	-0.68683	RPS(67.46)DVLEIR
YRPH(0.445)S(0.525)DIIAVT(0.028)PS(0.001)EETAR	Q2FG40;A0A0E1VIR3	395;395	0.525163	90.475	1	S	3	-0.43198	Y(-31.42)RPH(-0.72)S(0.72)DIIAVT(-12.68)PS(-28.01)EET(-40.15)AR
YRPHSDIIAVT(0.002)PS(0.977)EET(0.021)AR	Q2FG40;A0A0E1VIR3	403;403	0.97692	93.407	1	S	3	0.19636	Y(-84.76)RPH(-84.08)S(-83.92)DIIAVT(-27.57)PS(16.6)EET(-16.6)AR
EVVIS(0.102)PGS(0.898)R	Q2FI34;A8Z0D7;A0A0E1VIR5	33;33;33	0.898304	44.639	1	S	2	1.7481	EVVIS(-9.46)PGS(9.46)R
IFLNGEFVS(0.005)PS(0.995)EAK	A0A0H2XHU6;A0A0E1VIT5	14;14	0.99484	143.38	1	S	2	-0.89235	IFLNGEFVS(-22.85)PS(22.85)EAK
NIAS(0.426)GS(0.426)IT(0.148)KR	Q2FI12;A8Z1K8;A0A0E1VIT9	95;95;95	0.425837	51.286		S	2	-0.20872	NIAS(0)GS(0)IT(-4.58)KR
NIAS(0.078)GS(0.461)IT(0.461)KR	Q2FI12;A8Z1K8;A0A0E1VIT9	97;97;97	0.461075	51.286		S	2	0.50683	NIAS(-7.73)GS(0)IT(0)KR
AYEQS(0.999)GVNIH(0.001)AGYEAVER	Q2FI07;A8Z1L3;A0A0E1VIU6	8;8;8	0.998811	94.463	1	S	3	0.38926	AY(-49.37)EQS(29.29)GVNIH(-29.29)AGY(-70.6)EAVER
EREAVSHES(1)	Q2FI18;A0A0E1VIU7	662;662	0.999989	99.973	1	S	2	-0.35925	EREAVS(-74.68)H(-49.52)ES(49.52)
SCNESIIPT(0.333)S(0.333)T(0.333)GAAK	A0A0H2XHW0;A0A0E1VIV1	210;210	0.333308	61.409		S	2	-1.7636	S(-55.11)CNES(-36.56)IIPT(0)S(0)T(0)GAAK
S(0.5)T(0.5)NIAINGMGR	A0A0H2XHW0;A0A0E1VIV1	2;2	0.5	116.55	1	S	2	-1.1236	S(0)T(0)NIAINGMGR
VAVIMGS(0.333)S(0.333)S(0.333)DWK	A0A0E1VIV4	9	0.333333	69.451		S	2	-0.15068	VAVIMGS(0)S(0)S(0)DWK
VAVIMGS(0.333)S(0.333)S(0.333)DWK	A0A0E1VIV4	10	0.333333	69.451		S	2	-0.15068	VAVIMGS(0)S(0)S(0)DWK
VAVIMGS(0.333)S(0.333)S(0.333)DWK	A0A0E1VIV4	11	0.333333	69.451		S	2	-0.15068	VAVIMGS(0)S(0)S(0)DWK
EEAS(1)ANNLSDTSQEAQEIQEAK	A0A0E1VIV5;A0A0H2XJG9	112;112	1	386.09	1	S	2	0.41894	EEAS(196.32)ANNLS(-196.32)DT(-241.76)S(-261.85)QEAQEIQEAK
EEASANNLS(1)DTSQEAQEIQEAK	A0A0E1VIV5;A0A0H2XJG9	117;117	0.999793	413.47	1	S	2	-0.13501	EEAS(-111.36)ANNLS(36.83)DT(-36.83)S(-72.94)QEAQEIQEAK
EEASANNLSDT(0.014)S(0.986)QEAQEIQEAK	A0A0E1VIV5;A0A0H2XJG9	120;120	0.986062	374.5	1	S	2	-0.2367	EEAS(-174.45)ANNLS(-68.92)DT(-18.5)S(18.5)QEAQEIQEAK
S(1)AAVSNEEPK	A0A0E1VIV5;A0A0H2XJG9	193;140	1	312.1	1	S	2	-0.54472	S(72.43)AAVS(-72.43)NEEPK
SAAVS(1)NEEPK	A0A0E1VIV5;A0A0H2XJG9	197;144	1	136.5	1	S	2	-0.1109	S(-94.29)AAVS(94.29)NEEPK
EEAS(1)ANNLSDTSQEAQEIQEAKR	A0A0E1VIV5	218	1	166.57	1	S	3	-0.81737	EEAS(86.14)ANNLS(-86.14)DT(-98.68)S(-111.5)QEAQEIQEAKR
EEASANNLS(0.996)DT(0.004)S(0.001)QEAQEIQEAKR	A0A0E1VIV5	223	0.995714	249.78	1	S	3	0.41598	EEAS(-53.55)ANNLS(24.39)DT(-24.39)S(-31.79)QEAQEIQEAKR
EEASANNLSDT(0.033)S(0.967)QEAQEIQEAKR	A0A0E1VIV5	226	0.966761	142.94	1	S	3	-0.077466	EEAS(-67.99)ANNLS(-49.73)DT(-14.64)S(14.64)QEAQEIQEAKR
EQELS(1)QKFEERK	A0A0E1VIV5;A0A0H2XJG9	65;65	1	161.99	1	S	3	-0.88532	EQELS(54.4)QKFEERK
LTPGSKES(0.981)QLT(0.019)EALFAEK	A0A0E1VIV5;A0A0H2XJG9	289;234	0.980744	192.22	1	S	2	-0.06393	LT(-72.39)PGS(-40.75)KES(17.09)QLT(-17.09)EALFAEK
S(1)KNEQAALK	A0A0E1VIV5;A0A0H2XJG9	93;93	1	96.113	1	S	2	-0.31161	S(80.92)KNEQAALK
DLH(0.002)VS(0.998)IEDK	A0A0H2XG15;A0A0E1VIV9	13;13	0.998463	74.533	1	S	2	-0.96882	DLH(-28.13)VS(28.13)IEDK
S(0.5)T(0.5)LSSAIMGHPSYEVTK	A0A0H2XG15;A0A0E1VIV9	44;44	0.499995	223.06	1	S	2	-0.95565	S(0)T(0)LS(-46.72)S(-75.03)AIMGH(-163.54)PS(-184.96)Y(-201.76)EVT(-211.73)K
S(0.072)T(0.072)LS(0.428)S(0.428)AIMGHPSYEVTK	A0A0H2XG15;A0A0E1VIV9	47;47	0.428493	93.51		S	2	0.74168	S(-7.78)T(-7.78)LS(0)S(0)AIMGH(-60.69)PS(-72.42)Y(-78.41)EVT(-89.62)K
S(0.072)T(0.072)LS(0.428)S(0.428)AIMGHPSYEVTK	A0A0H2XG15;A0A0E1VIV9	48;48	0.428493	93.51		S	2	0.74168	S(-7.78)T(-7.78)LS(0)S(0)AIMGH(-60.69)PS(-72.42)Y(-78.41)EVT(-89.62)K
YLNEGFS(1)GGEK	A0A0H2XG15;A0A0E1VIV9	148;148	1	107.18	1	S	2	-0.69166	Y(-102.48)LNEGFS(102.48)GGEK
MLS(1)EIAISDEK	Q2FG58;A0A0E1VIX1	96;96	1	110.08	1	S	2	0.20348	MLS(70.29)EIAIS(-70.29)DEK
MLSEIAIS(1)DEK	Q2FG58;A0A0E1VIX1	101;101	0.999999	114.72	1	S	2	-1.1427	MLS(-60.46)EIAIS(60.46)DEK
QHEMS(0.916)YS(0.083)RLMNGLK	Q2FG58;A0A0E1VIX1	75;75	0.915884	51.606	1	S	3	0.38721	QH(-36.35)EMS(10.4)Y(-33.01)S(-10.4)RLMNGLK
QHEMS(0.162)YS(0.837)R	Q2FG58;A0A0E1VIX1	77;77	0.837469	51.495	1	S	2	-1.3026	QH(-44.56)EMS(-7.13)Y(-35.3)S(7.13)R
S(0.997)GQY(0.003)AFR	Q2FG58;A0A0E1VIX1	42;42	0.996521	42.599	1	S	2	0.13867	S(24.57)GQY(-24.57)AFR
ADES(1)KFEQAK	Q2FIG2;A0A0E1VIX4	5;5	1	162.93	1	S	2	0.20754	ADES(126.76)KFEQAK
LNDYDLNVT(0.001)QAT(0.248)VS(0.752)R	A0A0E1VIX6;Q2FGL3	46;43	0.751725	90.348	1	S	2	2.3632	LNDY(-69.52)DLNVT(-31.43)QAT(-4.82)VS(4.82)R
FEGEGCS(0.987)IS(0.013)MASASMMTQAVK	A0A0H2XJC0;A0A0E1VIX9	67;67	0.986526	105.14	1	S	2	-0.58443	FEGEGCS(18.65)IS(-18.65)MAS(-55.1)AS(-69.81)MMT(-85.92)QAVK
GH(0.003)S(0.997)LGEAMQMSQEFTK	A0A0H2XJC0;A0A0E1VIX9	84;84	0.996779	140.22	1	S	2	-2.5557	GH(-24.91)S(24.91)LGEAMQMS(-106.95)QEFT(-123.33)K
S(1)VIMDHYK	A0A0H2XJC0;A0A0E1VIX9	12;12	0.999998	76.17	1	S	2	-1.4516	S(56.54)VIMDH(-56.54)Y(-70.94)K
RADGQFVT(0.001)GGS(0.999)ILYR	Q2FG82;A8Z2H3;A0A0E1VIY0	43;43;43	0.999386	109.83	1	S	3	0.72148	RADGQFVT(-32.2)GGS(32.2)ILY(-49.16)R
QVS(1)VYAVAE	Q2FG82;A8Z2H3;A0A0E1VIY0	88;88;88	0.999999	96.665	1	S	2	0.59297	QVS(59.07)VY(-59.07)AVAE
LNPS(0.999)DLS(0.001)APPGVK	A0A0H2XKA5;A0A0E1VJ16	85;85	0.99875	74.162	1	S	2	0.71812	LNPS(29.03)DLS(-29.03)APPGVK
LNPS(0.006)DLS(0.994)APPGVK	A0A0H2XKA5;A0A0E1VJ16	88;88	0.994225	74.475	1	S	2	2.5615	LNPS(-22.36)DLS(22.36)APPGVK
LVVS(1)IAKR	A0A0H2XKA5;A0A0E1VJ16	145;145	1	82.287	1	S	2	-0.033331	LVVS(62.82)IAKR
S(1)RLAEANLR	A0A0H2XKA5;A0A0E1VJ16	133;133	1	61.344	1	S	2	-0.017391	S(54.47)RLAEANLR
DVHAVILS(1)NK	A0A0E1VJ20;Q2FGF7;A8Z4A5	187;189;189	0.999998	70.488	1	S	2	-0.42248	DVH(-57.53)AVILS(57.53)NK
LNAAVEGTDLES(1)K	Q2FGH0;A0A0E1VJ33	50;50	0.999971	186.69	1	S	2	0.61572	LNAAVEGT(-45.32)DLES(45.32)K
YLSHPEY(0.001)VAVDS(0.998)K	A0A0H2XIF9;A0A0E1VJ36	210;210	0.998466	44.367	1	S	2	-0.49534	Y(-41.79)LS(-35.99)H(-36.32)PEY(-30.07)VAVDS(30.07)K
AAQS(1)NLIHSNK	Q2FGD8;A8Z4C5;A0A0E1VJ38	63;63;63	1	190.85	1	S	2	-0.082191	AAQS(92.7)NLIH(-92.7)S(-104.84)NK
AAQSNLIH(0.006)S(0.994)NK	Q2FGD8;A8Z4C5;A0A0E1VJ38	68;68;68	0.994357	163.33	1	S	2	0.60547	AAQS(-100.68)NLIH(-22.46)S(22.46)NK
IKS(1)QLMTANK	Q2FGD8;A8Z4C5;A0A0E1VJ38	76;76;76	1	205.49	1	S	2	-1.0139	IKS(92.06)QLMT(-92.06)ANK
NELVS(1)LAVK	Q2FGD8;A8Z4C5;A0A0E1VJ38	51;51;51	1	91.937	1	S	2	-0.34282	NELVS(85.96)LAVK
S(1)YQPHYFQEVR	A0A0H2XFN0;A0A0E1VJ45	2;2	0.999831	90.926	1	S	2	2.6285	S(38.14)Y(-38.14)QPH(-48.14)Y(-72.25)FQEVR
HH(0.005)T(0.067)EVLENPDNIS(0.928)K	Q2FGF0;A8Z4B2;A0A0E1VJ48	199;199;199	0.928499	190.27	1	S	2	-1.6058	H(-41.75)H(-22.95)T(-11.43)EVLENPDNIS(11.43)K
SGNIS(1)VK	Q2FGF0;A8Z4B2;A0A0E1VJ48	295;295;295	0.999975	53.089	1	S	2	0.12487	S(-45.96)GNIS(45.96)VK
VGEGIVS(0.001)T(0.033)IGS(0.795)S(0.171)K	Q2FGF0;A8Z4B2;A0A0E1VJ48	184;184;184	0.795493	165.86	1	S	2	0.44348	VGEGIVS(-27.84)T(-13.87)IGS(6.69)S(-6.69)K
VGEGIVS(0.001)T(0.011)IGS(0.372)S(0.616)K	Q2FGF0;A8Z4B2;A0A0E1VJ48	185;185;185	0.616192	144.8	1	S	2	0.011006	VGEGIVS(-30.39)T(-17.42)IGS(-2.19)S(2.19)K
DDLRDAGS(0.999)NVY(0.001)AETVRK	Q2FIE9;A8Z1I3;A0A0E1VJ59	120;120;138	0.999276	82.87	1	S	3	0.38138	DDLRDAGS(31.41)NVY(-31.41)AET(-55.78)VRK
S(0.498)S(0.498)YH(0.004)ADEQVNEAAK	Q2FIE9;A8Z1I3;A0A0E1VJ59	280;280;298	0.497874	182.02		S	2	0.084842	S(0)S(0)Y(-85.24)H(-20.68)ADEQVNEAAK
S(0.498)S(0.498)YH(0.004)ADEQVNEAAK	Q2FIE9;A8Z1I3;A0A0E1VJ59	281;281;299	0.497874	182.02		S	2	0.084842	S(0)S(0)Y(-85.24)H(-20.68)ADEQVNEAAK
S(0.378)T(0.378)H(0.245)VWDIK	A0A0H2XGD6;A0A0E1VJ74	95;95	0.377707	85.67		S	2	-0.76289	S(0)T(0)H(-1.89)VWDIK
GNRPGFS(0.158)NS(0.842)K	Q2FG94;A8Z2G0;A0A0E1VJ75	95;95;102	0.8423	55.718	1	S	2	0.087087	GNRPGFS(-7.28)NS(7.28)K
ELINNIQS(1)GQR	A0A0H2XGP1;A0A0E1VJ80	40;40	1	199.4	1	S	2	0.43726	ELINNIQS(199.4)GQR
ATTIIGIAGGS(0.477)GS(0.477)GKT(0.042)T(0.004)VT(0.001)NEIMK	Q2FGB5;A8Z4E9;A0A0E1VJ81	13;13;13	0.47669	83.453		S	3	1.2551	AT(-54.11)T(-54.11)IIGIAGGS(0)GS(0)GKT(-10.58)T(-20.4)VT(-29.61)NEIMK
ATTIIGIAGGS(0.477)GS(0.477)GKT(0.042)T(0.004)VT(0.001)NEIMK	Q2FGB5;A8Z4E9;A0A0E1VJ81	15;15;15	0.47669	83.453		S	3	1.2551	AT(-54.11)T(-54.11)IIGIAGGS(0)GS(0)GKT(-10.58)T(-20.4)VT(-29.61)NEIMK
YADIIIPEGGS(1)NK	Q2FGB5;A8Z4E9;A0A0E1VJ81	188;188;188	1	82.543	1	S	2	2.1056	Y(-80.95)ADIIIPEGGS(80.95)NK
DNDTVYTIFT(0.109)S(0.674)GS(0.109)T(0.109)GEPK	Q2FIE3;A8Z1J1;A0A0E1VJ83	145;145;145	0.674056	141	1	S	2	-0.89332	DNDT(-76.46)VY(-67.61)T(-47.42)IFT(-7.93)S(7.93)GS(-7.93)T(-7.93)GEPK
DNDTVYTIFT(0.005)S(0.093)GS(0.729)T(0.173)GEPK	Q2FIE3;A8Z1J1;A0A0E1VJ83	147;147;147	0.728518	201.18	1	S	2	0.57838	DNDT(-140.01)VY(-142.02)T(-85.79)IFT(-21.44)S(-8.94)GS(6.24)T(-6.24)GEPK
LQAFADANPQS(1)IAVR	Q2FIE3;A8Z1J1;A0A0E1VJ83	18;18;18	1	96.414	1	S	2	1.2939	LQAFADANPQS(73.89)IAVR
ILGLDVGS(1)R	Q2FGB0;A8Z4F4;A0A0E1VJ86	13;13;13	1	59.426	1	S	2	-0.023135	ILGLDVGS(59.43)R
NMNNS(1)IGFR	Q2FGB0;A8Z4F4;A0A0E1VJ86	71;71;71	1	53.124	1	S	2	0.42416	NMNNS(53.12)IGFR
SLLEADVS(1)R	Q2FGB0;A8Z4F4;A0A0E1VJ86	117;117;117	0.999999	59.426	1	S	2	2.0018	S(-59.43)LLEADVS(59.43)R
INEYT(0.001)GS(0.999)NNEEK	A0A0H2XG02;A0A0E1VJ94	35;35	0.998818	145.29	1	S	2	1.1749	INEY(-78.33)T(-29.27)GS(29.27)NNEEK
VTLVS(0.8)RAFH(0.164)S(0.036)DNLGEWYEK	A0A0H2XIK4;A0A0E1VJA5	76;83	0.800028	62.611	1	S	3	-0.34195	VT(-42.17)LVS(6.88)RAFH(-6.88)S(-13.51)DNLGEWY(-44.46)EK
TMAPVS(0.999)LS(0.001)SEAEYQR	A0A0H2XIK4;A0A0E1VJA5	150;157	0.99852	114.69	1	S	2	-1.0058	T(-63.84)MAPVS(29.23)LS(-29.23)S(-35.41)EAEY(-87.53)QR
TMAPVSLS(0.692)S(0.308)EAEYQR	A0A0H2XIK4;A0A0E1VJA5	152;159	0.692192	110.97	1	S	2	-0.43452	T(-91.17)MAPVS(-37.65)LS(3.52)S(-3.52)EAEY(-70.01)QR
TMAPVS(0.001)LS(0.084)S(0.915)EAEYQR	A0A0H2XIK4;A0A0E1VJA5	153;160	0.915129	135.72	1	S	2	-0.55826	T(-62.33)MAPVS(-32.37)LS(-10.35)S(10.35)EAEY(-57.19)QR
YMDMLS(0.994)AY(0.002)S(0.004)AVNQGHR	A0A0H2XIK4;A0A0E1VJA5	47;54	0.993522	90.367	1	S	2	0.1751	Y(-37.33)MDMLS(23.56)AY(-27.16)S(-23.56)AVNQGH(-51.09)R
IAH(0.002)LH(0.037)S(0.961)ANAK	A0A0H2XHS5;A0A0E1VJB1	88;88	0.9609	114.87	1	S	3	-0.17351	IAH(-26.02)LH(-14.18)S(14.18)ANAK
S(1)VINSDTPVIVK	A0A0H2XHS5;A0A0E1VJB1	12;12	0.999955	71.268	1	S	2	-0.11494	S(43.94)VINS(-43.94)DT(-52.96)PVIVK
SVINS(0.982)DT(0.018)PVIVK	A0A0H2XHS5;A0A0E1VJB1	16;16	0.982277	125.28	1	S	2	-0.015166	S(-88.95)VINS(17.44)DT(-17.44)PVIVK
EINAS(0.966)VS(0.034)R	Q2FIA9;A8Z072;A0A0E1VJB3	774;774;774	0.966035	59.908	1	S	2	1.6527	EINAS(14.54)VS(-14.54)R
AVQEMLGH(0.004)S(0.004)DIS(0.486)T(0.486)T(0.021)QLYTHVSK	A0A0H2XE73;A0A0E1VJB5	271;271	0.485517	59.282		S	3	0.92926	AVQEMLGH(-21.05)S(-20.75)DIS(0)T(0)T(-13.67)QLY(-40.07)T(-36.39)H(-42.83)VS(-42.48)K
AVQEMLGHSDISTTQLYT(0.04)H(0.16)VS(0.8)K	A0A0H2XE73;A0A0E1VJB5	280;280	0.799883	51.586	1	S	3	0.64335	AVQEMLGH(-48.25)S(-48.31)DIS(-39.52)T(-39.52)T(-34.96)QLY(-41.33)T(-13.05)H(-6.99)VS(6.99)K
GLS(0.592)S(0.366)NT(0.042)IGAYR	A0A0H2XE73;A0A0E1VJB5	19;19	0.591862	48.004	1	S	2	0.404	GLS(2.09)S(-2.09)NT(-11.48)IGAY(-38.3)R
GLS(0.095)S(0.894)NT(0.011)IGAYR	A0A0H2XE73;A0A0E1VJB5	20;20	0.893919	79.693	1	S	2	0.66683	GLS(-9.71)S(9.71)NT(-19.26)IGAY(-71.23)R
FVELMEQGNPS(1)LRK	Q2FIM8;A8Z042;A0A0E1VJB6	60;60;60	1	167.55	1	S	3	0.07627	FVELMEQGNPS(63.69)LRK
MIS(0.001)GAS(0.996)VT(0.003)DLTR	A0A0H2XGI0;A0A0E1VJB8	539;539	0.996121	95.631	1	S	2	0.089745	MIS(-29.13)GAS(25.92)VT(-25.92)DLT(-39.51)R
S(1)EVDEEVFK	Q2FGY6;A8Z434;A0A0E1VJD2	50;50;52	1	99.711	1	S	2	1.1052	S(49.49)EVDEEVFK
VDPPILTASAPEGT(0.033)S(0.945)ELFH(0.018)T(0.003)K	Q2FGY6;A8Z434;A0A0E1VJD2	166;166;168	0.944967	81.839	1	S	3	1.556	VDPPILT(-63.75)AS(-59.89)APEGT(-14.53)S(14.53)ELFH(-17.11)T(-24.54)K
DDMT(0.006)T(0.223)S(0.772)VPGIFAAGDVR	A0A0H2XHQ2;A0A0E1VJD7	268;268	0.771625	68.257	1	S	2	-0.1307	DDMT(-21.38)T(-5.4)S(5.4)VPGIFAAGDVR
VGS(0.993)VT(0.007)LTSTK	A0A0H2XHQ2;A0A0E1VJD7	215;215	0.992697	58.172	1	S	2	0.25847	VGS(21.76)VT(-21.76)LT(-33.92)S(-38.72)T(-38.51)K
AYDIYS(1)R	Q2FIM5;A8Z045;A0A0E1VJD8	22;22;22	0.999941	122.69	1	S	2	0.2261	AY(-67.29)DIY(-42.33)S(42.33)R
ILS(0.788)ERT(0.199)GQS(0.013)IEK	Q2FIM5;A8Z045;A0A0E1VJD8	155;155;155	0.787598	93.959	1	S	2	-1.1067	ILS(5.97)ERT(-5.97)GQS(-17.68)IEK
AAAENIIPNS(0.856)T(0.144)GAAK	A0A0H2XHX6;A0A0E1VJE4	210;210	0.855948	185.27	1	S	2	0.015287	AAAENIIPNS(7.74)T(-7.74)GAAK
SFS(0.999)EPDASK	A0A0H2XHX6;A0A0E1VJE4	76;76	0.999317	66.92	1	S	2	-0.55563	S(-33.3)FS(33.3)EPDAS(-36.66)K
SFSEPDAS(1)K	A0A0H2XHX6;A0A0E1VJE4	81;81	0.999998	91.549	1	S	2	-0.22001	S(-86.94)FS(-56.04)EPDAS(56.04)K
T(0.005)IVFNT(0.015)NH(0.015)QELDGS(0.62)ET(0.17)VVS(0.07)GAS(0.07)CT(0.019)T(0.014)NS(0.003)LAPVAK	A0A0H2XHX6;A0A0E1VJE4	142;142	0.620162	101.24	1	S	4	-0.30699	T(-21.05)IVFNT(-16.1)NH(-16.29)QELDGS(5.63)ET(-5.63)VVS(-9.5)GAS(-9.5)CT(-15.05)T(-16.55)NS(-22.87)LAPVAK
TIVFNTNHQELDGSETVVS(0.334)GAS(0.205)CT(0.199)T(0.245)NS(0.017)LAPVAK	A0A0H2XHX6;A0A0E1VJE4	147;147	0.333554	87.21		S	3	0.59957	T(-70.05)IVFNT(-65.54)NH(-65.71)QELDGS(-47.08)ET(-36.51)VVS(1.35)GAS(-2.11)CT(-2.24)T(-1.35)NS(-12.82)LAPVAK
TIVFNTNHQELDGSETVVS(0.01)GAS(0.906)CT(0.065)T(0.018)NS(0.001)LAPVAK	A0A0H2XHX6;A0A0E1VJE4	150;150	0.905622	124.17	1	S	3	-0.031287	T(-89.6)IVFNT(-89.77)NH(-89.94)QELDGS(-70.67)ET(-65.12)VVS(-19.64)GAS(11.43)CT(-11.43)T(-17.04)NS(-28.05)LAPVAK
TLAYLAELS(1)K	A0A0H2XHX6;A0A0E1VJE4	335;335	1	116.24	1	S	2	-1.4929	T(-102.72)LAY(-85.98)LAELS(85.98)K
VMS(1)VGDR	A0A0H2XHX6;A0A0E1VJE4	301;301	1	86.136	1	S	2	-0.3234	VMS(66.69)VGDR
HIIGS(0.986)T(0.014)NPSEASPGSIR	Q2FGX3;A8Z448;A0A0E1VJE5	90;90;90	0.98629	112.5	1	S	2	-0.12427	H(-45.02)IIGS(18.6)T(-18.6)NPS(-41.66)EAS(-58.61)PGS(-66.03)IR
HIIGSTNPSEAS(0.99)PGS(0.01)IR	Q2FGX3;A8Z448;A0A0E1VJE5	97;97;97	0.989987	197.49	1	S	2	-0.56836	H(-152.29)IIGS(-76.41)T(-69.18)NPS(-42.89)EAS(19.97)PGS(-19.97)IR
NIIH(0.137)GS(0.837)DS(0.026)LES(0.001)AER	Q2FGX3;A8Z448;A0A0E1VJE5	117;117;117	0.83663	98.943	1	S	2	-4.0652	NIIH(-7.87)GS(7.87)DS(-15.09)LES(-30.68)AER
NLIGEVIS(1)R	Q2FGX3;A8Z448;A0A0E1VJE5	23;23;23	1	65.5	1	S	2	0.66248	NLIGEVIS(65.5)R
ACGLT(0.105)EPS(0.572)S(0.323)K	A0A0H2XIY3;A0A0E1VJI3	38;41	0.572162	72.2	1	S	2	1.1733	ACGLT(-7.38)EPS(2.48)S(-2.48)K
LFVVS(0.727)S(0.273)K	A0A0H2XIY3;A0A0E1VJI3	110;113	0.726722	86.67	1	S	2	-0.10307	LFVVS(4.25)S(-4.25)K
LFVVS(0.139)S(0.861)K	A0A0H2XIY3;A0A0E1VJI3	111;114	0.860657	77.732	1	S	2	0.71487	LFVVS(-7.91)S(7.91)K
T(0.36)LS(0.64)ILVAHDLQR	A0A0H2XHU9;A0A0E1VJI7	4;4	0.639559	103.88	1	S	2	1.0412	T(-2.49)LS(2.49)ILVAH(-82.12)DLQR
MAS(0.001)S(0.001)QT(0.001)IPT(0.331)T(0.331)S(0.331)QPAIGEWIT(0.002)K	A0A0H2XED7;A0A0E1VJI8	63;63	0.331112	54.288		S	2	2.4504	MAS(-23.6)S(-23.6)QT(-23.87)IPT(0)T(0)S(0)QPAIGEWIT(-21.36)K
S(1)GDQAIYNITGQK	Q2FJ56;A8YZT4;A0A0E1VJJ6	55;55;55	1	94.09	1	S	2	0.90176	S(76.28)GDQAIY(-76.28)NIT(-86.71)GQK
S(0.964)LNH(0.036)IENEFNK	Q2FJ56;A8YZT4;A0A0E1VJJ6	81;81;81	0.964218	84.169	1	S	2	0.91734	S(14.31)LNH(-14.31)IENEFNK
VGMEMDRS(1)ELLRK	A0A0H2XGZ8;A0A0E1VJJ7	172;172	1	97.291	1	S	3	-1.1577	VGMEMDRS(89.91)ELLRK
VNYLH(0.14)S(0.86)EIK	A0A0H2XGZ8;A0A0E1VJJ7	479;479	0.859946	84.479	1	S	2	-0.17438	VNY(-48.79)LH(-7.88)S(7.88)EIK
NS(0.003)DS(0.859)T(0.138)VFNDAK	Q2FH29;A0A0E1VJJ9	11;11	0.858991	68.44	1	S	2	0.21896	NS(-24.13)DS(7.95)T(-7.95)VFNDAK
KS(0.998)GY(0.002)IQYEFVK	Q2FH20;A8Z3Z7;A0A0E1VJK8	235;235;235	0.998159	63.76	1	S	2	1.0186	KS(27.43)GY(-27.43)IQY(-44.49)EFVK
VLLVMGGS(0.356)LGS(0.644)K	Q2FH20;A8Z3Z7;A0A0E1VJK8	199;199;199	0.643516	51.875	1	S	2	-1.5375	VLLVMGGS(-2.57)LGS(2.57)K
T(0.02)EVRS(0.64)EES(0.199)NS(0.069)H(0.064)LGH(0.008)VFNDGPK	Q2FH15;A8Z402;A0A0E1VJK9	90;90;90	0.639853	43.073	1	S	4	0.70894	T(-15.01)EVRS(5.07)EES(-5.07)NS(-9.66)H(-10)LGH(-19.28)VFNDGPK
S(0.004)EES(0.795)NS(0.168)H(0.032)LGH(0.001)VFNDGPK	Q2FH15;A8Z402;A0A0E1VJK9	93;93;93	0.795312	73.405	1	S	3	1.4946	S(-22.57)EES(6.76)NS(-6.76)H(-13.94)LGH(-31.88)VFNDGPK
SEES(0.077)NS(0.854)H(0.069)LGHVFNDGPK	Q2FH15;A8Z402;A0A0E1VJK9	95;95;95	0.854334	138.3	1	S	3	-0.063562	S(-44.5)EES(-10.46)NS(10.46)H(-10.95)LGH(-37.88)VFNDGPK
SEESNSHLGHVFNDGPKES(1)GGLR	Q2FH15;A8Z402;A0A0E1VJK9	108;108;108	0.999997	100.95	1	S	3	0.62863	S(-78.96)EES(-75.17)NS(-75.04)H(-71.96)LGH(-56.09)VFNDGPKES(56.09)GGLR
DITDAIKS(1)EIK	A0A0H2XFD9;A0A0E1VJM0	264;264	0.999999	99.215	1	S	2	0.89295	DIT(-59.59)DAIKS(59.59)EIK
TPTDS(1)GLEEYAEILSNK	A0A0H2XH40;A0A0E1VJM4	76;94	0.999755	387.67	1	S	2	-0.61716	T(-98.63)PT(-36.11)DS(36.11)GLEEY(-224.64)AEILS(-252.62)NK
TPTDSGLEEYAEILS(1)NK	A0A0H2XH40;A0A0E1VJM4	86;104	0.999989	66.826	1	S	2	-3.2565	T(-66.83)PT(-61.17)DS(-50.64)GLEEY(-58.96)AEILS(50.64)NK
S(0.003)ES(0.997)YDLNDHVEDLK	A0A0H2XGC7;A0A0E1VJN3	65;65	0.996598	147.7	1	S	2	-1.5056	S(-24.67)ES(24.67)Y(-54.35)DLNDH(-75.37)VEDLK
QAS(1)EVQDTKK	Q2FH41;A8Z3X5;A0A0E1VJP0	221;221;221	0.999994	66.486	1	S	2	-0.81167	QAS(52.4)EVQDT(-52.4)KK
S(1)LEEGQAVEFEVVEGDRGPQAANVVK	Q2FH36;A0A0E1VJP6	40;40	1	216.69	1	S	3	0.20875	S(216.69)LEEGQAVEFEVVEGDRGPQAANVVK
MEVIS(0.819)LS(0.181)EK	A0A0H2XIK9;A0A0E1VJP9	5;5	0.818704	48.423	1	S	2	4.0464	MEVIS(6.55)LS(-6.55)EK
IILVS(0.574)H(0.354)S(0.072)K	A0A0H2XIP0;A0A0E1VJR5	8;11	0.573938	89.886	1	S	2	-0.34703	IILVS(2.1)H(-2.1)S(-8.99)K
IILVS(0.172)H(0.171)S(0.657)K	A0A0H2XIP0;A0A0E1VJR5	10;13	0.656719	89.886	1	S	2	-0.29246	IILVS(-5.82)H(-5.83)S(5.82)K
LVH(0.004)Y(0.001)NVVS(0.995)R	A0A0H2XKF9;A0A0E1VJR9	577;590	0.995441	43.297	1	S	2	0.27923	LVH(-24.05)Y(-31.89)NVVS(24.05)R
VNSAS(0.001)S(0.002)LS(0.983)VT(0.014)DNLMELNK	A0A0H2XKF9;A0A0E1VJR9	556;569	0.982873	133.71	1	S	2	-0.031346	VNS(-35.16)AS(-30.46)S(-27.43)LS(18.41)VT(-18.41)DNLMELNK
EVFNMS(1)K	Q2FH47;A0A0E1VJT2	262;262	1	59.35	1	S	2	-0.029553	EVFNMS(59.35)K
IFVHES(1)ERK	Q2FH47;A0A0E1VJT2	189;189	0.999922	94.616	1	S	2	-0.22836	IFVH(-41.05)ES(41.05)ERK
IGSFLLS(0.499)ES(0.499)GY(0.001)K	Q2FH47;A0A0E1VJT2	178;178	0.499286	61.375		S	2	0.54968	IGS(-39.76)FLLS(0)ES(0)GY(-25.6)K
IGSFLLS(0.499)ES(0.499)GY(0.001)K	Q2FH47;A0A0E1VJT2	180;180	0.499286	61.375		S	2	0.54968	IGS(-39.76)FLLS(0)ES(0)GY(-25.6)K
LGES(1)VQVR	Q2FH47;A0A0E1VJT2	200;200	1	71.349	1	S	2	-2.2869	LGES(71.35)VQVR
S(1)RVEALLPEIK	A0A0H2XGF3;A0A0E1VJT6	171;171	1	58.674	1	S	2	0.45482	S(58.67)RVEALLPEIK
EVFIH(0.308)LT(0.282)DKS(0.378)ET(0.027)IRPELS(0.003)NAS(0.003)DK	A0A0H2XDE4;A0A0E1VJU2	102;102	0.377659	57.803		S	4	0.19089	EVFIH(-0.89)LT(-1.27)DKS(0.89)ET(-11.51)IRPELS(-21.27)NAS(-20.82)DK
MS(1)DQHNLK	A0A0H2XDE4;A0A0E1VJU2	2;2	0.999749	44.98	1	S	2	0.014902	MS(36)DQH(-36)NLK
VAS(0.998)AS(0.002)S(0.001)LSQDEVK	A0A0H2XDE4;A0A0E1VJU2	118;118	0.997872	75.589	1	S	2	0.97809	VAS(27.97)AS(-27.97)S(-32.8)LS(-49.48)QDEVK
VAS(0.001)AS(0.71)S(0.232)LS(0.057)QDEVK	A0A0H2XDE4;A0A0E1VJU2	120;120	0.709774	75.483		S	2	1.068	VAS(-28.01)AS(4.86)S(-4.86)LS(-10.95)QDEVK
VAS(0.004)AS(0.139)S(0.834)LS(0.024)QDEVK	A0A0H2XDE4;A0A0E1VJU2	121;121	0.833732	106.32	1	S	2	1.5263	VAS(-23.63)AS(-7.79)S(7.79)LS(-15.43)QDEVK
ELANIS(1)AGR	Q2FHH9;A0A0E1VJV2	27;27	1	77.379	1	S	2	0.22163	ELANIS(66.6)AGR
IGEEAKVS(1)VR	Q2FHH9;A0A0E1VJV2	126;126	1	92.781	1	S	2	0.082112	IGEEAKVS(92.78)VR
LLVIS(1)PYDK	Q2FHH9;A0A0E1VJV2	67;67	0.999999	117.52	1	S	2	-0.48964	LLVIS(61.99)PY(-61.99)DK
LLVIS(0.002)PY(0.004)DKT(0.44)S(0.554)VADIEK	Q2FHH9;A0A0E1VJV2	73;73	0.553571	86.497	1	S	3	3.4918	LLVIS(-25.07)PY(-21.09)DKT(-0.99)S(0.99)VADIEK
NGDITEDELRS(0.849)GT(0.151)EDVQK	Q2FHH9;A0A0E1VJV2	154;154	0.849338	179.95	1	S	2	0.38834	NGDIT(-60.3)EDELRS(7.51)GT(-7.51)EDVQK
S(1)DIINETK	Q2FHH9;A0A0E1VJV2	2;2	1	97.277	1	S	2	0.48083	S(85.92)DIINET(-85.92)K
S(1)IESLSR	Q2FHH9;A0A0E1VJV2	15;15	0.999917	69.716	1	S	2	0.2908	S(41.22)IES(-41.22)LS(-51.28)R
SIES(0.997)LS(0.003)R	Q2FHH9;A0A0E1VJV2	18;18	0.997034	97.32	1	S	2	1.2436	S(-46.45)IES(25.3)LS(-25.3)R
SIES(0.117)LS(0.883)RELANISAGR	Q2FHH9;A0A0E1VJV2	20;20	0.883397	104.61	1	S	3	0.60119	S(-53.26)IES(-8.79)LS(8.79)RELANIS(-73.15)AGR
MAS(1)EITQQMNQIK	Q2FIT5;A0A0E1VJV8	107;107	1	223.31	1	S	2	-0.736	MAS(97.34)EIT(-97.34)QQMNQIK
MASEITQQMNQIKS(1)EQQEK	Q2FIT5;A0A0E1VJV8	118;118	0.999768	80.224	1	S	3	-0.091604	MAS(-53.6)EIT(-36.43)QQMNQIKS(36.43)EQQEK
QFANGNYAS(1)NDK	Q2FIT5;A0A0E1VJV8	84;84	1	143.42	1	S	2	-1.8786	QFANGNY(-96.97)AS(96.97)NDK
EKS(0.998)EET(0.002)EATEE	Q2FHI2;A8Z3T6;A0A0E1VJX8	247;247;247	0.997544	139.32	1	S	2	0.45858	EKS(26.09)EET(-26.09)EAT(-83.88)EE
MADAILEGQQGVS(1)NEEVAAEQNIDLDEK	Q2FHI2;A8Z3T6;A0A0E1VJX8	229;229;229	1	104.3	1	S	3	-0.19621	MADAILEGQQGVS(104.3)NEEVAAEQNIDLDEK
QAQES(0.85)VKS(0.15)EAER	Q2FHI2;A8Z3T6;A0A0E1VJX8	79;79;79	0.850354	62.357	1	S	3	0.68035	QAQES(7.55)VKS(-7.55)EAER
QAQES(0.002)VKS(0.998)EAER	Q2FHI2;A8Z3T6;A0A0E1VJX8	82;82;82	0.997774	119.88	1	S	2	0.44404	QAQES(-26.52)VKS(26.52)EAER
RIS(1)EIEK	Q2FHI2;A8Z3T6;A0A0E1VJX8	115;115;115	1	80.231	1	S	2	0.61413	RIS(77.66)EIEK
FAGIGES(1)K	A0A0H2XEJ4;A0A0E1VJX9	188;188	1	60.398	1	S	2	-1.1609	FAGIGES(54.54)K
QTNPTIAPLAGS(0.768)H(0.231)EVYIR	A0A0H2XEJ4;A0A0E1VJX9	212;212	0.768304	45.423	1	S	3	2.7054	QT(-36.85)NPT(-32.39)IAPLAGS(5.23)H(-5.23)EVY(-32.39)IR
GGIHHIT(0.001)GVEH(0.038)NEEGKPS(0.339)ES(0.282)AS(0.339)NR	A0A0H2XHA9;A0A0E1VJY3	441;441	0.339432	53.073		S	4	-0.84076	GGIH(-48.12)H(-43.61)IT(-24.48)GVEH(-9.52)NEEGKPS(0)ES(-0.81)AS(0)NR
GGIHHIT(0.001)GVEH(0.038)NEEGKPS(0.339)ES(0.282)AS(0.339)NR	A0A0H2XHA9;A0A0E1VJY3	445;445	0.339432	53.073		S	4	-0.84076	GGIH(-48.12)H(-43.61)IT(-24.48)GVEH(-9.52)NEEGKPS(0)ES(-0.81)AS(0)NR
S(1)QNIILEDTPQGVR	Q2FJB0;A8YZM7;A0A0E1VJY6	449;449;449	1	162.37	1	S	2	0.47848	S(144.74)QNIILEDT(-144.74)PQGVR
IEAVLS(0.94)EAERS(0.06)PNEK	A0A0H2XEX6;A0A0E1VJY9	163;163	0.9399	46.663	1	S	3	0.09377	IEAVLS(11.94)EAERS(-11.94)PNEK
KGDIES(1)IY	A0A0H2XFG7;A0A0E1VJZ3	270;270	0.99989	46.462	1	S	2	0.90746	KGDIES(39.57)IY(-39.57)
GLTVAEVTDLRS(1)QLR	Q2FJA1;A8YZN7;A0A0E1VJZ8	43;43;43	0.999955	234.22	1	S	2	0.52067	GLT(-94.62)VAEVT(-43.48)DLRS(43.48)QLR
S(1)AIIEAK	Q2FJA1;A8YZN7;A0A0E1VJZ8	2;2;2	1	66.962	1	S	2	0.33784	S(66.96)AIIEAK
S(1)GVMEGNVITAEEVK	Q2FJA1;A8YZN7;A0A0E1VJZ8	110;110;110	1	147.12	1	S	2	-1.8968	S(118.31)GVMEGNVIT(-118.31)AEEVK
DIPIYGHT(0.009)ENES(0.99)K	A0A0H2XHM5;A0A0E1VJZ9	220;265	0.990295	122.97	1	S	2	-0.70046	DIPIY(-90.75)GH(-34.86)T(-20.23)ENES(20.23)K
S(1)AVGIEVPNEK	A0A0H2XHM5;A0A0E1VJZ9	372;417	1	62.338	1	S	2	-0.38996	S(62.34)AVGIEVPNEK
YDLFQH(0.015)S(0.661)S(0.288)T(0.036)R	A0A0H2XHM5;A0A0E1VJZ9	508;553	0.660715	140.07	1	S	2	-0.44729	Y(-125.41)DLFQH(-16.45)S(3.6)S(-3.6)T(-12.65)R
RYDLFQH(0.034)S(0.152)S(0.661)T(0.152)R	A0A0H2XHM5;A0A0E1VJZ9	509;554	0.6609	100.88	1	S	3	-0.88638	RY(-45.05)DLFQH(-12.86)S(-6.37)S(6.37)T(-6.37)R
NRS(1)PLIR	A0A0H2XHM8;A0A0E1VK00	319;319	1	64.803	1	S	2	-1.7872	NRS(64.8)PLIR
S(1)IEWDYYR	A0A0H2XHM8;A0A0E1VK00	424;424	0.999991	70.816	1	S	2	-0.85491	S(51.65)IEWDY(-51.65)Y(-56.92)R
T(0.009)QVS(0.989)EWERDQY(0.001)MK	A0A0H2XHM8;A0A0E1VK00	435;435	0.98918	47.189	1	S	2	0.85972	T(-20.22)QVS(20.22)EWERDQY(-28.44)MK
EENLERKS(1)DLLDK	Q2FHF2;A8Z1V7;A0A0E1VK06	101;101;101	1	114.69	1	S	3	0.36528	EENLERKS(114.69)DLLDK
ERRS(1)ELQR	Q2FHF2;A8Z1V7;A0A0E1VK06	81;81;81	1	56.043	1	S	3	-2.7632	ERRS(56.04)ELQR
ES(0.576)S(0.424)VQTLIMK	Q2FHF2;A8Z1V7;A0A0E1VK06	130;130;130	0.575617	72.547	1	S	2	0.37602	ES(1.32)S(-1.32)VQT(-40.7)LIMK
ES(0.06)S(0.939)VQT(0.001)LIMK	Q2FHF2;A8Z1V7;A0A0E1VK06	131;131;131	0.939222	74.127	1	S	2	1.2471	ES(-11.93)S(11.93)VQT(-32.59)LIMK
KDEILEQKES(1)K	Q2FHF2;A8Z1V7;A0A0E1VK06	116;116;116	1	47.622	1	S	3	1.014	KDEILEQKES(47.62)K
LAADH(0.029)T(0.035)S(0.148)ES(0.64)T(0.148)VSVVNLPNDEMK	Q2FHF2;A8Z1V7;A0A0E1VK06	208;208;208	0.64001	95.666	1	S	3	0.32399	LAADH(-13.36)T(-12.61)S(-6.37)ES(6.37)T(-6.37)VS(-41)VVNLPNDEMK
ANLIPEVPS(0.023)EEDLS(0.977)WGRK	Q2FJB2;A8YZM5;A0A0E1VK13	361;361;361	0.977259	60.747	1	S	3	-1.8042	ANLIPEVPS(-16.33)EEDLS(16.33)WGRK
GDDH(0.001)IS(0.967)NT(0.032)PK	Q2FJB2;A8YZM5;A0A0E1VK13	220;220;220	0.966972	67.456	1	S	2	2.0455	GDDH(-31.15)IS(14.76)NT(-14.76)PK
NLEDGET(0.128)S(0.872)QFDNLK	Q2FJB2;A8YZM5;A0A0E1VK13	58;58;58	0.871517	106.17	1	S	2	-0.73706	NLEDGET(-8.31)S(8.31)QFDNLK
QQFEAEGRQPS(1)IR	Q2FJB2;A8YZM5;A0A0E1VK13	154;154;154	1	60.401	1	S	2	-0.065735	QQFEAEGRQPS(57.8)IR
S(1)PAFFDK	Q2FJB2;A8YZM5;A0A0E1VK13	312;312;312	1	52.579	1	S	2	0.41865	S(45.37)PAFFDK
Y(0.081)APS(0.836)PT(0.081)GY(0.002)LHIGNAR	Q2FJB2;A8YZM5;A0A0E1VK13	12;12;12	0.835659	51.211		S	3	-1.1413	Y(-10.12)APS(10.12)PT(-10.12)GY(-27.02)LH(-40.16)IGNAR
QKPNT(0.009)S(0.991)QLGFGK	A0A0E1VK14;A0A0H2XIS2	20;20	0.991341	93.839	1	S	2	0.87423	QKPNT(-20.59)S(20.59)QLGFGK
TFS(0.001)S(0.094)EES(0.536)NS(0.369)K	Q2FHE2;A8Z1W7;A0A0E1VK15	375;375;375	0.536454	46.706	1	S	2	0.3865	T(-44.73)FS(-28.9)S(-7.56)EES(1.63)NS(-1.63)K
TSESLIADDES(0.491)S(0.491)GYNNT(0.019)R	Q2FHE2;A8Z1W7;A0A0E1VK15	413;413;413	0.490675	114.63		S	2	0.91808	T(-89.57)S(-89.57)ES(-87.85)LIADDES(0)S(0)GY(-67.75)NNT(-14.2)R
TSESLIADDES(0.491)S(0.491)GYNNT(0.019)R	Q2FHE2;A8Z1W7;A0A0E1VK15	414;414;414	0.490675	114.63		S	2	0.91808	T(-89.57)S(-89.57)ES(-87.85)LIADDES(0)S(0)GY(-67.75)NNT(-14.2)R
VLH(0.018)S(0.982)FEQQK	Q2FHE2;A8Z1W7;A0A0E1VK15	348;348;348	0.981699	44.425	1	S	2	-0.48936	VLH(-17.29)S(17.29)FEQQK
ENEIDVS(1)K	A0A0H2XF92;A0A0E1VK18	139;139	1	58.63	1	S	2	-1.4605	ENEIDVS(48.98)K
SLDDIS(1)ENKPR	A0A0H2XF92;A0A0E1VK18	146;146	1	114.86	1	S	2	0.5844	S(-90.09)LDDIS(90.09)ENKPR
DIPNVS(0.856)ES(0.144)ALK	Q2FJ98;A8YZP0;A0A0E1VK28	816;816;816	0.855646	59.57	1	S	2	-2.0953	DIPNVS(7.73)ES(-7.73)ALK
DIPNVS(0.004)ES(0.996)ALK	Q2FJ98;A8YZP0;A0A0E1VK28	818;818;818	0.995652	111.94	1	S	2	-0.86592	DIPNVS(-23.6)ES(23.6)ALK
GENIS(0.972)RPS(0.028)VPESFR	Q2FJ98;A8YZP0;A0A0E1VK28	1120;1120;1120	0.972465	111.22	1	S	3	-0.46818	GENIS(15.48)RPS(-15.48)VPES(-47.9)FR
TTTVIGNAFPDS(1)EVK	Q2FJ98;A8YZP0;A0A0E1VK28	370;370;370	0.99996	55.354		S	2	-2.9245	T(-48.73)T(-48.73)T(-48.73)VIGNAFPDS(48.73)EVK
VFNREEGDDT(0.168)LS(0.832)PGVNQLVR	Q2FJ98;A8YZP0;A0A0E1VK28	902;902;902	0.832481	66.779	1	S	3	-1.4372	VFNREEGDDT(-6.96)LS(6.96)PGVNQLVR
ANIAQRFDCVPS(1)QLNYVIK	Q2FJB8;A0A0E1VK29	40;40	1	186.45	1	S	2	1.1489	ANIAQRFDCVPS(64.89)QLNY(-64.89)VIK
FTNEHGYEIES(1)K	Q2FJB8;A0A0E1VK29	60;60	1	84.753	1	S	2	0.62618	FT(-76.7)NEH(-68.03)GY(-69.74)EIES(68.03)K
RLFEES(1)NEDVVEIQRANIAQR	Q2FJB8;A0A0E1VK29	19;19	1	198.89	1	S	2	0.50789	RLFEES(87.65)NEDVVEIQRANIAQR
EDGTGLVVLAGNDYGMGS(0.853)S(0.147)R	A0A0H2XKH5;A0A0E1VK53	785;785	0.852793	230.99	1	S	2	0.0050762	EDGT(-133.7)GLVVLAGNDY(-125.96)GMGS(7.63)S(-7.63)R
EDGTGLVVLAGNDYGMGS(0.185)S(0.815)RDWAAK	A0A0H2XKH5;A0A0E1VK53	786;786	0.815004	82.157	1	S	3	-0.89588	EDGT(-57.54)GLVVLAGNDY(-63.46)GMGS(-6.44)S(6.44)RDWAAK
EFNS(0.001)YGS(0.999)RR	A0A0H2XKH5;A0A0E1VK53	717;717	0.999389	112.83	1	S	2	-0.18108	EFNS(-32.13)Y(-79.59)GS(32.13)RR
FGDS(0.999)VT(0.001)TDHISPAGAIGK	A0A0H2XKH5;A0A0E1VK53	680;680	0.999386	208.51	1	S	2	0.14425	FGDS(32.18)VT(-32.18)T(-50.71)DH(-78.46)IS(-112.1)PAGAIGK
HFDLNGQS(1)YTYYDLK	A0A0H2XKH5;A0A0E1VK53	19;19	0.999695	214.22	1	S	2	-0.94257	H(-118.07)FDLNGQS(35.16)Y(-100.67)T(-35.16)Y(-117.86)Y(-126.34)DLK
S(0.895)DEH(0.105)IALVK	A0A0H2XKH5;A0A0E1VK53	333;333	0.895322	131.48	1	S	2	-0.38791	S(9.32)DEH(-9.32)IALVK
LVNS(1)LPQGATATDLALR	A0A0H2XKH5;A0A0E1VK53	257;257	0.999997	87.148	1	S	2	0.045564	LVNS(55.51)LPQGAT(-55.51)AT(-65.28)DLALR
S(0.5)S(0.5)FENSVTAPAGNQGHGLDK	A0A0H2XKH5;A0A0E1VK53	392;392	0.5	163.18	1	S	2	-0.18456	S(0)S(0)FENS(-80.7)VT(-119.24)APAGNQGH(-154.34)GLDK
S(0.5)S(0.5)FENSVTAPAGNQGHGLDK	A0A0H2XKH5;A0A0E1VK53	393;393	0.5	163.18	1	S	2	-0.18456	S(0)S(0)FENS(-80.7)VT(-119.24)APAGNQGH(-154.34)GLDK
S(0.044)S(0.044)FENS(0.715)VT(0.197)APAGNQGHGLDK	A0A0H2XKH5;A0A0E1VK53	397;397	0.715455	68.952	1	S	3	0.61551	S(-12.12)S(-12.12)FENS(5.61)VT(-5.61)APAGNQGH(-43.42)GLDK
SSFENSVTAPAGNQGH(0.007)GLDKS(0.992)EFDK	A0A0H2XKH5;A0A0E1VK53	412;412	0.992371	100.66	1	S	3	-0.034928	S(-69.32)S(-69.32)FENS(-54.1)VT(-38.64)APAGNQGH(-21.22)GLDKS(21.22)EFDK
AIDLIDEAS(0.919)S(0.081)K	Q2FJB5;A0A0E1VK60	399;399	0.918546	141.58	1	S	2	1.1492	AIDLIDEAS(10.52)S(-10.52)K
AIDLIDEAS(0.262)S(0.738)K	Q2FJB5;A0A0E1VK60	400;400	0.738101	158.86	1	S	2	1.8685	AIDLIDEAS(-4.5)S(4.5)K
ALGNPEMS(1)NK	Q2FJB5;A0A0E1VK60	148;148	1	94.363	1	S	2	-0.43566	ALGNPEMS(93.84)NK
DAVNS(0.97)IS(0.03)K	Q2FJB5;A0A0E1VK60	519;519	0.969908	82.417	1	S	2	0.11361	DAVNS(15.08)IS(-15.08)K
DAVNS(0.05)IS(0.95)K	Q2FJB5;A0A0E1VK60	521;521	0.949572	80.755	1	S	2	-0.049442	DAVNS(-12.75)IS(12.75)K
VIEVLS(1)RR	Q2FJB5;A0A0E1VK60	197;197	1	119.68	1	S	2	-0.63529	VIEVLS(96.34)RR
FAGFGGS(0.997)S(0.003)DGQDYETIRK	Q2FJB5;A0A0E1VK60	676;676	0.996533	293.52	1	S	2	0.052806	FAGFGGS(24.58)S(-24.58)DGQDY(-233.26)ET(-129.11)IRK
FAGFGGS(0.025)S(0.975)DGQDYETIRK	Q2FJB5;A0A0E1VK60	677;677	0.974963	170.49	1	S	2	1.1481	FAGFGGS(-15.91)S(15.91)DGQDY(-82.07)ET(-52.09)IRK
INET(0.008)ES(0.992)EK	Q2FJB5;A0A0E1VK60	496;496	0.992137	73.499	1	S	2	-0.99204	INET(-21.01)ES(21.01)EK
INISDEAIEAAVKLS(1)NR	Q2FJB5;A0A0E1VK60	378;378	1	85.636	1	S	2	0.34028	INIS(-75.44)DEAIEAAVKLS(75.44)NR
LLS(1)LEDTLHER	Q2FJB5;A0A0E1VK60	501;501	1	125.54	1	S	2	-0.81684	LLS(65.97)LEDT(-65.97)LH(-82)ER
Y(0.002)VS(0.998)DRFLPDK	Q2FJB5;A0A0E1VK60	383;383	0.998229	88.338	1	S	2	-0.43116	Y(-27.51)VS(27.51)DRFLPDK
LT(0.002)NRLS(0.998)EQNINIIVTDK	Q2FJB5;A0A0E1VK60	735;735	0.997508	180.92	1	S	3	-1.3988	LT(-26.02)NRLS(26.02)EQNINIIVT(-89.42)DK
VMS(1)LDMGTVVAGTK	Q2FJB5;A0A0E1VK60	241;241	0.999962	115.8	1	S	2	-3.8812	VMS(44.5)LDMGT(-44.5)VVAGT(-55.34)K
S(0.572)H(0.334)T(0.086)T(0.008)PNNLK	Q2FJB5;A0A0E1VK60	406;406	0.572016	123.96	1	S	2	2.5729	S(2.33)H(-2.33)T(-8.24)T(-18.5)PNNLK
S(1)NNTPTLDSLAR	Q2FJB5;A0A0E1VK60	157;157	0.999996	131.06	1	S	2	0.56742	S(54.36)NNT(-54.36)PT(-92.88)LDS(-109.73)LAR
SNNTPTLDS(1)LAR	Q2FJB5;A0A0E1VK60	165;165	0.999952	178.84	1	S	2	0.2398	S(-148.54)NNT(-96.05)PT(-43.23)LDS(43.23)LAR
YDIAEQT(0.003)S(0.992)ET(0.005)K	Q2FJB5;A0A0E1VK60	810;810	0.992255	220.31	1	S	2	-0.37799	Y(-190.88)DIAEQT(-24.9)S(23.4)ET(-23.4)K
EYFGS(0.093)AS(0.906)EFQK	Q2FH96;A0A0E1VK68	258;258	0.906393	64.439	1	S	2	1.8074	EY(-36.91)FGS(-9.87)AS(9.87)EFQK
IIEQIGTYNPT(0.012)S(0.988)ANAPEIK	Q2FHK0;A0A0E1VK69	44;44	0.987948	167.05	1	S	2	1.0138	IIEQIGT(-108.81)Y(-111.86)NPT(-19.14)S(19.14)ANAPEIK
IVVADARS(1)PR	Q2FHK0;A0A0E1VK69	27;27	1	83.045	1	S	2	1.4862	IVVADARS(83.05)PR
PTDTVHNILS(1)K	Q2FHK0;A0A0E1VK69	76;76	1	177.42	1	S	2	0.33974	PT(-153.9)DT(-110.2)VH(-65.89)NILS(65.89)K
ANEDES(1)QWNSLLEK	A0A0E1VK74;A0A0H2XIH6	308;271	0.999969	131.24	1	S	2	-0.36188	ANEDES(45.14)QWNS(-45.14)LLEK
RANEDESQWNS(1)LLEK	A0A0E1VK74;A0A0H2XIH6	312;275	0.999873	106.42	1	S	3	0.30512	RANEDES(-38.95)QWNS(38.95)LLEK
FELGH(0.003)NGAS(0.997)R	A0A0E1VK74;A0A0H2XIH6	355;318	0.996552	187.75	1	S	2	-0.070415	FELGH(-24.61)NGAS(24.61)R
HLNFNPQS(1)K	A0A0E1VK74;A0A0H2XIH6	53;16	1	99.815	1	S	2	0.24216	H(-88.3)LNFNPQS(88.3)K
S(1)NVNDATDYSSETPEGK	A0A0E1VK74;A0A0H2XIH6	386;349	1	185.02	1	S	2	0.2591	S(111.17)NVNDAT(-111.17)DY(-136.6)S(-145.08)S(-149.45)ET(-158.55)PEGK
S(1)QEGPTIIEVK	A0A0E1VK74;A0A0H2XIH6	234;197	1	139.78	1	S	2	1.6766	S(75.7)QEGPT(-75.7)IIEVK
TVPSFFGGSADLAGS(1)NK	A0A0E1VK74;A0A0H2XIH6	383;346	1	156.73	1	S	2	-3.1513	T(-155.56)VPS(-134.57)FFGGS(-67.37)ADLAGS(67.37)NK
AEEIS(1)ALLR	Q2FF22;A8YY72;A0A0E1VK76	9;9;9	1	125.48	1	S	2	-0.33396	AEEIS(125.48)ALLR
LDLAS(1)YR	Q2FF22;A8YY72;A0A0E1VK76	388;388;388	0.999978	58.981	1	S	2	0.37414	LDLAS(46.55)Y(-46.55)R
S(1)VDEPLQTGIK	Q2FF22;A8YY72;A0A0E1VK76	141;141;141	1	115.29	1	S	2	0.3029	S(95.44)VDEPLQT(-95.44)GIK
NEVEIVS(0.689)T(0.311)K	A0A0H2XIN1;A0A0E1VK79	160;160	0.688757	94.363	1	S	2	1.5195	NEVEIVS(3.45)T(-3.45)K
ESES(1)RLK	Q2FF45;A0A0E1VK99	396;407	0.999963	69.825	1	S	2	0.0084132	ES(-44.27)ES(44.27)RLK
RVDELT(0.116)S(0.884)ALISK	Q2FF45;A0A0E1VK99	258;269	0.883524	99.531	1	S	2	0.37652	RVDELT(-8.8)S(8.8)ALIS(-79.52)K
ANGMIET(0.006)AQS(0.983)EINS(0.011)QK	Q2FF20;A8YY74;A0A0E1VKA2	121;121;121	0.982984	77.746	1	S	2	1.1739	ANGMIET(-21.86)AQS(19.67)EINS(-19.67)QK
KLDS(0.646)S(0.28)IT(0.067)IADH(0.007)VVSPTLIHK	Q2FEZ3;A0A0E1VKA4	413;426	0.646156	49.851	1	S	4	-0.2472	KLDS(3.63)S(-3.63)IT(-9.86)IADH(-19.66)VVS(-42.22)PT(-45.4)LIH(-48.45)K
KLDS(0.362)S(0.362)IT(0.257)IADH(0.018)VVSPTLIHK	Q2FEZ3;A0A0E1VKA4	414;427	0.362295	45.305		S	4	-0.37921	KLDS(0)S(0)IT(-1.49)IADH(-13)VVS(-29.82)PT(-37.77)LIH(-42.77)K
KLDSSITIADH(0.013)VVS(0.694)PT(0.228)LIH(0.064)K	Q2FEZ3;A0A0E1VKA4	423;436	0.69444	78.645	1	S	4	-1.5907	KLDS(-53.23)S(-53.23)IT(-41.6)IADH(-17.32)VVS(4.83)PT(-4.83)LIH(-10.33)K
VLMQMT(0.079)S(0.921)ELK	A0A0H2XIE8;A0A0E1VKA5	468;468	0.920695	55.806		S	2	-0.63909	VLMQMT(-10.65)S(10.65)ELK
AES(0.902)H(0.098)LENDDDNTDIHR	Q2FF25;A8Z500;A0A0E1VKA7	103;103;103	0.902419	186.63	1	S	3	-0.36499	AES(9.66)H(-9.66)LENDDDNT(-120.44)DIH(-136.7)R
DKVS(1)IIVQTAETAR	Q2FF25;A8Z500;A0A0E1VKA7	77;77;77	1	104.41	1	S	2	-0.25655	DKVS(67.4)IIVQT(-67.4)AET(-72.89)AR
LGT(0.164)S(0.836)FLK	Q2FHN4;A0A0E1VKA8	170;171	0.836424	64.265	1	S	2	0.65793	LGT(-7.09)S(7.09)FLK
FINS(1)LEK	Q2FHK6;A8Z3R8;A0A0E1VKB1	74;74;74	1	56.258	1	S	2	-0.19242	FINS(48.42)LEK
IFEDPS(0.382)T(0.382)S(0.236)YK	Q2FHM9;A0A0E1VKB2	31;31	0.382014	65.5		S	2	-0.89584	IFEDPS(0)T(0)S(-2.09)Y(-50.25)K
NNDS(0.259)AS(0.259)S(0.259)H(0.222)ANDNNIDDSTDSNIENEDYR	A0A0H2XHZ8;A0A0E1VKB5	78;78	0.259196	131.23		S	3	-0.51983	NNDS(0)AS(0)S(0)H(-0.66)ANDNNIDDS(-67.53)T(-76.48)DS(-91.44)NIENEDY(-128.96)R
NNDS(0.113)AS(0.308)S(0.308)H(0.27)ANDNNIDDSTDSNIENEDYR	A0A0H2XHZ8;A0A0E1VKB5	80;80	0.308289	131.23		S	3	-1.1701	NNDS(-4.34)AS(0)S(0)H(-0.58)ANDNNIDDS(-40.03)T(-47.25)DS(-61.05)NIENEDY(-102.74)R
NNDS(0.113)AS(0.308)S(0.308)H(0.27)ANDNNIDDSTDSNIENEDYR	A0A0H2XHZ8;A0A0E1VKB5	81;81	0.308289	131.23		S	3	-1.1701	NNDS(-4.34)AS(0)S(0)H(-0.58)ANDNNIDDS(-40.03)T(-47.25)DS(-61.05)NIENEDY(-102.74)R
DIYIS(0.01)AS(0.99)QIR	A0A0H2XGJ3;A0A0E1VKB9	95;100	0.990186	87.363	1	S	2	-0.36258	DIY(-53.41)IS(-20.04)AS(20.04)QIR
ERT(0.415)S(0.585)PQYESFHELYK	A0A0H2XGJ3;A0A0E1VKB9	8;13	0.585263	77.468	1	S	3	0.44241	ERT(-1.5)S(1.5)PQY(-36.09)ES(-48.46)FH(-60.17)ELY(-71.44)K
TLS(0.999)GGLDPASLHK	A0A0H2XGJ3;A0A0E1VKB9	295;300	0.999436	80.312	1	S	2	1.2711	T(-36)LS(35.19)GGLDPAS(-35.19)LH(-50.06)K
NVVTMNNATPNNAS(0.085)QES(0.331)S(0.584)K	Q2FHP8;A8Z3M7;A0A0E1VKC1	98;98;98	0.584097	178.88	1	S	2	-0.066718	NVVT(-128.8)MNNAT(-57.62)PNNAS(-8.39)QES(-2.46)S(2.46)K
S(0.148)AS(0.85)RYT(0.001)TTSEER	Q2FHP8;A8Z3M7;A0A0E1VKC1	58;58;58	0.84975	62.891	1	S	2	-0.48577	S(-7.58)AS(7.58)RY(-43.65)T(-29.11)T(-35.48)T(-35.48)S(-35.48)EER
RVS(1)PDLFIK	A0A0H2XF73;A0A0E1VKC2	175;175	1	119.39	1	S	2	-0.25657	RVS(86.91)PDLFIK
NENFS(0.949)NS(0.05)NY(0.001)QIVK	A0A0E1VKC4;A0A0H2XGI3	103;128	0.949337	93.556	1	S	2	1.4616	NENFS(12.8)NS(-12.8)NY(-30.48)QIVK
PANLGS(0.173)S(0.594)VGIS(0.232)K	Q2FF43;A8Z4Y6;A0A0E1VKD1	184;184;221	0.594438	75.89		S	2	0.51352	PANLGS(-5.35)S(4.08)VGIS(-4.08)K
T(0.001)RLS(0.999)DELDK	A0A0E1VKD8;A0A0H2XG00	886;886	0.999442	93.766	1	S	2	0.63686	T(-32.53)RLS(32.53)DELDK
DES(1)FTSNSSNAQATDSVSER	A0A0H2XK58;A0A0E1VKE4	347;347	0.999998	363.87	1	S	2	-0.19677	DES(56.96)FT(-56.96)S(-74.7)NS(-127.59)S(-149.87)NAQAT(-218.64)DS(-233.63)VS(-245.08)ER
DESFT(0.001)S(0.999)NSSNAQATDSVSER	A0A0H2XK58;A0A0E1VKE4	350;350	0.998715	406.71	1	S	2	-0.064759	DES(-58.47)FT(-29.95)S(29.95)NS(-36.15)S(-45.12)NAQAT(-147.39)DS(-166.59)VS(-185.27)ER
DESFTSNS(0.998)S(0.002)NAQATDSVSER	A0A0H2XK58;A0A0E1VKE4	352;352	0.998195	387.14	1	S	2	-0.37308	DES(-145.05)FT(-97.56)S(-43.45)NS(27.54)S(-27.54)NAQAT(-174.79)DS(-193.73)VS(-208.15)ER
DESFTSNS(0.001)S(0.999)NAQATDSVSER	A0A0H2XK58;A0A0E1VKE4	353;353	0.998792	336.04	1	S	2	-0.29594	DES(-121.23)FT(-85.96)S(-45.04)NS(-29.29)S(29.29)NAQAT(-72.03)DS(-92.43)VS(-108.16)ER
DESFTSNSSNAQAT(0.002)DS(0.976)VS(0.023)ER	A0A0H2XK58;A0A0E1VKE4	360;360	0.975619	319.33	1	S	3	0.1263	DES(-151.12)FT(-151.31)S(-137.63)NS(-138.69)S(-124.35)NAQAT(-28.07)DS(16.3)VS(-16.3)ER
DESFTSNSSNAQATDS(0.008)VS(0.992)ER	A0A0H2XK58;A0A0E1VKE4	362;362	0.992208	404.07	1	S	3	0.19666	DES(-165.12)FT(-157.3)S(-152.87)NS(-151.85)S(-135.97)NAQAT(-48.5)DS(-21.06)VS(21.06)ER
EDDIPS(1)FIR	A0A0H2XK58;A0A0E1VKE4	375;375	1	108.43	1	S	2	0.28303	EDDIPS(98.04)FIR
KS(0.979)GS(0.021)T(0.001)GFGTSVNTSSNATSK	A0A0H2XK58;A0A0E1VKE4	326;326	0.978631	324.03	1	S	2	-0.13804	KS(16.77)GS(-16.77)T(-30.95)GFGT(-75.15)S(-95.14)VNT(-141.11)S(-151.1)S(-157.98)NAT(-180.44)S(-184.42)K
S(0.363)GS(0.632)T(0.004)GFGTSVNTSSNATSK	A0A0H2XK58;A0A0E1VKE4	328;328	0.632318	324.03	1	S	2	-0.061389	S(-2.41)GS(2.41)T(-21.52)GFGT(-143.71)S(-170.72)VNT(-236.78)S(-243.68)S(-253.66)NAT(-267.99)S(-273.11)K
SGSTGFGT(0.006)S(0.991)VNT(0.003)SSNATSK	A0A0H2XK58;A0A0E1VKE4	334;334	0.9909	271.82	1	S	2	0.23582	S(-67.17)GS(-65.11)T(-61.26)GFGT(-22.35)S(22.35)VNT(-25.09)S(-36.04)S(-46.78)NAT(-69.51)S(-79.8)K
SGSTGFGTSVNT(0.046)S(0.876)S(0.078)NATSK	A0A0H2XK58;A0A0E1VKE4	338;338	0.875511	260.97	1	S	2	-0.14014	S(-162.47)GS(-155.45)T(-146.96)GFGT(-58.79)S(-52.48)VNT(-12.79)S(10.5)S(-10.5)NAT(-32.68)S(-43)K
SGSTGFGTSVNT(0.002)S(0.063)S(0.441)NAT(0.372)S(0.122)K	A0A0H2XK58;A0A0E1VKE4	339;339	0.440833	290.92		S	2	-0.056296	S(-194.14)GS(-186.72)T(-177.91)GFGT(-97.28)S(-82.08)VNT(-22.66)S(-8.44)S(0.74)NAT(-0.74)S(-5.58)K
SGSTGFGTSVNTSSNAT(0.066)S(0.934)K	A0A0H2XK58;A0A0E1VKE4	343;343	0.934275	237.39	1	S	2	-0.59053	S(-191.52)GS(-185.66)T(-178.67)GFGT(-136.38)S(-131.2)VNT(-84.45)S(-62.8)S(-40.68)NAT(-11.53)S(11.53)K
LLDIVDKS(0.999)T(0.001)PMMEAFK	A0A0H2XK58;A0A0E1VKE4	176;176	0.998902	230.07	1	S	2	-1.6255	LLDIVDKS(29.59)T(-29.59)PMMEAFK
T(0.077)IMS(0.909)NQGS(0.014)ALMGIGVSSGENR	A0A0H2XK58;A0A0E1VKE4	219;219	0.909395	103.02	1	S	2	-1.4305	T(-10.74)IMS(10.74)NQGS(-18.14)ALMGIGVS(-72.79)S(-78.38)GENR
TIMSNQGS(1)ALMGIGVSSGENR	A0A0H2XK58;A0A0E1VKE4	223;223	0.999991	224.4	1	S	2	-1.6069	T(-79.01)IMS(-50.28)NQGS(50.28)ALMGIGVS(-106.78)S(-114.03)GENR
AQDS(0.99)LNDNT(0.007)T(0.003)K	A0A0H2XJU8;A0A0E1VKE5	343;343	0.989521	52.816	1	S	2	-0.036205	AQDS(21.47)LNDNT(-21.47)T(-24.61)K
TMT(0.021)S(0.979)DKPEDNQPK	A0A0H2XJU8;A0A0E1VKE5	354;354	0.978669	220.32	1	S	2	-0.13067	T(-50.02)MT(-16.62)S(16.62)DKPEDNQPK
VTT(0.049)S(0.948)VET(0.002)K	A0A0H2XJU8;A0A0E1VKE5	332;332	0.948484	89.08	1	S	2	-0.089652	VT(-46.89)T(-12.86)S(12.86)VET(-26)K
LTKS(1)EVLSER	A0A0H2XHW4;A0A0E1VKF2	66;66	0.999986	124.12	1	S	2	0.28476	LT(-49.03)KS(49.03)EVLS(-57.04)ER
YEQLNELLS(1)DPDVVNDSDK	Q2FF10;A8YY83;A0A0E1VKF6	20;20;20	0.999994	115.98	1	S	2	-0.029808	Y(-75.43)EQLNELLS(52.06)DPDVVNDS(-52.06)DK
YEQLNELLSDPDVVNDS(1)DK	Q2FF10;A8YY83;A0A0E1VKF6	28;28;28	1	287.84	1	S	2	-0.32299	Y(-283.12)EQLNELLS(-136.45)DPDVVNDS(136.45)DK
LY(0.004)S(0.926)Y(0.049)Y(0.017)VS(0.003)LK	A0A0E1VKG5	57	0.92612	46.706	1	S	2	-1.0549	LY(-23.35)S(12.75)Y(-12.75)Y(-17.29)VS(-24.7)LK
LYSYYVS(1)LK	A0A0E1VKG5	61	0.999994	95.573	1	S	2	0.50665	LY(-91.63)S(-52.06)Y(-74.67)Y(-74.67)VS(52.06)LK
GGMPS(1)EGGFGVTVATLK	Q2FHT7;A8Z1S5;A0A0E1VKG9	770;770;770	0.999996	78.763	1	S	2	-0.9984	GGMPS(53.85)EGGFGVT(-53.85)VAT(-66.56)LK
S(1)LVANETISDLGLEK	Q2FHT7;A8Z1S5;A0A0E1VKG9	16;16;16	0.999872	43.184	1	S	2	-3.7396	S(40.96)LVANET(-40.96)IS(-43.18)DLGLEK
AGADVIH(0.093)S(0.907)K	Q2FHZ1;A0A0E1VKH0	358;358	0.906514	115.33	1	S	2	-2.5094	AGADVIH(-9.87)S(9.87)K
IS(0.873)NIH(0.123)T(0.003)S(0.001)GHGSQGDQQLMLR	Q2FHZ1;A0A0E1VKH0	361;361	0.872774	106.67	1	S	3	0.065893	IS(8.5)NIH(-8.5)T(-24.18)S(-31.43)GH(-45.14)GS(-58.19)QGDQQLMLR
ISNIH(0.001)T(0.11)S(0.876)GH(0.012)GS(0.001)QGDQQLMLR	Q2FHZ1;A0A0E1VKH0	366;366	0.876255	160.33	1	S	3	0.23338	IS(-63.43)NIH(-28.56)T(-9)S(9)GH(-18.7)GS(-32.41)QGDQQLMLR
ISNIHTSGH(0.001)GS(0.999)QGDQQLMLR	Q2FHZ1;A0A0E1VKH0	370;370	0.998866	204.53	1	S	3	-0.10066	IS(-151.77)NIH(-84.2)T(-54.16)S(-47.23)GH(-29.54)GS(29.54)QGDQQLMLR
IVTFGRS(1)MENNIK	Q2FHZ1;A0A0E1VKH0	258;258	0.999872	159.5	1	S	2	-2.0929	IVT(-38.92)FGRS(38.92)MENNIK
LLS(1)GPDIISR	Q2FHZ1;A0A0E1VKH0	482;482	1	122.7	1	S	2	-1.1623	LLS(88.01)GPDIIS(-88.01)R
S(0.585)INRT(0.409)INS(0.006)LYK	Q2FHZ1;A0A0E1VKH0	340;340	0.585102	64.65	1	S	2	-0.98271	S(1.56)INRT(-1.56)INS(-19.8)LY(-35.49)K
ILDQRS(1)ISLNR	A0A0H2XHD5;A0A0E1VKH3	65;65	0.999956	135.81	1	S	2	-0.21458	ILDQRS(43.52)IS(-43.52)LNR
SIS(1)LNRQGR	A0A0H2XHD5;A0A0E1VKH3	67;67	0.999835	63.076	1	S	2	-0.77664	S(-37.84)IS(37.84)LNRQGR
YRT(0.5)S(0.5)DEDAEWEK	A0A0H2XHD5;A0A0E1VKH3	286;286	0.5	160.78	1	S	2	-0.26483	Y(-86.02)RT(0)S(0)DEDAEWEK
GPNFFS(0.984)LH(0.016)VK	A0A0H2XK48;A0A0E1VKI0	39;39	0.984244	75.416	1	S	2	1.8479	GPNFFS(17.96)LH(-17.96)VK
S(1)NQQDVVK	A0A0H2XK48;A0A0E1VKI0	2;2	1	70.552	1	S	2	0.51823	S(70.55)NQQDVVK
GHDDDS(0.494)S(0.494)S(0.012)KEEPAKEEAPAEQAPVATQTEEVDENR	A0A0H2XJG3;A0A0E1VKJ6	93;93	0.494065	206.41		S	3	0.83021	GH(-31.56)DDDS(0)S(0)S(-16.32)KEEPAKEEAPAEQAPVAT(-165.56)QT(-170.44)EEVDENR
GHDDDS(0.139)S(0.811)S(0.05)KEEPAK	A0A0H2XJG3;A0A0E1VKJ6	94;94	0.810805	301.24	1	S	3	-0.026705	GH(-43.44)DDDS(-7.67)S(7.67)S(-12.06)KEEPAK
GHDDDS(0.019)S(0.125)S(0.857)KEEPAKEEAPAEQAPVATQTEEVDENR	A0A0H2XJG3;A0A0E1VKJ6	95;95	0.856721	285.85	1	S	4	0.68708	GH(-38.89)DDDS(-16.65)S(-8.37)S(8.37)KEEPAKEEAPAEQAPVAT(-199.97)QT(-213.19)EEVDENR
RH(0.144)S(0.67)T(0.186)NEQLSLDEINNTIK	Q2FHX5;A0A0E1VKK3	7;7	0.670445	60.133		S	3	2.2745	RH(-6.69)S(5.57)T(-5.57)NEQLS(-43.52)LDEINNT(-58.67)IK
DS(0.209)DDAT(0.209)H(0.186)S(0.209)H(0.186)QFT(0.002)QIEGLVVDK	Q2FHU3;A8Z1R9;A0A0E1VKL0	203;203;203	0.20889	78.202		S	3	0.53303	DS(0)DDAT(0)H(-0.51)S(0)H(-0.51)QFT(-20.77)QIEGLVVDK
DS(0.064)DDAT(0.25)H(0.216)S(0.25)H(0.216)QFT(0.004)QIEGLVVDK	Q2FHU3;A8Z1R9;A0A0E1VKL0	209;209;209	0.250099	89.829		S	3	-2.4872	DS(-5.95)DDAT(0)H(-0.63)S(0)H(-0.63)QFT(-18.17)QIEGLVVDK
S(1)EQQTMSELK	Q2FHU3;A8Z1R9;A0A0E1VKL0	2;2;2	0.999981	126.66	1	S	2	-0.38496	S(47.37)EQQT(-47.37)MS(-63.26)ELK
SEQQT(0.052)MS(0.948)ELK	Q2FHU3;A8Z1R9;A0A0E1VKL0	8;8;8	0.947824	105.2	1	S	2	0.2843	S(-84.89)EQQT(-12.59)MS(12.59)ELK
ENAQHHDS(0.002)LIQH(0.002)H(0.007)QFAS(0.482)GT(0.412)S(0.095)IR	Q2FHV5;A8Z1Q9;A0A0E1VKL9	195;195;211	0.481546	45.269		S	4	0.50499	ENAQH(-33.75)H(-33.75)DS(-24.22)LIQH(-24.01)H(-18.61)QFAS(0.67)GT(-0.67)S(-7.04)IR
VEHIENQYT(0.003)S(0.997)QENK	A0A0H2XFQ2;A0A0E1VKN4	14;14	0.997112	192.65	1	S	2	-0.69999	VEH(-124.56)IENQY(-103.82)T(-25.38)S(25.38)QENK
FDS(1)DIQLEYNGK	A0A0H2XHT7;A0A0E1VKN7	31;31	1	73.848	1	S	2	1.0927	FDS(63.09)DIQLEY(-63.09)NGK
MEQNS(1)YVIIDETGIHAR	A0A0H2XHT7;A0A0E1VKN7	5;5	0.999962	174.84	1	S	2	-0.95953	MEQNS(44.19)Y(-44.19)VIIDET(-82.3)GIH(-98.67)AR
PATMLVQT(0.19)AS(0.81)K	A0A0H2XHT7;A0A0E1VKN7	27;27	0.809708	170.66	1	S	2	2.9465	PAT(-75.68)MLVQT(-6.29)AS(6.29)K
S(1)IMGVMSLGVGK	A0A0H2XHT7;A0A0E1VKN7	46;46	1	225.63	1	S	2	3.976	S(92.54)IMGVMS(-92.54)LGVGK
AISEMT(0.001)PVS(0.999)K	Q2FJC9;A8YZL0;A0A0E1VKN9	204;204;204	0.99903	105.36	1	S	2	-0.00072912	AIS(-81.07)EMT(-30.13)PVS(30.13)K
ETGEIT(0.018)ES(0.767)T(0.216)EK	A0A0H2XFR7;A0A0E1VKP6	742;742	0.766559	90.005	1	S	2	-0.97693	ET(-81.81)GEIT(-16.41)ES(5.5)T(-5.5)EK
QAALQS(1)RVESEK	A0A0H2XFR7;A0A0E1VKP6	459;459	0.999954	109.84	1	S	2	1.1975	QAALQS(43.35)RVES(-43.35)EK
S(1)LAASLFDSEK	A0A0H2XFR7;A0A0E1VKP6	621;621	0.999992	76.522	1	S	2	0.005814	S(51.14)LAAS(-51.14)LFDS(-69.46)EK
VNLNS(1)DNNLTFNVEK	A0A0H2XFR7;A0A0E1VKP6	856;856	0.999984	128.96	1	S	2	0.13551	VNLNS(48)DNNLT(-48)FNVEK
EESYFFNIS(1)K	A0A0H2XID2;A0A0E1VKQ3	175;175	1	107.97	1	S	2	0.26517	EES(-79.39)Y(-87.97)FFNIS(79.39)K
LDS(1)EAEIAYIK	A0A0H2XID2;A0A0E1VKQ3	524;524	1	124.12	1	S	2	-0.59182	LDS(100.47)EAEIAY(-100.47)IK
LLEFYDQNPDFIQPPS(1)RK	A0A0H2XID2;A0A0E1VKQ3	196;196	0.999992	65.784	1	S	3	-0.1935	LLEFY(-50.86)DQNPDFIQPPS(50.86)RK
FAT(0.211)S(0.789)DWMK	Q2FI57;A8Z0C4;A0A0E1VKT9	54;54;54	0.788569	68.016	1	S	2	-1.485	FAT(-5.72)S(5.72)DWMK
S(0.997)VT(0.003)DLLENLK	A0A0H2XJP4;A0A0E1VKY0	89;89	0.997375	204.56	1	S	2	-0.62031	S(25.8)VT(-25.8)DLLENLK
S(1)ERGLTENIVR	Q2FIF6;A0A0E1VKY9	25;25	1	100.48	1	S	2	0.85768	S(67.08)ERGLT(-67.08)ENIVR
YGFHDDDVS(1)IFR	Q2FIF6;A0A0E1VKY9	21;21	1	113.24	1	S	2	0.31898	Y(-83.36)GFH(-66.44)DDDVS(66.44)IFR
YLAGVS(0.984)AQY(0.006)ES(0.01)EVVYHNMEK	Q2FIF6;A0A0E1VKY9	120;120	0.98356	89.873	1	S	3	0.10394	Y(-33.72)LAGVS(19.93)AQY(-22.15)ES(-19.93)EVVY(-59.19)H(-47.83)NMEK
YLAGVSAQYES(0.999)EVVYH(0.001)NMEK	Q2FIF6;A0A0E1VKY9	125;125	0.999003	89.873	1	S	3	0.0048916	Y(-64.16)LAGVS(-41.64)AQY(-45.28)ES(30.46)EVVY(-62.77)H(-30.46)NMEK
VDFPT(0.013)T(0.049)NS(0.796)H(0.142)LLQFK	A0A0H2XIJ9;A0A0E1VKZ1	249;249	0.795847	58.98	1	S	3	0.50867	VDFPT(-17.89)T(-12.09)NS(7.48)H(-7.48)LLQFK
AH(0.009)NEPS(0.963)WMT(0.028)ELR	A0A0H2XGY0;A0A0E1VL01	24;24	0.962632	70.488	1	S	3	-3.222	AH(-20.07)NEPS(15.38)WMT(-15.38)ELR
GDVYQS(0.988)LS(0.012)QLPESVR	A0A0H2XGY0;A0A0E1VL01	70;70	0.98795	138.19	1	S	2	0.34783	GDVY(-52.44)QS(19.14)LS(-19.14)QLPES(-60.64)VR
GDVYQS(0.5)LS(0.5)QLPESVR	A0A0H2XGY0;A0A0E1VL01	72;72	0.5	138.19	1	S	2	-0.17527	GDVY(-72.34)QS(0)LS(0)QLPES(-69.21)VR
S(0.968)FS(0.032)VDQR	A0A0H2XIC5;A0A0E1VL28	86;86	0.96826	64.268	1	S	2	1.5733	S(14.84)FS(-14.84)VDQR
S(0.243)FS(0.757)VDQR	A0A0H2XIC5;A0A0E1VL28	88;88	0.757208	58.433	1	S	2	1.9765	S(-4.94)FS(4.94)VDQR
T(0.001)PS(0.962)PS(0.037)YLK	A0A0H2XI47;A0A0E1VL47	7;7	0.962072	68.846	1	S	2	0.51188	T(-31.78)PS(14.12)PS(-14.12)Y(-41.71)LK
GIPH(0.001)LY(0.009)VT(0.214)NNS(0.47)T(0.307)K	Q2FIE5;A0A0E1VL91	46;46	0.469632	53.967		S	2	1.1045	GIPH(-27.23)LY(-17.35)VT(-3.41)NNS(1.85)T(-1.85)K
NGATFIS(0.026)T(0.026)NPDVS(0.948)IPK	Q2FIE5;A0A0E1VL91	151;151	0.947741	63.709	1	S	2	-0.40048	NGAT(-46.77)FIS(-15.6)T(-15.6)NPDVS(15.6)IPK
SLFY(0.001)MS(0.999)R	A0A0H2XHC5;A0A0E1VL95	314;314	0.998939	42.599	1	S	2	0.059344	S(-40.02)LFY(-30.17)MS(30.17)R
NLPIDINS(1)NGR	A0A0H2XK09;A0A0E1VL98	247;247	1	82.202	1	S	2	0.57157	NLPIDINS(82.2)NGR
VQGIVGS(1)LGDK	A0A0H2XK09;A0A0E1VL98	318;318	1	122.46	1	S	2	0.32802	VQGIVGS(122.46)LGDK
ILVVCGH(0.31)GLGS(0.345)S(0.345)FMVEMNAQEALR	A0A0H2XHI0;A0A0E1VLA6	13;16	0.345047	45.88		S	3	-1.2624	ILVVCGH(-0.47)GLGS(0)S(0)FMVEMNAQEALR
ILVVCGH(0.31)GLGS(0.345)S(0.345)FMVEMNAQEALR	A0A0H2XHI0;A0A0E1VLA6	14;17	0.345047	45.88		S	3	-1.2624	ILVVCGH(-0.47)GLGS(0)S(0)FMVEMNAQEALR
QQNEFQDYGQGFGGQQS(1)GQNNSYNNSSNTK	A0A0H2XGI6;A0A0E1VLB8	132;132	0.999688	246.55	1	S	3	-0.2487	QQNEFQDY(-86.89)GQGFGGQQS(35.06)GQNNS(-35.06)Y(-107.08)NNS(-83.67)S(-90.81)NT(-101.13)K
QQNEFQDYGQGFGGQQSGQNNS(0.479)YNNS(0.346)S(0.159)NT(0.015)K	A0A0H2XGI6;A0A0E1VLB8	137;137	0.479043	215.01		S	3	-0.42118	QQNEFQDY(-141.15)GQGFGGQQS(-82.19)GQNNS(1.41)Y(-67.26)NNS(-1.41)S(-4.79)NT(-14.92)K
QQNEFQDYGQGFGGQQSGQNNS(0.006)YNNS(0.902)S(0.085)NT(0.007)K	A0A0H2XGI6;A0A0E1VLB8	141;141	0.901723	219.44	1	S	3	0.014465	QQNEFQDY(-134.56)GQGFGGQQS(-82.18)GQNNS(-21.55)Y(-63.24)NNS(10.24)S(-10.24)NT(-21.29)K
VDKEDQIS(0.996)AT(0.004)EAIEK	A0A0H2XIC4;A0A0E1VLD8	227;227	0.996341	223.07	1	S	2	2.4035	VDKEDQIS(24.35)AT(-24.35)EAIEK
AENDS(0.952)T(0.048)AS(0.001)QSEMSEPKPQEEK	A0A0H2XIC4;A0A0E1VLD8	292;292	0.951636	213.02	1	S	3	-0.34782	AENDS(13)T(-13)AS(-31.34)QS(-59.84)EMS(-79.87)EPKPQEEK
AENDSTAS(0.991)QS(0.008)EMSEPKPQEEK	A0A0H2XIC4;A0A0E1VLD8	295;295	0.991479	219.07	1	S	3	-0.24068	AENDS(-77.54)T(-44.61)AS(20.68)QS(-20.68)EMS(-48.52)EPKPQEEK
AENDSTAS(0.103)QS(0.893)EMS(0.004)EPKPQEEK	A0A0H2XIC4;A0A0E1VLD8	297;297	0.892813	196.2	1	S	3	0.1059	AENDS(-66.3)T(-46.14)AS(-9.38)QS(9.38)EMS(-23.4)EPKPQEEK
AIQT(0.143)S(0.857)QEAIQEAQASQAK	A0A0H2XIC4;A0A0E1VLD8	155;155	0.857497	99.451	1	S	2	1.1223	AIQT(-7.79)S(7.79)QEAIQEAQAS(-76.98)QAK
AIQTSQEAIQEAQAS(1)QAK	A0A0H2XIC4;A0A0E1VLD8	165;165	1	282.49	1	S	2	0.35288	AIQT(-194.97)S(-177.24)QEAIQEAQAS(177.24)QAK
ALAES(0.821)T(0.179)NKVEK	A0A0H2XIC4;A0A0E1VLD8	173;173	0.820935	80.245	1	S	2	0.48988	ALAES(6.61)T(-6.61)NKVEK
EATVDAEAQHDAEQQVAEAH(0.006)AEAS(0.994)K	A0A0H2XIC4;A0A0E1VLD8	275;275	0.993563	232.38	1	S	3	-0.32837	EAT(-182.68)VDAEAQH(-144.79)DAEQQVAEAH(-21.89)AEAS(21.89)K
ELQNQLT(0.127)S(0.873)K	A0A0H2XIC4;A0A0E1VLD8	140;140	0.872758	78.136	1	S	2	-0.11313	ELQNQLT(-8.36)S(8.36)K
IDS(0.002)NS(0.974)ES(0.023)LK	A0A0H2XIC4;A0A0E1VLD8	146;146	0.974246	102.53	1	S	2	0.47738	IDS(-26.25)NS(16.19)ES(-16.19)LK
IDSNS(0.006)ES(0.994)LK	A0A0H2XIC4;A0A0E1VLD8	148;148	0.99448	108.9	1	S	2	0.36362	IDS(-56.18)NS(-22.56)ES(22.56)LK
QAT(0.011)S(0.983)NDS(0.006)LEAK	A0A0H2XIC4;A0A0E1VLD8	280;280	0.983146	85.813	1	S	2	-1.0025	QAT(-19.55)S(19.55)NDS(-22.19)LEAK
QATSNDS(1)LEAK	A0A0H2XIC4;A0A0E1VLD8	283;283	0.999842	114.87	1	S	2	2.4287	QAT(-50.8)S(-38.24)NDS(38.24)LEAK
QT(0.061)NS(0.516)Y(0.423)DLAFDELEK	A0A0H2XIC4;A0A0E1VLD8	64;64	0.515989	66.262	1	S	2	-2.1534	QT(-9.24)NS(0.87)Y(-0.87)DLAFDELEK
VAGVNT(0.01)S(0.788)T(0.202)DAK	A0A0H2XIC4;A0A0E1VLD8	200;200	0.788206	173.04	1	S	2	-0.89073	VAGVNT(-18.89)S(5.92)T(-5.92)DAK
FIEDFS(1)IK	Q2FJM6;A0A0E1VLE2	150;150	1	105.98	1	S	2	-0.28568	FIEDFS(98.05)IK
GMGS(1)LGAMEK	Q2FJM6;A0A0E1VLE2	392;392	1	79.659	1	S	2	0.41686	GMGS(61.96)LGAMEK
LLVAAAIGIS(1)K	Q2FJM6;A0A0E1VLE2	229;229	1	71.513	1	S	2	-0.52866	LLVAAAIGIS(43.55)K
MGPAGLAES(0.883)H(0.112)PH(0.005)NIQITK	Q2FJM6;A0A0E1VLE2	472;472	0.883181	147.67	1	S	3	-0.16631	MGPAGLAES(8.97)H(-8.97)PH(-22.5)NIQIT(-51.5)K
VGIGPGS(0.987)ICT(0.011)T(0.003)R	Q2FJM6;A0A0E1VLE2	305;305	0.986572	64.104	1	S	2	0.46172	VGIGPGS(19.59)ICT(-19.59)T(-25.8)R
YRIS(1)GVPIVDNK	Q2FJM6;A0A0E1VLE2	121;121	0.999998	164.93	1	S	2	0.042681	Y(-57.38)RIS(57.38)GVPIVDNK
IT(0.071)VVPS(0.465)DS(0.465)IPADQEGMDIGPNTVK	Q2FIM0;A8Z1A1;A0A0E1VLF9	285;285;285	0.464579	50.827		S	3	1.5888	IT(-8.17)VVPS(0)DS(0)IPADQEGMDIGPNT(-44.66)VK
IT(0.071)VVPS(0.465)DS(0.465)IPADQEGMDIGPNTVK	Q2FIM0;A8Z1A1;A0A0E1VLF9	287;287;287	0.464579	50.827		S	3	1.5888	IT(-8.17)VVPS(0)DS(0)IPADQEGMDIGPNT(-44.66)VK
IVS(1)DLDLK	Q2FIM0;A8Z1A1;A0A0E1VLF9	7;7;7	1	79.974	1	S	2	-0.097756	IVS(60.1)DLDLK
LTLRPVAEDLS(1)K	Q2FIM0;A8Z1A1;A0A0E1VLF9	82;82;82	1	78.814	1	S	2	1.6561	LT(-67.23)LRPVAEDLS(67.23)K
KAKPS(0.789)T(0.789)LT(0.296)DGY(0.091)Y(0.029)ET(0.004)S(0.002)IH(0.001)S(0.001)FT(0.001)K	Q2FJM8;A8Z0Q8;A0A0E1VLG6	85;85;85	0.788566	134.29	1;2	S	3	-1.8638	KAKPS(6.79)T(6.79)LT(-6.79)DGY(-13.53)Y(-19.52)ET(-29.84)S(-34.15)IH(-37.54)S(-39.95)FT(-39.95)K
PSTLTDGYYET(0.141)S(0.698)IH(0.122)S(0.03)FT(0.008)K	Q2FJM8;A8Z0Q8;A0A0E1VLG6	95;95;95	0.698141	95.957	1	S	3	1.054	PS(-64.19)T(-58.95)LT(-45.8)DGY(-37.19)Y(-34.82)ET(-6.93)S(6.93)IH(-7.57)S(-13.73)FT(-19.21)K
NKT(0.006)S(0.894)T(0.101)VIVSK	Q2FJM8;A8Z0Q8;A0A0E1VLG6	105;105;105	0.893858	152.4	1	S	2	3.5009	NKT(-22.11)S(9.49)T(-9.49)VIVS(-51.7)K
T(0.363)S(0.363)S(0.274)NLVEISENHLVR	A0A0H2XK03;A0A0E1VLG9	288;288	0.363095	97.214		S	2	0.38068	T(0)S(0)S(-1.23)NLVEIS(-59.11)ENH(-72.18)LVR
T(0.043)S(0.043)S(0.914)NLVEIS(0.001)ENHLVR	A0A0H2XK03;A0A0E1VLG9	289;289	0.913937	97.214	1	S	3	-0.5876	T(-13.32)S(-13.32)S(13.32)NLVEIS(-30.19)ENH(-46.92)LVR
TGTINYT(0.091)S(0.909)AFEK	A0A0H2XHJ1;A0A0E1VLH3	171;171	0.909449	108.37	1	S	2	-0.24233	T(-93.34)GT(-87.07)INY(-64.06)T(-10.02)S(10.02)AFEK
YPTTQIEASGLDVGLPEGQMGNS(1)EVGHMNIGAGR	A0A0H2XHC4;A0A0E1VLI0	62;62	0.999989	373.93	1	S	3	0.10616	Y(-177.92)PT(-177.69)T(-177.92)QIEAS(-124.98)GLDVGLPEGQMGNS(49.41)EVGH(-49.41)MNIGAGR
LLNDLYLNEES(0.99)YT(0.01)K	A0A0H2XI26;A0A0E1VLI8	238;238	0.989834	238.17	1	S	2	0.17974	LLNDLY(-176.73)LNEES(19.88)Y(-147.55)T(-19.88)K
MTT(0.205)S(0.795)GEIIRK	A0A0H2XI26;A0A0E1VLI8	184;184	0.79527	76.927	1	S	2	0.076559	MT(-36.77)T(-5.9)S(5.9)GEIIRK
NELS(0.5)ES(0.5)EK	A0A0H2XI26;A0A0E1VLI8	214;214	0.5	44.767	1	S	2	0.66845	NELS(0)ES(0)EK
NELS(0.004)ES(0.996)EK	A0A0H2XI26;A0A0E1VLI8	216;216	0.996258	94.309	1	S	2	-0.94854	NELS(-24.25)ES(24.25)EK
NHDFFS(1)VK	A0A0H2XI26;A0A0E1VLI8	298;298	0.999944	52.278	1	S	2	0.86543	NH(-42.48)DFFS(42.48)VK
LDLIAGEEGLS(1)K	Q2FIN3;A8Z036;A0A0E1VLJ4	23;23;23	1	80.312	1	S	2	-0.76136	LDLIAGEEGLS(80.31)K
LNEEIIKNS(0.777)H(0.223)K	Q2FIN3;A8Z036;A0A0E1VLJ4	305;305;305	0.776659	143.05	1	S	3	1.3096	LNEEIIKNS(5.41)H(-5.41)K
NADISRPGLEMAGYFS(0.833)H(0.161)YAS(0.006)DR	Q2FIN3;A8Z036;A0A0E1VLJ4	43;43;43	0.833023	82.849	1	S	3	-0.72784	NADIS(-55.46)RPGLEMAGY(-42.47)FS(7.14)H(-7.14)Y(-41.71)AS(-21.48)DR
LSYIGS(0.984)T(0.016)VK	Q2FIR4;A8YZZ7;A0A0E1VLK0	172;172;172	0.984254	143.24	1	S	2	-0.16938	LS(-105.17)Y(-105.61)IGS(17.96)T(-17.96)VK
KNS(0.996)VH(0.004)YEEVPEVEFK	A0A0H2XJL5;A0A0E1VLK6	118;118	0.995869	157.88	1	S	3	-1.055	KNS(23.82)VH(-23.82)Y(-63.42)EEVPEVEFK
RTYVCEDMS(1)K	A0A0H2XJL5;A0A0E1VLK6	139;139	1	73.273	1	S	2	0.27417	RT(-67.55)Y(-68.58)VCEDMS(67.55)K
VYGS(1)LIDTETR	A0A0E1VLL4	7	0.999983	85.845	1	S	2	2.4447	VY(-60.99)GS(48.86)LIDT(-48.86)ET(-54.66)R
S(0.5)S(0.5)LAFDTIYAEGQR	A0A0H2XF85;A0A0E1VLL8	40;40	0.499994	69.714	1	S	2	0.80618	S(0)S(0)LAFDT(-46.11)IY(-63.87)AEGQR
S(0.5)S(0.5)LAFDTIYAEGQR	A0A0H2XF85;A0A0E1VLL8	41;41	0.499994	69.714	1	S	2	0.80618	S(0)S(0)LAFDT(-46.11)IY(-63.87)AEGQR
S(0.5)S(0.5)LVNEVLYK	A0A0H2XF85;A0A0E1VLL8	646;646	0.499947	41.54	1	S	2	-1.3878	S(0)S(0)LVNEVLY(-36.76)K
S(0.5)S(0.5)LVNEVLYK	A0A0H2XF85;A0A0E1VLL8	647;647	0.499947	41.54	1	S	2	-1.3878	S(0)S(0)LVNEVLY(-36.76)K
YVES(0.012)LS(0.988)AYAR	A0A0H2XF85;A0A0E1VLL8	60;60	0.988161	81.017	1	S	2	0.49846	Y(-60.64)VES(-19.22)LS(19.22)AY(-59.42)AR
YYT(0.158)GS(0.818)RDENVLS(0.024)QK	A0A0H2XJ21;A0A0E1VLM2	48;48	0.817759	78.814	1	S	3	0.40396	Y(-36.11)Y(-41.89)T(-7.14)GS(7.14)RDENVLS(-15.32)QK
SNDVFVIIS(0.095)GS(0.31)GS(0.31)T(0.247)EH(0.039)LR	A0A0H2XGT0;A0A0E1VLM7	73;88	0.309519	51.029		S	3	-1.302	S(-45.7)NDVFVIIS(-5.15)GS(0)GS(0)T(-0.97)EH(-8.99)LR
SNDVFVIIS(0.004)GS(0.033)GS(0.425)T(0.425)EH(0.113)LR	A0A0H2XGT0;A0A0E1VLM7	75;90	0.424724	56.488		S	3	0.9159	S(-51.16)NDVFVIIS(-20.32)GS(-11.06)GS(0)T(0)EH(-5.74)LR
Y(0.015)GMS(0.923)LT(0.062)R	A0A0H2XIV6;A0A0E1VLP4	197;197	0.922802	48.091	1	S	2	0.42655	Y(-17.91)GMS(11.71)LT(-11.71)R
QGEHGNIS(1)FGDQLFEAK	Q2FK73;A8Z0F5;A0A0E1VLQ2	672;672;677	1	159.4	1	S	2	1.2037	QGEH(-66.59)GNIS(66.59)FGDQLFEAK
ADGLVSGAAH(0.035)S(0.942)T(0.023)GDTVRPALQIIK	A0A0H2XHL4;A0A0E1VLR7	128;128	0.9418	136.89	1	S	3	0.031375	ADGLVS(-38.23)GAAH(-14.3)S(14.3)T(-16.15)GDT(-36.19)VRPALQIIK
VLLES(0.875)T(0.125)GAK	A0A0H2XGK7;A0A0E1VLS3	475;477	0.874979	80.706	1	S	2	2.6077	VLLES(8.45)T(-8.45)GAK
HLLVET(0.5)S(0.5)VDKK	A0A0H2XI48;A0A0E1VLT9	257;257	0.499999	63.694		S	2	-2.4453	H(-53.46)LLVET(0)S(0)VDKK
S(0.982)NIET(0.017)VH(0.001)GSMK	A0A0H2XI48;A0A0E1VLT9	299;299	0.982413	50.897	1	S	2	0.99245	S(17.69)NIET(-17.69)VH(-31.7)GS(-36.65)MK
SNIET(0.026)VH(0.173)GS(0.801)MK	A0A0H2XI48;A0A0E1VLT9	307;307	0.801206	68.809	1	S	2	1.3204	S(-65.88)NIET(-14.84)VH(-6.67)GS(6.67)MK
S(1)IVGEVMASK	Q2FK29;A8Z0K3;A0A0E1VLV1	105;105;105	1	78.548	1	S	2	1.95	S(73.24)IVGEVMAS(-73.24)K
KIES(1)LLSR	Q2FJ20;A0A0E1VLV7	106;106	0.999987	138.76	1	S	2	0.47347	KIES(48.88)LLS(-48.88)R
IESLLS(1)R	Q2FJ20;A0A0E1VLV7	109;109	0.999689	90.15	1	S	2	-0.68151	IES(-35.08)LLS(35.08)R
ILS(1)QEDYFDK	Q2FJ20;A0A0E1VLV7	75;75	1	122.51	1	S	2	-2.325	ILS(82.51)QEDY(-82.51)FDK
KH(0.044)ES(0.956)ELTELDR	A0A0H2XFB7;A0A0E1VLV9	22;25	0.955655	64.374	1	S	3	-3.2696	KH(-13.37)ES(13.37)ELT(-34.24)ELDR
LDDS(0.002)S(0.015)MQS(0.983)LFK	A0A0H2XFB7;A0A0E1VLV9	58;61	0.983352	66.262	1	S	2	0.75797	LDDS(-27)S(-18.26)MQS(18.26)LFK
LNETFMS(0.89)S(0.099)T(0.011)DCSDPSQR	A0A0H2XHW1;A0A0E1VLW7	232;232	0.889897	127.88	1	S	2	-0.37752	LNET(-51.03)FMS(9.54)S(-9.54)T(-18.99)DCS(-46.57)DPS(-65.5)QR
LNETFMS(0.01)S(0.901)T(0.088)DCS(0.001)DPSQR	A0A0H2XHW1;A0A0E1VLW7	233;233	0.900506	183.36	1	S	2	-1.0165	LNET(-96.22)FMS(-19.45)S(10.08)T(-10.08)DCS(-30.42)DPS(-43.87)QR
LNETFMSSTDCS(0.995)DPS(0.004)QR	A0A0H2XHW1;A0A0E1VLW7	237;237	0.995147	256.71	1	S	3	-0.15426	LNET(-51.23)FMS(-37.75)S(-37.75)T(-33.2)DCS(23.92)DPS(-23.92)QR
LNETFMSSTDCS(0.021)DPS(0.979)QR	A0A0H2XHW1;A0A0E1VLW7	240;240	0.979175	172.97	1	S	2	-0.41319	LNET(-129.28)FMS(-71.55)S(-47.45)T(-39.11)DCS(-16.75)DPS(16.75)QR
LNETFMS(0.002)S(0.007)T(0.007)DCS(0.128)DPS(0.112)QRS(0.643)NIT(0.1)C	A0A0H2XHW1;A0A0E1VLW7	243;243	0.643082	58.49	1	S	2	0.3353	LNET(-33.31)FMS(-24.65)S(-19.57)T(-19.57)DCS(-7)DPS(-7.61)QRS(7)NIT(-8.07)C
NIS(0.023)LS(0.977)IPVR	A0A0H2XHW1;A0A0E1VLW7	23;23	0.977174	60.518		S	2	-0.0080816	NIS(-16.32)LS(16.32)IPVR
QISELS(1)GGQLQR	A0A0H2XHW1;A0A0E1VLW7	136;136	0.999999	147.71	1	S	2	0.57003	QIS(-58.3)ELS(58.3)GGQLQR
YFGDSEEAMS(0.975)VT(0.025)R	A0A0H2XHW1;A0A0E1VLW7	222;222	0.974686	196.33	1	S	2	-0.6512	Y(-163.11)FGDS(-94.94)EEAMS(15.86)VT(-15.86)R
GT(0.003)H(0.007)S(0.99)ELMASHAK	A0A0H2XKC5;A0A0E1VLX5	555;555	0.989922	158.59	1	S	2	-0.35017	GT(-24.94)H(-21.56)S(21.56)ELMAS(-69.34)H(-84.42)AK
HVS(1)DEELINYAK	A0A0H2XKC5;A0A0E1VLX5	438;438	0.99998	214.42	1	S	2	-2.6147	H(-46.89)VS(46.89)DEELINY(-101)AK
IGYVMQS(0.983)NS(0.017)MMSGTIR	A0A0H2XKC5;A0A0E1VLX5	417;417	0.982829	116.96	1	S	2	-1.3732	IGY(-45.03)VMQS(17.6)NS(-17.6)MMS(-42.31)GT(-49.92)IR
MYEIES(1)GDIK	A0A0H2XKC5;A0A0E1VLX5	389;389	1	101.39	1	S	2	0.84432	MY(-85.78)EIES(85.78)GDIK
NES(1)GQLMSR	A0A0H2XKC5;A0A0E1VLX5	112;112	1	125.74	1	S	2	-1.0377	NES(80.14)GQLMS(-80.14)R
NESGQLMS(1)R	A0A0H2XKC5;A0A0E1VLX5	117;117	1	124.39	1	S	2	0.29439	NES(-76.83)GQLMS(76.83)R
NFVVS(0.733)QKLT(0.267)D	A0A0H2XKC5;A0A0E1VLX5	570;570	0.733073	55.401	1	S	2	-0.40508	NFVVS(4.39)QKLT(-4.39)D
YGLESVYDIPLS(1)K	A0A0H2XKC5;A0A0E1VLX5	405;405	1	102.73	1	S	2	0.029178	Y(-102.73)GLES(-74.44)VY(-82.97)DIPLS(74.44)K
MLDEHEIT(0.165)S(0.835)QR	A0A0H2XHT4;A0A0E1VLY5	75;75	0.834662	111.86	1	S	2	0.72604	MLDEH(-63.42)EIT(-7.03)S(7.03)QR
T(0.259)S(0.741)AAISNTASDVK	A0A0H2XG53;A0A0E1VM02	49;66	0.741308	121.66	1	S	2	-0.21091	T(-4.57)S(4.57)AAIS(-61.11)NT(-70.99)AS(-76.22)DVK
TSAAIS(0.965)NT(0.034)AS(0.001)DVK	A0A0H2XG53;A0A0E1VM02	53;70	0.964731	103.76	1	S	2	0.79697	T(-66.15)S(-66.15)AAIS(14.53)NT(-14.53)AS(-28.77)DVK
TSAAISNT(0.011)AS(0.989)DVK	A0A0H2XG53;A0A0E1VM02	57;74	0.988704	206.45	1	S	2	-0.15196	T(-179.67)S(-179.67)AAIS(-59.91)NT(-19.42)AS(19.42)DVK
SCENYS(0.93)H(0.069)ISVSGGLR	A0A0H2XIY2;A0A0E1VM18	126;126	0.93032	189.59	1	S	3	-1.2319	S(-45.94)CENY(-35.72)S(11.3)H(-11.3)IS(-33.21)VS(-52.17)GGLR
ENEVIS(0.002)KS(0.998)ELLEK	A0A0E1VM29;Q2FIT4	169;175	0.997532	226.24	1	S	2	0.097812	ENEVIS(-26.07)KS(26.07)ELLEK
AGIVH(0.003)AS(0.997)IGK	Q2FJA2;A8YZN6;A0A0E1VM41	174;174;174	0.996692	99.752	1	S	2	-0.021425	AGIVH(-24.79)AS(24.79)IGK
IDT(0.059)AS(0.941)FK	Q2FJA2;A8YZN6;A0A0E1VM41	228;228;228	0.941082	78.113	1	S	2	-0.021613	IDT(-12.03)AS(12.03)FK
S(0.991)QS(0.009)VLVFAK	Q2FJA2;A8YZN6;A0A0E1VM41	72;72;72	0.991147	110.54	1	S	2	0.1859	S(20.49)QS(-20.49)VLVFAK
SQS(1)VLVFAK	Q2FJA2;A8YZN6;A0A0E1VM41	74;74;74	0.999818	106.29	1	S	2	0.023203	S(-37.4)QS(37.4)VLVFAK
S(1)VAVTTTMGPGVK	Q2FJA2;A8YZN6;A0A0E1VM41	211;211;211	0.999999	123.95	1	S	2	-1.2867	S(61.86)VAVT(-61.86)T(-67)T(-74.53)MGPGVK
TQH(0.002)Y(0.001)S(0.997)VEEAIK	Q2FJA2;A8YZN6;A0A0E1VM41	22;22;22	0.997428	90.476	1	S	2	-0.069657	T(-50.73)QH(-27.8)Y(-30.41)S(27.8)VEEAIK
H(0.001)QFQDNT(0.494)LVS(0.494)PY(0.012)PGAK	A0A0E1VM43	76	0.493558	40.278		S	2	-1.2981	H(-29.51)QFQDNT(0)LVS(0)PY(-16.02)PGAK
MIIS(1)CIAR	A0A0H2XEG6;A0A0E1VM45	413;413	1	75.378	1	S	2	-1.5944	MIIS(75.38)CIAR
AEVYVLS(1)K	Q2FJ92;A8YZP5;A0A0E1VM52	313;313;313	1	106.29	1	S	2	-0.97414	AEVY(-74.36)VLS(74.36)K
DLLS(0.529)EY(0.021)DFPGDDVPVIAGS(0.45)ALK	Q2FJ92;A8YZP5;A0A0E1VM52	159;159;159	0.529132	56.851	1	S	2	2.9452	DLLS(0.7)EY(-14.06)DFPGDDVPVIAGS(-0.7)ALK
DLLSEYDFPGDDVPVIAGS(1)ALK	Q2FJ92;A8YZP5;A0A0E1VM52	174;174;174	0.999922	189.07	1	S	2	0.068394	DLLS(-41.74)EY(-49.56)DFPGDDVPVIAGS(41.74)ALK
PFMMPVEDVFS(0.997)IT(0.003)GR	Q2FJ92;A8YZP5;A0A0E1VM52	220;220;220	0.996872	268.56	1	S	2	0.79981	PFMMPVEDVFS(25.03)IT(-25.03)GR
TVGS(1)GVVTEIIK	Q2FJ92;A8YZP5;A0A0E1VM52	386;386;386	0.999998	129.71	1	S	2	0.4531	T(-63.34)VGS(58.99)GVVT(-58.99)EIIK
EHILLS(1)R	Q2FJ92;A8YZP5;A0A0E1VM52	123;123;123	1	89.355	1	S	2	0.94634	EH(-67.27)ILLS(67.27)R
GITINT(0.006)S(0.97)H(0.024)IEYQTDK	Q2FJ92;A8YZP5;A0A0E1VM52	66;66;66	0.969546	183.23	1	S	3	0.48901	GIT(-48.79)INT(-21.74)S(16.09)H(-16.09)IEY(-65.72)QT(-39.2)DK
GQVLAAPGS(0.961)IT(0.032)PH(0.005)T(0.001)EFK	Q2FJ92;A8YZP5;A0A0E1VM52	298;298;298	0.96146	124.78	1	S	3	0.083245	GQVLAAPGS(14.76)IT(-14.76)PH(-22.82)T(-28.53)EFK
NGDS(1)VAQSYDMIDNAPEEK	Q2FJ92;A8YZP5;A0A0E1VM52	42;42;42	1	326.8	1	S	2	-0.46071	NGDS(142.43)VAQS(-142.43)Y(-244.37)DMIDNAPEEK
NGDSVAQS(1)YDMIDNAPEEK	Q2FJ92;A8YZP5;A0A0E1VM52	46;46;46	1	321.68	1	S	2	-0.33047	NGDS(-103.03)VAQS(103.03)Y(-146.67)DMIDNAPEEK
S(0.892)KEH(0.108)ANIGTIGHVDHGK	Q2FJ92;A8YZP5;A0A0E1VM52	9;9;9	0.891823	126.51	1	S	3	0.46818	S(9.16)KEH(-9.16)ANIGT(-46.1)IGH(-68.01)VDH(-63.74)GK
VGEEVEIIGLH(0.079)DT(0.399)S(0.522)K	Q2FJ92;A8YZP5;A0A0E1VM52	252;252;252	0.522323	141	1	S	3	-2.1095	VGEEVEIIGLH(-8.21)DT(-1.17)S(1.17)K
MEVFEIRS(1)LEK	A0A0E1VM54	8	1	77.732	1	S	2	4.2851	MEVFEIRS(51.07)LEK
S(1)VRFPGLISHVK	Q2FJ87;A0A0E1VM57	166;166	0.999962	70.563	1	S	3	-0.58633	S(45.37)VRFPGLIS(-45.37)H(-50.67)VK
QGIANS(0.002)WPDS(0.008)IDT(0.465)S(0.465)CS(0.06)R	Q2FJ87;A0A0E1VM57	286;286	0.464938	87.148		S	2	-0.49596	QGIANS(-24.77)WPDS(-17.55)IDT(0)S(0)CS(-8.86)R
QGIANSWPDSIDT(0.115)S(0.338)CS(0.547)R	Q2FJ87;A0A0E1VM57	288;288	0.547097	89.484	1	S	2	-0.57353	QGIANS(-42.8)WPDS(-31.51)IDT(-6.78)S(-2.1)CS(2.1)R
YDLAS(0.956)MT(0.044)K	Q2FJ87;A0A0E1VM57	302;302	0.955849	94.692	1	S	2	-2.0564	Y(-83.47)DLAS(13.35)MT(-13.35)K
NTLS(0.777)S(0.223)VEFQK	A0A0H2XGW9;A0A0E1VM62	96;111	0.777366	103.34	1	S	2	-0.35492	NT(-80.62)LS(5.43)S(-5.43)VEFQK
NTLS(0.159)S(0.841)VEFQK	A0A0H2XGW9;A0A0E1VM62	97;112	0.840532	63.624	1	S	2	-0.11479	NT(-43.49)LS(-7.22)S(7.22)VEFQK
GVKS(1)EMEK	A0A0H2XIZ3;A0A0E1VM63	13;13	1	104.22	1	S	2	0.29291	GVKS(73.89)EMEK
TEFDVELT(0.018)S(0.969)AGS(0.011)S(0.003)K	Q2FJA0;A8YZN8;A0A0E1VM68	62;62;62	0.968527	220.46	1	S	2	0.53266	T(-186.36)EFDVELT(-17.35)S(17.35)AGS(-19.4)S(-25.87)K
TEFDVELT(0.002)S(0.154)AGS(0.683)S(0.161)K	Q2FJA0;A8YZN8;A0A0E1VM68	65;65;65	0.683388	185.14	1	S	2	-0.37024	T(-175.49)EFDVELT(-26.02)S(-6.46)AGS(6.29)S(-6.29)K
TEFDVELTS(0.001)AGS(0.205)S(0.794)K	Q2FJA0;A8YZN8;A0A0E1VM68	66;66;66	0.794286	233.62	1	S	2	0.24279	T(-214.13)EFDVELT(-51.87)S(-29.44)AGS(-5.89)S(5.89)K
LLEIGDTT(0.001)QS(0.999)ELAK	A0A0H2XG42;A0A0E1VM89	146;146	0.999418	145.1	1	S	2	-1.8469	LLEIGDT(-41.25)T(-32.94)QS(32.94)ELAK
S(1)IQAIQQTGLHVEHK	A0A0H2XG42;A0A0E1VM89	248;248	1	119.8	1	S	3	-0.48847	S(77.89)IQAIQQT(-77.89)GLH(-96.37)VEH(-107.52)K
GLDINQLS(1)LEER	Q2FJC1;A8YZL5;A0A0E1VM92	285;285;285	1	109.44	1	S	2	-0.43334	GLDINQLS(56.96)LEER
IIGS(1)DRVK	Q2FJC1;A8YZL5;A0A0E1VM92	7;7;7	1	65.157	1	S	2	-2.0306	IIGS(65.16)DRVK
IVEEVMNAVS(1)IPVMAK	Q2FJC1;A8YZL5;A0A0E1VM92	76;76;76	1	104.41	1	S	2	0.16968	IVEEVMNAVS(104.41)IPVMAK
LAS(0.999)ELGT(0.001)AMK	Q2FJC1;A8YZL5;A0A0E1VM92	270;270;270	0.999428	61.958	1	S	2	0.75365	LAS(32.42)ELGT(-32.42)AMK
S(1)KIIGSDR	Q2FJC1;A8YZL5;A0A0E1VM92	2;2;2	0.99998	51.276	1	S	2	2.2112	S(46.92)KIIGS(-46.92)DR
LKS(0.996)ELNPT(0.004)PK	A0A0E1VM98;Q2FKQ1	567;567	0.995858	63.727	1	S	2	-0.0073712	LKS(23.81)ELNPT(-23.81)PK
S(1)ALDVASLPGK	A0A0E1VM98;Q2FKQ1	407;407	1	151.1	1	S	2	1.2408	S(100.15)ALDVAS(-100.15)LPGK
SALDVAS(1)LPGK	A0A0E1VM98;Q2FKQ1	413;413	1	93.011	1	S	2	-0.31308	S(-82.4)ALDVAS(82.4)LPGK
S(0.969)Y(0.031)VELLNENK	A0A0E1VM98;Q2FKQ1	235;235	0.968565	60.255	1	S	2	0.16163	S(14.89)Y(-14.89)VELLNENK
VLNSYGLS(0.348)S(0.652)K	A0A0E1VM98;Q2FKQ1	311;311	0.652117	93.258	1	S	2	0.75781	VLNS(-35.43)Y(-62.19)GLS(-2.73)S(2.73)K
LFGS(0.97)VS(0.028)T(0.003)K	Q2FKP1;A8YYT8;A0A0E1VMA5	92;92;92	0.969833	80.688	1	S	2	-0.11137	LFGS(15.46)VS(-15.46)T(-25.71)K
MDLPNGIH(0.136)S(0.851)LGYT(0.013)NVPVK	Q2FKP1;A8YYT8;A0A0E1VMA5	123;123;123	0.850502	62.19	1	S	3	-1.1629	MDLPNGIH(-7.97)S(7.97)LGY(-32.5)T(-18.09)NVPVK
IVISDKGDS(1)FDYETTK	Q2FF59;A8Z4W8;A0A0E1VMB0	89;89;89	0.999999	199.08	1	S	2	1.5071	IVIS(-93.62)DKGDS(58.86)FDY(-106.83)ET(-58.86)T(-68.78)K
IVIS(1)DKGDSFDYETTK	Q2FF59;A8Z4W8;A0A0E1VMB0	84;84;84	0.999594	113.69	1	S	2	0.10671	IVIS(33.91)DKGDS(-33.91)FDY(-81.19)ET(-74.68)T(-83.14)K
NNGERVEIS(1)	Q2FF59;A8Z4W8;A0A0E1VMB0	159;159;159	1	57.347	1	S	2	3.1638	NNGERVEIS(57.35)
VPAS(1)AEYVSLIR	Q2FF59;A8Z4W8;A0A0E1VMB0	15;15;15	0.999896	63.76	1	S	2	-0.53681	VPAS(42.76)AEY(-42.76)VS(-42.9)LIR
S(0.5)S(0.5)MLNNLIQDNK	Q2FDE8;A8YYS1;A0A0E1VMB1	235;235;235	0.5	92.112	1	S	2	0.71735	S(0)S(0)MLNNLIQDNK
S(0.5)S(0.5)MLNNLIQDNK	Q2FDE8;A8YYS1;A0A0E1VMB1	236;236;236	0.5	92.112	1	S	2	0.71735	S(0)S(0)MLNNLIQDNK
NAAS(0.91)H(0.087)LLS(0.003)EGK	A0A0H2XE45;A0A0E1VMB4	155;155	0.910354	98.368	1	S	2	-0.10421	NAAS(10.21)H(-10.21)LLS(-25.09)EGK
S(0.998)GQT(0.002)LSEITSK	A0A0H2XE45;A0A0E1VMB4	64;64	0.998333	98.337	1	S	2	-2.8561	S(27.77)GQT(-27.77)LS(-71.63)EIT(-86.75)S(-91.43)K
S(0.795)VT(0.205)ERPEGVEAGTLK	A0A0H2XE45;A0A0E1VMB4	301;301	0.794831	67.326	1	S	2	0.3426	S(5.88)VT(-5.88)ERPEGVEAGT(-47.09)LK
TEGIIES(1)GGQAK	A0A0H2XEP1;A0A0E1VMB5	28;28	1	94.191	1	S	2	1.1776	T(-82.48)EGIIES(82.48)GGQAK
VLDANDKLS(1)VQVHPDDDYALK	A0A0H2XE87;A0A0E1VMC5	90;90	0.999646	145.52	1	S	3	0.48114	VLDANDKLS(34.51)VQVH(-34.51)PDDDY(-106.26)ALK
AMNMVS(0.186)S(0.548)S(0.266)K	A8YY71;A0A0E1VMD7	29;29	0.54805	60.342	1	S	2	-1.0183	AMNMVS(-4.69)S(3.14)S(-3.14)K
GHGHLS(0.99)S(0.01)YEFEPDK	A8YY71;A0A0E1VMD7;A0A0H2XEM3	204;204;181	0.990243	206.18	1	S	2	0.33192	GH(-73.96)GH(-47.97)LS(20.07)S(-20.07)Y(-75.51)EFEPDK
GHGHLS(0.282)S(0.718)YEFEPDK	A8YY71;A0A0E1VMD7;A0A0H2XEM3	205;205;182	0.717726	192.15	1	S	2	0.82135	GH(-97.46)GH(-54.13)LS(-4.05)S(4.05)Y(-60.14)EFEPDK
MQDAITAVAGAS(0.843)S(0.153)NT(0.004)NHPMLRPR	A8YY71;A0A0E1VMD7;A0A0H2XEM3	60;60;37	0.842902	204.61	1	S	4	-0.32859	MQDAIT(-73.48)AVAGAS(7.4)S(-7.4)NT(-23.48)NH(-47.82)PMLRPR
MQDAITAVAGAS(0.13)S(0.828)NT(0.021)NH(0.021)PMLRPR	A8YY71;A0A0E1VMD7;A0A0H2XEM3	61;61;38	0.827906	145.18	1	S	4	0.83883	MQDAIT(-61.78)AVAGAS(-8.04)S(8.04)NT(-15.95)NH(-15.95)PMLRPR
QVLPLS(0.849)QEDS(0.063)S(0.088)K	A8YY71;A0A0E1VMD7;A0A0H2XEM3	192;192;169	0.849227	87.001	1	S	2	0.51301	QVLPLS(9.84)QEDS(-11.32)S(-9.84)K
QVLPLS(0.056)QEDS(0.635)S(0.309)K	A8YY71;A0A0E1VMD7;A0A0H2XEM3	196;196;173	0.635375	115.57	1	S	2	-0.094289	QVLPLS(-10.54)QEDS(3.14)S(-3.14)K
QVLPLS(0.273)QEDS(0.363)S(0.363)K	A8YY71;A0A0E1VMD7;A0A0H2XEM3	197;197;174	0.363272	74.46		S	2	3.3401	QVLPLS(-1.23)QEDS(0)S(0)K
HFNDVS(0.42)S(0.29)S(0.29)NK	A0A0H2XFN8;A0A0E1VMF3	59;61	0.420137	57.836		S	2	-1.6893	H(-50.71)FNDVS(1.61)S(-1.61)S(-1.61)NK
HFNDVS(0.234)S(0.632)S(0.134)NK	A0A0H2XFN8;A0A0E1VMF3	60;62	0.631747	45.911	1	S	2	1.0619	H(-35.92)FNDVS(-4.31)S(4.31)S(-6.73)NK
HFNDVS(0.049)S(0.387)S(0.565)NK	A0A0H2XFN8;A0A0E1VMF3	61;63	0.564567	51.927	1	S	2	-1.4122	H(-45.93)FNDVS(-10.64)S(-1.64)S(1.64)NK
FIFVTGGVVS(0.416)S(0.583)LGK	Q2FF01;A8YY92;A0A0E1VMF9	14;14;14	0.583285	73.156	1	S	2	0.80299	FIFVT(-31.51)GGVVS(-1.46)S(1.46)LGK
VY(0.015)S(0.859)H(0.126)VLK	Q2FF01;A8YY92;A0A0E1VMF9	96;96;96	0.859093	51.193	1	S	2	0.62051	VY(-17.68)S(8.33)H(-8.33)VLK
SRLDIINTLPAS(0.38)NKVS(0.322)H(0.297)ELK	A0A0H2XIH3;A0A0E1VMG0	37;37	0.379938	60.036		S	4	0.70831	S(-53.46)RLDIINT(-34.63)LPAS(0.71)NKVS(-0.71)H(-1.06)ELK
AVEAADDVYLEFRH(0.282)T(0.317)S(0.401)VK	Q2FF06;A0A0E1VMG5	62;62	0.401389	69.398		S	3	-0.18563	AVEAADDVY(-59.92)LEFRH(-1.53)T(-1.03)S(1.03)VK
EQFS(1)QVRVGNPR	Q2FF06;A0A0E1VMG5	304;304	1	80.165	1	S	2	-0.26327	EQFS(63.47)QVRVGNPR
MMSFT(0.035)GS(0.907)GPT(0.022)GS(0.035)K	Q2FF06;A0A0E1VMG5	224;224	0.906717	94.551	1	S	2	-0.38599	MMS(-46.64)FT(-14.08)GS(14.08)GPT(-16.07)GS(-14.08)K
MMSFTGSGPT(0.316)GS(0.684)K	Q2FF06;A0A0E1VMG5	229;229	0.684052	173.44	1	S	2	-0.27381	MMS(-120.21)FT(-79.48)GS(-41.74)GPT(-3.36)GS(3.36)K
S(1)IAGYFK	Q2FF06;A0A0E1VMG5	469;469	0.999971	52.716	1	S	2	-0.12292	S(45.37)IAGY(-45.37)FK
S(1)IEAGTVEINEAGR	Q2FF06;A0A0E1VMG5	425;425	1	215.51	1	S	2	0.30225	S(100.33)IEAGT(-100.33)VEINEAGR
TLEDTFDS(1)IK	Q2FDQ7;P0C7U6;A0A0E1VMH4	312;312;312	0.999992	143.97	1	S	2	-0.22786	T(-136.75)LEDT(-50.88)FDS(50.88)IK
VIGS(0.001)GT(0.037)VLDS(0.962)AR	Q2FDQ7;P0C7U6;A0A0E1VMH4	152;152;152	0.961883	58.116	1	S	2	0.097041	VIGS(-30.25)GT(-14.12)VLDS(14.12)AR
AIDIIGAPS(0.859)T(0.141)FGQR	A0A0H2XH65;A0A0E1VMH6	14;14	0.859355	77.912	1	S	2	-1.023	AIDIIGAPS(7.86)T(-7.86)FGQR
TFT(0.04)MS(0.959)DIDK	A0A0H2XH65;A0A0E1VMH6	198;198	0.959354	48.44	1	S	2	-0.19625	T(-37.57)FT(-13.75)MS(13.75)DIDK
YAGLIS(1)RLK	A0A0H2XH65;A0A0E1VMH6	37;37	0.999991	55.314	1	S	2	-0.23943	Y(-50.62)AGLIS(50.62)RLK
GREDNPGIMAAS(1)K	A0A0H2XHG3;A0A0E1VMH9	174;174	1	94.309	1	S	2	-0.31568	GREDNPGIMAAS(94.31)K
H(0.015)LGGFPIS(0.985)GQFLACTNPQVIEQHDAK	A0A0H2XHG3;A0A0E1VMH9	269;269	0.984748	61.099	1	S	3	-0.51279	H(-18.2)LGGFPIS(18.2)GQFLACT(-34.77)NPQVIEQH(-56.29)DAK
NGS(1)NLDLFK	A0A0H2XHG3;A0A0E1VMH9	332;332	1	49.35	1	S	2	0.30692	NGS(45.16)NLDLFK
EFGT(0.222)S(0.778)NR	A0A0H2XHZ5;A0A0E1VMI0	282;282	0.777911	40.882	1	S	2	0.55266	EFGT(-5.44)S(5.44)NR
INVNTENQIAS(1)AK	A0A0H2XHZ5;A0A0E1VMI0	240;240	1	171.26	1	S	2	-0.45253	INVNT(-87.41)ENQIAS(87.41)AK
TGIDALAPALGS(0.991)VH(0.009)GPYK	A0A0H2XHZ5;A0A0E1VMI0	179;179	0.991127	200.58	1	S	2	-0.26953	T(-164.55)GIDALAPALGS(20.48)VH(-20.48)GPY(-100.2)K
LDIS(0.134)S(0.454)DS(0.327)H(0.085)PFYTGR	Q2FF08;A8YY85;A0A0E1VMI7	52;52;52	0.453862	49.343		S	3	-0.36135	LDIS(-5.3)S(1.43)DS(-1.43)H(-7.28)PFY(-34.35)T(-30.89)GR
LDIS(0.004)S(0.022)DS(0.864)H(0.11)PFYTGR	Q2FF08;A8YY85;A0A0E1VMI7	54;54;54	0.864027	92.457	1	S	2	-1.173	LDIS(-23.63)S(-15.87)DS(8.96)H(-8.96)PFY(-64.98)T(-48)GR
T(0.34)S(0.34)S(0.32)EMMEWEDGK	Q2FF08;A8YY85;A0A0E1VMI7	31;31;31	0.340021	99.5		S	2	0.4469	T(0)S(0)S(-0.49)EMMEWEDGK
TSS(1)EMMEWEDGK	Q2FF08;A8YY85;A0A0E1VMI7	32;32;32	0.999926	165.7	1	S	2	-0.8679	T(-50.56)S(-41.86)S(41.86)EMMEWEDGK
EIS(0.006)PVS(0.994)GGDVNEAYR	A0A0H2XFW5;A0A0E1VMJ5	21;21	0.994443	96.414	1	S	2	-2.0424	EIS(-22.53)PVS(22.53)GGDVNEAY(-81.04)R
FGEMYRDS(1)VAHSMDK	A0A0H2XFW5;A0A0E1VMJ5	274;274	0.999967	141.07	1	S	3	-0.98255	FGEMY(-72.9)RDS(44.93)VAH(-44.93)S(-59.06)MDK
TPGREDEET(0.005)EIRNS(0.967)S(0.028)VAK	Q2FDW8;A8Z3D6;A0A0E1VML6	435;435;446	0.967278	95.209	1	S	3	-0.13777	T(-42.51)PGREDEET(-22.84)EIRNS(15.44)S(-15.44)VAK
DITPIT(0.007)LS(0.496)T(0.496)LNK	A0A0H2XHA0;A0A0E1VML7	234;234	0.496499	81.431		S	2	3.2641	DIT(-67.47)PIT(-18.51)LS(0)T(0)LNK
RT(1)KAIS(1)NAEK	Q2FJD8;A0A0E1VMP0	484;484	1	41.029	2	S	2	-2.3292	RT(41.03)KAIS(41.03)NAEK
LSNFLKDS(1)EDK	A0A0H2XEG5;A0A0E1VMP5	111;111	1	160.05	1	S	2	0.11379	LS(-124.73)NFLKDS(124.73)EDK
KLS(1)NFLK	A0A0H2XEG5;A0A0E1VMP5	105;105	1	111.06	1	S	2	0.47028	KLS(102.07)NFLK
S(1)IEVGNK	A0A0H2XEG5;A0A0E1VMP5	2;2	1	67.464	1	S	2	0.088632	S(51.06)IEVGNK
VLS(1)IADDGK	A0A0H2XEG5;A0A0E1VMP5	62;62	1	74.944	1	S	2	-0.64879	VLS(74.94)IADDGK
AVFTMPET(0.018)MS(0.982)QERR	A0A0H2XFQ3;A0A0E1VMP9	101;101	0.981974	134.56	1	S	2	-0.072371	AVFT(-94.5)MPET(-17.36)MS(17.36)QERR
AYGAELVLTPGS(1)EAMK	A0A0H2XFQ3;A0A0E1VMP9	121;121	0.999927	182.35	1	S	2	-0.00024273	AY(-177.95)GAELVLT(-41.35)PGS(41.35)EAMK
IKPGDT(0.137)IVEPT(0.387)S(0.387)GNT(0.09)GIGLAFVCAAK	A0A0H2XFQ3;A0A0E1VMP9	74;74	0.38651	42.806		S	3	-1.2457	IKPGDT(-4.5)IVEPT(0)S(0)GNT(-6.34)GIGLAFVCAAK
LEYQNPGGS(1)VK	A0A0H2XFQ3;A0A0E1VMP9	44;44	1	128.57	1	S	2	-0.95763	LEY(-110.25)QNPGGS(110.25)VK
TVVT(0.001)VLPS(0.999)NGER	A0A0H2XFQ3;A0A0E1VMP9	295;295	0.999195	88.101	1	S	2	0.93892	T(-69.52)VVT(-30.94)VLPS(30.94)NGER
VGNDTAMEMS(1)RR	A0A0H2XFQ3;A0A0E1VMP9	254;254	0.999998	83.499	1	S	2	1.5045	VGNDT(-58.11)AMEMS(58.11)RR
YLS(0.952)T(0.048)PLYSFDD	A0A0H2XFQ3;A0A0E1VMP9	302;302	0.952261	78.932	1	S	2	2.4554	Y(-67.3)LS(13)T(-13)PLY(-63.35)S(-56.93)FDD
MYVDRKPS(1)LYLEDLR	A0A0H2XFH6;A0A0E1VMQ0	8;8	0.999996	89.049	1	S	3	0.45502	MY(-61.84)VDRKPS(54.23)LY(-54.23)LEDLR
VIEGYQEIIH(0.026)NES(0.974)QR	Q2FJG0;A0A0E1VMQ3	175;175	0.974035	111.66	1	S	3	-0.75101	VIEGY(-69.98)QEIIH(-15.74)NES(15.74)QR
ES(0.887)VS(0.113)VLFD	A0A0H2XHB4;A0A0E1VMR2	315;315	0.886524	40.002	1	S	2	-0.11835	ES(8.93)VS(-8.93)VLFD
KIDNDLPS(0.962)ET(0.038)LNDETIK	A0A0H2XI29;A0A0E1VMR6	190;190	0.961575	106.38	1	S	2	-1.302	KIDNDLPS(14)ET(-14)LNDET(-39.24)IK
GVSVLVES(1)KEVK	A0A0H2XHX4;A0A0E1VMR7	235;235	0.999758	48.794	1	S	2	0.48346	GVS(-36.16)VLVES(36.16)KEVK
S(0.5)S(0.5)ISEDVQIIK	A0A0H2XHX4;A0A0E1VMR7	38;38	0.499949	68.536	1	S	2	3.306	S(0)S(0)IS(-36.94)EDVQIIK
S(0.5)S(0.5)ISEDVQIIK	A0A0H2XHX4;A0A0E1VMR7	39;39	0.499949	68.536	1	S	2	3.306	S(0)S(0)IS(-36.94)EDVQIIK
VTEGS(0.997)T(0.002)VSINYVSGSSR	A0A0H2XHX4;A0A0E1VMR7	169;169	0.997226	151.8	1	S	2	0.08754	VT(-33.59)EGS(26.3)T(-26.3)VS(-76.78)INY(-121.24)VS(-119.92)GS(-125.84)S(-125.02)R
S(1)FDEAALK	A0A0H2XGV2;A0A0E1VMR8	380;380	1	61.56	1	S	2	1.3874	S(61.56)FDEAALK
DLGS(0.263)S(0.737)IENK	A0A0H2XGC3;A0A0E1VMS3	92;94	0.737203	46.64	1	S	2	0.58813	DLGS(-4.48)S(4.48)IENK
NLPYIGTLKPEVYS(1)N	A0A0H2XGC3;A0A0E1VMS3	182;184	0.999999	142.1	1	S	2	0.41393	NLPY(-133.09)IGT(-60.19)LKPEVY(-104.08)S(60.19)N
AS(1)DRIILDHISLK	A0A0H2XE61;A0A0E1VMT7	13;13	1	107.98	1	S	3	-0.45608	AS(66.89)DRIILDH(-66.89)IS(-82.61)LK
DVGLGHYQLSSEVENMS(1)GGERQR	A0A0H2XE61;A0A0E1VMT7	134;134	1	197.73	1	S	3	-0.81335	DVGLGH(-164.17)Y(-178.01)QLS(-127.27)S(-119.86)EVENMS(119.86)GGERQR
EVAQLS(1)NVR	A0A0H2XHG7;A0A0E1VMU3	257;278	1	80.24	1	S	2	1.8244	EVAQLS(51.16)NVR
DIAT(0.014)PS(0.493)RT(0.493)R	Q2FJE9;A8Z0Y8;A0A0E1VMU5	11;11;17	0.493193	59.908		S	2	0.88025	DIAT(-15.59)PS(0)RT(0)R
IDEVLS(1)FR	A0A0H2XGT6;A0A0E1VMV7	72;72	1	152.54	1	S	2	-0.10377	IDEVLS(145.89)FR
LNIIS(1)DRL	A0A0H2XGT6;A0A0E1VMV7	137;137	1	144.77	1	S	2	1.113	LNIIS(132.01)DRL
QNGELMS(1)VMSQGEK	A0A0H2XGT6;A0A0E1VMV7	14;14	0.999948	190.41	1	S	2	-0.33782	QNGELMS(42.85)VMS(-42.85)QGEK
QNGELMSVMS(1)QGEK	A0A0H2XGT6;A0A0E1VMV7	17;17	0.999905	170.49	1	S	2	0.52568	QNGELMS(-40.22)VMS(40.22)QGEK
VIET(0.114)S(0.772)T(0.114)LER	A0A0H2XIC7;A0A0E1VMX0	505;505	0.7717	73.781	1	S	2	0.81281	VIET(-8.3)S(8.3)T(-8.3)LER
MPFS(0.793)S(0.173)VH(0.033)DAQVK	A0A0E1VN07	62	0.793345	51.841	1	S	2	-0.097692	MPFS(6.61)S(-6.61)VH(-13.77)DAQVK
MPFS(0.466)S(0.466)VH(0.069)DAQVK	A0A0E1VN07	63	0.465549	51.841		S	2	0.37574	MPFS(0)S(0)VH(-8.3)DAQVK
QS(0.001)GMVFQS(0.998)YNLFPH(0.001)K	A0A0H2XDP9;A0A0E1VN46	86;86	0.998196	70.942	1	S	3	-1.2733	QS(-31.08)GMVFQS(30.51)Y(-38.6)NLFPH(-30.51)K
H(0.002)GQS(0.998)EWNAK	Q2FE81;A8YYG4;A0A0E1VN50	12;12;12	0.997517	75.229	1	S	2	-1.4577	H(-26.04)GQS(26.04)EWNAK
RMMPY(0.067)S(0.883)ES(0.05)LK	Q2FE81;A8YYG4;A0A0E1VN50	149;149;149	0.88345	55.98	1	S	2	-1.5583	RMMPY(-11.23)S(11.23)ES(-12.48)LK
Y(0.002)LEDVS(0.998)DEDIINYEIK	Q2FE81;A8YYG4;A0A0E1VN50	197;197;197	0.998156	81.311	1	S	2	-1.1316	Y(-27.34)LEDVS(27.34)DEDIINY(-53.88)EIK
AS(0.5)S(0.5)IYNVELMNNESTESLR	A0A0E1VN73;A0A0H2XGJ6	79;82	0.5	145.91	1	S	2	-0.96095	AS(0)S(0)IY(-60.46)NVELMNNES(-140.46)T(-140.2)ES(-143.1)LR
AS(0.5)S(0.5)IYNVELMNNESTESLR	A0A0E1VN73;A0A0H2XGJ6	80;83	0.5	145.91	1	S	2	-0.96095	AS(0)S(0)IY(-60.46)NVELMNNES(-140.46)T(-140.2)ES(-143.1)LR
TFY(0.002)DT(0.024)FGS(0.971)Y(0.002)YDDK	A0A0H2XGV3;A0A0E1VN80	30;30	0.971444	43.991	1	S	2	0.14539	T(-37.61)FY(-26.56)DT(-16.13)FGS(16.13)Y(-26.56)Y(-33.76)DDK
QWFMT(0.173)S(0.827)AR	A0A0H2XIZ7;A0A0E1VN81	43;43	0.826927	57.859	1	S	2	-0.36527	QWFMT(-6.79)S(6.79)AR
S(0.57)GY(0.43)GLDRENELK	Q2FEG6;A8Z519;A0A0E1VN84	146;146;146	0.570076	48.044	1	S	2	-1.6998	S(1.23)GY(-1.23)GLDRENELK
AIET(0.5)S(0.5)LAK	A0A0H2XFT9;A0A0E1VNA3	277;286	0.5	50.966	1	S	2	0.61632	AIET(0)S(0)LAK
DALS(1)NNALVK	A0A0H2XIT5;A0A0E1VNB2	47;47	1	104.82	1	S	2	-1.1418	DALS(104.82)NNALVK
QFIDETGAQEAS(1)KDEAK	A0A0H2XIT5;A0A0E1VNB2	88;88	0.999999	133.14	1	S	2	0.036565	QFIDET(-60.72)GAQEAS(60.72)KDEAK
FES(1)QLMK	A0A0H2XGI7;A0A0E1VNC0	15;20	1	79.474	1	S	2	-0.3605	FES(79.47)QLMK
GT(0.354)FS(0.354)T(0.291)GGQY(0.001)QIIIGSGTVNK	A0A0H2XE83;A0A0E1VNC8	56;56	0.354206	92.468		S	2	-0.54658	GT(0)FS(0)T(-0.85)GGQY(-27.74)QIIIGS(-70.26)GT(-74.78)VNK
AQLNEMGYS(0.879)T(0.106)S(0.013)H(0.002)FHEK	A0A0H2XFX5;A0A0E1VNF3	534;534	0.878989	139.17	1	S	3	-0.25935	AQLNEMGY(-80.5)S(9.18)T(-9.18)S(-18.25)H(-27.51)FH(-44.32)EK
LFTS(0.154)LRS(0.846)K	A0A0H2XJS2;A0A0E1VNG2	221;221	0.846056	95.775	1	S	2	0.24888	LFT(-37.18)S(-7.4)LRS(7.4)K
AEIVAGRAS(1)R	A0A0H2XGT1;A0A0E1VNG3	125;141	1	69.451	1	S	2	0.17851	AEIVAGRAS(69.45)R
S(0.03)NS(0.752)T(0.218)FQYK	A0A0H2XG91;A0A0E1VNG6	60;72	0.751813	45.952	1	S	2	-0.2374	S(-14)NS(5.38)T(-5.38)FQY(-32.99)K
ILEEANVS(0.995)ADT(0.005)R	Q2FER3;A8Z333;A0A0E1VNI8	40;40;40	0.99523	151.74	1	S	2	-2.0657	ILEEANVS(23.19)ADT(-23.19)R
RLMEIS(0.98)S(0.02)YR	Q2FER3;A8Z333;A0A0E1VNI8	84;84;84	0.980407	138.66	1	S	2	-0.12585	RLMEIS(16.99)S(-16.99)Y(-73.5)R
LMEIS(0.379)S(0.621)YR	Q2FER3;A8Z333;A0A0E1VNI8	85;85;85	0.620638	69.01	1	S	2	-0.17216	LMEIS(-2.14)S(2.14)Y(-44)R
AEVTSYDDYVQYGGES(1)GAK	A0A0H2XG28;A0A0E1VNI9	336;336	1	172.23	1	S	2	-0.38487	AEVT(-129.78)S(-118.24)Y(-136.68)DDY(-120.09)VQY(-104.04)GGES(104.04)GAK
S(0.55)RH(0.45)MALLPYVK	Q2FJP6;A8YZJ3;A0A0E1VNJ3	67;67;67	0.549614	49.216	1	S	3	0.20503	S(0.86)RH(-0.86)MALLPY(-43.37)VK
FS(0.999)AS(0.001)AAEAIDAK	Q2FEQ8;A8Z338;A0A0E1VNJ4	129;129;129	0.999417	92.856	1	S	2	0.54188	FS(32.34)AS(-32.34)AAEAIDAK
FS(0.001)AS(0.999)AAEAIDAK	Q2FEQ8;A8Z338;A0A0E1VNJ4	131;131;131	0.999205	88.101	1	S	2	-1.088	FS(-30.99)AS(30.99)AAEAIDAK
ILGNGS(1)LDK	Q2FEQ8;A8Z338;A0A0E1VNJ4	116;116;116	1	78.513	1	S	2	0.079477	ILGNGS(66.06)LDK
LHELKPAEGS(1)RK	Q2FEQ8;A8Z338;A0A0E1VNJ4	12;12;12	1	98.694	1	S	3	0.83189	LH(-80.83)ELKPAEGS(80.83)RK
DFDDGHVYVS(1)RK	A0A0E1VNJ7;A0A0H2XI39	87;91	1	126.95	1	S	2	0.17002	DFDDGH(-77.35)VY(-93.25)VS(77.35)RK
TDFFVPNNVQVQS(0.995)LT(0.005)EAIR	A0A0E1VNJ7;A0A0H2XI39	139;143	0.995473	337.85	1	S	2	0.023805	T(-254.6)DFFVPNNVQVQS(23.42)LT(-23.42)EAIR
TDFFVPNNVQVQS(0.001)LT(0.014)EAIRS(0.985)DIKK	A0A0E1VNJ7;A0A0H2XI39	146;150	0.9848	111.03	1	S	3	3.4893	T(-107.97)DFFVPNNVQVQS(-28.95)LT(-18.49)EAIRS(18.49)DIKK
EIAEILKS(1)EGFIK	Q2FEQ3;A8Z343;A0A0E1VNJ8	42;42;42	1	129.71	1	S	3	1.1303	EIAEILKS(55.66)EGFIK
LELPAS(1)NIK	Q2FEQ3;A8Z343;A0A0E1VNJ8	30;30;30	1	48.284	1	S	2	1.2657	LELPAS(40.5)NIK
S(1)GEESEVLVADK	A0A0H2XH82;A0A0E1VNJ9	92;92	0.999929	84.297	1	S	2	-0.42769	S(41.51)GEES(-41.51)EVLVADK
IQET(0.008)RPLS(0.988)AT(0.003)K	Q2FEP8;A8Z348;A0A0E1VNK4	70;70;70	0.988195	143.42	1	S	2	0.18698	IQET(-20.73)RPLS(20.73)AT(-24.56)K
AWH(0.013)DH(0.17)S(0.799)DAIS(0.018)K	Q2FJN4;A0A0E1VNK8	88;88	0.799158	55.196	1	S	3	0.2941	AWH(-17.95)DH(-6.73)S(6.73)DAIS(-16.4)K
AWHDHSDAIS(1)K	Q2FJN4;A0A0E1VNK8	92;92	0.999985	155.26	1	S	2	0.87113	AWH(-101.92)DH(-65.72)S(-48.33)DAIS(48.33)K
DAS(0.999)T(0.001)LAHK	Q2FJN4;A0A0E1VNK8	148;148	0.998751	120.31	1	S	2	0.094844	DAS(29.04)T(-29.04)LAH(-55.15)K
KVEAQEGS(1)EKK	Q2FEP3;A0A0E1VNK9	25;41	1	100.02	1	S	2	0.78618	KVEAQEGS(80.81)EKK
S(0.998)GADVS(0.002)GPIPLPTEK	Q2FEN8;A0A0E1VNL4	32;32	0.998118	49.482	1	S	2	3.6212	S(27.28)GADVS(-27.28)GPIPLPT(-47.89)EK
S(1)VYTIIR	Q2FEN8;A0A0E1VNL4	47;47	0.999804	62.338	1	S	2	-0.071877	S(39.65)VY(-40.57)T(-39.65)IIR
Y(0.001)KDS(0.999)REQFEQR	Q2FEN8;A0A0E1VNL4	61;61	0.998515	83.729	1	S	3	0.24582	Y(-28.28)KDS(28.28)REQFEQR
AVTS(0.001)IDGMT(0.499)S(0.499)DFAR	Q2FJM5;A8Z0R1;A0A0E1VNL8	471;471;471	0.499483	43.761		S	2	0.83587	AVT(-32.5)S(-28.22)IDGMT(0)S(0)DFAR
DEGEVT(0.045)AS(0.311)DIT(0.311)H(0.278)DS(0.055)DVEILNPELK	Q2FER5;A0A0E1VNN4	110;110	0.31103	62.19		S	3	-0.45859	DEGEVT(-8.41)AS(0)DIT(0)H(-0.49)DS(-7.52)DVEILNPELK
DEGEVTASDITHDS(1)DVEILNPELK	Q2FER5;A0A0E1VNN4	116;116	0.999898	199.46	1	S	3	-0.67525	DEGEVT(-90.77)AS(-66.71)DIT(-53.88)H(-40.11)DS(40.11)DVEILNPELK
VGQS(0.5)S(0.5)DFDK	Q2FER5;A0A0E1VNN4	188;188	0.5	43.958	1	S	2	-0.98161	VGQS(0)S(0)DFDK
VGQS(0.263)S(0.737)DFDK	Q2FER5;A0A0E1VNN4	189;189	0.737203	46.64	1	S	2	0.96754	VGQS(-4.48)S(4.48)DFDK
DIS(0.993)DVT(0.007)K	A0A0H2XH09;A0A0E1VNN8	202;211	0.992942	43.185	1	S	2	0.30022	DIS(21.48)DVT(-21.48)K
EDDNPET(0.041)VANRLS(0.959)VNIK	A0A0H2XH09;A0A0E1VNN8	173;182	0.959189	42.106	1	S	3	0.65768	EDDNPET(-13.71)VANRLS(13.71)VNIK
ALAEAARES(1)GLEF	Q2FEQ5;A8Z341;A0A0E1VNP3	115;115;115	1	90.412	1	S	2	-2.8355	ALAEAARES(88.77)GLEF
GVTLAQASSKDS(1)DIATTATK	Q2FEQ5;A8Z341;A0A0E1VNP3	61;61;61	0.999915	244.72	1	S	2	-0.33169	GVT(-154.86)LAQAS(-59.95)S(-45.11)KDS(43.05)DIAT(-43.05)T(-54.01)AT(-81.27)K
GVTLAQAS(0.732)S(0.268)K	Q2FEQ5;A8Z341;A0A0E1VNP3	57;57;57	0.731778	76.255	1	S	2	0.91219	GVT(-55.92)LAQAS(4.36)S(-4.36)K
GVTLAQAS(0.322)S(0.678)K	Q2FEQ5;A8Z341;A0A0E1VNP3	58;58;58	0.678377	71.555	1	S	2	0.80463	GVT(-43.45)LAQAS(-3.24)S(3.24)K
LNVYRS(1)NK	Q2FEQ5;A8Z341;A0A0E1VNP3	36;36;36	1	101.46	1	S	2	-3.2605	LNVY(-69.33)RS(69.33)NK
TNLS(0.928)GT(0.072)AEK	Q2FEQ5;A8Z341;A0A0E1VNP3	23;23;23	0.928163	84.882	1	S	2	-0.93789	T(-51.6)NLS(11.11)GT(-11.11)AEK
GGPFIDS(0.026)LNH(0.32)RS(0.36)Y(0.009)T(0.284)K	A0A0H2XIC9;A0A0E1VNP5;A0A0E1VP02;A0A0H2XHX1	328;328;330;330	0.360141	49.34		S	3	0.59498	GGPFIDS(-11.34)LNH(-0.52)RS(0.52)Y(-15.9)T(-1.03)K
QILS(0.972)DLT(0.028)R	A0A0H2XI99;A0A0E1VNP6	30;47	0.972385	63.426	1	S	2	-0.62083	QILS(15.47)DLT(-15.47)R
QQLNSTADAVQEQDQQLS(1)NNFGLQ	A0A0H2XI99;A0A0E1VNP6	91;108	0.999997	82.36	1	S	3	0.3715	QQLNS(-57.12)T(-61.6)ADAVQEQDQQLS(57.12)NNFGLQ
AEQYS(0.983)EGT(0.016)VPLHTLR	Q2FEP5;A0A0E1VNQ1	168;168	0.983281	139.58	1	S	2	1.1507	AEQY(-34.12)S(17.79)EGT(-17.79)VPLH(-69.85)T(-76.45)LR
DFAS(0.98)LLH(0.02)EDLK	Q2FEP5;A0A0E1VNQ1	30;30	0.980215	55.188	1	S	2	3.5446	DFAS(16.95)LLH(-16.95)EDLK
EAS(1)VSHVEIER	Q2FEP5;A0A0E1VNQ1	50;50	0.999917	105.03	1	S	2	-1.576	EAS(41.56)VS(-41.56)H(-48.95)VEIER
TQVS(1)GRLGGADIAR	Q2FEP5;A0A0E1VNQ1	153;153	0.999956	74.769	1	S	2	1.3704	T(-43.58)QVS(43.58)GRLGGADIAR
MDKES(0.989)VVAS(0.011)LAR	A0A0H2XGJ8;A0A0E1VNQ4	5;5	0.989365	59.248	1	S	2	-4.4574	MDKES(19.69)VVAS(-19.69)LAR
LALRS(0.999)ALS(0.001)FK	Q2FEP0;A0A0E1VNQ6	112;112	0.998993	74.962	1	S	2	-0.44856	LALRS(29.96)ALS(-29.96)FK
NVLS(0.882)T(0.118)LEQPK	Q2FEP0;A0A0E1VNQ6	144;144	0.881752	103.34	1	S	2	0.55247	NVLS(8.73)T(-8.73)LEQPK
IVANAAIS(1)AVQGEK	Q2FEI9;A0A0E1VNR0	305;305	1	49.298		S	2	0.21	IVANAAIS(49.3)AVQGEK
IVEGDQLS(1)R	Q2FEI9;A0A0E1VNR0	125;125	1	90.05	1	S	2	0.043958	IVEGDQLS(90.05)R
S(1)IDVTNTPK	Q2FEI9;A0A0E1VNR0	89;89	0.999999	108.93	1	S	2	0.0081255	S(59.95)IDVT(-59.95)NT(-74.17)PK
S(1)LNNVVLTPHIGNATFEAR	Q2FEI9;A0A0E1VNR0	274;274	1	120.64	1	S	3	1.4086	S(91.05)LNNVVLT(-91.05)PH(-100.9)IGNAT(-117.51)FEAR
S(0.5)T(0.5)AYLINASR	Q2FEI9;A0A0E1VNR0	227;227	0.5	121.29	1	S	2	-0.43396	S(0)T(0)AY(-94.4)LINAS(-118.65)R
QICPH(0.136)S(0.864)IQPQFTTQR	A0A0E1VNS1;A0A0H2XHV5	272;277	0.863721	86.8	1	S	3	-0.92567	QICPH(-8.02)S(8.02)IQPQFT(-74.5)T(-78.7)QR
TFNT(0.218)S(0.782)QLVR	A0A0E1VNS5;A0A0H2XKA8	312;325	0.781688	56.013	1	S	2	-0.2933	T(-42.43)FNT(-5.54)S(5.54)QLVR
T(0.007)IS(0.597)NDY(0.365)QY(0.006)S(0.024)GVVNPHHLK	A0A0E1VNS5;A0A0H2XKA8	870;883	0.597484	78.285	1	S	3	0.041172	T(-19.02)IS(2.13)NDY(-2.13)QY(-20.2)S(-14.02)GVVNPH(-38.27)H(-38.27)LK
DAS(1)IDMLGTASK	Q2FF95;A8Z4T2;A0A0E1VNU2	311;311;311	0.999949	56.286	1	S	2	-1.0173	DAS(44.42)IDMLGT(-44.42)AS(-48.23)K
DASIDMLGT(0.422)AS(0.578)K	Q2FF95;A8Z4T2;A0A0E1VNU2	319;319;319	0.577671	140.82	1	S	2	-0.73846	DAS(-117.15)IDMLGT(-1.36)AS(1.36)K
DNTTVVDGDGDENS(1)IDAR	Q2FF95;A8Z4T2;A0A0E1VNU2	339;339;339	1	267.38	1	S	2	-0.040897	DNT(-165.95)T(-150.51)VVDGDGDENS(150.51)IDAR
GYQSPYMVT(0.031)DS(0.969)DK	Q2FF95;A8Z4T2;A0A0E1VNU2	206;206;206	0.968519	63.29		S	2	0.15416	GY(-62.66)QS(-48.87)PY(-46.35)MVT(-14.89)DS(14.89)DK
QLKFS(1)EDAR	Q2FF95;A8Z4T2;A0A0E1VNU2	8;8;8	1	69.672	1	S	2	3.4743	QLKFS(66.56)EDAR
S(1)QIEETESDFDREK	Q2FF95;A8Z4T2;A0A0E1VNU2	349;349;349	1	247.38	1	S	2	-3.6208	S(100.7)QIEET(-100.7)ES(-136.39)DFDREK
SQIEET(0.001)ES(0.999)DFDREK	Q2FF95;A8Z4T2;A0A0E1VNU2	356;356;356	0.998938	176.91	1	S	2	-0.95086	S(-141.02)QIEET(-29.74)ES(29.74)DFDREK
VAVEALH(0.147)ENS(0.853)QK	Q2FF95;A8Z4T2;A0A0E1VNU2	134;134;134	0.853017	56.205	1	S	2	-0.23976	VAVEALH(-7.64)ENS(7.64)QK
AMIQYGS(0.918)H(0.082)AR	Q2FK46;A0A0E1VNU3	489;489	0.918231	106.62	1	S	2	-2.1962	AMIQY(-45.71)GS(10.5)H(-10.5)AR
CHNS(1)FVVNR	A0A0E1VNV1;A0A0H2XH08	202;172	0.999911	80.231	1	S	2	-0.23546	CH(-40.51)NS(40.51)FVVNR
HNIES(1)IDSK	A0A0E1VNV1;A0A0H2XH08	212;182	0.999737	89.561	1	S	2	-0.5228	H(-54.8)NIES(35.86)IDS(-35.86)K
HNIESIDS(1)K	A0A0E1VNV1;A0A0H2XH08	215;185	0.999999	180.19	1	S	2	0.92295	H(-139.03)NIES(-58.83)IDS(58.83)K
DNS(1)VETIELK	A0A0E1VNV1;A0A0H2XH08	139;109	0.999986	107.18	1	S	2	-0.41375	DNS(48.5)VET(-48.5)IELK
EHCYAS(1)VRNVK	A0A0E1VNV1;A0A0H2XH08	231;201	1	190.78	1	S	2	-0.2401	EH(-81.86)CY(-71.28)AS(71.28)VRNVK
ELS(1)QLDDRFFR	A0A0E1VNV1;A0A0H2XH08	190;160	1	81.017	1	S	2	-1.1119	ELS(81.02)QLDDRFFR
LGS(1)EIRK	A0A0E1VNV1;A0A0H2XH08	73;43	1	42.864	1	S	2	-0.59869	LGS(42.86)EIRK
S(0.809)H(0.191)RLIAHLDNR	A0A0E1VNV1;A0A0H2XH08	168;138	0.808773	88.087	1	S	3	0.044894	S(6.27)H(-6.27)RLIAH(-33.26)LDNR
TIS(0.014)AS(0.986)QAAGYNFIH	A0A0E1VNV2;A0A0H2XEL7	113;258	0.986202	95.401	1	S	2	0.24479	T(-39.85)IS(-18.57)AS(18.57)QAAGY(-59.07)NFIH(-66.77)
LVELIPT(0.097)S(0.328)H(0.248)T(0.328)K	A0A0E1VNV4;A0A0H2XFB6	159;159	0.327662	54.784		S	2	-3.1603	LVELIPT(-5.28)S(0)H(-1.22)T(0)K
ISINH(0.432)S(0.568)K	A0A0E1VNW4;A0A0H2XFV0	29;50	0.568155	73.233	1	S	2	-0.08834	IS(-45.5)INH(-1.19)S(1.19)K
NGGYQIQQAQS(1)K	A0A0E1VNW7;A0A0H2XI51	67;67	1	162.31	1	S	2	-0.73546	NGGY(-148.19)QIQQAQS(148.19)K
GALS(0.951)S(0.047)LS(0.001)SVAK	Q2FK44;A0A0E1VNW9	641;646	0.951499	72.34	1	S	2	-0.87122	GALS(13.08)S(-13.08)LS(-28.92)S(-33.63)VAK
GALSS(0.005)LS(0.848)S(0.148)VAK	Q2FK44;A0A0E1VNW9	644;649	0.84756	100.93	1	S	2	-0.14348	GALS(-54.2)S(-22.59)LS(7.59)S(-7.59)VAK
GALSSLS(0.115)S(0.885)VAK	Q2FK44;A0A0E1VNW9	645;650	0.88467	93.162	1	S	2	1.9846	GALS(-56.65)S(-38.69)LS(-8.85)S(8.85)VAK
QNIH(0.049)S(0.951)IPVRNEMYQGQTPQSFNIK	A0A0H2XIF7;A0A0E1VNX5	142;160	0.951073	103.34	1	S	3	0.61644	QNIH(-12.89)S(12.89)IPVRNEMY(-51.23)QGQT(-66)PQS(-74.39)FNIK
S(1)RLAGYK	A0A0H2XJY2;A0A0E1VNY2	459;488	0.999998	64.757	1	S	2	-0.83803	S(57.85)RLAGY(-57.85)K
S(0.001)S(0.001)S(0.556)Y(0.382)Y(0.069)H(0.061)Y(0.815)Y(0.114)GDE	A0A0H2XGL0;A0A0E1VNZ1	220;220	0.556187	82.279	2	S	2	-0.031188	S(-26.91)S(-26.91)S(2.11)Y(-2.11)Y(-10.59)H(-10.59)Y(8.61)Y(-8.61)GDE
S(0.002)GVIAT(0.168)S(0.803)AH(0.026)WLH(0.001)K	A0A0E1VP02;A0A0H2XHX1	177;177	0.802645	65.374	1	S	3	-0.32339	S(-25.86)GVIAT(-6.8)S(6.8)AH(-14.88)WLH(-27.44)K
GAYIRS(1)DVTAK	A0A0H2XFR8;A0A0E1VP04	255;255	0.999969	113.24	1	S	2	-0.27534	GAY(-52.94)IRS(45.84)DVT(-45.84)AK
LFDS(1)GFQK	A0A0H2XFR8;A0A0E1VP04	200;200	1	78.334	1	S	2	0.39148	LFDS(56.43)GFQK
SFH(0.001)AIS(0.97)S(0.029)FK	A0A0H2XFR8;A0A0E1VP04	129;129	0.969791	66.664	1	S	2	-0.7058	S(-43.63)FH(-30.56)AIS(15.2)S(-15.2)FK
RMES(1)LIK	A0A0H2XGI4;A0A0E1VP09	99;108	1	43.442	1	S	2	0.35703	RMES(43.44)LIK
RMQEYES(1)QQAEIK	A0A0H2XGI4;A0A0E1VP09	268;277	0.999957	160.8	1	S	2	0.90369	RMQEY(-43.71)ES(43.71)QQAEIK
MVGIS(1)MR	A0A0E1VP35	5	1	41.892	1	S	2	-0.96846	MVGIS(41.89)MR
QVLS(0.42)S(0.58)DWNVGDK	A0A0H2XF75;A0A0E1VP43	676;676	0.579842	47.189	1	S	2	0.011556	QVLS(-1.4)S(1.4)DWNVGDK
FILS(0.017)T(0.119)S(0.846)DDS(0.017)DYICK	A0A0E1VP47	46	0.846217	167.98	1	S	2	-0.49984	FILS(-16.93)T(-8.5)S(8.5)DDS(-16.93)DY(-66.92)ICK
IVS(1)DLCYK	A0A0H2XHA2;A0A0E1VP49	58;66	0.999967	66.568	1	S	2	-4.389	IVS(44.8)DLCY(-44.8)K
QFNLADQS(0.5)ES(0.5)QMIPK	A0A0H2XHA2;A0A0E1VP49	124;132	0.5	70.68	1	S	2	-0.36604	QFNLADQS(0)ES(0)QMIPK
QFNLADQS(0.5)ES(0.5)QMIPK	A0A0H2XHA2;A0A0E1VP49	126;134	0.5	70.68	1	S	2	-0.36604	QFNLADQS(0)ES(0)QMIPK
VLVKH(0.217)S(0.754)Y(0.004)IS(0.026)K	A0A0H2XHA2;A0A0E1VP49	78;86	0.753516	59.975	1	S	3	-0.92071	VLVKH(-5.41)S(5.41)Y(-22.93)IS(-14.68)K
DTMS(1)IVR	A0A0E1VP50;Q2FK94	142;142	0.999512	50.04	1	S	2	-0.46723	DT(-33.11)MS(33.11)IVR
ES(0.999)DAQILAGGHRLTENGLDK	A0A0E1VP50;Q2FK94	351;351	0.999143	88.133	1	S	3	-2.0979	ES(33.37)DAQILAGGH(-34.01)RLT(-33.37)ENGLDK
GALS(1)NYQQVK	A0A0E1VP50;Q2FK94	475;475	1	134.57	1	S	2	1.361	GALS(76.25)NY(-76.25)QQVK
GS(0.97)ES(0.03)GNAIFNHDGVDK	A0A0E1VP50;Q2FK94	215;215	0.970307	237.59	1	S	2	-0.019993	GS(15.14)ES(-15.14)GNAIFNH(-167.39)DGVDK
GS(0.332)S(0.332)DET(0.332)IEVT(0.004)NPATGETLSHITR	A0A0E1VP50;Q2FK94	25;25	0.332032	49.638		S	3	0.018566	GS(0)S(0)DET(0)IEVT(-19.39)NPAT(-37.51)GET(-46.28)LS(-48.18)H(-48.14)IT(-49.23)R
GS(0.332)S(0.332)DET(0.332)IEVT(0.004)NPATGETLSHITR	A0A0E1VP50;Q2FK94	26;26	0.332032	49.638		S	3	0.018566	GS(0)S(0)DET(0)IEVT(-19.39)NPAT(-37.51)GET(-46.28)LS(-48.18)H(-48.14)IT(-49.23)R
IQS(0.997)Y(0.003)IDAAK	A0A0E1VP50;Q2FK94	343;343	0.997103	85.958	1	S	2	2.8322	IQS(25.37)Y(-25.37)IDAAK
LQEAFS(1)NIK	A0A0E1VP50;Q2FK94	315;315	1	86.189	1	S	2	0.46668	LQEAFS(86.19)NIK
LS(0.329)FT(0.329)GS(0.329)T(0.014)DVGYQVAEAAAK	A0A0E1VP50;Q2FK94	231;231	0.328659	71.241		S	2	-1.1986	LS(0)FT(0)GS(0)T(-13.72)DVGY(-36.56)QVAEAAAK
LS(0.329)FT(0.329)GS(0.329)T(0.014)DVGYQVAEAAAK	A0A0E1VP50;Q2FK94	235;235	0.328659	71.241		S	2	-1.1986	LS(0)FT(0)GS(0)T(-13.72)DVGY(-36.56)QVAEAAAK
NIYIDT(0.011)S(0.989)NALK	A0A0E1VP50;Q2FK94	488;488	0.988882	113.22	1	S	2	-2.98	NIY(-89.06)IDT(-19.49)S(19.49)NALK
S(1)ERAQMLR	A0A0E1VP50;Q2FK94	72;72	1	55.676	1	S	2	-1.5301	S(55.68)ERAQMLR
VAQEAFES(0.988)WS(0.012)LTSK	A0A0E1VP50;Q2FK94	65;65	0.987911	115.78	1	S	2	-0.3241	VAQEAFES(19.19)WS(-19.19)LT(-37.87)S(-46.97)K
FYEYPT(0.097)S(0.903)LIK	A0A0H2XII3;A0A0E1VP52	177;177	0.903254	72.006	1	S	2	-1.4258	FY(-67.31)EY(-44.88)PT(-9.7)S(9.7)LIK
S(0.754)FT(0.246)MGDYVTR	Q2FFH6;A8Z2T4;A0A0E1VP56	206;206;206	0.75416	87.184	1	S	2	-0.53979	S(4.87)FT(-4.87)MGDY(-50.61)VT(-53.85)R
ES(0.99)FNIEH(0.01)K	A0A0H2XDU2;A0A0E1VP73	486;488	0.989518	51.787	1	S	2	0.24783	ES(19.75)FNIEH(-19.75)K
ELIEQDES(0.878)IT(0.105)S(0.016)VLTK	Q2FFI7;A0A0E1VP97	398;398	0.878008	92.935	1	S	2	0.6068	ELIEQDES(9.21)IT(-9.21)S(-17.27)VLT(-39.93)K
GS(0.5)S(0.5)AMPHK	Q2FFI7;A0A0E1VP97	262;262	0.499867	43.185		S	2	-0.28864	GS(0)S(0)AMPH(-32.73)K
GS(0.5)S(0.5)AMPHK	Q2FFI7;A0A0E1VP97	263;263	0.499867	43.185		S	2	-0.28864	GS(0)S(0)AMPH(-32.73)K
DLS(0.995)NAGAH(0.005)VVDESVVVDNNIVTSR	A0A0H2XHR8;A0A0E1VPA1	133;133	0.995153	158.15	1	S	3	0.14342	DLS(23.13)NAGAH(-23.13)VVDES(-61.09)VVVDNNIVT(-155.74)S(-155.67)R
DLSNAGAHVVDES(1)VVVDNNIVTSR	A0A0H2XHR8;A0A0E1VPA1	143;143	0.999999	158.94	1	S	2	0.801	DLS(-67.8)NAGAH(-61.49)VVDES(61.49)VVVDNNIVT(-67.87)S(-72.93)R
DLSNAGAHVVDESVVVDNNIVT(0.5)S(0.5)RVPDDLDDFNR	A0A0H2XHR8;A0A0E1VPA1	153;153	0.5	101.24	1	S	4	-0.9584	DLS(-80.07)NAGAH(-80.42)VVDES(-72.04)VVVDNNIVT(0)S(0)RVPDDLDDFNR
EALENAGFNTVVIGDT(0.004)ANS(0.996)EVVGK	A0A0H2XHR8;A0A0E1VPA1	41;41	0.996207	156.57	1	S	3	-0.66024	EALENAGFNT(-109.21)VVIGDT(-24.19)ANS(24.19)EVVGK
NNEDTS(0.024)S(0.976)IINTPIK	A0A0H2XFU6;A0A0E1VPA8	50;50	0.976005	214.23	1	S	2	-0.35588	NNEDT(-47.76)S(-16.1)S(16.1)IINT(-51.31)PIK
VNFS(1)GDEK	Q2FFK6;A0A0E1VPB6	260;260	1	118.71	1	S	2	-0.068328	VNFS(95.61)GDEK
EFS(1)FEPK	Q2FKP7;A8YYT2;A0A0E1VPD7	134;134;134	1	82.426	1	S	2	-0.60207	EFS(44.35)FEPK
EKDS(1)QLNEIDNK	Q2FKP7;A8YYT2;A0A0E1VPD7	88;88;88	1	115.83	1	S	2	1.3878	EKDS(115.83)QLNEIDNK
LIS(0.998)AT(0.002)EEMK	Q2FKP7;A8YYT2;A0A0E1VPD7	43;43;43	0.997555	97.456	1	S	2	-0.36656	LIS(26.11)AT(-26.11)EEMK
NKVS(1)EEIALK	Q2FKP7;A8YYT2;A0A0E1VPD7	56;56;56	1	93.623	1	S	2	-0.068798	NKVS(93.62)EEIALK
TFDAAS(1)YLR	A0A0H2XJV8;A0A0E1VPE1	514;520	0.999964	72.2	1	S	2	-1.2973	T(-50.24)FDAAS(45.82)Y(-45.82)LR
HYS(1)QPAQDTGNVTNEITIK	Q2FKN8;A8YYU1;A0A0E1VPE6	122;122;124	0.999659	200.99	1	S	2	0.044895	H(-34.78)Y(-50.97)S(34.78)QPAQDT(-67.8)GNVT(-83.16)NEIT(-96.03)IK
NHYNENTRYEYDEDS(0.997)NAT(0.003)HQR	A0A0H2XEN6;A0A0E1VPG2	369;369	0.996864	124.86	1	S	4	0.23003	NH(-100.94)Y(-95.42)NENT(-67.71)RY(-88.38)EY(-80.48)DEDS(25.49)NAT(-25.49)H(-34.91)QR
TYHVDEH(0.057)PS(0.939)DT(0.004)YPEDDK	A0A0H2XEN6;A0A0E1VPG2	384;384	0.939418	137.99	1	S	3	0.45136	T(-69.19)Y(-77.4)H(-38.24)VDEH(-12.19)PS(12.19)DT(-24.14)Y(-38.78)PEDDK
TYIEPQQFQS(1)K	A0A0H2XEN6;A0A0E1VPG2	46;46	1	86.114	1	S	2	-0.20236	T(-83.72)Y(-83.84)IEPQQFQS(83.72)K
MNLT(0.499)S(0.499)IT(0.002)DEHDVYLK	Q2FDF0;A8YYR9;A0A0E1VPG3	43;43;43	0.498695	74.944		S	3	-0.40225	MNLT(0)S(0)IT(-23.1)DEH(-34.77)DVY(-54.26)LK
NEWAFET(0.142)S(0.858)DK	A0A0H2XG88;A0A0E1VPG7	224;224	0.857574	121.02	1	S	2	-0.96373	NEWAFET(-7.8)S(7.8)DK
LSAVS(0.978)Y(0.001)S(0.019)T(0.003)FLK	Q2FKQ5;A8YYS4;A0A0E1VPG8	22;22;22	0.977915	111.63	1	S	2	2.4588	LS(-54.28)AVS(17.19)Y(-31.02)S(-17.19)T(-25.68)FLK
PHFITTEELANY(0.049)S(0.911)NNET(0.032)AT(0.007)PK	Q2FKQ5;A8YYS4;A0A0E1VPG8	87;87;87	0.911235	64.954	1	S	3	-0.056249	PH(-51.36)FIT(-34.53)T(-34.53)EELANY(-12.66)S(12.66)NNET(-14.53)AT(-21.43)PK
QFS(1)NRVMLDK	A0A0H2XG36;A0A0E1VPN8	115;115	1	53.775	1	S	2	0.069545	QFS(53.77)NRVMLDK
DDNFIAGH(0.011)S(0.989)MGGYGTIK	A0A0H2XFN6;A0A0E1VPQ6	121;121	0.988793	231.4	1	S	2	-0.44388	DDNFIAGH(-19.46)S(19.46)MGGY(-94.1)GT(-55.47)IK
EAIIGNLS(0.5)S(0.5)VK	A0A0H2XFN6;A0A0E1VPQ6	171;171	0.5	70.089	1	S	2	-1.1744	EAIIGNLS(0)S(0)VK
EAIIGNLS(0.419)S(0.581)VK	A0A0H2XFN6;A0A0E1VPQ6	172;172	0.581334	70.089	1	S	2	-0.73382	EAIIGNLS(-1.43)S(1.43)VK
IIAS(0.82)CS(0.18)FAK	A0A0H2XEP7;A0A0E1VPX0	74;74	0.819739	59.067	1	S	2	-1.6661	IIAS(6.58)CS(-6.58)FAK
IIAS(0.006)CS(0.994)FAK	A0A0H2XEP7;A0A0E1VPX0	76;76	0.994448	98.04	1	S	2	-1.1908	IIAS(-22.53)CS(22.53)FAK
GKS(1)ELLEK	Q2FE05;A0A0E1VPY0	84;84	1	95.822	1	S	2	1.1115	GKS(95.82)ELLEK
AFVQDGTNIES(1)K	A0A0H2XJF7;A0A0E1VPZ7	154;154	0.999805	109.44	1	S	2	-0.5747	AFVQDGT(-37.1)NIES(37.1)K
IVS(1)QLHMDEYIHK	A0A0H2XHT0;A0A0E1VPZ9	108;108	0.999675	114.69	1	S	3	-2.6008	IVS(34.88)QLH(-34.88)MDEY(-98.75)IH(-81.39)K
IVTET(0.053)S(0.947)EEELK	A0A0H2XHT0;A0A0E1VPZ9	205;205	0.947434	109.72	1	S	2	0.35352	IVT(-56.51)ET(-12.56)S(12.56)EEELK
RQS(1)EDASYR	A0A0H2XIB2;A0A0E1VQ25	24;24	0.999999	101.89	1	S	2	1.6512	RQS(61.16)EDAS(-61.16)Y(-91.18)R
YRDS(1)YQYDNQNQNHR	A0A0H2XIB2;A0A0E1VQ25	10;10	0.999619	169.25	1	S	3	-0.10579	Y(-58.82)RDS(34.23)Y(-34.23)QY(-57.42)DNQNQNH(-146.4)R
ITLS(0.031)FS(0.969)K	A0A0H2XFK1;A0A0E1VQ90	110;110	0.969277	57.59	1	S	2	0.90183	IT(-51)LS(-14.99)FS(14.99)K
S(1)GIGPVIHNPIK	Q2FFR2;A8YY02;A0A0E1VQ97	92;92;92	1	122.39	1	S	2	-0.11299	S(81.15)GIGPVIH(-81.15)NPIK
GLS(1)IECK	A0A0H2XDW3;A0A0E1VQ99	11;11	1	53.775	1	S	2	-0.74981	GLS(50.04)IECK
GEDIGNEIS(1)K	A0A0H2XJW7;A0A0E1VQA2	120;120	1	138.45	1	S	2	-1.8219	GEDIGNEIS(68.44)K
LQS(1)HIENLQNR	A0A0H2XJW7;A0A0E1VQA2	103;103	0.999606	168.61	1	S	2	-0.34243	LQS(34.05)H(-34.05)IENLQNR
NESAEFGS(0.178)S(0.822)IGGEIK	A0A0H2XJW7;A0A0E1VQA2	78;78	0.821935	186.85	1	S	2	-1.3115	NES(-75.46)AEFGS(-6.64)S(6.64)IGGEIK
TAPT(0.11)GS(0.568)KS(0.322)ELQR	A0A0H2XJW7;A0A0E1VQA2	43;43	0.568276	61.732	1	S	3	-0.24187	T(-41.27)APT(-7.13)GS(2.47)KS(-2.47)ELQR
S(1)DINPNIER	A0A0H2XJW7;A0A0E1VQA2	92;92	1	317.83	1	S	2	0.055583	S(102.52)DINPNIER
S(1)LLGNFK	A0A0H2XJW7;A0A0E1VQA2	85;85	1	84.368	1	S	2	0.31139	S(70.52)LLGNFK
TAPTGS(0.017)KS(0.982)ELQR	A0A0H2XJW7;A0A0E1VQA2	45;45	0.982453	136.99	1	S	2	-0.22685	T(-86.9)APT(-37.11)GS(-17.53)KS(17.53)ELQR
AQDVFET(0.024)VS(0.958)QKPH(0.017)YT(0.001)NK	A0A0H2XHP5;A0A0E1VQB3	138;138	0.957922	99.407	1	S	3	-1.3175	AQDVFET(-15.95)VS(15.95)QKPH(-17.47)Y(-59.79)T(-31.93)NK
DY(0.01)S(0.99)QVAYNEHLHSK	A0A0H2XHV9;A0A0E1VQB5	202;202	0.989734	94.639	1	S	3	-0.97029	DY(-19.87)S(19.87)QVAY(-41.75)NEH(-55.29)LH(-65.22)S(-69.79)K
MVHDFPIY(0.002)PIRQS(0.531)H(0.467)K	A0A0H2XI37;A0A0E1VQC1	287;287	0.530753	56.959	1	S	4	-0.96689	MVH(-54.5)DFPIY(-24.68)PIRQS(0.55)H(-0.55)K
NRVMNS(1)VVNK	A0A0H2XI37;A0A0E1VQC1	9;9	1	97.163	1	S	2	0.49953	NRVMNS(59.42)VVNK
Y(0.018)LLH(0.141)NRS(0.841)IMFK	A0A0H2XI37;A0A0E1VQC1	20;20	0.841039	47.189	1	S	3	-1.1126	Y(-16.64)LLH(-7.76)NRS(7.76)IMFK
LVSNIGKIS(1)K	A0A0H2XJR5;A0A0E1VQD5	138;138	0.999997	87.026	1	S	2	0.32914	LVS(-54.99)NIGKIS(54.99)K
NGYHVIMGDLPGQGQT(0.5)S(0.5)R	A0A0H2XJR5;A0A0E1VQD5	53;53	0.499997	56.29	1	S	3	-0.090512	NGY(-51.59)H(-51.59)VIMGDLPGQGQT(0)S(0)R
ILVT(0.001)GGDS(0.999)AIGR	A0A0H2XK08;A0A0E1VQD8	58;58	0.999357	64.534	1	S	2	-1.4678	ILVT(-31.92)GGDS(31.92)AIGR
PGASITTTSSVQGYNPS(0.001)PILH(0.076)DY(0.001)AAS(0.921)K	A0A0H2XK08;A0A0E1VQD8	201;201	0.921397	57.613	1	S	3	0.36853	PGAS(-46.02)IT(-38.85)T(-33.84)T(-39)S(-43.08)S(-43.08)VQGY(-35.66)NPS(-30.52)PILH(-10.83)DY(-31.46)AAS(10.83)K
QEQEVPGLQS(0.437)EMT(0.181)PAPDCGET(0.312)S(0.068)YQGH(0.003)QR	A0A0H2XK08;A0A0E1VQD8	27;27	0.436911	105.7		S	3	0.17878	QEQEVPGLQS(1.46)EMT(-3.84)PAPDCGET(-1.46)S(-8.11)Y(-41.43)QGH(-21.63)QR
RQS(1)EVNLER	A0A0H2XJ08;A0A0E1VQE1	79;79	1	56.205	1	S	2	2.2427	RQS(56.2)EVNLER
AEQQS(0.838)T(0.134)S(0.022)GT(0.006)S(0.001)FR	Q2FEG2;A8Z523;A0A0E1VQE3	166;166;166	0.83792	104.24	1	S	2	-0.36471	AEQQS(7.97)T(-7.97)S(-15.82)GT(-21.79)S(-29.46)FR
HFQTVTFEDLS(1)K	Q2FEG2;A8Z523;A0A0E1VQE3	35;35;35	0.999949	108.59	1	S	2	-0.607	H(-83.38)FQT(-49.92)VT(-43.94)FEDLS(43.94)K
S(0.5)S(0.5)MPS(0.001)GVGILGYAVDK	Q2FEG2;A8Z523;A0A0E1VQE3	40;40;40	0.499633	92.575		S	2	0.2486	S(0)S(0)MPS(-28.33)GVGILGY(-59.94)AVDK
S(0.5)S(0.5)MPS(0.001)GVGILGYAVDK	Q2FEG2;A8Z523;A0A0E1VQE3	41;41;41	0.499633	92.575		S	2	0.2486	S(0)S(0)MPS(-28.33)GVGILGY(-59.94)AVDK
FTEYDNKT(0.007)DES(0.993)IEK	A0A0H2XFG6;A0A0E1VQI0	103;103	0.993374	317.13	1	S	2	-0.084895	FT(-211.94)EY(-209.35)DNKT(-21.76)DES(21.76)IEK
NALS(1)DKE	A0A0H2XFG6;A0A0E1VQI0	137;137	1	107.58	1	S	2	1.0902	NALS(48.42)DKE
YKQDPQS(1)YK	A0A0H2XFG6;A0A0E1VQI0	44;44	0.999945	104.82	1	S	2	0.73184	Y(-97.63)KQDPQS(42.62)Y(-42.62)K
S(1)KFTEYDNK	A0A0H2XFG6;A0A0E1VQI0	91;91	1	128.01	1	S	2	-0.25423	S(63.58)KFT(-63.58)EY(-102.08)DNK
VY(0.002)S(0.992)QIS(0.006)IDK	Q2FG49;A0A0E1VQI5	160;160	0.991536	55.353	1	S	2	1.1045	VY(-26.19)S(22.12)QIS(-22.12)IDK
VYS(0.006)QIS(0.994)IDKK	Q2FG49;A0A0E1VQI5	163;163	0.993946	44.612	1	S	2	-2.6479	VY(-37.46)S(-22.28)QIS(22.28)IDKK
EVEEIDDDIT(0.002)IGS(0.998)IR	A0A0H2XI00;A0A0E1VQJ0	138;138	0.997702	145.69	1	S	2	1.6173	EVEEIDDDIT(-26.38)IGS(26.38)IR
VLVVDDEH(0.003)S(0.997)IVTLLK	A0A0H2XI00;A0A0E1VQJ0	13;13	0.997004	224.59	1	S	2	1.1321	VLVVDDEH(-25.22)S(25.22)IVT(-65.41)LLK
ELS(0.966)QY(0.034)INVDNR	A8Z2L4;A0A0E1VQJ5;A0A0H2XGD7	237;237;222	0.965849	79.82	1	S	2	-1.7701	ELS(14.52)QY(-14.52)INVDNR
FDYS(1)LYELANK	A8Z2L4;A0A0E1VQJ5;A0A0H2XGD7	312;312;297	0.999997	126.76	1	S	2	0.41556	FDY(-56.51)S(56.51)LY(-64.18)ELANK
IRDT(0.001)AS(0.589)S(0.408)H(0.003)AR	A8Z2L4;A0A0E1VQJ5;A0A0H2XGD7	160;160;145	0.589069	56.122	1	S	3	-0.67883	IRDT(-29.5)AS(1.6)S(-1.6)H(-23.64)AR
IRDT(0.109)AS(0.436)S(0.436)H(0.019)AR	A8Z2L4;A0A0E1VQJ5;A0A0H2XGD7	161;161;146	0.436195	49.934		S	2	-0.61127	IRDT(-6.04)AS(0)S(0)H(-13.61)AR
VSVLGHVQRGGS(0.995)PT(0.005)GADR	A8Z2L4;A0A0E1VQJ5;A0A0H2XGD7	257;257;242	0.995309	168.64	1	S	2	-0.66027	VS(-67.66)VLGH(-38.66)VQRGGS(23.39)PT(-23.39)GADR
DFAPS(0.993)IY(0.006)QS(0.001)DDR	A0A0E1VQK2;A0A0H2XGU4	329;309	0.993115	72.496	1	S	2	-0.99116	DFAPS(22.2)IY(-22.2)QS(-30.4)DDR
IYS(0.625)S(0.375)IAQK	A0A0E1VQK2;A0A0H2XGU4	342;322	0.625065	49.418	1	S	2	-1.4576	IY(-41.19)S(2.22)S(-2.22)IAQK
IYS(0.215)S(0.785)IAQK	A0A0E1VQK2;A0A0H2XGU4	343;323	0.784946	68.846	1	S	2	0.96433	IY(-39.5)S(-5.62)S(5.62)IAQK
EGKDS(0.999)VAT(0.001)ATEDLRR	Q2FEW1;A0A0E1VQK7	381;381	0.999446	70.555	1	S	3	0.25771	EGKDS(32.71)VAT(-32.71)AT(-47.38)EDLRR
TIDDVSAVS(1)EVK	Q2FEW1;A0A0E1VQK7	63;63	0.999833	131.53	1	S	2	-0.63485	T(-103.76)IDDVS(-37.77)AVS(37.77)EVK
TIQPKPGES(1)VGR	Q2FEW1;A0A0E1VQK7	269;269	1	81.494	1	S	2	-0.18163	T(-77.48)IQPKPGES(77.48)VGR
KLS(1)EYGLQLR	Q2FG18;A8Z2N6;A0A0E1VQL3	45;45;45	0.999988	94.767	1	S	2	1.0806	KLS(49.06)EY(-49.06)GLQLR
LGIS(0.995)LS(0.004)GT(0.001)GK	Q2FG18;A8Z2N6;A0A0E1VQL3	18;18;18	0.994706	62.408	1	S	2	0.51884	LGIS(23.63)LS(-23.63)GT(-30.08)GK
LGIS(0.02)LS(0.955)GT(0.025)GK	Q2FG18;A8Z2N6;A0A0E1VQL3	20;20;20	0.955195	93.345	1	S	2	0.28951	LGIS(-16.76)LS(15.88)GT(-15.88)GK
RVDIPS(0.146)Y(0.05)S(0.802)VKPGQT(0.001)IS(0.001)VR	Q2FG18;A8Z2N6;A0A0E1VQL3	132;132;132	0.802376	53.998	1	S	3	2.3373	RVDIPS(-7.4)Y(-12.07)S(7.4)VKPGQT(-29.38)IS(-29.04)VR
KADSILAAS(1)GVSDDAAK	A0A0H2XGH3;A0A0E1VQM5	452;454	0.99967	261.63	1	S	2	1.1472	KADS(-89.65)ILAAS(34.81)GVS(-34.81)DDAAK
KADSILAASGVS(1)DDAAK	A0A0H2XGH3;A0A0E1VQM5	455;457	0.999627	193.54	1	S	2	0.97999	KADS(-124.69)ILAAS(-34.28)GVS(34.28)DDAAK
VYDSEILDEEEGRKES(0.784)NS(0.216)DLK	A0A0H2XGH3;A0A0E1VQM5	428;430	0.784063	102.95		S	3	0.086141	VY(-99.22)DS(-63.82)EILDEEEGRKES(5.6)NS(-5.6)DLK
VYDSEILDEEEGRKES(0.328)NS(0.672)DLK	A0A0H2XGH3;A0A0E1VQM5	430;432	0.672018	105.32	1	S	3	-0.16483	VY(-104.27)DS(-59.26)EILDEEEGRKES(-3.12)NS(3.12)DLK
ANNVATDANH(0.007)S(0.99)YT(0.003)SR	Q2FFZ9;A0A0E1VQN0	156;156	0.989915	246.34	1	S	2	-0.67629	ANNVAT(-115.62)DANH(-21.39)S(21.39)Y(-123.16)T(-25.7)S(-36.25)R
ANNVATDANHSYT(0.002)S(0.998)RVDK	Q2FFZ9;A0A0E1VQN0	159;159	0.998467	335.41	1	S	2	-0.60179	ANNVAT(-167.84)DANH(-90.39)S(-71.17)Y(-174.93)T(-28.14)S(28.14)RVDK
GIGDS(0.856)VQT(0.144)LNSSVDR	Q2FFZ9;A0A0E1VQN0	89;89	0.856141	138.21	1	S	2	1.2924	GIGDS(7.75)VQT(-7.75)LNS(-54.58)S(-60.79)VDR
GIGDSVQT(0.001)LNS(0.862)S(0.137)VDR	Q2FFZ9;A0A0E1VQN0	95;95	0.861574	236.17	1	S	2	-0.13554	GIGDS(-119.6)VQT(-27.71)LNS(7.99)S(-7.99)VDR
GIGDS(0.001)VQT(0.002)LNS(0.388)S(0.388)VDRVT(0.095)NS(0.095)IT(0.024)H(0.006)NISQNEDK	Q2FFZ9;A0A0E1VQN0	96;96	0.388397	79.829		S	4	0.74847	GIGDS(-27.54)VQT(-23.42)LNS(0)S(0)VDRVT(-6.12)NS(-6.12)IT(-12.01)H(-17.88)NIS(-32.75)QNEDK
VTNS(0.998)IT(0.001)HNISQNEDK	Q2FFZ9;A0A0E1VQN0	103;103	0.998334	168.64	1	S	3	-0.29586	VT(-41.32)NS(28.36)IT(-28.36)H(-38.63)NIS(-73.23)QNEDK
VTNSITHNIS(1)QNEDK	Q2FFZ9;A0A0E1VQN0	109;109	0.999999	221.31	1	S	2	-0.57255	VT(-149.1)NS(-103.83)IT(-88.27)H(-61.25)NIS(61.25)QNEDK
VDRLNS(1)VVDAVK	Q2FFZ9;A0A0E1VQN0	78;78	1	165.34	1	S	3	-0.55648	VDRLNS(70.41)VVDAVK
QLESEQQFES(1)LK	A0A0H2XGN7;A0A0E1VQN7	12;12	0.999753	80.69	1	S	2	0.85015	QLES(-36.08)EQQFES(36.08)LK
DVS(1)GEGVQQALLK	Q2FG62;A8Z2J5;A0A0E1VQP6	201;201;201	1	50.207	1	S	2	1.822	DVS(50.21)GEGVQQALLK
SENT(0.219)S(0.758)IT(0.023)R	Q2FG62;A8Z2J5;A0A0E1VQP6	195;195;195	0.757997	103.31	1	S	2	0.17207	S(-44.26)ENT(-5.39)S(5.39)IT(-15.19)R
VIGFS(0.861)S(0.139)NEADK	Q2FG62;A8Z2J5;A0A0E1VQP6	268;268;268	0.860557	84.169	1	S	2	-0.61117	VIGFS(7.9)S(-7.9)NEADK
VVITAQTINEETEPELYDAEGNLINNS(1)K	Q2FG62;A8Z2J5;A0A0E1VQP6	416;416;416	1	162.58	1	S	3	1.3145	VVIT(-157.11)AQT(-151.41)INEET(-140.35)EPELY(-114.05)DAEGNLINNS(114.05)K
DVS(1)RIGSTFGK	Q2FEV9;A0A0E1VQQ0	49;49	0.999963	101.53	1	S	2	-0.64829	DVS(45.33)RIGS(-45.33)T(-51.05)FGK
IGS(0.983)T(0.017)FGK	Q2FEV9;A0A0E1VQQ0	53;53	0.982939	87.696	1	S	2	-0.5722	IGS(17.61)T(-17.61)FGK
IPT(0.021)S(0.979)EIK	Q2FEV9;A0A0E1VQQ0	26;26	0.978996	107.69	1	S	2	-0.48569	IPT(-16.68)S(16.68)EIK
AFT(0.11)S(0.773)H(0.117)LFANK	Q2FG57;A0A0E1VQQ2	30;30	0.772513	78.814	1	S	2	-0.28268	AFT(-8.46)S(8.18)H(-8.18)LFANK
LVS(0.5)KS(0.5)DMK	Q2FG57;A0A0E1VQQ2	51;51	0.5	71.451	1	S	2	1.7485	LVS(0)KS(0)DMK
LVS(0.141)KS(0.859)DMK	Q2FG57;A0A0E1VQQ2	53;53	0.858702	71.451	1	S	2	0.23389	LVS(-7.84)KS(7.84)DMK
S(0.495)RAFT(0.252)S(0.252)H(0.001)LFANK	Q2FG57;A0A0E1VQQ2	25;25	0.494764	69.345		S	3	0.28135	S(2.93)RAFT(-2.93)S(-2.93)H(-25.59)LFANK
ALQS(1)AGLEVTAIR	Q2FER4;A8Z332;A0A0E1VQQ5	102;102;102	0.999999	110.44	1	S	2	-0.52177	ALQS(62.73)AGLEVT(-62.73)AIR
GPGPGRES(1)AIR	Q2FER4;A8Z332;A0A0E1VQQ5	95;95;95	1	92.19	1	S	3	0.053957	GPGPGRES(69.92)AIR
S(1)AMEHGLK	Q2FER4;A8Z332;A0A0E1VQQ5	73;73;73	0.999632	72.643	1	S	2	-0.059374	S(34.34)AMEH(-34.34)GLK
S(0.5)T(0.5)PFAAQMASETASK	Q2FER4;A8Z332;A0A0E1VQQ5	58;58;58	0.5	116.58	1	S	2	-0.57637	S(0)T(0)PFAAQMAS(-106.83)ET(-111.28)AS(-112.75)K
STPFAAQMAS(0.961)ET(0.037)AS(0.002)K	Q2FER4;A8Z332;A0A0E1VQQ5	67;67;67	0.960777	168.05	1	S	2	-0.82852	S(-96.44)T(-96.44)PFAAQMAS(14.1)ET(-14.1)AS(-27.16)K
STPFAAQMAS(0.001)ET(0.082)AS(0.917)K	Q2FER4;A8Z332;A0A0E1VQQ5	71;71;71	0.916801	171.26	1	S	2	2.6624	S(-167.28)T(-167.28)PFAAQMAS(-30.99)ET(-10.46)AS(10.46)K
GGLTDTFTNAFS(0.5)S(0.5)GNNVTQGVSVEVGEK	Q2FEV0;A0A0E1VQR1	79;79	0.499938	154.86	1	S	3	-0.70905	GGLT(-63.65)DT(-51.71)FT(-37.65)NAFS(0)S(0)GNNVT(-41.55)QGVS(-87.98)VEVGEK
GGLTDTFTNAFS(0.288)S(0.712)GNNVTQGVSVEVGEK	Q2FEV0;A0A0E1VQR1	80;80	0.712327	476.13	1	S	2	-0.3273	GGLT(-110.51)DT(-82.51)FT(-52.18)NAFS(-3.94)S(3.94)GNNVT(-82.2)QGVS(-143.18)VEVGEK
LTFS(1)DEVVEK	Q2FEV0;A0A0E1VQR1	45;45	0.999984	128.88	1	S	2	0.088284	LT(-48.05)FS(48.05)DEVVEK
VILEYGES(1)APK	Q2FEV0;A0A0E1VQR1	110;110	1	140.24	1	S	2	1.0465	VILEY(-80.05)GES(80.05)APK
AEENIT(0.061)FS(0.939)VEK	Q2FEQ4;A8Z342;A0A0E1VQR5	124;124;124	0.939468	66.989	1	S	2	-0.60265	AEENIT(-11.91)FS(11.91)VEK
DLILNVGYS(0.954)H(0.046)PVEIK	Q2FEQ4;A8Z342;A0A0E1VQR5	110;110;110	0.954129	226.67	1	S	2	0.17291	DLILNVGY(-89.97)S(13.18)H(-13.18)PVEIK
EQVGALAS(1)NIR	Q2FEQ4;A8Z342;A0A0E1VQR5	146;146;146	1	99.669	1	S	2	-0.84727	EQVGALAS(88.08)NIR
S(1)VRPPEPYK	Q2FEQ4;A8Z342;A0A0E1VQR5	150;150;150	0.99999	55.401	1	S	2	1.2783	S(50.09)VRPPEPY(-50.09)K
RNDGS(1)YIK	Q2FEP9;A8Z347;A0A0E1VQS0	75;75;75	0.999836	56.632	1	S	2	-0.083615	RNDGS(37.85)Y(-37.85)IK
VLGGS(1)GRK	Q2FEP9;A8Z347;A0A0E1VQS0	28;28;28	1	46.001	1	S	2	-1.1284	VLGGS(46)GRK
AGS(0.991)GVAT(0.009)LGLPDSPGVPEGIAK	Q2FG69;A8Z2I8;A0A0E1VQS7	157;157;157	0.991482	62.765	1	S	2	0.059364	AGS(20.66)GVAT(-20.66)LGLPDS(-49.58)PGVPEGIAK
S(1)VDTPAIFMDHGK	Q2FG69;A8Z2I8;A0A0E1VQS7	30;30;30	0.999922	91.62	1	S	2	0.77248	S(41.06)VDT(-41.06)PAIFMDH(-87.57)GK
TIQAFDT(0.023)ALS(0.977)R	Q2FG69;A8Z2I8;A0A0E1VQS7	424;424;424	0.976976	89.301	1	S	2	1.2428	T(-83.4)IQAFDT(-16.28)ALS(16.28)R
APGS(1)VGMASDASR	Q2FEN9;A0A0E1VQT0	153;153	1	183.06	1	S	2	0.15879	APGS(91.91)VGMAS(-91.91)DAS(-121.23)R
APGSVGMAS(0.991)DAS(0.009)R	Q2FEN9;A0A0E1VQT0	158;158	0.99074	157.68	1	S	2	-0.030343	APGS(-46.93)VGMAS(20.3)DAS(-20.3)R
APGSVGMAS(0.003)DAS(0.997)R	Q2FEN9;A0A0E1VQT0	161;161	0.996941	178.84	1	S	2	-0.49443	APGS(-92.63)VGMAS(-25.13)DAS(25.13)R
GLVEIRT(0.33)S(0.67)IK	Q2FEN9;A0A0E1VQT0	214;214	0.669561	83.081	1	S	2	-1.0231	GLVEIRT(-3.07)S(3.07)IK
GPMS(0.919)H(0.077)GS(0.004)HFHR	Q2FEN9;A0A0E1VQT0	142;142	0.919347	104.17	1	S	3	-0.55301	GPMS(10.79)H(-10.79)GS(-24.05)H(-34.37)FH(-49.1)R
GPMS(0.002)H(0.024)GS(0.875)H(0.097)FH(0.002)R	Q2FEN9;A0A0E1VQT0	145;145	0.874502	91.62	1	S	3	-0.89084	GPMS(-26.97)H(-15.55)GS(9.55)H(-9.55)FH(-25.62)R
H(0.094)GQS(0.723)RGPMS(0.094)H(0.084)GS(0.004)HFHR	Q2FEN9;A0A0E1VQT0	137;137	0.723493	61.648	1	S	4	-1.0772	H(-8.86)GQS(8.86)RGPMS(-8.86)H(-9.35)GS(-22.12)H(-39.64)FH(-53.55)R
ALLEADPEYRGS(1)LK	Q2FES2;A8Z324;A0A0E1VQU1	99;99;99	1	138.55	1	S	3	0.19991	ALLEADPEY(-76.87)RGS(76.87)LK
RS(1)PQFSK	Q2FES2;A8Z324;A0A0E1VQU1	126;126;126	0.999988	59.067	1	S	2	0.56068	RS(49.29)PQFS(-49.29)K
RSPQFS(1)K	Q2FES2;A8Z324;A0A0E1VQU1	130;130;130	0.999977	50.834	1	S	2	1.0702	RS(-46.29)PQFS(46.29)K
MIS(1)VNDFK	Q2FGJ3;A8Z468;A0A0E1VQU4	3;3;3	1	105.2	1	S	2	-0.26605	MIS(85.81)VNDFK
VRPS(1)VKPICEK	Q2FER2;A8Z334;A0A0E1VQV0	6;6;6	1	148.96	1	S	2	0.20633	VRPS(124.07)VKPICEK
T(0.011)NS(0.843)S(0.147)VVVEDNPAIR	Q2FEQ7;A8Z339;A0A0E1VQV5	33;33;33	0.842717	114.69	1	S	2	1.8775	T(-19)NS(7.59)S(-7.59)VVVEDNPAIR
TNS(0.098)S(0.902)VVVEDNPAIR	Q2FEQ7;A8Z339;A0A0E1VQV5	34;34;34	0.902353	142.85	1	S	2	0.70494	T(-41.28)NS(-9.66)S(9.66)VVVEDNPAIR
S(1)VIGRPETQR	Q2FEQ7;A8Z339;A0A0E1VQV5	11;11;11	1	99.215	1	S	2	-0.36656	S(88)VIGRPET(-88)QR
AKT(0.109)S(0.891)MVAK	Q2FEQ2;A8Z344;A0A0E1VQW0	5;5;5	0.890525	72.928	1	S	2	-0.2103	AKT(-9.1)S(9.1)MVAK
DLTT(0.139)S(0.86)EIEEQIK	A8Z349;A0A0E1VQW6;A0A0H2XHC7	12;12;16	0.860447	173.72	1	S	2	-0.70235	DLT(-39.33)T(-7.9)S(7.9)EIEEQIK
EREIEQS(1)K	A8Z349;A0A0E1VQW6;A0A0H2XHC7	65;65;69	1	120.63	1	S	2	0.13548	EREIEQS(120.63)K
GS(1)VMNPNDHPHGGGEGR	Q2FEP2;A0A0E1VQX1	223;223	1	104.45	1	S	3	-0.39829	GS(84.03)VMNPNDH(-84.03)PH(-94.06)GGGEGR
S(1)AGASAQVLGK	Q2FEP2;A0A0E1VQX1	157;157	0.999805	105.65	1	S	2	-0.41784	S(37.1)AGAS(-37.1)AQVLGK
S(1)LLKPLPK	Q2FEP2;A0A0E1VQX1	32;32	1	72.275	1	S	2	-0.65322	S(70.1)LLKPLPK
VDS(1)IQYDPNR	Q2FEP2;A0A0E1VQX1	80;80	0.999995	75.739	1	S	2	-0.35526	VDS(52.96)IQY(-52.96)DPNR
GLHVANQAS(1)PNAK	A0A0H2XKB1;A0A0E1VQY8	120;120	1	96.059	1	S	2	0.92915	GLH(-72.35)VANQAS(72.35)PNAK
LES(0.9)LNEVT(0.1)EAIAANK	A0A0H2XKB1;A0A0E1VQY8	23;23	0.900255	45.207	1	S	2	0.95766	LES(9.55)LNEVT(-9.55)EAIAANK
VILKDS(0.473)T(0.473)NS(0.054)ESGYNSHDNR	A0A0H2XE66;A0A0E1VQZ2	156;164	0.472836	101.75		S	3	-0.23269	VILKDS(0)T(0)NS(-9.41)ES(-34.38)GY(-62.16)NS(-56.35)H(-63.51)DNR
DS(0.264)T(0.264)NS(0.264)ES(0.204)GY(0.001)NS(0.002)H(0.002)DNR	A0A0H2XE66;A0A0E1VQZ2	159;167	0.263942	45.915		S	2	0.80882	DS(0)T(0)NS(0)ES(-1.11)GY(-26.82)NS(-22.43)H(-22.08)DNR
DSTNSES(0.001)GYNS(0.41)H(0.349)DNRS(0.217)H(0.023)LVGK	A0A0H2XE66;A0A0E1VQZ2	165;173	0.409876	117.64		S	3	-0.30948	DS(-102.58)T(-87.05)NS(-50.27)ES(-25.3)GY(-65.82)NS(0.7)H(-0.7)DNRS(-2.76)H(-12.48)LVGK
DSTNSESGYNS(0.039)H(0.035)DNRS(0.791)H(0.134)LVGK	A0A0H2XE66;A0A0E1VQZ2	170;178	0.791314	116.65	1	S	4	-0.011359	DS(-73.54)T(-70.59)NS(-66.81)ES(-42.69)GY(-64.38)NS(-13.02)H(-13.56)DNRS(7.7)H(-7.7)LVGK
DYYEVLGIS(1)K	Q2FGE4;A8Z4B8;A0A0E1VQZ7	13;13;13	1	102.62	1	S	2	0.50687	DY(-100.09)Y(-83.53)EVLGIS(83.53)K
EFAQLNGEEINEQPS(1)NFK	Q2FGE4;A8Z4B8;A0A0E1VQZ7	366;366;366	1	169.64	1	S	2	-0.30923	EFAQLNGEEINEQPS(144.97)NFK
S(1)AVINQLHNQR	Q2FF75;A8Z4V2;A0A0E1VQZ8	218;218;218	0.999999	64.439	1	S	2	0.37862	S(59.11)AVINQLH(-59.11)NQR
LTQLS(0.974)EIS(0.025)VAH(0.001)VK	Q2FGC5;A8Z4D8;A0A0E1VR15	23;23;23	0.974409	75.102	1	S	2	-0.15349	LT(-47.13)QLS(15.99)EIS(-15.99)VAH(-29.82)VK
LY(0.011)CRNQS(0.976)IS(0.013)K	A0A0H2XGA1;A0A0E1VR19	34;34	0.976369	80.834	1	S	2	0.65782	LY(-19.49)CRNQS(18.88)IS(-18.88)K
VS(0.004)S(0.996)IYDHLVK	A0A0H2XGA1;A0A0E1VR19	178;178	0.996233	95.483	1	S	2	1.9578	VS(-24.26)S(24.26)IY(-58.93)DH(-45.03)LVK
S(0.868)NT(0.132)LNVTLPR	A0A0H2XIU2;A0A0E1VR23	88;88	0.867512	53.327	1	S	2	1.2918	S(8.17)NT(-8.17)LNVT(-37.45)LPR
IHELFQES(0.735)FS(0.133)T(0.133)K	A0A0H2XKA3;A0A0E1VR24	369;385	0.734992	62.14	1	S	2	-1.211	IH(-54.09)ELFQES(7.44)FS(-7.44)T(-7.44)K
GDRS(0.869)IT(0.121)LRPEGT(0.01)AAVVR	Q2FG96;A8Z2F8;A0A0E1VR49	74;74;74	0.869414	46.953	1	S	3	-0.2003	GDRS(8.58)IT(-8.58)LRPEGT(-19.43)AAVVR
GVGDS(0.851)T(0.149)DVVQK	Q2FG96;A8Z2F8;A0A0E1VR49	56;56;56	0.851453	94.767	1	S	2	-3.2416	GVGDS(7.58)T(-7.58)DVVQK
HFEPVIH(0.007)EFCS(0.671)DCQS(0.322)R	Q2FG96;A8Z2F8;A0A0E1VR49	192;192;192	0.671257	43.81	1	S	3	-0.14666	H(-36.28)FEPVIH(-19.82)EFCS(3.2)DCQS(-3.2)R
HFEPVIHEFCS(0.121)DCQS(0.879)R	Q2FG96;A8Z2F8;A0A0E1VR49	196;196;196	0.879058	95.094	1	S	3	-0.40898	H(-92.04)FEPVIH(-46.62)EFCS(-8.62)DCQS(8.62)R
EKS(1)NEGVIVAVGTGR	Q2FF94;A8Z4T3;A0A0E1VR55	34;34;34	1	79.771	1	S	2	1.3892	EKS(68.98)NEGVIVAVGT(-68.98)GR
S(1)GIVLTDSAK	Q2FF94;A8Z4T3;A0A0E1VR55	22;22;22	1	110.84	1	S	2	0.053177	S(77.84)GIVLT(-77.84)DS(-93.1)AK
SGIVLT(0.007)DS(0.993)AK	Q2FF94;A8Z4T3;A0A0E1VR55	29;29;29	0.992835	132.17	1	S	2	-0.18161	S(-94.98)GIVLT(-21.42)DS(21.42)AK
S(1)NLEVFIK	Q2FG86;A8Z2G9;A0A0E1VR57	37;37;37	1	56.258	1	S	2	0.52962	S(55.55)NLEVFIK
PTQVIT(0.15)S(0.823)VS(0.028)DDR	A0A0H2XGY5;A0A0E1VR62	78;78	0.822516	95.417	1	S	2	0.3948	PT(-74.56)QVIT(-7.4)S(7.4)VS(-14.73)DDR
VKPS(0.97)DT(0.03)IEVEGIK	A0A0H2XGY5;A0A0E1VR62	49;49	0.969865	68.83	1	S	2	1.2206	VKPS(15.08)DT(-15.08)IEVEGIK
QQLQQS(0.762)S(0.238)YK	A0A0H2XGT2;A0A0E1VR66	15;15	0.762173	88.496	1	S	2	1.1679	QQLQQS(5.06)S(-5.06)Y(-62.11)K
QQLQQS(0.242)S(0.758)YK	A0A0H2XGT2;A0A0E1VR66	16;16	0.757859	105.52	1	S	2	-0.50747	QQLQQS(-4.96)S(4.96)Y(-73.17)K
IADVFEVGKS(0.999)DIDTTYK	A0A0H2XG68;A0A0E1VR70	65;65	0.999242	110.12	1	S	2	-3.0696	IADVFEVGKS(34.21)DIDT(-34.21)T(-34.21)Y(-68.04)K
S(0.999)LGLS(0.001)EEDLK	A0A0H2XK21;A0A0E1VR98	6;6	0.999303	44.543	1	S	2	-1.6639	S(31.57)LGLS(-31.57)EEDLK
GILS(0.008)QS(0.992)AEAK	A0A0H2XJK0;A0A0E1VRA4	40;40	0.991509	69.672		S	2	-0.60173	GILS(-20.67)QS(20.67)AEAK
GEY(0.009)S(0.991)LVDLNR	Q2FFJ6;A8Z2R3;A0A0E1VRB6	137;137;137	0.991276	56.936	1	S	2	1.7359	GEY(-20.55)S(20.55)LVDLNR
LIEDGT(0.024)MS(0.633)S(0.343)K	Q2FFJ6;A8Z2R3;A0A0E1VRB6	382;382;382	0.632977	84.479	1	S	2	1.7405	LIEDGT(-14.27)MS(2.66)S(-2.66)K
LIEDGT(0.007)MS(0.491)S(0.502)K	Q2FFJ6;A8Z2R3;A0A0E1VRB6	383;383;383	0.502195	92.707	1	S	2	0.99087	LIEDGT(-18.82)MS(-0.1)S(0.1)K
VKEGS(1)DDYR	Q2FFJ6;A8Z2R3;A0A0E1VRB6	264;264;264	0.999799	50.354	1	S	2	0.17725	VKEGS(36.98)DDY(-36.98)R
S(0.933)FNH(0.623)LKS(0.445)LK	A0A0H2XI79;A8Z437;A0A0E1VRC0	178;212;223	0.932698	42.395		S	2	-0.74779	S(9.17)FNH(1.68)LKS(-1.68)LK
HLDDITY(0.003)NH(0.437)LS(0.56)K	A0A0H2XI67;A0A0E1VRC6	67;67	0.560338	58.116	1	S	3	-0.47905	H(-54.81)LDDIT(-32.79)Y(-23.42)NH(-1.08)LS(1.08)K
NNDVTQHVS(1)YVASK	A8Z457;A0A0E1VRC9;A0A0H2XGA5	96;96;60	0.999935	205.66	1	S	2	0.72571	NNDVT(-76.29)QH(-41.86)VS(41.86)Y(-100.53)VAS(-73.02)K
NTDVVIAGEDAGS(1)K	Q2FFJ1;A8Z2R8;A0A0E1VRD2	640;640;640	0.999999	63.682	1	S	2	-2.6609	NT(-59.64)DVVIAGEDAGS(59.64)K
AFIES(0.554)H(0.446)WGNQNA	A0A0H2XGS1;A0A0E1VRF6	170;170	0.553987	69.01	1	S	2	-0.62411	AFIES(0.94)H(-0.94)WGNQNA
PFT(0.001)S(0.999)YPGIK	A0A0H2XGS1;A0A0E1VRF6	22;22	0.998539	126.31	1	S	2	-0.044611	PFT(-28.35)S(28.35)Y(-63.65)PGIK
DSLS(1)QEQEVTR	Q2FFK2;A0A0E1VRF9	92;92	0.999999	162.49	1	S	2	1.0173	DS(-59.06)LS(59.06)QEQEVT(-109.28)R
IGDDS(1)NALYLYEK	Q2FFK2;A0A0E1VRF9	148;148	1	146.96	1	S	2	0.56214	IGDDS(100.35)NALY(-100.35)LY(-114.54)EK
EIIS(1)DIESK	A0A0H2XG38;A0A0E1VRI2	50;50	0.999996	114.4	1	S	2	0.60898	EIIS(54.42)DIES(-54.42)K
EIISDIES(1)K	A0A0H2XG38;A0A0E1VRI2	54;54	0.999999	113.22	1	S	2	0.38696	EIIS(-60.86)DIES(60.86)K
LQQLSNEYILGGVNS(0.104)PS(0.896)R	Q2FFN1;A8YY36;A0A0E1VRI5	25;25;25	0.896494	144.66	1	S	2	3.5048	LQQLS(-106.89)NEY(-101.81)ILGGVNS(-9.38)PS(9.38)R
MNFS(0.98)ES(0.02)ER	Q2FFN1;A8YY36;A0A0E1VRI5	4;4;4	0.979736	61.78	1	S	2	-0.3437	MNFS(16.84)ES(-16.84)ER
QT(0.002)LS(0.583)T(0.353)DS(0.062)ILWK	A0A0H2XG67;A0A0E1VRI9	239;239	0.582992	59.198	1	S	2	-1.8429	QT(-25.82)LS(2.18)T(-2.18)DS(-9.7)ILWK
DLINTDEGS(1)RR	A0A0E1VRK1;A0A0H2XI24	317;314	0.99965	120.57	1	S	2	-0.89004	DLINT(-34.56)DEGS(34.56)RR
QHIANLS(1)VYAQK	A0A0E1VRK1;A0A0H2XI24	201;198	1	153.74	1	S	2	1.8843	QH(-94.47)IANLS(77.52)VY(-77.52)AQK
S(0.983)Y(0.017)DVEAR	A0A0E1VRK1;A0A0H2XI24	87;84	0.983081	56.434	1	S	2	0.66436	S(17.64)Y(-17.64)DVEAR
VVY(0.004)S(0.978)DPT(0.018)LK	A0A0E1VRK1;A0A0H2XI24	63;60	0.978136	70.028	1	S	2	0.45132	VVY(-23.6)S(17.45)DPT(-17.45)LK
T(0.001)H(0.001)VS(0.999)NILSK	A0A0H2XGC9;A0A0E1VRK7	184;184	0.998834	63.408	1	S	2	0.28079	T(-32.52)H(-32.52)VS(32.52)NILS(-43.2)K
MS(1)NLGFEHTGFHK	A0A0H2XGV7;A0A0E1VRL4	149;161	0.999985	75.479	1	S	3	0.37906	MS(49.52)NLGFEH(-49.52)T(-54.74)GFH(-60.32)K
SFMEDTS(0.011)ES(0.989)K	A0A0H2XGV7;A0A0E1VRL4	227;239	0.989032	110.31	1	S	2	-0.41705	S(-106.45)FMEDT(-34.49)S(-19.69)ES(19.69)K
S(0.407)RS(0.586)IS(0.008)DEQVAK	A0A0E1VRN8	69	0.585743	104.09	1	S	2	0.96768	S(-1.59)RS(1.59)IS(-18.82)DEQVAK
VVATDEVMT(0.097)S(0.837)PS(0.065)FIK	A0A0H2XHE4;A0A0E1VRT3	111;111	0.837061	102.28		S	2	-0.40004	VVAT(-49.7)DEVMT(-9.34)S(9.34)PS(-11.07)FIK
EAIS(0.913)T(0.087)IGEK	Q2FHI1;A8Z3T8;A0A0E1VRU6	131;131;131	0.913123	91.549	1	S	2	0.50205	EAIS(10.22)T(-10.22)IGEK
EAISTIGEKLS(1)VR	Q2FHI1;A8Z3T8;A0A0E1VRU6	138;138;138	0.999979	109.84	1	S	2	-0.95092	EAIS(-53.63)T(-47.75)IGEKLS(47.75)VR
Y(0.016)VS(0.492)S(0.492)EQVSEEEINHER	Q2FHI1;A8Z3T8;A0A0E1VRU6	194;194;194	0.492182	68.413		S	3	2.3583	Y(-15.02)VS(0)S(0)EQVS(-35.62)EEEINH(-64.52)ER
YVS(0.001)S(0.999)EQVSEEEINHER	Q2FHI1;A8Z3T8;A0A0E1VRU6	195;195;195	0.998948	232.17	1	S	2	0.17071	Y(-95.48)VS(-29.77)S(29.77)EQVS(-106.89)EEEINH(-159.28)ER
YVSSEQVS(1)EEEINHER	Q2FHI1;A8Z3T8;A0A0E1VRU6	199;199;199	1	204.82	1	S	2	-0.6895	Y(-141.09)VS(-83.51)S(-82.49)EQVS(75.44)EEEINH(-75.44)ER
VIEVTHPIQS(1)K	A0A0H2XHC3;A0A0E1VRW0	12;12	0.999979	112.84	1	S	2	-1.0826	VIEVT(-55.83)H(-47.45)PIQS(47.45)K
KAS(0.904)S(0.096)VDVLAER	Q2FHE6;A8Z1W3;A0A0E1VRX7	9;9;9	0.903754	54.343	1	S	2	0.28043	KAS(9.73)S(-9.73)VDVLAER
VNFT(0.001)DVDS(0.999)K	A0A0H2XHD0;A0A0E1VRY7	27;27	0.998809	72.531	1	S	2	0.079386	VNFT(-29.23)DVDS(29.23)K
MMMMQMGQKPS(1)QK	A0A0H2XFT2;A0A0E1VS38	71;71	1	200.76	1	S	3	-1.2258	MMMMQMGQKPS(85.62)QK
MNS(0.912)S(0.063)S(0.026)PENPNGK	A0A0H2XHV2;A0A0E1VS45	3;3	0.911735	55.235	1	S	2	0.3907	MNS(11.62)S(-11.62)S(-15.53)PENPNGK
MNS(0.098)S(0.765)S(0.137)PENPNGK	A0A0H2XHV2;A0A0E1VS45	4;4	0.764881	51.013	1	S	2	-1.094	MNS(-8.92)S(7.47)S(-7.47)PENPNGK
S(1)QQEDYESDILEK	A0A0H2XHV2;A0A0E1VS45	524;524	1	150.05	1	S	2	-0.9139	S(103.35)QQEDY(-103.35)ES(-106.87)DILEK
SQQEDYES(1)DILEK	A0A0H2XHV2;A0A0E1VS45	531;531	1	140.08	1	S	2	-0.58912	S(-106.12)QQEDY(-82.24)ES(82.24)DILEK
QFGS(1)GNTGATNSFR	Q2FH82;A8Z223;A0A0E1VS50	36;36;36	0.999581	89.548	1	S	2	-1.3833	QFGS(33.82)GNT(-33.82)GAT(-53.89)NS(-65.12)FR
GGGVS(0.784)ET(0.207)FT(0.009)VR	A0A0E1VS63;Q2FHJ7	58;58	0.784278	42.095	1	S	2	1.4081	GGGVS(5.79)ET(-5.79)FT(-19.37)VR
KIS(0.999)S(0.001)GVGVER	A0A0E1VS63;Q2FHJ7	67;67	0.999322	87.667	1	S	2	0.24769	KIS(31.69)S(-31.69)GVGVER
ISS(1)GVGVER	A0A0E1VS63;Q2FHJ7	68;68	0.999573	90.05	1	S	2	-1.7084	IS(-33.69)S(33.69)GVGVER
S(0.545)QLRT(0.454)DLPSFRPGDTLR	A0A0E1VS63;Q2FHJ7	13;13	0.545164	63.454	1	S	3	0.31766	S(0.79)QLRT(-0.79)DLPS(-38.67)FRPGDT(-31.11)LR
TDLPS(1)FRPGDTLR	A0A0E1VS63;Q2FHJ7	21;21	0.999937	84.365	1	S	2	0.84032	T(-48.41)DLPS(43.12)FRPGDT(-43.12)LR
GES(0.999)LY(0.001)DTCK	A0A0E1VS68;Q2FHN8;A8Z3N7	75;81;81	0.999415	66.92	1	S	2	-0.81262	GES(32.75)LY(-32.75)DT(-42.69)CK
GVEIQSDLVEAS(1)K	A0A0E1VS68;Q2FHN8;A8Z3N7	263;269;269	1	157.38	1	S	2	0.038068	GVEIQS(-79.12)DLVEAS(79.12)K
S(0.873)NY(0.074)H(0.039)S(0.014)LK	A0A0E1VS68;Q2FHN8;A8Z3N7	158;164;164	0.872829	41.302	1	S	2	-1.3014	S(10.69)NY(-10.69)H(-13.53)S(-17.95)LK
EIDEQPET(0.005)ELLS(0.989)EYH(0.005)S(0.001)FKPVGR	Q2FHM8;A8Z3P7;A0A0E1VS77	40;40;40	0.988848	84.933	1	S	3	-0.06102	EIDEQPET(-22.7)ELLS(22.7)EY(-49.9)H(-23.13)S(-29.87)FKPVGR
IRPVIS(0.859)S(0.14)DYYGK	Q2FHM8;A8Z3P7;A0A0E1VS77	65;65;65	0.85947	176.89	1	S	2	-4.3197	IRPVIS(7.88)S(-7.88)DY(-32.87)Y(-41.02)GK
IRPVIS(0.029)S(0.96)DY(0.009)Y(0.002)GK	Q2FHM8;A8Z3P7;A0A0E1VS77	66;66;66	0.959517	190.37	1	S	3	0.29569	IRPVIS(-15.25)S(15.25)DY(-20.11)Y(-25.85)GK
ALS(0.501)ET(0.501)S(0.501)LT(0.501)QT(0.501)NH(0.48)VLGT(0.016)VQYFSPEQAK	A0A0H2XGG5;A0A0E1VS88	159;159	0.500618	61.112	3	S	3	-0.25714	ALS(0)ET(0)S(0)LT(0)QT(0)NH(-0.3)VLGT(-16.64)VQY(-37.48)FS(-42.46)PEQAK
ALS(0.019)ET(0.13)S(0.813)LT(0.47)QT(0.345)NH(0.222)VLGTVQYFSPEQAK	A0A0H2XGG5;A0A0E1VS88	162;162	0.813453	104.83	2;3	S	3	-0.14032	ALS(-16.44)ET(-8.04)S(8.04)LT(1.42)QT(-1.42)NH(-3.49)VLGT(-35.87)VQY(-60.5)FS(-70.12)PEQAK
IDISNEVIAS(1)VVGGK	A0A0H2XG62;A0A0E1VS93	21;21	1	133.86	1	S	2	2.7064	IDIS(-82.09)NEVIAS(82.09)VVGGK
ISEVANNVQS(0.5)T(0.5)VK	A0A0H2XG62;A0A0E1VS93	91;91	0.5	128.22	1	S	2	1.8365	IS(-116.43)EVANNVQS(0)T(0)VK
TLEIS(1)NDYGK	A0A0H2XG62;A0A0E1VS93	6;6	1	108.7	1	S	2	2.0149	T(-83.14)LEIS(70.97)NDY(-70.97)GK
FGQS(1)IREEGPQSHMK	Q2FHQ5;A8Z3M3;A0A0E1VSA3	32;32;32	0.999997	97.32	1	S	3	1.5842	FGQS(55.71)IREEGPQS(-55.71)H(-61.6)MK
S(1)YQDVHQSVSDALIQAQK	A0A0H2XER6;A0A0E1VSB2	59;59	0.999571	182.31	1	S	3	1.4084	S(33.73)Y(-52.4)QDVH(-33.73)QS(-64.33)VS(-91.88)DALIQAQK
SYQDVHQS(1)VSDALIQAQK	A0A0H2XER6;A0A0E1VSB2	66;66	0.9996	231.21	1	S	2	-0.1599	S(-95.8)Y(-120.17)QDVH(-46.45)QS(34.23)VS(-34.23)DALIQAQK
SYQDVHQSVS(1)DALIQAQK	A0A0H2XER6;A0A0E1VSB2	68;68	0.999964	371.4	1	S	2	-0.47158	S(-201.18)Y(-264.03)QDVH(-108.22)QS(-44.39)VS(44.39)DALIQAQK
S(1)FNMPIK	A0A0H2XHJ3;A0A0E1VSB7	106;106	1	69.825	1	S	2	0.11439	S(61.68)FNMPIK
Y(0.075)QNRGY(0.189)AS(0.735)ELIDFAK	A0A0H2XHJ3;A0A0E1VSB7	98;98	0.735352	93.106	1	S	2	0.69279	Y(-9.9)QNRGY(-5.89)AS(5.89)ELIDFAK
LLDSDLS(0.657)S(0.342)LH(0.001)ISK	A0A0E1VSD2	14	0.65729	138.42	1	S	2	1.8326	LLDS(-54.8)DLS(2.84)S(-2.84)LH(-29.42)IS(-43)K
LLDSDLS(0.139)S(0.752)LH(0.105)IS(0.005)K	A0A0E1VSD2	15	0.751723	120.87	1	S	2	1.4989	LLDS(-58.96)DLS(-7.34)S(7.34)LH(-8.56)IS(-21.83)K
QT(0.002)GVPQS(0.689)T(0.283)IH(0.027)R	A0A0E1VSD2	27	0.688545	42.446	1	S	2	-0.8195	QT(-26.31)GVPQS(3.86)T(-3.86)IH(-14.09)R
LDVDENPS(0.937)T(0.063)AAK	Q2FHT6;A0A0E1VSD6	62;62	0.936645	248.36	1	S	2	0.65198	LDVDENPS(11.7)T(-11.7)AAK
VTDADFDS(1)K	Q2FHT6;A0A0E1VSD6	13;13	0.999995	67.385	1	S	2	-0.065709	VT(-52.71)DADFDS(52.71)K
YEVMS(0.998)IPT(0.002)LIVFK	Q2FHT6;A0A0E1VSD6	71;71	0.997983	103.85	1	S	2	2.6729	Y(-38.2)EVMS(27.28)IPT(-27.28)LIVFK
LMS(0.96)ES(0.04)AR	A0A0H2XHU1;A0A0E1VSE0	250;250	0.959761	43.442	1	S	2	-0.091186	LMS(13.78)ES(-13.78)AR
LMS(0.025)ES(0.975)ARGEGGR	A0A0H2XHU1;A0A0E1VSE0	252;252	0.974522	53.252	1	S	2	0.11299	LMS(-15.83)ES(15.83)ARGEGGR
SYTDMDES(1)IFEK	A0A0H2XHU1;A0A0E1VSE0	423;423	1	165.73	1	S	2	0.11336	S(-140.71)Y(-144.73)T(-101.18)DMDES(101.18)IFEK
T(0.001)T(0.001)MAS(0.998)FQGAFEK	A0A0H2XHU1;A0A0E1VSE0	552;552	0.998327	58.098	1	S	2	0.38269	T(-30.77)T(-30.77)MAS(30.77)FQGAFEK
IVS(0.323)H(0.301)S(0.323)VQEAY(0.041)LPT(0.011)GEGCLS(0.002)VDDNVAGLVHR	A0A0H2XIK0;A0A0E1VSG5	97;121	0.322859	52.465		S	3	0.70063	IVS(0)H(-0.31)S(0)VQEAY(-8.91)LPT(-14.83)GEGCLS(-23.31)VDDNVAGLVH(-51.93)R
IVS(0.323)H(0.301)S(0.323)VQEAY(0.041)LPT(0.011)GEGCLS(0.002)VDDNVAGLVHR	A0A0H2XIK0;A0A0E1VSG5	99;123	0.322859	52.465		S	3	0.70063	IVS(0)H(-0.31)S(0)VQEAY(-8.91)LPT(-14.83)GEGCLS(-23.31)VDDNVAGLVH(-51.93)R
MIAVLIPDDGS(1)GK	A0A0H2XIK0;A0A0E1VSG5	82;106	1	92.856	1	S	2	0.97822	MIAVLIPDDGS(83.31)GK
AILEGQTNPPT(0.001)LNS(0.999)EIK	A0A0H2XGZ2;A0A0E1VSI4	66;76	0.99872	156.67	1	S	2	0.2279	AILEGQT(-94.94)NPPT(-28.92)LNS(28.92)EIK
GVFDGS(1)KPIDFEDNHEWNR	A0A0H2XGZ2;A0A0E1VSI4	39;49	0.999846	50.851	1	S	3	-0.029793	GVFDGS(38.12)KPIDFEDNH(-38.12)EWNR
HSEPH(0.012)DS(0.853)AT(0.058)T(0.076)IR	A0A0H2XGZ2;A0A0E1VSI4	96;106	0.853467	51.643	1	S	3	-0.098239	H(-36.1)S(-35.88)EPH(-18.63)DS(10.49)AT(-11.66)T(-10.49)IR
QELGEEEPELS(1)R	A0A0H2XHX8;A0A0E1VSL5	235;235	1	126.1	1	S	2	-0.065787	QELGEEEPELS(54.52)R
QELGEEEPELS(0.333)RT(0.333)S(0.333)K	A0A0H2XHX8;A0A0E1VSL5	238;238	0.333333	83.499		S	2	1.9059	QELGEEEPELS(0)RT(0)S(0)K
S(0.136)IS(0.864)DDPFFNPQEVK	A0A0E1VSP6	80	0.864373	54.524	1	S	2	-1.2135	S(-8.04)IS(8.04)DDPFFNPQEVK
ES(0.999)AFRNVY(0.001)K	A0A0H2XIW1;A0A0E1VSR3	218;218	0.999396	61.56	1	S	2	3.0178	ES(32.18)AFRNVY(-32.18)K
IQS(1)FVNSYDK	A0A0H2XIW1;A0A0E1VSR3	128;128	1	130.56	1	S	2	-0.19982	IQS(65.06)FVNS(-65.06)Y(-99.49)DK
IQSFVNS(1)YDK	A0A0H2XIW1;A0A0E1VSR3	132;132	0.999983	87.363	1	S	2	-0.08641	IQS(-56.18)FVNS(48.34)Y(-48.34)DK
KGS(0.356)S(0.356)NY(0.288)PIEILK	A0A0H2XIW1;A0A0E1VSR3	561;561	0.356015	44.203		S	2	3.3184	KGS(0)S(0)NY(-0.92)PIEILK
KGS(0.356)S(0.356)NY(0.288)PIEILK	A0A0H2XIW1;A0A0E1VSR3	562;562	0.356015	44.203		S	2	3.3184	KGS(0)S(0)NY(-0.92)PIEILK
S(0.012)QQLS(0.988)REEQER	A0A0H2XIW1;A0A0E1VSR3	6;6	0.987509	50.207	1	S	2	-0.60826	S(-18.98)QQLS(18.98)REEQER
GRFS(0.998)ET(0.002)SR	A0A0H2XIJ1;A0A0E1VSS6	107;107	0.99822	65.5	1	S	2	3.4588	GRFS(27.94)ET(-27.94)S(-37.49)R
TVAEMIDAFS(1)R	A0A0H2XH50;A0A0E1VSW4	50;50	1	71.241		S	2	-1.5232	T(-70.17)VAEMIDAFS(70.17)R
VGSFDAGYGS(1)GYLAR	A0A0H2XH50;A0A0E1VSW4	156;156	1	138.57	1	S	2	-1.0238	VGS(-70.54)FDAGY(-77.88)GS(70.54)GY(-78.32)LAR
LSLNS(0.711)NS(0.289)K	A0A0H2XFA8;A0A0E1VSX2	7;7	0.710736	74.267	1	S	2	4.0116	LS(-48.37)LNS(3.9)NS(-3.9)K
NYLVS(0.999)ELT(0.001)K	A0A0H2XFA8;A0A0E1VSX2	300;300	0.998748	104.43	1	S	2	-0.3343	NY(-85.37)LVS(29.02)ELT(-29.02)K
S(0.855)H(0.145)DTNTIDSR	Q2FI19;A0A0E1VSY3	2;2	0.854799	152.55	1	S	2	-0.48081	S(7.71)H(-7.71)DT(-35.73)NT(-67.34)IDS(-112.62)R
DADVIVS(1)AVGK	Q2FI15;A8Z1K5;A0A0E1VSY8	207;207;215	1	73.435	1	S	2	-0.18898	DADVIVS(73.44)AVGK
DMAS(0.983)Y(0.017)LK	Q2FI15;A8Z1K5;A0A0E1VSY8	197;197;205	0.982919	42.599	1	S	2	0.079262	DMAS(17.6)Y(-17.6)LK
LS(1)VILVGNDGASQSYVR	Q2FI15;A8Z1K5;A0A0E1VSY8	36;36;44	0.999994	62.646	1	S	2	0.31564	LS(57.15)VILVGNDGAS(-57.15)QS(-57.15)Y(-57.26)VR
LSVILVGNDGAS(0.953)QS(0.047)YVR	Q2FI15;A8Z1K5;A0A0E1VSY8	46;46;54	0.952502	127.3	1	S	2	0.58104	LS(-101.98)VILVGNDGAS(13.02)QS(-13.02)Y(-64.37)VR
LSVILVGNDGAS(0.391)QS(0.609)YVR	Q2FI15;A8Z1K5;A0A0E1VSY8	48;48;56	0.608501	95.428	1	S	2	1.1514	LS(-83.51)VILVGNDGAS(-1.92)QS(1.92)Y(-33.02)VR
NAS(0.999)VT(0.001)ILHSR	Q2FI15;A8Z1K5;A0A0E1VSY8	184;184;192	0.999356	73.466	1	S	2	0.6334	NAS(32.07)VT(-32.07)ILH(-48.77)S(-50.24)R
NASVTILH(0.023)S(0.977)R	Q2FI15;A8Z1K5;A0A0E1VSY8	190;190;198	0.976895	163.51	1	S	2	1.0603	NAS(-90.66)VT(-52.67)ILH(-16.26)S(16.26)R
NAVVIGRS(0.819)H(0.181)IVGQPVSK	Q2FI15;A8Z1K5;A0A0E1VSY8	167;167;175	0.818669	108.25	1	S	3	-1.8643	NAVVIGRS(6.55)H(-6.55)IVGQPVS(-67.44)K
SHIVGQPVS(1)K	Q2FI15;A8Z1K5;A0A0E1VSY8	175;175;183	1	94.122	1	S	2	1.5846	S(-88.63)H(-86.46)IVGQPVS(86.46)K
AIS(0.552)T(0.448)EEAEITLINK	Q2FID4;A0A0E1VTF2	29;29	0.551848	82.379		S	2	4.2569	AIS(0.9)T(-0.9)EEAEIT(-46.42)LINK
ILNGES(0.884)T(0.116)EEFEYVDR	Q2FID4;A0A0E1VTF2	341;341	0.883547	170.56	1	S	2	-0.70448	ILNGES(8.8)T(-8.8)EEFEY(-123)VDR
QQLNAGT(0.177)S(0.823)VWAAGVR	Q2FID4;A0A0E1VTF2	259;259	0.823032	113.25	1	S	2	-0.39995	QQLNAGT(-6.68)S(6.68)VWAAGVR
S(1)KYEPLFDK	A0A0H2XGI5;A0A0E1VTG8	3;3	0.999994	85.813	1	S	2	-0.97779	S(52.55)KY(-52.55)EPLFDK
SFAS(1)EMK	Q2FIM6;A8Z044;A0A0E1VTK4	5;5;5	0.999731	43.769	1	S	2	-0.1326	S(-35.7)FAS(35.7)EMK
S(0.91)LS(0.09)EHMDMTER	A0A0H2XJN3;A0A0E1VTK8	39;39	0.909898	82.543	1	S	2	-2.1604	S(10.05)LS(-10.05)EH(-39.75)MDMT(-74.39)ER
S(0.131)LS(0.868)EH(0.002)MDMTER	A0A0H2XJN3;A0A0E1VTK8	41;41	0.867532	62.823	1	S	2	-1.3678	S(-8.22)LS(8.22)EH(-27.31)MDMT(-51.92)ER
AGYT(0.002)AVVS(0.342)H(0.3)RS(0.3)GET(0.053)EDT(0.002)T(0.002)IADIAVATNAGQIK	Q2FIL7;A8Z1A4;A0A0E1VTL2	370;370;370	0.342305	119.39		S	3	0.58124	AGY(-38.6)T(-21.78)AVVS(0.58)H(-0.58)RS(-0.58)GET(-8.12)EDT(-22.82)T(-22.82)IADIAVAT(-104.68)NAGQIK
S(1)GETEDTTIADIAVATNAGQIK	Q2FIL7;A8Z1A4;A0A0E1VTL2	373;373;373	0.999856	326.8	1	S	2	-0.1094	S(38.42)GET(-38.42)EDT(-163.14)T(-189.75)IADIAVAT(-301.05)NAGQIK
ALVPS(0.023)GAS(0.966)T(0.011)GEHEAVELR	Q2FIL7;A8Z1A4;A0A0E1VTL2	42;42;42	0.96626	153.72	1	S	3	0.84277	ALVPS(-16.33)GAS(16.33)T(-19.35)GEH(-45.68)EAVELR
GNPTVEVEVLT(0.003)ES(0.997)GAFGR	Q2FIL7;A8Z1A4;A0A0E1VTL2	29;29;29	0.996639	159.81	1	S	2	0.26387	GNPT(-135.34)VEVEVLT(-24.72)ES(24.72)GAFGR
TGSLS(0.5)RT(0.5)DR	Q2FIL7;A8Z1A4;A0A0E1VTL2	399;399;399	0.499898	57.175		S	2	-0.16259	T(-46.72)GS(-34.15)LS(0)RT(0)DR
T(0.099)QQNS(0.486)H(0.415)GNQIQDIPQTGFFGHPR	A0A0H2XIN4;A0A0E1VTM9	6;6	0.485688	111.43		S	3	0.39906	T(-6.92)QQNS(0.68)H(-0.68)GNQIQDIPQT(-90.06)GFFGH(-108.33)PR
QPLEYPS(0.037)CGS(0.962)VFQRPPGH(0.001)FAGK	Q2FIQ3;A8Z012;A0A0E1VTP3	226;226;226	0.961913	83.312	1	S	4	-0.68032	QPLEY(-37.8)PS(-14.19)CGS(14.19)VFQRPPGH(-28.84)FAGK
EGVQIQNES(1)K	Q2FIN8;A0A0E1VTR0	355;355	1	121.29	1	S	2	-0.014878	EGVQIQNES(121.29)K
IEAAYQS(1)QK	Q2FIN8;A0A0E1VTR0	702;702	1	104.79	1	S	2	-0.8623	IEAAY(-71.53)QS(71.53)QK
LGLDDS(0.795)T(0.205)PIESK	Q2FIN8;A0A0E1VTR0	572;572	0.794913	92.65	1	S	2	0.98183	LGLDDS(5.89)T(-5.89)PIES(-32.3)K
LGLDDSTPIES(1)K	Q2FIN8;A0A0E1VTR0	577;577	0.999942	121.45	1	S	2	-2.0373	LGLDDS(-58.65)T(-42.45)PIES(42.45)K
RFS(1)EGLHQAIEAK	Q2FIN8;A0A0E1VTR0	336;336	0.999969	142.35	1	S	3	0.46957	RFS(45.06)EGLH(-45.06)QAIEAK
S(0.45)T(0.45)S(0.099)LY(0.001)TQANVFAK	Q2FIN8;A0A0E1VTR0	236;236	0.450077	85.522		S	2	-2.8272	S(0)T(0)S(-6.57)LY(-29.1)T(-36.42)QANVFAK
S(0.069)T(0.069)S(0.862)LYTQANVFAK	Q2FIN8;A0A0E1VTR0	238;238	0.861846	138.75	1	S	2	-0.99956	S(-10.98)T(-10.98)S(10.98)LY(-32.53)T(-39.87)QANVFAK
S(1)VVQVEDNIER	Q2FIN8;A0A0E1VTR0	781;781	1	90.926		S	2	1.3316	S(90.93)VVQVEDNIER
S(0.997)Y(0.003)AQQNPLR	Q2FIN8;A0A0E1VTR0	745;745	0.997045	132.88	1	S	2	0.087811	S(25.28)Y(-25.28)AQQNPLR
MMS(1)MYLR	A0A0H2XIA4;A0A0E1VTS7	451;451	0.999919	69.423	1	S	2	-1.4274	MMS(40.91)MY(-40.91)LR
EIS(0.5)NQS(0.5)LVIHSITGINR	A0A0H2XE39;A0A0E1VTW2	385;385	0.499844	68.257		S	2	-2.2232	EIS(0)NQS(0)LVIH(-32.5)S(-42.67)IT(-50.56)GINR
EIS(0.095)NQS(0.891)LVIH(0.012)S(0.002)ITGINR	A0A0H2XE39;A0A0E1VTW2	388;388	0.89105	74.953	1	S	3	-0.013954	EIS(-9.71)NQS(9.71)LVIH(-18.73)S(-27.43)IT(-35.46)GINR
S(1)GEPNPESNQALR	Q2FIX0;A8Z190;A0A0E1VU27	36;36;36	0.999998	86.898	1	S	2	-1.7627	S(56.41)GEPNPES(-56.41)NQALR
TYS(1)VPNHIIEK	Q2FIX0;A8Z190;A0A0E1VU27	58;58;58	0.999688	104.59	1	S	2	0.38302	T(-37.34)Y(-55.53)S(37.34)VPNH(-39.03)IIEK
ELENITGHTIADS(0.98)T(0.019)GEIKR	A0A0H2XK60;A0A0E1VU37	34;34	0.980107	275.99	1	S	3	-0.058494	ELENIT(-86.22)GH(-48.92)T(-33.7)IADS(17.02)T(-17.02)GEIKR
KIEDTVS(1)L	A0A0H2XH87;A0A0E1VUA0	350;356	0.999768	79.986	1	S	2	0.68773	KIEDT(-36.35)VS(36.35)L
T(0.01)H(0.126)S(0.863)DIDTMLLK	A0A0H2XH87;A0A0E1VUA0	232;238	0.86327	145.29	1	S	2	0.67086	T(-19.18)H(-8.36)S(8.36)DIDT(-33.44)MLLK
S(0.987)VT(0.013)LTQTVAK	A0A0H2XIQ1;A0A0E1VUA5	131;131	0.986738	115.33	1	S	2	-0.23488	S(18.72)VT(-18.72)LT(-46.97)QT(-73.62)VAK
NTPGVTGFVGS(1)AGAGSKPNPLLPEEVR	A0A0H2XEI4;A0A0E1VUB0	96;96	0.999558	175.8	1	S	3	0.13776	NT(-77.87)PGVT(-42.25)GFVGS(34.17)AGAGS(-34.17)KPNPLLPEEVR
NTPGVTGFVGS(0.044)AGAGS(0.955)KPNPLLPEEVR	A0A0H2XEI4;A0A0E1VUB0	101;101	0.955307	65.284	1	S	3	1.8424	NT(-43.44)PGVT(-37.57)GFVGS(-13.32)AGAGS(13.32)KPNPLLPEEVR
RVES(0.991)MNMT(0.009)EQIFR	A0A0H2XEI4;A0A0E1VUB0	33;33	0.990913	60.489	1	S	3	-0.17768	RVES(20.38)MNMT(-20.38)EQIFR
WYAVHTYS(1)GYENK	A0A0H2XEI4;A0A0E1VUB0	17;17	0.999733	213.18	1	S	2	0.11495	WY(-186.55)AVH(-67.21)T(-35.74)Y(-126.86)S(35.74)GY(-126.86)ENK
DVLPDPIH(0.119)NS(0.881)K	Q2FJ94;A8YZP4;A0A0E1VUC1	20;20;20	0.880991	102.62	1	S	2	2.4471	DVLPDPIH(-8.69)NS(8.69)K
KGS(1)VPKR	Q2FJ94;A8YZP4;A0A0E1VUC1	6;6;6	1	40.352	1	S	2	-0.90072	KGS(40.35)VPKR
VGGS(1)NYQVPVEVRPER	Q2FJ94;A8YZP4;A0A0E1VUC1	83;83;83	1	159.13	1	S	2	-2.2611	VGGS(84.37)NY(-84.37)QVPVEVRPER
S(1)QDVNELSK	Q2FJ89;A8YZP8;A0A0E1VUC6	2;2;2	1	125.74	1	S	2	-0.052541	S(107.21)QDVNELS(-107.21)K
SQDVNELS(1)K	Q2FJ89;A8YZP8;A0A0E1VUC6	9;9;9	1	90.913	1	S	2	0.6787	S(-86.57)QDVNELS(86.57)K
GYQLGIVT(0.057)S(0.911)DT(0.032)K	A0A0H2XFV1;A0A0E1VUD2	123;123	0.911464	137.09	1	S	2	-0.41241	GY(-116.09)QLGIVT(-12.06)S(12.06)DT(-14.57)K
NEDGSYYLNDS(1)EFQLR	Q2FJ80;A0A0E1VUD9	162;174	1	131.56	1	S	2	-0.20324	NEDGS(-89.59)Y(-72.36)Y(-65.29)LNDS(65.29)EFQLR
PLNQLDFS(0.062)GT(0.313)T(0.313)PS(0.313)IDEIK	Q2FJ80;A0A0E1VUD9	55;67	0.312505	59.513		S	2	1.1009	PLNQLDFS(-6.99)GT(0)T(0)PS(0)IDEIK
EEFEEIS(1)VRGR	A0A0H2XH68;A0A0E1VUI4	239;239	1	247.29	1	S	2	0.29501	EEFEEIS(247.29)VRGR
EIDLAS(0.101)S(0.45)LQQT(0.45)MLK	A0A0H2XH68;A0A0E1VUI4	103;103	0.449737	52.576		S	2	0.076296	EIDLAS(-6.51)S(0)LQQT(0)MLK
FGMDSYGH(0.005)S(0.995)QLPSDGLK	A0A0H2XH68;A0A0E1VUI4	177;177	0.995281	132.64	1	S	2	1.4335	FGMDS(-47.77)Y(-70.31)GH(-23.26)S(23.26)QLPS(-51.91)DGLK
NS(0.995)EGT(0.005)FIDK	A0A0H2XH68;A0A0E1VUI4	279;279	0.994957	53.775	1	S	2	-0.24144	NS(22.95)EGT(-22.95)FIDK
VLGIS(0.46)S(0.46)QT(0.08)R	A0A0H2XH68;A0A0E1VUI4	248;248	0.45978	76.228		S	2	1.4324	VLGIS(0)S(0)QT(-7.57)R
VLGIS(0.139)S(0.837)QT(0.023)R	A0A0H2XH68;A0A0E1VUI4	249;249	0.837459	94.692	1	S	2	1.0659	VLGIS(-7.79)S(7.79)QT(-15.54)R
EEIS(0.004)DS(0.994)VRRDPIH(0.002)R	Q2FF24;A8YY70;A0A0E1VUK3	109;109;109	0.994268	121.79	1	S	3	-0.013093	EEIS(-23.74)DS(23.74)VRRDPIH(-28.12)R
IFEPFYT(0.015)GS(0.985)NK	A0A0H2XIE2;A0A0E1VUM7	830;854	0.985	158.42	1	S	2	0.47077	IFEPFY(-123.19)T(-18.17)GS(18.17)NK
MNVES(1)FNLDHTK	Q2FEZ4;A8YYA0;A0A0E1VUN3	8;8;8	0.999687	71.031	1	S	3	0.22359	MNVES(36.65)FNLDH(-36.65)T(-40.14)K
LYYLDLDS(1)K	A0A0H2XDE9;A0A0E1VUN7	167;167	0.999886	53.569	1	S	2	-0.28945	LY(-51.06)Y(-39.74)LDLDS(39.74)K
VVS(0.91)H(0.09)NGNAIEAINISK	Q2FF09;A0A0E1VUP6	57;57	0.909603	209.7	1	S	2	-0.42447	VVS(10.03)H(-10.03)NGNAIEAINIS(-186.85)K
HVCVPVRT(0.364)S(0.636)VK	Q2FF14;A8YY81;A0A0E1VUQ1	147;147;147	0.636455	57.785	1	S	3	0.39339	H(-44.51)VCVPVRT(-2.43)S(2.43)VK
DMGAELGVMIS(0.375)AS(0.324)H(0.301)NPVADNGIK	Q2FEX1;A8YYC6;A0A0E1VUQ7	100;100;100	0.374951	62.051		S	3	-0.79026	DMGAELGVMIS(0.64)AS(-0.64)H(-0.95)NPVADNGIK
DMGAELGVMISAS(0.992)H(0.007)NPVADNGIK	Q2FEX1;A8YYC6;A0A0E1VUQ7	102;102;102	0.992415	405.75	1	S	2	-1.0189	DMGAELGVMIS(-35.34)AS(21.34)H(-21.34)NPVADNGIK
ILVRPS(0.5)GT(0.5)EPLVR	Q2FEX1;A8YYC6;A0A0E1VUQ7	414;414;414	0.5	62.14	1	S	2	0.28204	ILVRPS(0)GT(0)EPLVR
S(0.003)LS(0.997)ELAGQMK	Q2FEX1;A8YYC6;A0A0E1VUQ7	362;362;362	0.996786	67.113	1	S	2	-1.948	S(-24.92)LS(24.92)ELAGQMK
S(1)EQYSEINTDTLER	A0A0H2XG84;A0A0E1VUS4	2;2	1	236.3	1	S	2	-2.3094	S(87.78)EQY(-110.11)S(-87.78)EINT(-194.34)DT(-207.29)LER
SEQYS(1)EINTDTLER	A0A0H2XG84;A0A0E1VUS4	6;6	1	198.23	1	S	2	-0.62447	S(-102.25)EQY(-84.54)S(73.71)EINT(-73.71)DT(-87.31)LER
NGVIELGVGS(1)K	Q2FJE0;A0A0E1VUY4	67;67	1	145	1	S	2	0.25057	NGVIELGVGS(132.86)K
VTALNEH(0.132)AS(0.868)K	A0A0H2XIW6;A0A0E1VUZ0	68;68	0.868186	103.43	1	S	2	1.1828	VT(-57.62)ALNEH(-8.19)AS(8.19)K
NS(0.8)IDCH(0.2)VGNR	A0A0H2XJ47;A0A0E1VV13	11;11	0.799512	66.262	1	S	2	-1.1597	NS(6.01)IDCH(-6.01)VGNR
DNS(0.817)RT(0.183)PMQWS(0.001)DDVNAGFTAGK	A0A0E1VVI2;A0A0H2XEH0	413;413	0.816647	71.527	1	S	3	-1.4367	DNS(6.5)RT(-6.5)PMQWS(-30.65)DDVNAGFT(-57.93)AGK
S(0.333)RDNS(0.333)RT(0.333)PMQWSDDVNAGFTAGK	A0A0E1VVI2;A0A0H2XEH0	409;409	0.333326	67.364		S	3	-2.1932	S(0)RDNS(0)RT(0)PMQWS(-41.96)DDVNAGFT(-66.4)AGK
VVS(1)RFGDDTSEEMR	A0A0E1VVI2;A0A0H2XEH0	329;329	0.999979	162.94	1	S	2	-0.87496	VVS(47.84)RFGDDT(-47.84)S(-53.84)EEMR
DFS(1)NQQIVNDDVVFR	A0A0H2XJZ0;A0A0E1VVQ7	148;148	1	67.153	1	S	2	0.6237	DFS(67.15)NQQIVNDDVVFR
MNIVLLS(0.35)GS(0.191)T(0.191)VGS(0.268)K	A0A0H2XJZ0;A0A0E1VVQ7	7;7	0.350472	58.487		S	2	-0.32664	MNIVLLS(1.16)GS(-2.65)T(-2.65)VGS(-1.16)K
MNIVLLS(0.037)GS(0.338)T(0.338)VGS(0.287)K	A0A0H2XJZ0;A0A0E1VVQ7	9;9	0.338155	70.197		S	2	-0.36212	MNIVLLS(-9.65)GS(0)T(0)VGS(-0.71)K
MNIVLLS(0.006)GS(0.024)T(0.068)VGS(0.903)K	A0A0H2XJZ0;A0A0E1VVQ7	13;13	0.902933	105.28	1	S	2	0.6139	MNIVLLS(-21.93)GS(-15.81)T(-11.26)VGS(11.26)K
VIGLVAT(0.159)AGS(0.421)S(0.421)K	A0A0H2XJZ0;A0A0E1VVQ7	113;113	0.420643	69.641		S	2	0.71374	VIGLVAT(-4.23)AGS(0)S(0)K
VIGLVAT(0.159)AGS(0.421)S(0.421)K	A0A0H2XJZ0;A0A0E1VVQ7	114;114	0.420643	69.641		S	2	0.71374	VIGLVAT(-4.23)AGS(0)S(0)K
DKS(0.49)S(0.49)H(0.02)QEVHENNSAYEEIDITHFAEASK	A0A0H2XJ55;A0A0E1VVW8	106;106	0.490178	362.75		S	3	0.33495	DKS(0)S(0)H(-13.98)QEVH(-40.04)ENNS(-50.48)AY(-68.6)EEIDIT(-123.81)H(-128.36)FAEAS(-139.32)K
DKS(0.019)S(0.854)H(0.127)QEVHENNSAYEEIDITHFAEASK	A0A0H2XJ55;A0A0E1VVW8	107;107	0.853662	362.75	1	S	4	-0.32306	DKS(-16.46)S(8.28)H(-8.28)QEVH(-40.16)ENNS(-53.8)AY(-119.99)EEIDIT(-176.12)H(-182.03)FAEAS(-198.79)K
SSHQEVHENNS(1)AYEEIDITHFAEASK	A0A0H2XJ55;A0A0E1VVW8	116;116	0.999978	295.41	1	S	3	-0.81652	S(-124.59)S(-124.59)H(-125.66)QEVH(-46.58)ENNS(46.58)AY(-152.08)EEIDIT(-178.43)H(-194.52)FAEAS(-239.54)K
SSHQEVHENNSAYEEIDITHFAEAS(1)K	A0A0H2XJ55;A0A0E1VVW8	130;130	1	340.61	1	S	3	-0.50934	S(-327.34)S(-327.34)H(-327.52)QEVH(-282.47)ENNS(-249.63)AY(-289.21)EEIDIT(-113.97)H(-89.6)FAEAS(89.6)K
KS(1)EGYLESELTIISK	A0A0H2XJ55;A0A0E1VVW8	22;22	1	249.41	1	S	2	-0.66459	KS(115.45)EGY(-139.97)LES(-115.45)ELT(-154.88)IIS(-228.14)K
LHLNDLH(0.001)DS(0.001)EIS(0.992)LIS(0.004)T(0.001)SGTFSDR	A0A0H2XJ55;A0A0E1VVW8	49;49	0.991814	163.76	1	S	3	-0.83973	LH(-58.65)LNDLH(-28.83)DS(-29.3)EIS(23.58)LIS(-23.58)T(-30.12)S(-35.18)GT(-40.16)FS(-49.85)DR
LHLNDLHDSEISLISTSGT(0.015)FS(0.985)DR	A0A0H2XJ55;A0A0E1VVW8	58;58	0.984759	180.23	1	S	3	-0.57571	LH(-149.12)LNDLH(-122.55)DS(-102.36)EIS(-82.54)LIS(-49.03)T(-43.74)S(-37.92)GT(-18.16)FS(18.16)DR
LLTGEDGEH(0.002)AVLS(0.998)RYNLAPDELEK	A0A0H2XJ55;A0A0E1VVW8	76;76	0.998197	94.606	1	S	4	-0.020747	LLT(-49.45)GEDGEH(-27.48)AVLS(27.48)RY(-51.55)NLAPDELEK
EVRDS(1)IFR	A0A0H2XE58;A0A0E1VW45	132;132	1	85.622	1	S	2	-2.9783	EVRDS(73.5)IFR
QVEQFLKS(1)R	A0A0H2XGU7;A0A0E1VWC2	207;214	1	85.265	1	S	2	-1.7401	QVEQFLKS(56.55)R
LS(0.134)EAS(0.793)VGKDT(0.045)MT(0.015)GH(0.012)WEIMGLNIMQPFK	Q2FKC0;A8YZ65;A0A0E1VWD3	80;80;80	0.793085	190.23	1	S	4	-0.28768	LS(-7.71)EAS(7.71)VGKDT(-12.44)MT(-17.2)GH(-18.12)WEIMGLNIMQPFK
PAS(0.658)GT(0.342)QIIDEWGEHQMK	Q2FKC0;A8YZ65;A0A0E1VWD3	131;131;131	0.65822	112.13	1	S	3	-0.93126	PAS(2.85)GT(-2.85)QIIDEWGEH(-61.53)QMK
S(1)NMDGMDQLMK	Q2FKC0;A8YZ65;A0A0E1VWD3	258;258;258	1	94.122	1	S	2	-0.26463	S(94.12)NMDGMDQLMK
VDLESEYTNHLFANH(0.002)PS(0.998)AVIAMER	A0A0H2XK05;A0A0E1VWK6	127;127	0.998075	151.65	1	S	3	5.2819e-05	VDLES(-101.5)EY(-99.59)T(-72.73)NH(-65.67)LFANH(-27.15)PS(27.15)AVIAMER
LEAS(0.926)EH(0.074)K	A0A0H2XEN8;A0A0E1VWL4	281;281	0.926322	51.346	1	S	2	0.25977	LEAS(10.99)EH(-10.99)K
QRVS(1)LGGILIHR	A0A0H2XFK9;A0A0E1VWS0	155;155	0.999969	48.004	1	S	3	-0.056767	QRVS(45.14)LGGILIH(-45.14)R
IDS(1)LATEAR	Q2FDE9;A8YYS0;A0A0E1VWU8	577;577;577	0.999815	127.42	1	S	2	-0.14072	IDS(37.32)LAT(-37.32)EAR
IKPNEH(0.001)T(0.005)QAIIEQH(0.177)GGS(0.817)RLK	Q2FDE9;A8YYS0;A0A0E1VWU8	498;498;498	0.816623	40.756	1	S	4	-1.5528	IKPNEH(-27.82)T(-22.46)QAIIEQH(-6.63)GGS(6.63)RLK
NTNEVY(0.003)VQGLS(0.735)T(0.204)S(0.058)LPEHVQR	Q2FDE9;A8YYS0;A0A0E1VWU8	310;310;310	0.734875	63.376	1	S	3	0.87608	NT(-42.03)NEVY(-23.99)VQGLS(5.57)T(-5.57)S(-11.02)LPEH(-32.78)VQR
PLNIAQAS(1)R	Q2FDE9;A8YYS0;A0A0E1VWU8	598;598;598	1	58.37		S	2	-2.0773	PLNIAQAS(58.37)R
EEVDANDVEGGS(1)LK	A0A0H2XHU3;A0A0E1VWV3	324;324	1	180.74	1	S	2	0.25714	EEVDANDVEGGS(179.17)LK
LINEIPY(0.433)AMKQLES(0.567)	A0A0H2XDS1;A0A0E1VWW1	276;276	0.567117	45.598	1	S	2	2.1037	LINEIPY(-1.17)AMKQLES(1.17)
RLEVGEEQAS(0.953)H(0.047)FGMTK	A0A0H2XH33;A0A0E1VX49	40;40	0.953386	63.869	1	S	3	-0.032262	RLEVGEEQAS(13.12)H(-13.12)FGMT(-40.08)K
T(0.001)VS(0.999)QLIDMK	Q2FDR0;A8Z3J9;A0A0E1VX56	5;5;5	0.9994	87.568	1	S	2	-0.45606	T(-32.22)VS(32.22)QLIDMK
LQNLNDYDLTHLHS(0.003)AVS(0.997)AGEPLNR	A0A0H2XHR6;A0A0E1VX66	294;301	0.996858	129.57	1	S	3	-0.7408	LQNLNDY(-73.06)DLT(-47.21)H(-47.58)LH(-33.53)S(-25.73)AVS(25.73)AGEPLNR
S(1)ALFAPEK	A0A0H2XHR6;A0A0E1VX66	4;11	1	67.726	1	S	2	-0.033926	S(67.73)ALFAPEK
VGNVLAS(0.921)H(0.077)GLS(0.002)K	A0A0H2XHR6;A0A0E1VX66	60;67	0.921336	113.69	1	S	2	1.0607	VGNVLAS(10.79)H(-10.79)GLS(-26.94)K
VGNVLAS(0.358)H(0.284)GLS(0.358)K	A0A0H2XHR6;A0A0E1VX66	64;71	0.358061	67.997		S	2	0.33247	VGNVLAS(0)H(-1.01)GLS(0)K
DTHFVTFT(0.002)GS(0.983)RAT(0.012)GT(0.003)R	Q2FDV3;A8Z3F5;A0A0E1VXD2	259;259;259	0.982586	177.64	1	S	3	-0.65659	DT(-120.74)H(-121.32)FVT(-80.32)FT(-27.2)GS(18.99)RAT(-18.99)GT(-24.94)R
GCT(0.025)S(0.975)AVVGYHPFGGFK	Q2FDV3;A8Z3F5;A0A0E1VXD2	475;475;475	0.97482	123.02	1	S	2	-1.4876	GCT(-15.88)S(15.88)AVVGY(-79.39)H(-64.7)PFGGFK
GAVFVNCARGS(0.933)LVDT(0.067)K	A0A0H2XJ90;A0A0E1VXD6	239;249	0.933468	134.25	1	S	2	0.99679	GAVFVNCARGS(11.47)LVDT(-11.47)K
LFPS(1)DQRGK	A0A0H2XJ90;A0A0E1VXD6	272;282	1	55.235	1	S	2	-2.3483	LFPS(55.23)DQRGK
S(1)AGFDTYDLELANK	A0A0H2XJ90;A0A0E1VXD6	77;87	0.999745	69.714	1	S	2	-2.1874	S(36.3)AGFDT(-36.3)Y(-46.8)DLELANK
MAQS(0.162)GY(0.367)S(0.469)VS(0.002)LYEQNNHIGGK	Q2FDU3;A0A0E1VXE3	27;27	0.468673	109.04		S	3	-0.20789	MAQS(-4.6)GY(-1.06)S(1.06)VS(-23.41)LY(-46.1)EQNNH(-93.15)IGGK
QMS(0.98)DY(0.018)VT(0.002)IK	Q2FDU3;A0A0E1VXE3	76;76	0.98	40.715	1	S	2	-1.6397	QMS(17.29)DY(-17.29)VT(-27.62)IK
S(1)NRGAIYGVVADK	Q2FDU3;A0A0E1VXE3	431;431	0.999975	100.93	1	S	2	0.21771	S(46.08)NRGAIY(-46.08)GVVADK
NQSNHRPQS(1)INM	A0A0H2XFR2;A0A0E1VXP5	228;228	0.999998	124.42	1	S	2	0.4738	NQS(-70.39)NH(-58.39)RPQS(58.39)INM
THQLPS(0.556)NS(0.392)IDS(0.052)FK	A0A0H2XII0;A0A0E1VXV4	82;82	0.555536	62.14	1	S	2	0.65089	T(-52.19)H(-52.45)QLPS(1.51)NS(-1.51)IDS(-10.27)FK
NDTENTVADEPS(0.971)IH(0.023)EGT(0.006)EK	Q2FEG1;A0A0E1VXW4	324;324	0.970971	100.04	1	S	2	-1.1436	NDT(-69.07)ENT(-56.59)VADEPS(16.28)IH(-16.28)EGT(-21.96)EK
S(0.805)S(0.195)VVIDAEK	Q2FEG1;A0A0E1VXW4	397;397	0.805426	113.76	1	S	2	0.45246	S(6.17)S(-6.17)VVIDAEK
RS(0.249)S(0.751)VVIDAEK	Q2FEG1;A0A0E1VXW4	398;398	0.75093	111.12	1	S	2	-1.9028	RS(-4.79)S(4.79)VVIDAEK
TEPQH(0.001)H(0.001)IGNQT(0.001)ES(0.001)NH(0.001)DEDH(0.001)DIT(0.01)S(0.041)ES(0.932)VES(0.009)AES(0.002)VK	Q2FEG1;A0A0E1VXW4	356;356	0.93233	58.131	1	S	4	0.38152	T(-34.92)EPQH(-30.17)H(-30.17)IGNQT(-30.65)ES(-30.65)NH(-30.74)DEDH(-30.92)DIT(-19.67)S(-13.56)ES(13.56)VES(-20.2)AES(-25.84)VK
TEPQHHIGNQTESNHDEDHDITS(0.001)ES(0.003)VES(0.206)AES(0.79)VK	Q2FEG1;A0A0E1VXW4	362;362	0.789806	55.22	1	S	4	-1.0221	T(-51.49)EPQH(-51.49)H(-51.49)IGNQT(-51.09)ES(-51.09)NH(-51.1)DEDH(-49.99)DIT(-35.52)S(-30.09)ES(-24.48)VES(-5.83)AES(5.83)VK
TGVAT(0.001)AS(0.849)T(0.15)VGVAK	Q2FEG1;A0A0E1VXW4	306;306	0.848838	116.51	1	S	2	0.060798	T(-85.94)GVAT(-30.96)AS(7.51)T(-7.51)VGVAK
S(0.044)FFS(0.478)S(0.478)KEDPELCVLR	A0A0H2XJH3;A0A0E1VY40	107;107	0.477974	46.746		S	3	-2.4545	S(-10.35)FFS(0)S(0)KEDPELCVLR
S(0.044)FFS(0.478)S(0.478)KEDPELCVLR	A0A0H2XJH3;A0A0E1VY40	108;108	0.477974	46.746		S	3	-2.4545	S(-10.35)FFS(0)S(0)KEDPELCVLR
S(1)LDTPIK	A0A0H2XJH3;A0A0E1VY40	131;131	0.999998	111.74	1	S	2	1.4553	S(56.37)LDT(-56.37)PIK
S(0.655)NS(0.345)QAIQAIENVLATSK	A0A0H2XJH3;A0A0E1VY40	2;2	0.654583	105.99	1	S	3	1.2609	S(2.78)NS(-2.78)QAIQAIENVLAT(-102.28)S(-103.52)K
S(0.087)NS(0.913)QAIQAIENVLATSK	A0A0H2XJH3;A0A0E1VY40	4;4	0.913324	214.46	1	S	2	0.078854	S(-10.23)NS(10.23)QAIQAIENVLAT(-197.69)S(-201.16)K
ANNHNQNGQDS(0.804)T(0.196)QQVINFLK	A0A0H2XI20;A0A0E1VY87	12;12	0.804207	162.81	1	S	3	-0.10111	ANNH(-90.01)NQNGQDS(6.14)T(-6.14)QQVINFLK
GMLPS(0.862)T(0.138)R	Q2FES1;A8Z325;A0A0E1VYC0	112;112;112	0.861654	85.676	1	S	2	-0.33297	GMLPS(7.94)T(-7.94)R
LIENS(1)IK	Q2FES1;A8Z325;A0A0E1VYC0	105;105;105	1	87.639	1	S	2	1.8007	LIENS(68.02)IK
LS(0.001)S(0.999)EVASILR	Q2FES1;A8Z325;A0A0E1VYC0	31;31;31	0.999374	103.08	1	S	2	-0.40074	LS(-32.05)S(32.05)EVAS(-55.19)ILR
LSSEVAS(1)ILR	Q2FES1;A8Z325;A0A0E1VYC0	35;35;35	0.999991	117.79	1	S	2	0.070285	LS(-86.9)S(-50.54)EVAS(50.54)ILR
QTFMANES(1)NIERK	Q2FES1;A8Z325;A0A0E1VYC0	10;10;10	1	279.65	1	S	2	0.22776	QT(-196.17)FMANES(196.17)NIERK
S(0.958)IT(0.042)AGELRR	Q2FES1;A8Z325;A0A0E1VYC0	87;87;87	0.957859	78.932	1	S	2	0.19597	S(13.57)IT(-13.57)AGELRR
VYYRH(0.139)S(0.815)NH(0.045)PGGIK	Q2FES1;A8Z325;A0A0E1VYC0	79;79;79	0.81526	82.349	1	S	3	-0.36067	VY(-62.36)Y(-58.59)RH(-7.67)S(7.67)NH(-12.54)PGGIK
DLAT(0.026)S(0.974)LIISER	Q2FER6;A8Z330;A0A0E1VYC5	23;23;23	0.973655	136.7	1	S	2	-0.92662	DLAT(-15.68)S(15.68)LIIS(-71.52)ER
DLATSLIIS(1)ER	Q2FER6;A8Z330;A0A0E1VYC5	27;27;27	0.999996	155.66	1	S	2	0.023435	DLAT(-56.89)S(-57.68)LIIS(56.89)ER
EVRS(1)VVEK	Q2FER6;A8Z330;A0A0E1VYC5	42;42;42	1	104.05	1	S	2	0.26556	EVRS(104.05)VVEK
VELENGHEILAH(0.002)VS(0.998)GK	Q2FER1;A8Z335;A0A0E1VYD4	37;37;37	0.997828	138.55	1	S	2	-0.17439	VELENGH(-101.91)EILAH(-26.62)VS(26.62)GK
S(1)LGSNTPINMVR	Q2FEQ6;A8Z340;A0A0E1VYD9	127;127;127	0.999936	128.08	1	S	2	0.61867	S(41.97)LGS(-41.97)NT(-83.47)PINMVR
SLGS(0.992)NT(0.008)PINMVR	Q2FEQ6;A8Z340;A0A0E1VYD9	130;130;130	0.991894	91.961	1	S	2	0.4836	S(-50.32)LGS(20.88)NT(-20.88)PINMVR
YGS(0.906)GS(0.094)VFMK	Q2FEQ6;A8Z340;A0A0E1VYD9	91;91;91	0.906076	54.066	1	S	2	-0.8531	Y(-33.44)GS(9.86)GS(-9.86)VFMK
YGS(0.005)GS(0.995)VFMK	Q2FEQ6;A8Z340;A0A0E1VYD9	93;93;93	0.99504	119.68	1	S	2	-0.60693	Y(-78.33)GS(-23.02)GS(23.02)VFMK
VRDFQGVS(1)K	Q2FEQ1;A8Z345;A0A0E1VYE3	118;118;118	1	91.961	1	S	2	-2.9506	VRDFQGVS(91.96)K
EQLIFPEIDYDKVS(1)K	Q2FEQ1;A8Z345;A0A0E1VYE3	147;147;147	1	150.05	1	S	3	0.81431	EQLIFPEIDY(-104.08)DKVS(104.08)K
FNYS(0.993)S(0.007)VMEVPK	Q2FEQ1;A8Z345;A0A0E1VYE3	23;23;23	0.992704	159	1	S	2	0.56136	FNY(-63.63)S(21.34)S(-21.34)VMEVPK
FNYS(0.124)S(0.876)VMEVPK	Q2FEQ1;A8Z345;A0A0E1VYE3	24;24;24	0.876386	97.911	1	S	2	-0.62694	FNY(-42.85)S(-8.51)S(8.51)VMEVPK
IVVNMGVGDAVQNS(1)K	Q2FEQ1;A8Z345;A0A0E1VYE3	47;47;47	1	163.41	1	S	2	-0.59108	IVVNMGVGDAVQNS(43.79)K
KS(0.998)IAT(0.002)FR	Q2FEQ1;A8Z345;A0A0E1VYE3	73;73;73	0.998349	47.603	1	S	2	-0.22963	KS(27.82)IAT(-27.82)FR
LIS(0.996)VS(0.004)LPR	Q2FEQ1;A8Z345;A0A0E1VYE3	105;105;105	0.995781	56.432	1	S	2	0.34709	LIS(23.73)VS(-23.73)LPR
LIS(0.001)VS(0.999)LPRVR	Q2FEQ1;A8Z345;A0A0E1VYE3	107;107;107	0.99917	78.513	1	S	2	0.06285	LIS(-30.81)VS(30.81)LPRVR
REELGGETNES(1)	Q2FEP6;A0A0E1VYE7	144;144	1	127.56	1	S	2	-0.62233	REELGGET(-89.56)NES(89.56)
VAS(1)VNIMNYK	Q2FEP1;A0A0E1VYF1	52;52	1	89.548	1	S	2	-0.89003	VAS(80.78)VNIMNY(-80.78)K
NRS(1)QTVSNWLK	A0A0H2XFQ9;A0A0E1VYG2	182;182	0.999928	190.1	1	S	2	-0.76017	NRS(41.46)QT(-41.46)VS(-75.55)NWLK
SQTVS(1)NWLK	A0A0H2XFQ9;A0A0E1VYG2	186;186	0.999949	109.42	1	S	2	-0.1599	S(-66.55)QT(-42.98)VS(42.98)NWLK
AIS(1)DALQIDSATIR	Q2FF78;A0A0E1VYR1	39;39	0.999999	68.277		S	2	4.0655	AIS(64.06)DALQIDS(-64.06)AT(-64.06)IR
DFS(0.999)QGT(0.001)IQLYMSK	A0A0H2XHG8;A0A0E1VYX9	79;79	0.998947	110.29	1	S	2	-1.0139	DFS(29.77)QGT(-29.77)IQLY(-83.4)MS(-94.72)K
EAFEQMVEDQS(0.863)S(0.137)EDK	A0A0H2XDH0;A0A0E1VQD2	530;530	0.862593	228.19	1	S	2	0.55446	EAFEQMVEDQS(7.98)S(-7.98)EDK
EAFEQMVEDQS(0.024)S(0.976)EDK	A0A0H2XDH0;A0A0E1VQD2	531;531	0.975631	236.17	1	S	2	-0.18028	EAFEQMVEDQS(-16.02)S(16.02)EDK
LTVYDES(1)K	A0A0H2XDH0;A0A0E1VQD2	483;483	0.999812	74.841		S	2	-0.70384	LT(-61.25)VY(-37.28)DES(37.28)K
RAS(0.945)S(0.055)GNEYEDK	A0A0H2XDH0	443	0.945494	132.24	1	S	2	-0.47552	RAS(12.39)S(-12.39)GNEY(-61.25)EDK
RAS(0.5)S(0.5)GNEYEDK	A0A0H2XDH0	444	0.499999	96.059	1	S	2	0.13999	RAS(0)S(0)GNEY(-52.55)EDK
ES(1)QSTTGIGEGIAIPHAK	A0A0H2XDY2;A0A0E1VLZ5	53;56	0.999962	237.89	1;2	S	2	0.25136	ES(44.21)QS(-44.21)T(-73.16)T(-93.94)GIGEGIAIPH(-155.91)AK
ES(0.001)QS(0.979)T(0.019)TGIGEGIAIPHAK	A0A0H2XDY2;A0A0E1VLZ5	55;58	0.979382	195.89	1;2	S	2	0.72958	ES(-29.26)QS(17.07)T(-17.07)T(-36.4)GIGEGIAIPH(-160.2)AK
LSDVAS(1)FK	A0A0H2XDY2;A0A0E1VLZ5	43;46	1	101.97	1	S	2	-0.28383	LS(-82.03)DVAS(82.03)FK
LS(1)GILMDENVREK	A0A0H2XDY2;A0A0E1VLZ5	121;124	1	102.66	1	S	3	-0.67198	LS(77.75)GILMDENVREK
LTETEIEAS(1)K	A0A0H2XDY2;A0A0E1VLZ5	647;650	0.999829	151.13	1	S	2	0.060039	LT(-113.41)ET(-37.68)EIEAS(37.68)K
S(1)PAIAFGK	A0A0H2XDY2;A0A0E1VLZ5	75;78	1	53.517	1	S	2	0.15902	S(53.52)PAIAFGK
VET(0.002)NGS(0.875)S(0.123)GIK	A0A0H2XDY2;A0A0E1VLZ5	219;222	0.874816	115.29	1	S	2	-0.037026	VET(-26.29)NGS(8.52)S(-8.52)GIK
VETNGS(0.028)S(0.972)GIK	A0A0H2XDY2;A0A0E1VLZ5	220;223	0.97153	129	1	S	2	0.63361	VET(-78.71)NGS(-15.33)S(15.33)GIK
H(0.041)QH(0.026)IIGS(0.933)K	A0A0H2XDZ4;A0A0E1VJ93	52;52	0.933059	48.698	1	S	2	0.14196	H(-13.62)QH(-15.49)IIGS(13.62)K
TANFAELS(1)DIPR	A0A0H2XE20;A0A0E1VNA2	101;101	1	112.51	1	S	2	-0.18777	T(-94.64)ANFAELS(94.64)DIPR
S(1)YFDSESIGNQSGGVR	A0A0H2XE56;A0A0E1VPZ3	127;124	1	228.03	1	S	2	-0.13606	S(69.62)Y(-69.62)FDS(-96.08)ES(-159.86)IGNQS(-206.94)GGVR
SYFDS(1)ESIGNQSGGVR	A0A0H2XE56;A0A0E1VPZ3	131;128	0.999989	234.22	1	S	2	0.027587	S(-93.4)Y(-122.59)FDS(49.76)ES(-49.76)IGNQS(-138.86)GGVR
SYFDSES(1)IGNQSGGVR	A0A0H2XE56;A0A0E1VPZ3	133;130	0.999985	226.24	1	S	2	0.14031	S(-137.63)Y(-138.54)FDS(-48.24)ES(48.24)IGNQS(-74.94)GGVR
SYFDSESIGNQS(0.999)GGVR	A0A0H2XE56;A0A0E1VPZ3	138;135	0.999194	202.34	1	S	3	-2.1896	S(-47.98)Y(-48.04)FDS(-34.12)ES(-34.12)IGNQS(34.12)GGVR
TEVDS(1)EYATTDNEEHIQEQSNQDK	A0A0H2XE56;A0A0E1VPZ3	107;104	1	220.98	1	S	3	0.13437	T(-71.08)EVDS(70.27)EY(-90.95)AT(-70.27)T(-77.65)DNEEH(-123.49)IQEQS(-164.77)NQDK
TEVDSEYATTDNEEHIQEQS(1)NQDK	A0A0H2XE56;A0A0E1VPZ3	122;119	1	286.37	1	S	2	0.77091	T(-230.98)EVDS(-218.3)EY(-224.13)AT(-190.14)T(-184.22)DNEEH(-123.03)IQEQS(123.03)NQDK
MNAS(0.991)Y(0.001)QT(0.008)R	A0A0H2XE88;A0A0E1VJF2	103;103	0.990901	51.445	1	S	2	-0.054448	MNAS(20.88)Y(-29.92)QT(-20.88)R
CET(0.004)MLS(0.771)ES(0.225)K	A0A0H2XEK9	214	0.771389	55.806	1	S	2	0.51978	CET(-23.08)MLS(5.35)ES(-5.35)K
AAENGIS(0.845)AS(0.155)QLAMHLNENLPEK	A0A0H2XER4;A0A0E1VNM1	758;758	0.844542	69.152	1	S	3	0.18865	AAENGIS(7.35)AS(-7.35)QLAMH(-46.1)LNENLPEK
QHQEGLGVVS(0.459)T(0.459)T(0.083)YK	A0A0H2XER4;A0A0E1VNM1	550;550	0.458686	119.87		S	2	1.375	QH(-95.34)QEGLGVVS(0)T(0)T(-7.44)Y(-59.96)K
NNLS(0.197)INDDH(0.186)S(0.197)NAAMT(0.197)H(0.186)T(0.031)S(0.005)DAIASSDFIIR	A0A0H2XEU4;A0A0E1VKP0	9;9	0.197209	44.811		S	4	-1.0628	NNLS(0)INDDH(-0.26)S(0)NAAMT(0)H(-0.26)T(-8.06)S(-15.66)DAIAS(-28.67)S(-34.48)DFIIR
NNLS(0.197)INDDH(0.186)S(0.197)NAAMT(0.197)H(0.186)T(0.031)S(0.005)DAIASSDFIIR	A0A0H2XEU4;A0A0E1VKP0	15;15	0.197209	44.811		S	4	-1.0628	NNLS(0)INDDH(-0.26)S(0)NAAMT(0)H(-0.26)T(-8.06)S(-15.66)DAIAS(-28.67)S(-34.48)DFIIR
NNLS(0.001)INDDHSNAAMT(0.015)H(0.103)T(0.12)S(0.754)DAIAS(0.003)S(0.004)DFIIR	A0A0H2XEU4;A0A0E1VKP0	23;23	0.753838	70.08	1	S	3	0.55423	NNLS(-28.06)INDDH(-31.85)S(-32.15)NAAMT(-17.11)H(-8.67)T(-7.97)S(7.97)DAIAS(-23.77)S(-23.31)DFIIR
NNLSINDDHSNAAMTHTSDAIAS(0.5)S(0.5)DFIIR	A0A0H2XEU4;A0A0E1VKP0	28;28	0.499999	113.53	1	S	3	0.16817	NNLS(-94.5)INDDH(-94.31)S(-94.5)NAAMT(-90.97)H(-76.86)T(-60.43)S(-55.72)DAIAS(0)S(0)DFIIR
NNLSINDDHSNAAMTHTSDAIAS(0.5)S(0.5)DFIIR	A0A0H2XEU4;A0A0E1VKP0	29;29	0.499999	113.53	1	S	3	0.16817	NNLS(-94.5)INDDH(-94.31)S(-94.5)NAAMT(-90.97)H(-76.86)T(-60.43)S(-55.72)DAIAS(0)S(0)DFIIR
ADKLPS(1)K	A0A0H2XEY2;A0A0E1VRH1	145;152	1	107.57	1	S	2	0.35585	ADKLPS(107.57)K
AVY(0.003)NS(0.997)ILNK	A0A0H2XEY2;A0A0E1VRH1	179;186	0.99664	68.893	1	S	2	1.0316	AVY(-24.72)NS(24.72)ILNK
ETHLVIS(1)NR	A0A0H2XEY2;A0A0E1VRH1	163;170	0.999949	78.513	1	S	2	1.4008	ET(-48.86)H(-44.23)LVIS(44.23)NR
TDAS(1)FWK	A0A0H2XEY2;A0A0E1VRH1	171;178	0.999994	94.114	1	S	2	0.1544	T(-52.55)DAS(52.55)FWK
S(0.999)GAVVAIAH(0.001)ANCMVMLPGGSR	A0A0H2XF86;A0A0E1VNS6	375;375	0.9992	58.92	1	S	3	-2.7337	S(30.97)GAVVAIAH(-30.97)ANCMVMLPGGS(-58.67)R
VAMRPGS(0.969)VT(0.015)T(0.015)VAFVDGK	A0A0H2XF86	288	0.969492	113.69	1	S	2	0.74764	VAMRPGS(18.03)VT(-18.03)T(-18.03)VAFVDGK
VIDHIGAGS(0.999)VS(0.001)DK	A0A0H2XF86	89	0.998774	132.24	1	S	2	-0.040146	VIDH(-71.88)IGAGS(29.11)VS(-29.11)DK
DSYIAEIDAS(1)DAEK	A0A0H2XFA9;A0A0E1VMI4	242;248	1	121.99	1	S	2	-1.145	DS(-103.97)Y(-106.37)IAEIDAS(103.97)DAEK
EADHTLLLHAGPEIAVAS(0.5)T(0.5)K	A0A0H2XFA9;A0A0E1VMI4	399;405	0.499996	68.369	1	S	3	0.016363	EADH(-62.66)T(-62.58)LLLH(-48.61)AGPEIAVAS(0)T(0)K
IYVIAAGT(0.211)S(0.78)YH(0.009)AGLVGK	A0A0H2XFA9;A0A0E1VMI4	302;308	0.779739	109.84	1	S	2	-0.03963	IY(-80.54)VIAAGT(-5.67)S(5.67)Y(-51.16)H(-19.39)AGLVGK
SLT(0.002)IT(0.009)NVAGS(0.87)T(0.059)LS(0.059)R	A0A0H2XFA9;A0A0E1VMI4	377;383	0.870258	56.482	1	S	2	0.16739	S(-35.39)LT(-26.1)IT(-20.05)NVAGS(11.66)T(-11.66)LS(-11.66)R
SLTITNVAGS(0.333)T(0.333)LS(0.333)R	A0A0H2XFA9;A0A0E1VMI4	380;386	0.333233	56.482		S	2	-1.1299	S(-50.14)LT(-45.74)IT(-30.61)NVAGS(0)T(0)LS(0)R
VADS(0.893)S(0.107)DFDGPVGIGHTR	A0A0H2XFA9;A0A0E1VMI4	60;66	0.892549	106.19	1	S	2	0.41948	VADS(9.19)S(-9.19)DFDGPVGIGH(-91.74)T(-95.64)R
VADS(0.5)S(0.5)DFDGPVGIGHTR	A0A0H2XFA9;A0A0E1VMI4	61;67	0.5	90.968	1	S	3	-0.20924	VADS(0)S(0)DFDGPVGIGH(-77.51)T(-83.43)R
WAT(0.017)H(0.011)GVPNH(0.07)ENS(0.466)H(0.385)PH(0.049)QS(0.001)S(0.001)NGR	A0A0H2XFA9;A0A0E1VMI4	85;91	0.465876	126.45		S	4	0.18495	WAT(-14.47)H(-16.19)GVPNH(-8.23)ENS(0.83)H(-0.83)PH(-9.8)QS(-26.37)S(-26.37)NGR
MIS(0.999)IH(0.001)AISTGK	A0A0H2XFB2;A0A0E1VQA5	3;3	0.998629	85.845	1	S	2	-1.2475	MIS(28.7)IH(-28.7)AIS(-49.54)T(-48.7)GK
LRS(1)GYEDAVDYNR	A0A0H2XFD1;A0A0E1VMQ5	261;261	0.999821	117.92	1	S	2	0.49249	LRS(37.47)GY(-37.47)EDAVDY(-75.76)NR
VILDS(0.853)NS(0.147)EYER	A0A0H2XFD5	74	0.852588	75.695	1	S	2	0.64847	VILDS(7.63)NS(-7.63)EY(-37.4)ER
S(1)DIIQFPNSSK	A0A0H2XFI8;A0A0E1VIU1	2;2	0.999942	53.967	1	S	2	0.44992	S(45.35)DIIQFPNS(-45.35)S(-45.35)K
S(0.999)LLLS(0.001)LTK	A0A0H2XFM2;A0A0E1VHC0	300;318	0.999053	67.334	1	S	2	-0.7794	S(30.36)LLLS(-30.36)LT(-45.63)K
SLLLS(0.757)LT(0.243)K	A0A0H2XFM2;A0A0E1VHC0	304;322	0.757292	58.699	1	S	2	-0.63245	S(-44.4)LLLS(4.94)LT(-4.94)K
LIDHTLLKPES(0.333)T(0.333)RT(0.333)QIDQIIDEAK	A0A0H2XFP3;A0A0E1VKF3	16;16	0.333305	91.175		S	4	1.8259	LIDH(-43.06)T(-36.9)LLKPES(0)T(0)RT(0)QIDQIIDEAK
S(1)VCVNPTHVK	A0A0H2XFP3;A0A0E1VKF3;A0A0H2XIA2;A0A0E1VM09	35;35;35;35	1	123.01	1	S	2	-0.52952	S(93.08)VCVNPT(-93.08)H(-108.11)VK
T(0.333)S(0.333)T(0.333)GFAGGGATAEDVK	A0A0H2XFP3;A0A0E1VK47;A0A0H2XIA2	153;18;153	0.333333	109.79		S	2	-0.27462	T(0)S(0)T(0)GFAGGGAT(-92.13)AEDVK
ALGAEIDES(0.352)S(0.352)T(0.052)T(0.089)S(0.155)MK	A0A0H2XFT6;A0A0E1VUP2	142;142	0.352007	112.15		S	2	0.11214	ALGAEIDES(0)S(0)T(-8.3)T(-5.98)S(-3.56)MK
ALGAEIDES(0.123)S(0.73)T(0.123)T(0.021)S(0.004)MK	A0A0H2XFT6;A0A0E1VUP2	143;143	0.730423	188.25	1	S	2	0.0056231	ALGAEIDES(-7.75)S(7.75)T(-7.75)T(-15.47)S(-23.17)MK
AYLGPS(1)DEGNDRLK	A0A0H2XFU2	96	0.999987	60.157	1	S	2	0.25373	AY(-48.81)LGPS(48.81)DEGNDRLK
GIIMDPFNKLS(1)R	A0A0H2XFU2	162	1	124.82	1	S	3	-0.38005	GIIMDPFNKLS(73.02)R
HFVS(0.03)DS(0.558)NNDRS(0.412)NPGK	A0A0H2XFU2	232	0.558045	51.495		S	3	-0.43101	H(-38.61)FVS(-12.72)DS(1.32)NNDRS(-1.32)NPGK
HFVSDSNNDRS(1)NPGK	A0A0H2XFU2	237	0.999862	93.768	1	S	3	-0.066473	H(-76.79)FVS(-51.91)DS(-38.79)NNDRS(38.79)NPGK
LLELENIDMS(1)K	A0A0H2XFW8;A0A0E1VPS6	162;162	1	97.214	1	S	2	0.22848	LLELENIDMS(97.21)K
FYGNDVGEYDIKES(1)NK	A0A0H2XFZ5;A0A0E1VJQ1	397;180	1	126.77	1	S	2	2.6617	FY(-125.46)GNDVGEY(-87.99)DIKES(87.99)NK
ELTCTEYQMS(0.005)NGS(0.991)ILS(0.005)AIK	A0A0H2XG09;A0A0E1VRW5	161;167	0.990852	118.24	1	S	2	-0.77042	ELT(-93.45)CT(-83.31)EY(-71.36)QMS(-23.36)NGS(23.36)ILS(-23.36)AIK
LEYGDQLPS(0.006)NLS(0.994)IAR	A0A0H2XG09;A0A0E1VRW5	34;40	0.994155	138.19	1	S	2	-3.2479	LEY(-98.06)GDQLPS(-22.31)NLS(22.31)IAR
S(1)EMNAVYNVK	A0A0H2XG09;A0A0E1VRW5	2;8	1	113.44	1	S	2	-2.4339	S(89.68)EMNAVY(-89.68)NVK
DVVNQAVNT(0.049)S(0.951)APR	A0A0H2XG16;A0A0E1VJD3	209;209	0.950739	194.59	1	S	2	0.60051	DVVNQAVNT(-12.86)S(12.86)APR
EADASENS(1)VTQSDSASNESK	A0A0H2XG16;A0A0E1VJD3	43;43	0.999997	226.74	1	S	2	0.57466	EADAS(-56.63)ENS(56.63)VT(-61.03)QS(-79.94)DS(-92.96)AS(-108.26)NES(-130.79)K
EADASENSVTQS(0.012)DS(0.952)AS(0.036)NESK	A0A0H2XG16;A0A0E1VJD3	49;49	0.951779	145.88	1	S	2	0.083251	EADAS(-56.52)ENS(-46.84)VT(-39.98)QS(-19.04)DS(14.22)AS(-14.22)NES(-37.17)K
EADASENSVTQSDSAS(0.992)NES(0.008)K	A0A0H2XG16;A0A0E1VJD3	51;51	0.992259	359.91	1	S	2	-0.50331	EADAS(-258.87)ENS(-176.59)VT(-126.76)QS(-74.71)DS(-37.47)AS(21.18)NES(-21.18)K
EADASENSVTQS(0.003)DS(0.028)AS(0.484)NES(0.484)K	A0A0H2XG16;A0A0E1VJD3	54;54	0.48449	47.38		S	3	1.1639	EADAS(-39.08)ENS(-44.41)VT(-35.64)QS(-22.55)DS(-12.36)AS(0)NES(0)K
S(1)NDSSSVSAAPK	A0A0H2XG16;A0A0E1VJD3	56;56	0.999875	103.14	1	S	2	0.31266	S(39.71)NDS(-39.71)S(-48.14)S(-56.24)VS(-70.5)AAPK
SNDS(0.996)S(0.004)SVSAAPK	A0A0H2XG16;A0A0E1VJD3	59;59	0.996111	132.06	1	S	2	0.76543	S(-77.86)NDS(24.13)S(-24.13)S(-43.9)VS(-56.97)AAPK
SNDS(0.096)S(0.865)S(0.037)VS(0.002)AAPK	A0A0H2XG16;A0A0E1VJD3	60;60	0.864764	124.12	1	S	2	0.84351	S(-78.37)NDS(-9.53)S(9.53)S(-13.67)VS(-27.22)AAPK
SNDSS(0.105)S(0.857)VS(0.038)AAPK	A0A0H2XG16;A0A0E1VJD3	61;61	0.856621	117.7	1	S	2	-1.3124	S(-92.32)NDS(-36.21)S(-9.11)S(9.11)VS(-13.53)AAPK
SNDSSS(0.003)VS(0.997)AAPK	A0A0H2XG16;A0A0E1VJD3	63;63	0.996722	114.56	1	S	2	0.90589	S(-104.77)NDS(-65.9)S(-41.1)S(-24.93)VS(24.93)AAPK
LLLDMNRNVS(1)NER	A0A0H2XG46;A0A0E1VNF4	308;308	1	78.486	1	S	2	-0.34014	LLLDMNRNVS(78.49)NER
NS(0.014)IT(0.333)NES(0.333)H(0.303)WT(0.018)NEDEPGLSVYEK	A0A0H2XG46;A0A0E1VNF4	143;143	0.332981	47.808		S	3	0.58531	NS(-13.8)IT(0)NES(0)H(-0.42)WT(-12.79)NEDEPGLS(-39.63)VY(-44.08)EK
TMQDNGIS(0.806)T(0.194)ER	A0A0H2XG46;A0A0E1VNF4	52;52	0.806341	61.235	1	S	2	-0.74172	T(-58.1)MQDNGIS(6.19)T(-6.19)ER
KAS(1)ATVEQTSTAK	A0A0H2XG76;A0A0E1VH84	104;104	0.999709	144.15	1	S	2	0.64848	KAS(35.36)AT(-35.36)VEQT(-76.67)S(-85.62)T(-98.84)AK
ASATVEQT(0.098)S(0.65)T(0.252)AK	A0A0H2XG76;A0A0E1VH84	111;111	0.649512	113.61	1	S	2	1.0916	AS(-98.61)AT(-67.4)VEQT(-8.21)S(4.1)T(-4.1)AK
DIMSVIENGGT(0.001)T(0.003)AQS(0.996)DK	A0A0H2XG76	169	0.995626	183.7	1	S	2	-1.6614	DIMS(-155.61)VIENGGT(-30.46)T(-24.57)AQS(24.57)DK
S(0.437)T(0.437)S(0.125)VDTSSNQSSEDNSENSTIPVNGVR	A0A0H2XG76;A0A0E1VH84	177;177	0.437309	89.381		S	3	0.72696	S(0)T(0)S(-5.44)VDT(-32.05)S(-38.88)S(-38.88)NQS(-40.43)S(-40.43)EDNS(-47.96)ENS(-65.29)T(-72.16)IPVNGVR
S(0.121)T(0.121)S(0.121)VDT(0.121)S(0.121)S(0.121)NQS(0.121)S(0.121)EDNS(0.028)ENS(0.001)TIPVNGVR	A0A0H2XG76;A0A0E1VH84	179;179	0.121469	41.763		S	3	0.57283	S(0)T(0)S(0)VDT(0)S(0)S(0)NQS(0)S(0)EDNS(-6.44)ENS(-23.66)T(-28.51)IPVNGVR
S(0.083)T(0.083)S(0.083)VDT(0.056)S(0.266)S(0.266)NQS(0.063)S(0.063)EDNS(0.039)ENSTIPVNGVR	A0A0H2XG76;A0A0E1VH84	183;183	0.265913	64.68		S	3	0.61613	S(-5.08)T(-5.08)S(-5.08)VDT(-6.76)S(0)S(0)NQS(-6.26)S(-6.26)EDNS(-8.38)ENS(-34.46)T(-38.86)IPVNGVR
S(0.083)T(0.083)S(0.083)VDT(0.056)S(0.266)S(0.266)NQS(0.063)S(0.063)EDNS(0.039)ENSTIPVNGVR	A0A0H2XG76;A0A0E1VH84	184;184	0.265913	64.68		S	3	0.61613	S(-5.08)T(-5.08)S(-5.08)VDT(-6.76)S(0)S(0)NQS(-6.26)S(-6.26)EDNS(-8.38)ENS(-34.46)T(-38.86)IPVNGVR
S(0.121)T(0.121)S(0.121)VDT(0.121)S(0.121)S(0.121)NQS(0.121)S(0.121)EDNS(0.028)ENS(0.001)TIPVNGVR	A0A0H2XG76;A0A0E1VH84	187;187	0.121469	41.763		S	3	0.57283	S(0)T(0)S(0)VDT(0)S(0)S(0)NQS(0)S(0)EDNS(-6.44)ENS(-23.66)T(-28.51)IPVNGVR
S(0.121)T(0.121)S(0.121)VDT(0.121)S(0.121)S(0.121)NQS(0.121)S(0.121)EDNS(0.028)ENS(0.001)TIPVNGVR	A0A0H2XG76;A0A0E1VH84	188;188	0.121469	41.763		S	3	0.57283	S(0)T(0)S(0)VDT(0)S(0)S(0)NQS(0)S(0)EDNS(-6.44)ENS(-23.66)T(-28.51)IPVNGVR
IVNHPYLITEQS(1)DRMGYR	A0A0H2XG79;A0A0E1VH45	176;208	0.999936	108.25	1	S	3	0.038502	IVNH(-73.75)PY(-88.16)LIT(-53.12)EQS(42.3)DRMGY(-42.3)R
NLIIGT(0.195)S(0.805)K	A0A0H2XGB3;A0A0E1VR71	201;211	0.804513	67.704	1	S	2	0.26878	NLIIGT(-6.14)S(6.14)K
SDLS(1)MAQLR	A0A0H2XGB3;A0A0E1VR71	210;220	0.999883	74.841	1	S	2	1.2091	S(-39.3)DLS(39.3)MAQLR
IICGILQQDS(1)GEIK	A0A0H2XGC6	57	1	150.26	1	S	2	0.13539	IICGILQQDS(150.26)GEIK
LVT(0.001)ENIS(0.999)K	A0A0H2XGC6	10	0.998999	50.297	1	S	2	-1.1644	LVT(-29.99)ENIS(29.99)K
YDENT(0.007)KFS(0.817)DH(0.176)R	A0A0H2XGD8;A0A0E1VLR1	223;223	0.817395	58.32	1	S	3	-0.84169	Y(-52.84)DENT(-20.73)KFS(6.68)DH(-6.68)R
DTT(0.001)NKPVDT(0.439)S(0.439)RPT(0.056)VVS(0.064)PK	A0A0H2XGE9;A0A0E1VPV1	181;181	0.439421	52.169		S	3	0.088667	DT(-32.79)T(-25.33)NKPVDT(0)S(0)RPT(-8.97)VVS(-8.37)PK
HLDLDQIPPIS(1)VAAK	A0A0H2XGE9;A0A0E1VPV1	572;572	1	121.24	1	S	2	0.13162	H(-102.83)LDLDQIPPIS(102.83)VAAK
WAFRS(0.988)IT(0.012)EDK	A0A0H2XGE9;A0A0E1VPV1	556;556	0.988348	91.937	1	S	2	-0.6144	WAFRS(19.29)IT(-19.29)EDK
DAH(0.009)QS(0.973)LLAT(0.019)R	A0A0H2XGF8;A0A0E1VIF4	546;546	0.972541	51.726	1	S	2	-1.6971	DAH(-20.5)QS(17.14)LLAT(-17.14)R
IVREES(1)ELEDAFHR	A0A0H2XGF8;A0A0E1VIF4	178;178	1	78.234	1	S	3	-1.3427	IVREES(68.76)ELEDAFH(-68.76)R
RPKPDYELASIPT(0.016)VS(0.403)S(0.291)S(0.291)K	A0A0H2XGF8;A0A0E1VIF4	501;501	0.402798	92.039		S	3	-0.024998	RPKPDY(-64.46)ELAS(-41.64)IPT(-14.15)VS(1.41)S(-1.41)S(-1.41)K
PDYELASIPT(0.05)VS(0.317)S(0.317)S(0.317)K	A0A0H2XGF8;A0A0E1VIF4	502;502	0.316631	92.039		S	2	-0.47851	PDY(-75.06)ELAS(-35.79)IPT(-8.01)VS(0)S(0)S(0)K
RPKPDYELASIPTVS(0.021)S(0.258)S(0.721)K	A0A0H2XGF8;A0A0E1VIF4	503;503	0.720593	103.35	1	S	3	-0.24191	RPKPDY(-94.7)ELAS(-61.9)IPT(-32.99)VS(-15.31)S(-4.46)S(4.46)K
S(1)FGNSEVYIER	A0A0H2XGF8;A0A0E1VIF4	194;194	0.999988	78.324	1	S	2	-1.2933	S(49.37)FGNS(-49.37)EVY(-67.57)IER
VVEVAPS(0.012)VGLS(0.329)S(0.329)T(0.329)LR	A0A0H2XGF8	251	0.32943	59.607		S	2	0.80907	VVEVAPS(-14.49)VGLS(0)S(0)T(0)LR
VVEVAPS(0.012)VGLS(0.329)S(0.329)T(0.329)LR	A0A0H2XGF8	252	0.32943	59.607		S	2	0.80907	VVEVAPS(-14.49)VGLS(0)S(0)T(0)LR
IELDDIQPS(0.625)S(0.375)R	A0A0H2XGG6;A0A0E1VJN4	300;177	0.624768	56.414	1	S	2	-1.1264	IELDDIQPS(2.21)S(-2.21)R
IELDDIQPS(0.5)S(0.5)R	A0A0H2XGG6;A0A0E1VJN4	301;178	0.5	49.774	1	S	2	-0.59068	IELDDIQPS(0)S(0)R
KAS(1)VLSGGEK	A0A0H2XGG6;A0A0E1VJN4	439;316	0.999991	106.79	1	S	2	0.23369	KAS(50.23)VLS(-50.23)GGEK
MLFS(1)GEEVK	A0A0H2XGG6;A0A0E1VJN4	430;307	1	67.704	1	S	2	-0.055068	MLFS(67.7)GEEVK
NADIS(0.934)QT(0.065)YR	A0A0H2XGG7;A0A0E1VTX0	193;200	0.934406	58.274	1	S	2	-0.90442	NADIS(11.54)QT(-11.54)Y(-39.17)R
VTVQS(1)QQAR	A0A0H2XGG9;A0A0E1VM25	307;307	0.999997	81.771	1	S	2	1.7356	VT(-55.73)VQS(55.73)QQAR
MINS(1)NIR	A0A0H2XGL6	4	1	43.808	1	S	2	0.52919	MINS(43.81)NIR
EQNMS(0.006)LS(0.994)ELAR	A0A0H2XGM4	23	0.994365	113.77	1	S	2	-1.4898	EQNMS(-22.47)LS(22.47)ELAR
TEYLLGFAEREES(0.813)T(0.187)K	A0A0H2XGM4	74	0.812573	59.607	1	S	2	0.51	T(-52.67)EY(-46.2)LLGFAEREES(6.37)T(-6.37)K
IQQLQHH(0.008)FGS(0.548)H(0.444)K	A0A0H2XGQ8;A0A0E1VNS4	13;13	0.54771	68.044	1	S	3	1.0399	IQQLQH(-32.15)H(-18.56)FGS(0.91)H(-0.91)K
AHKQS(1)LER	A0A0H2XGS8;A0A0E1VIH7	283;283	0.999989	56.013	1	S	2	-0.53624	AH(-49.41)KQS(49.41)LER
ALDQHIS(1)DLNQQR	A0A0H2XGS8;A0A0E1VIH7	622;622	0.999869	189.09	1	S	2	1.4969	ALDQH(-38.83)IS(38.83)DLNQQR
DELQS(0.001)NIGWS(0.82)ET(0.148)H(0.025)H(0.006)DVDSSEAMK	A0A0H2XGS8	357	0.81984	78.429	1	S	3	-0.68756	DELQS(-32.01)NIGWS(7.45)ET(-7.45)H(-15.11)H(-21.08)DVDS(-36.87)S(-36.87)EAMK
DELYLS(0.712)S(0.288)K	A0A0H2XGS8;A0A0E1VIH7	596;596	0.712349	96.143	1	S	2	1.0366	DELY(-68.6)LS(3.94)S(-3.94)K
GRHDELQS(0.81)T(0.19)VENVK	A0A0H2XGS8;A0A0E1VIH7	584;584	0.81017	68.123	1	S	3	0.064462	GRH(-45.13)DELQS(6.3)T(-6.3)VENVK
HNLNQLS(1)K	A0A0H2XGS8;A0A0E1VIH7	233;233	1	81.95	1	S	2	0.736	H(-75.65)NLNQLS(75.65)K
IEDNAVH(0.003)S(0.992)ELDS(0.005)VEEK	A0A0H2XGS8;A0A0E1VIH7	406;406	0.992102	105.46	1	S	2	-0.83427	IEDNAVH(-24.75)S(23.36)ELDS(-23.36)VEEK
IEDNAVH(0.009)S(0.035)ELDS(0.956)VEEK	A0A0H2XGS8;A0A0E1VIH7	410;410	0.956089	44.998	1	S	2	0.14963	IEDNAVH(-20.08)S(-14.42)ELDS(14.42)VEEK
QLES(1)QIREEEAK	A0A0H2XGS8;A0A0E1VIH7	196;196	1	54.772	1	S	2	2.1307	QLES(54.77)QIREEEAK
S(1)QFVYFNK	A0A0H2XGS8;A0A0E1VIH7	648;648	1	89.886	1	S	2	0.3475	S(65.25)QFVY(-65.25)FNK
S(0.991)Y(0.008)VSEQIK	A0A0H2XGS8;A0A0E1VIH7	371;371	0.991475	79.489	1	S	2	-1.156	S(20.71)Y(-20.71)VS(-39.94)EQIK
VHLAEIGHPVIGDPLYGDS(0.84)T(0.16)LR	A0A0H2XGV5;A0A0E1VIF1	244;244	0.839937	124.28	1	S	3	0.3623	VH(-121.71)LAEIGH(-100.89)PVIGDPLY(-61.92)GDS(7.2)T(-7.2)LR
QH(0.005)T(0.311)S(0.551)S(0.096)S(0.036)DDERAEIAT(0.001)SNQDQETNSSK	A0A0H2XGW3	8	0.55076	115.2	1	S	3	-0.35996	QH(-20.04)T(-2.48)S(2.48)S(-7.57)S(-11.91)DDERAEIAT(-29.42)S(-38.13)NQDQET(-82.08)NS(-87.18)S(-87.02)K
QH(0.002)T(0.025)S(0.137)S(0.698)S(0.137)DDERAEIATSNQDQETNSSK	A0A0H2XGW3	9	0.697999	83.701	1	S	3	-0.41004	QH(-24.47)T(-14.5)S(-7.07)S(7.07)S(-7.07)DDERAEIAT(-32.82)S(-38.89)NQDQET(-64.21)NS(-67.91)S(-67.69)K
QH(0.035)T(0.241)S(0.241)S(0.241)S(0.241)DDERAEIAT(0.001)S(0.001)NQDQETNSSK	A0A0H2XGW3	10	0.240687	71.54		S	4	-0.45966	QH(-8.42)T(0)S(0)S(0)S(0)DDERAEIAT(-22.67)S(-22.67)NQDQET(-60.23)NS(-69.37)S(-69.32)K
QH(0.026)T(0.162)S(0.162)S(0.162)S(0.162)DDERAEIAT(0.162)S(0.162)NQDQETNSSK	A0A0H2XGW3	20	0.162319	57.578		S	4	0.31886	QH(-7.94)T(0)S(0)S(0)S(0)DDERAEIAT(0)S(0)NQDQET(-46.27)NS(-54.03)S(-55.35)K
VVKDEDS(1)EFNDGK	A0A0H2XGW5;A0A0E1VUZ4	625;625	1	242.91	1	S	2	0.14087	VVKDEDS(158.81)EFNDGK
DMQGEPNY(0.003)S(0.499)S(0.499)QIAYEIDK	A0A0H2XGW5;A0A0E1VUZ4	549;549	0.498545	86.488		S	2	2.9044	DMQGEPNY(-22.38)S(0)S(0)QIAY(-41.98)EIDK
DMQGEPNY(0.005)S(0.172)S(0.824)QIAYEIDK	A0A0H2XGW5;A0A0E1VUZ4	550;550	0.823566	114.52	1	S	2	3.393	DMQGEPNY(-22.31)S(-6.81)S(6.81)QIAY(-56.83)EIDK
EADKS(0.999)DEKDEPAH(0.001)QQAPNIEK	A0A0H2XGW5	671	0.999071	64.27	1	S	4	0.36439	EADKS(30.32)DEKDEPAH(-30.32)QQAPNIEK
EQLEDGQRDES(1)EDRKEEK	A0A0H2XGW5;A0A0E1VUZ4	652;652	1	120.9	1	S	3	0.27917	EQLEDGQRDES(46.35)EDRKEEK
VRFS(1)DVAGADEEK	A0A0H2XGW5;A0A0E1VUZ4	165;165	1	163.91	1	S	2	-0.70995	VRFS(163.91)DVAGADEEK
SMVTQYGMS(1)K	A0A0H2XGW5;A0A0E1VUZ4	521;521	0.999997	97.911	1	S	2	-0.084282	S(-93.04)MVT(-63.42)QY(-55.71)GMS(55.71)K
S(0.993)Y(0.007)EEIRK	A0A0H2XGW5;A0A0E1VUZ4	635;635	0.993063	68.625	1	S	2	0.91875	S(21.56)Y(-21.56)EEIRK
IIDCLET(0.023)AH(0.062)T(0.315)RLQLLS(0.599)K	A0A0H2XH08	105	0.59924	57.009	1	S	3	0.18978	IIDCLET(-14.1)AH(-9.85)T(-2.79)RLQLLS(2.79)K
HASDNQQAIS(0.064)S(0.936)NQQIIR	A0A0H2XH53	133	0.935983	129.2	1	S	3	-2.0365	H(-118.43)AS(-113.92)DNQQAIS(-11.65)S(11.65)NQQIIR
IKPS(0.229)NET(0.229)T(0.229)S(0.229)S(0.054)T(0.013)S(0.018)IPIS	A0A0H2XH81;A0A0E1VNG7	130;133	0.228609	53.3		S	2	0.071215	IKPS(0)NET(0)T(0)S(0)S(-6.26)T(-12.36)S(-10.98)IPIS(-51.75)
IKPS(0.01)NET(0.01)T(0.044)S(0.234)S(0.234)T(0.234)S(0.234)IPIS	A0A0H2XH81;A0A0E1VNG7	135;138	0.233861	56.569		S	2	0.42144	IKPS(-13.54)NET(-13.54)T(-7.27)S(0)S(0)T(0)S(0)IPIS(-43.37)
IKPS(0.01)NET(0.01)T(0.044)S(0.234)S(0.234)T(0.234)S(0.234)IPIS	A0A0H2XH81;A0A0E1VNG7	136;139	0.233861	56.569		S	2	0.42144	IKPS(-13.54)NET(-13.54)T(-7.27)S(0)S(0)T(0)S(0)IPIS(-43.37)
IKPS(0.01)NET(0.01)T(0.044)S(0.234)S(0.234)T(0.234)S(0.234)IPIS	A0A0H2XH81;A0A0E1VNG7	138;141	0.233861	56.569		S	2	0.42144	IKPS(-13.54)NET(-13.54)T(-7.27)S(0)S(0)T(0)S(0)IPIS(-43.37)
IKPSNETTSSTSIPIS(1)	A0A0H2XH81;A0A0E1VNG7	142;145	0.999936	59.542	1	S	2	0.51419	IKPS(-53.76)NET(-53.76)T(-53.76)S(-48.88)S(-48.88)T(-48.88)S(-48.88)IPIS(48.88)
NFES(1)LMR	A0A0H2XH81;A0A0E1VNG7	96;99	1	50.607	1	S	2	0.1346	NFES(50.61)LMR
Y(0.001)KS(0.999)EQLILDER	A0A0H2XH81	84	0.999133	82.543	1	S	2	0.68293	Y(-30.62)KS(30.62)EQLILDER
HLIIAS(0.629)RLS(0.371)K	A0A0H2XH88;A0A0E1VNF1	242;244	0.628958	74.944	1	S	3	0.88872	H(-71.37)LIIAS(2.29)RLS(-2.29)K
HLIIAS(0.499)RLS(0.501)K	A0A0H2XH88;A0A0E1VNF1	245;247	0.50088	61.815	1	S	3	-0.4703	H(-50.33)LIIAS(-0.02)RLS(0.02)K
ALVSEGIQQGH(0.043)MS(0.957)LQYK	A0A0H2XH90;A0A0E1VXC3	380;380	0.957452	93.909	1	S	2	2.4943	ALVS(-65.82)EGIQQGH(-13.52)MS(13.52)LQY(-73.71)K
SLES(1)FFRNK	A0A0H2XH92	491	0.999996	70.056	1	S	2	0.096211	S(-54.41)LES(54.41)FFRNK
S(1)FNDLEK	A0A0H2XHB0;A0A0E1VNQ7	107;108	1	81.525	1	S	2	-0.14836	S(81.53)FNDLEK
AIS(1)QFVGPNK	A0A0H2XHC2;A0A0E1VLB6	133;147	1	77.062	1	S	2	0.49412	AIS(77.06)QFVGPNK
AS(1)IVVEAANGPTTPEATR	A0A0H2XHC2;A0A0E1VLB6	309;323	0.999883	48.053		S	2	-0.014575	AS(42.97)IVVEAANGPT(-42.97)T(-42.97)PEAT(-47.98)R
RDS(1)FGTVTNLFEETISNK	A0A0H2XHC2;A0A0E1VLB6	264;278	0.999999	616.08	1	S	2	-0.81945	RDS(60.59)FGT(-60.59)VT(-148.11)NLFEET(-357.91)IS(-421.78)NK
FNSPGFITGKPIVLGGS(0.635)H(0.365)GRDR	A0A0H2XHC2;A0A0E1VLB6	183;197	0.634588	98.565	1	S	4	0.66672	FNS(-77.04)PGFIT(-64.4)GKPIVLGGS(2.4)H(-2.4)GRDR
QMS(0.991)IH(0.009)EVER	A0A0H2XHC2;A0A0E1VLB6	117;131	0.991097	91.725	1	S	2	1.792	QMS(20.47)IH(-20.47)EVER
QMSIHEVERLS(1)R	A0A0H2XHC2;A0A0E1VLB6	125;139	0.99976	76.357	1	S	2	0.20767	QMS(-49.89)IH(-36.4)EVERLS(36.4)R
S(1)FFLDDNAK	A0A0H2XHE0;A0A0E1VUT0	124;124	1	41.164	1	S	2	-0.74336	S(41.16)FFLDDNAK
DEGDIYIT(0.007)S(0.993)EQK	A0A0H2XHF0;A0A0E1VXJ9	308;308	0.993299	161.48	1	S	2	-0.46719	DEGDIY(-79.67)IT(-21.71)S(21.71)EQK
FLS(1)RQMQNDLANFAK	A0A0H2XHF0;A0A0E1VXJ9	418;418	1	50.284	1	S	2	0.64882	FLS(50.28)RQMQNDLANFAK
LDT(0.004)LES(0.996)AR	A0A0H2XHF0;A0A0E1VXJ9	225;225	0.995853	63.426	1	S	2	1.6421	LDT(-23.8)LES(23.8)AR
QQS(1)LAITHCYFK	A0A0H2XHF0;A0A0E1VXJ9	341;341	0.999999	94.122	1	S	2	0.35027	QQS(63.56)LAIT(-63.56)H(-71.48)CY(-72.75)FK
GQS(1)LGAVDGHK	A0A0H2XHF1;A0A0E1VLI5	174;174	1	152.38	1	S	2	1.0621	GQS(109.95)LGAVDGH(-109.95)K
NDRS(1)QRPAR	A0A0H2XHF1;A0A0E1VLI5	721;721	1	50.354	1	S	3	-0.28211	NDRS(50.35)QRPAR
GVHTLGS(1)LATDGYENAR	A0A0H2XHJ5;A0A0E1VT19	66;69	0.999993	186.95	1	S	2	2.2247	GVH(-89.96)T(-68.62)LGS(51.58)LAT(-51.58)DGY(-136.67)ENAR
WLNVS(0.809)S(0.16)T(0.032)AR	A0A0H2XHJ5;A0A0E1VT19	379;382	0.808858	114.89	1	S	2	0.32456	WLNVS(7.05)S(-7.05)T(-14.08)AR
EAFVT(0.016)ES(0.984)MK	A0A0H2XHJ8;A0A0E1VJX3	251;251	0.983653	78.136	1	S	2	-0.34813	EAFVT(-17.79)ES(17.79)MK
RNS(0.996)VDY(0.002)VRPS(0.001)ES(0.001)YISVQGHPQNPQIFGK	A0A0H2XHK4	162	0.996089	52.777	1	S	4	1.542	RNS(27.28)VDY(-27.28)VRPS(-31.68)ES(-31.68)Y(-36.67)IS(-36.26)VQGH(-36.11)PQNPQIFGK
DGHFVQDVNMEEGVAS(0.92)DT(0.04)T(0.04)IVTVDHK	A0A0H2XHM2;A0A0E1VP69	210;210	0.919912	122.77	1	S	3	-0.015998	DGH(-104.91)FVQDVNMEEGVAS(13.63)DT(-13.63)T(-13.63)IVT(-34.48)VDH(-54.51)K
ILIS(0.019)S(0.593)H(0.388)K	A0A0H2XHM2;A0A0E1VP69	177;177	0.592936	64.42	1	S	2	0.079116	ILIS(-15)S(1.84)H(-1.84)K
KS(0.199)S(0.772)LRDT(0.028)Y(0.001)FNINQR	A0A0H2XHM2;A0A0E1VP69	276;276	0.771529	51.495	1	S	3	2.658	KS(-5.88)S(5.88)LRDT(-14.41)Y(-28.04)FNINQR
S(1)LVNELDMR	A0A0H2XHM2;A0A0E1VP69	164;164	1	195.27	1	S	2	0.094126	S(195.27)LVNELDMR
DVRS(1)MNPVELR	A0A0H2XHM3	68	1	55.567	1	S	2	3.8367	DVRS(52.28)MNPVELR
ADNNLGQS(0.059)FS(0.941)FIK	A0A0H2XHP6;A0A0E1VR59	65;65	0.941141	70.622	1	S	2	0.23433	ADNNLGQS(-12.04)FS(12.04)FIK
EKQS(1)IIGQIK	A0A0H2XHQ4	105	1	155.47	1	S	2	0.59824	EKQS(71.03)IIGQIK
LGS(0.972)T(0.028)ADASEFENK	A0A0H2XHQ4;A0A0E1VLD3	193;193	0.972123	133.15	1	S	2	-0.32285	LGS(15.42)T(-15.42)ADAS(-68.42)EFENK
LGSTADAS(1)EFENK	A0A0H2XHQ4;A0A0E1VLD3	198;198	0.999973	105.03	1	S	2	0.36042	LGS(-51.82)T(-46.98)ADAS(46.98)EFENK
LRS(0.996)LS(0.004)NVDIK	A0A0H2XHQ4;A0A0E1VLD3	392;392	0.996376	107.53	1	S	2	0.70014	LRS(24.39)LS(-24.39)NVDIK
SLS(1)NVDIK	A0A0H2XHQ4;A0A0E1VLD3	394;394	0.999943	102.52	1	S	2	-0.7053	S(-42.42)LS(42.42)NVDIK
MTIQDILS(1)K	A0A0H2XHQ4;A0A0E1VLD3	189;189	1	94.616	1	S	2	-1.0061	MT(-85.13)IQDILS(85.13)K
EEVANHVQH(0.002)GT(0.191)IES(0.807)ILR	A0A0H2XHT2	148	0.806595	47.392	1	S	3	2.3142	EEVANH(-34.84)VQH(-25.78)GT(-6.26)IES(6.26)ILR
IS(1)DMFPRDK	A0A0H2XHW3	110	1	49.35	1	S	2	-0.17553	IS(49.35)DMFPRDK
NDYPS(0.014)GYS(0.829)H(0.125)GS(0.032)IR	A0A0H2XHW3	166	0.828963	83.204	1	S	2	2.5323	NDY(-57.16)PS(-17.64)GY(-41.8)S(8.22)H(-8.22)GS(-14.17)IR
NDYPSGYS(0.011)H(0.168)GS(0.821)IRFK	A0A0H2XHW3	169	0.821018	90.316	1	S	3	-0.74923	NDY(-62.86)PS(-42.56)GY(-45.63)S(-18.72)H(-6.89)GS(6.89)IRFK
Y(0.002)IT(0.297)S(0.641)NEFNT(0.058)GRFY(0.002)YAENK	A0A0H2XHW3	137	0.641343	80.979	1	S	2	0.52315	Y(-26.28)IT(-3.34)S(3.34)NEFNT(-10.45)GRFY(-25.53)Y(-34.39)AENK
GS(0.001)YVGS(0.999)CVPDRDIPR	A0A0H2XI08	311	0.999305	71.692	1	S	2	-0.68157	GS(-31.67)Y(-48.32)VGS(31.67)CVPDRDIPR
S(0.264)S(0.264)S(0.207)T(0.264)Y(0.001)IGNFMAIPHGDPEK	A0A0H2XI14;A0A0E1VME6	532;532	0.264288	132.05		S	2	0.046336	S(0)S(0)S(-1.07)T(0)Y(-27.18)IGNFMAIPH(-61.09)GDPEK
S(0.264)S(0.264)S(0.207)T(0.264)Y(0.001)IGNFMAIPHGDPEK	A0A0H2XI14;A0A0E1VME6	533;533	0.264288	132.05		S	2	0.046336	S(0)S(0)S(-1.07)T(0)Y(-27.18)IGNFMAIPH(-61.09)GDPEK
YTHIQS(1)YK	A0A0H2XI14;A0A0E1VME6	81;81	1	123.79	1	S	2	0.51686	Y(-116.64)T(-96.46)H(-69.25)IQS(69.25)Y(-76.71)K
DGEIIDFS(1)AGK	A0A0H2XI24	296	1	106.01	1	S	2	-0.57271	DGEIIDFS(104.87)AGK
S(0.587)H(0.413)YYDEDPSVISNEQR	A0A0H2XI40;A0A0E1VUB6	2;2	0.586809	175.39	1	S	3	-0.26639	S(1.52)H(-1.52)Y(-62.43)Y(-70.26)DEDPS(-111.12)VIS(-159.51)NEQR
SHYYDEDPS(0.999)VIS(0.001)NEQR	A0A0H2XI40;A0A0E1VUB6	10;10	0.998502	120.3	1	S	2	1.8867	S(-88.24)H(-88.66)Y(-77.75)Y(-62.47)DEDPS(28.24)VIS(-28.24)NEQR
VS(0.016)PH(0.254)H(0.302)S(0.36)IT(0.067)MLDVNHR	A0A0H2XI40;A0A0E1VUB6	86;86	0.359777	58.831		S	4	-0.072022	VS(-13.4)PH(-1.5)H(-0.76)S(0.76)IT(-7.28)MLDVNH(-50.01)R
NNPELERS(1)LK	A0A0H2XI52;A0A0E1VZ65	76;76	1	120.57	1	S	3	-0.11638	NNPELERS(50.46)LK
QALVQS(1)VK	A0A0H2XI52;A0A0E1VZ65	33;33	1	107.95	1	S	2	0.46485	QALVQS(107.95)VK
RGEGIYLVGTES(1)K	A0A0H2XI57;A0A0E1VMK4	157;162	1	170.11	1	S	2	0.33371	RGEGIY(-136.49)LVGT(-63.94)ES(63.94)K
LDQVFS(1)EIER	A0A0H2XI57	436	1	99.215	1	S	2	-1.3944	LDQVFS(64.12)EIER
GEETNRVEGFES(0.999)GADDYIVK	A0A0H2XI68;A0A0E1VJB2	94;94	0.999368	63.272	1	S	3	-1.4023	GEET(-33.18)NRVEGFES(33.18)GADDY(-38.19)IVK
GEETNRVEGFESGADDYIVKPFS(1)PR	A0A0H2XI68;A0A0E1VJB2	105;105	1	170.44	1	S	3	-0.28298	GEET(-151.67)NRVEGFES(-131.81)GADDY(-106.86)IVKPFS(106.86)PR
TQS(0.998)T(0.001)TVEQSEPHAR	A0A0H2XI68;A0A0E1VJB2	122;122	0.998408	191.19	1	S	2	-0.57038	T(-35.76)QS(28.78)T(-28.78)T(-52.98)VEQS(-126.15)EPH(-155.53)AR
RTQSTTVEQS(0.999)EPH(0.001)AR	A0A0H2XI68;A0A0E1VJB2	128;128	0.998617	86.727	1	S	3	-1.8758	RT(-56.31)QS(-56.83)T(-57.34)T(-48.27)VEQS(28.65)EPH(-28.65)AR
S(0.617)H(0.383)LVNLCK	A0A0H2XI69;A0A0E1VJN5	269;269	0.617147	104.05	1	S	2	1.3791	S(2.07)H(-2.07)LVNLCK
TVIT(0.016)S(0.836)S(0.148)GFIK	A0A0H2XI69;A0A0E1VJN5	172;172	0.836041	74.841	1	S	2	-0.28085	T(-55.86)VIT(-17.31)S(7.51)S(-7.51)GFIK
S(1)YFCGQLDVPLTDTGTK	A0A0H2XI74;A0A0E1VLC8	22;22	0.999949	123.36	1	S	2	-0.68721	S(42.89)Y(-42.89)FCGQLDVPLT(-115.82)DT(-121.29)GT(-122.29)K
LFNNS(1)DFEK	A0A0H2XI93	11	1	90.108	1	S	2	-0.090742	LFNNS(90.11)DFEK
ATLPNEDVVES(0.998)DPS(0.001)TTK	A0A0H2XIC6;A0A0E1VJH6	359;366	0.998278	208.59	1	S	2	0.030291	AT(-175.59)LPNEDVVES(28.27)DPS(-28.27)T(-37.33)T(-42.92)K
ATLPNEDVVESDPS(0.918)T(0.075)T(0.006)K	A0A0H2XIC6;A0A0E1VJH6	362;369	0.918498	278.27	1	S	2	0.50759	AT(-253.39)LPNEDVVES(-36.59)DPS(10.88)T(-10.88)T(-21.6)K
KDQLLQS(1)LNEGDVIDGK	A0A0H2XIC6;A0A0E1VJH6	190;197	1	124.2	1	S	3	-1.7399	KDQLLQS(41.35)LNEGDVIDGK
FNGIIPIS(0.704)QLS(0.101)T(0.101)H(0.082)H(0.012)IDSPSEVVK	A0A0H2XIC6;A0A0E1VJH6	47;54	0.704401	144.26	1	S	4	-0.46942	FNGIIPIS(8.45)QLS(-8.45)T(-8.45)H(-9.34)H(-17.57)IDS(-38.91)PS(-47.9)EVVK
FNGIIPISQLS(0.856)T(0.126)H(0.015)H(0.002)IDSPSEVVK	A0A0H2XIC6;A0A0E1VJH6	50;57	0.855787	167.67	1	S	3	-0.382	FNGIIPIS(-34.1)QLS(8.32)T(-8.32)H(-17.5)H(-25.47)IDS(-38.17)PS(-43.51)EVVK
IKS(1)IDRDTER	A0A0H2XIC6;A0A0E1VJH6	249;256	0.999699	58.098	1	S	3	-1.5043	IKS(35.21)IDRDT(-35.21)ER
ILGIDEENERVS(0.994)LS(0.006)IK	A0A0H2XIC6;A0A0E1VJH6	344;351	0.993758	72.175	1	S	2	-2.0791	ILGIDEENERVS(22.02)LS(-22.02)IK
SIDRDT(0.008)ERIS(0.981)LS(0.011)IK	A0A0H2XIC6;A0A0E1VJH6	258;265	0.98053	79.837	1	S	3	0.12965	S(-45.96)IDRDT(-20.86)ERIS(19.35)LS(-19.35)IK
S(0.987)Y(0.002)S(0.011)YLQEK	A0A0H2XIC6;A0A0E1VJH6	97;104	0.986953	117.31	1	S	2	-0.23053	S(19.35)Y(-28.02)S(-19.35)Y(-48.14)LQEK
SYS(1)YLQEK	A0A0H2XIC6;A0A0E1VJH6	99;106	0.999996	131.52	1	S	2	-0.2376	S(-57.12)Y(-67.37)S(57.12)Y(-57.99)LQEK
TEEFNES(1)MINDIK	A0A0H2XIC6;A0A0E1VJH6	8;15	1	206.18	1	S	2	-0.44813	T(-152.5)EEFNES(152.5)MINDIK
VEFDEENETGAYILS(1)RR	A0A0H2XIC6;A0A0E1VJH6	88;95	0.999999	142.98	1	S	3	0.8771	VEFDEENET(-62.75)GAY(-133.23)ILS(62.75)RR
EAGIYES(0.999)LLT(0.001)VNK	A0A0H2XIE1	296	0.998989	164.13	1	S	2	0.61668	EAGIY(-78.32)ES(29.95)LLT(-29.95)VNK
MGHAGAIIS(1)GGK	A0A0H2XIE1;A0A0E1VJW9	253;253	1	134.49	1	S	2	-0.14997	MGH(-110.45)AGAIIS(110.45)GGK
TAATPSEIGS(0.869)T(0.131)LIEAAK	A0A0H2XIE1;A0A0E1VJW9	282;282	0.869211	134.85	1	S	2	0.92099	T(-101.66)AAT(-74.65)PS(-50.89)EIGS(8.23)T(-8.23)LIEAAK
TLNS(1)CGVK	A0A0H2XIE1;A0A0E1VJW9	268;268	0.99999	81.95	1	S	2	-0.018277	T(-49.81)LNS(49.81)CGVK
VMVQGIT(0.084)GS(0.831)T(0.084)ALFHTK	A0A0H2XIE1;A0A0E1VJW9	19;19	0.831062	142.1	1	S	3	-1.058	VMVQGIT(-9.94)GS(9.94)T(-9.94)ALFH(-38.1)T(-37.38)K
IEEGES(1)QVHALLR	A0A0H2XIF0	38	0.999825	148.68	1	S	2	0.45002	IEEGES(37.56)QVH(-37.56)ALLR
EMGS(0.997)T(0.003)TAIGMNVAIPHAK	A0A0H2XII5	556	0.996938	165.49	1	S	2	-0.21748	EMGS(25.15)T(-25.15)T(-48.72)AIGMNVAIPH(-93.69)AK
H(0.035)S(0.038)H(0.286)LNKPS(0.308)H(0.286)VFDQQT(0.048)MIITDHDMSR	A0A0H2XII5;A0A0E1VPG6	505;505	0.307779	68.104		S	5	-0.94284	H(-9.42)S(-9.12)H(-0.32)LNKPS(0.32)H(-0.32)VFDQQT(-8.07)MIIT(-50.16)DH(-61.88)DMS(-65.79)R
YVEHT(0.002)S(0.995)H(0.002)LK	A0A0H2XII5;A0A0E1VPG6	543;543	0.995153	132.44	1	S	2	-1.7459	Y(-121.21)VEH(-38.77)T(-26.08)S(26.08)H(-26.43)LK
IINQDAPIYQS(0.975)ET(0.025)NYHSK	A0A0H2XII5;A0A0E1VPG6	106;106	0.974794	186.75	1	S	2	0.20521	IINQDAPIY(-74.46)QS(15.94)ET(-15.94)NY(-101.4)H(-39.06)S(-35.4)K
IINQDAPIYQSET(0.001)NYH(0.26)S(0.739)K	A0A0H2XII5;A0A0E1VPG6	112;112	0.739006	149.95	1	S	2	0.72899	IINQDAPIY(-107.48)QS(-47.57)ET(-31.45)NY(-91.91)H(-4.53)S(4.53)K
ILQRLS(1)K	A0A0H2XII5;A0A0E1VPG6	622;622	1	114.89	1	S	2	0.36626	ILQRLS(77.73)K
QVDLS(1)RFVGK	A0A0H2XII5;A0A0E1VPG6	70;70	1	79.201	1	S	2	-0.20667	QVDLS(58.74)RFVGK
VT(0.001)T(0.03)FS(0.911)AS(0.057)AQPR	A0A0H2XIJ3;A0A0E1VKW7	198;205	0.91142	73.848	1	S	2	-0.91888	VT(-31.15)T(-14.76)FS(12)AS(-12)AQPR
VTTFSAS(1)AQPR	A0A0H2XIJ3;A0A0E1VKW7	200;207	0.999938	144.57	1	S	2	-0.43283	VT(-91.36)T(-60.37)FS(-42.17)AS(42.17)AQPR
IFLAQS(0.5)GGS(0.5)REGLNFK	A0A0H2XIK8	150	0.5	46.621	1	S	3	-0.57358	IFLAQS(0)GGS(0)REGLNFK
IFLAQS(0.5)GGS(0.5)REGLNFK	A0A0H2XIK8	153	0.5	46.621	1	S	3	-0.57358	IFLAQS(0)GGS(0)REGLNFK
GELNLAYS(1)RLGK	A0A0H2XIP2;A0A0E1VJX1	314;314	0.999937	139.78	1	S	2	0.88517	GELNLAY(-42.04)S(42.04)RLGK
ALS(1)LDDTNGFVK	A0A0H2XIQ2;A0A0E1VSG9	390;390	1	106.49	1	S	2	-0.58706	ALS(69.07)LDDT(-69.07)NGFVK
GEAYFVDNNS(1)LRVMDEK	A0A0H2XIQ2;A0A0E1VSG9	126;126	0.999995	93.754	1	S	2	0.32061	GEAY(-52.7)FVDNNS(52.7)LRVMDEK
GLLEVDKQS(1)R	A0A0H2XIQ2;A0A0E1VSG9	302;302	1	58.676	1	S	2	-0.41088	GLLEVDKQS(58.68)R
NGIIAT(0.114)GS(0.886)RPIEIPNFK	A0A0H2XIQ2	149	0.886121	87.932	1	S	2	2.091	NGIIAT(-8.91)GS(8.91)RPIEIPNFK
RVIDS(0.977)T(0.023)GALNLQEVPGK	A0A0H2XIQ2;A0A0E1VSG9	166;166	0.97677	144.5	1	S	2	1.5366	RVIDS(16.24)T(-16.24)GALNLQEVPGK
S(0.999)AQT(0.001)YNFK	A0A0H2XIQ2;A0A0E1VSG9	134;134	0.998965	65.157	1	S	2	-0.31038	S(29.96)AQT(-29.96)Y(-45.8)NFK
ADS(1)YVQPFEIGKPIVSHVVAK	A0A0H2XIR0;A0A0E1VQR6	58;59	0.999772	116.72	1	S	3	0.25861	ADS(36.42)Y(-36.42)VQPFEIGKPIVS(-105.77)H(-106.21)VVAK
VPVCGAIS(0.782)S(0.217)YNH(0.001)PEADIGPR	A0A0H2XIR0;A0A0E1VQR6	246;247	0.781514	108.56	1	S	2	0.86564	VPVCGAIS(5.56)S(-5.56)Y(-57.35)NH(-27.24)PEADIGPR
VPVCGAIS(0.152)S(0.824)YNH(0.024)PEADIGPR	A0A0H2XIR0;A0A0E1VQR6	247;248	0.82382	109.05	1	S	3	-0.80589	VPVCGAIS(-7.34)S(7.34)Y(-54.94)NH(-15.32)PEADIGPR
GFS(1)QRVVEDLAK	A0A0H2XIR5;A0A0H2XHH2;A0A0E1VKG1	110;110;110	1	130.61	1	S	2	-0.058084	GFS(119.22)QRVVEDLAK
AQGVS(1)VAPVQK	A0A0H2XIT2	387	1	54.005	1	S	2	0.15324	AQGVS(54.01)VAPVQK
ADVS(1)NRDDVFNAVR	A0A0H2XIT3;A0A0E1VP63	63;63	1	97.2	1	S	2	-2.2718	ADVS(97.2)NRDDVFNAVR
VNMGQGVPFQNDS(0.55)S(0.45)ELLINMPSK	A0A0H2XIT6;A0A0E1VIH4	49;49	0.549763	58.015	1	S	3	-0.94313	VNMGQGVPFQNDS(0.87)S(-0.87)ELLINMPS(-38.03)K
VNMGQGVPFQNDS(0.5)S(0.5)ELLINMPSK	A0A0H2XIT6;A0A0E1VIH4	50;50	0.499784	49.094		S	3	-0.99578	VNMGQGVPFQNDS(0)S(0)ELLINMPS(-30.74)K
KS(0.991)DEPIALT(0.005)Y(0.004)DETGTDVNFGALTAK	A0A0H2XIW4	186	0.990911	80.342	1	S	3	-4.1655	KS(23.2)DEPIALT(-23.2)Y(-23.62)DET(-44.4)GT(-56.43)DVNFGALT(-79.68)AK
S(0.775)RVAT(0.225)LK	A0A0H2XIW4;A0A0E1VQH8	150;131	0.775343	60.91	1	S	2	-1.1332	S(5.38)RVAT(-5.38)LK
S(0.001)FS(0.999)DGIRK	A0A0H2XIY5;A0A0E1VJS5	218;228	0.999218	61.679	1	S	2	0.71371	S(-31.07)FS(31.07)DGIRK
DGS(0.93)T(0.069)T(0.001)WDPSK	A0A0H2XIY8;A0A0E1VJ95	87;87	0.929824	56.936	1	S	2	2.6267	DGS(11.28)T(-11.28)T(-29.79)WDPS(-53.78)K
GINES(1)VVGK	A0A0H2XIY8;A0A0E1VJ95	57;57	1	78.655	1	S	2	-3.1441	GINES(78.66)VVGK
EGHIYTEVS(0.01)DS(0.989)VVHGSDR	A0A0H2XJ51	107	0.988954	143.93	1	S	3	0.54985	EGH(-77.6)IY(-86.14)T(-47.17)EVS(-19.78)DS(19.78)VVH(-32.97)GS(-39.33)DR
MNEVNQS(0.764)S(0.216)NT(0.019)WVGT(0.001)LTK	A0A0H2XJ51	7	0.764283	62.658	1	S	2	1.2925	MNEVNQS(5.48)S(-5.48)NT(-16.12)WVGT(-31.01)LT(-34.63)K
QLVS(0.5)S(0.5)ENNFNIQELPTAR	A0A0H2XJ51	21	0.499997	60.628	1	S	2	-3.3205	QLVS(0)S(0)ENNFNIQELPT(-48.99)AR
QLVS(0.5)S(0.5)ENNFNIQELPTAR	A0A0H2XJ51	22	0.499997	60.628	1	S	2	-3.3205	QLVS(0)S(0)ENNFNIQELPT(-48.99)AR
Y(0.001)AS(0.764)S(0.235)ELK	A0A0H2XJ54;A0A0E1VLN4	85;91	0.764425	44.377	1	S	2	-1.1594	Y(-30.6)AS(5.12)S(-5.12)ELK
YAS(0.03)S(0.97)ELK	A0A0H2XJ54;A0A0E1VLN4	86;92	0.970392	71.877	1	S	2	-0.71954	Y(-51.4)AS(-15.16)S(15.16)ELK
RFS(1)YIDDEANNHLR	A0A0H2XJ57	272	0.999976	161.86	1	S	3	-0.76134	RFS(46.13)Y(-46.13)IDDEANNH(-124.74)LR
SALYGNQS(1)R	A0A0H2XJ58;A0A0E1VTU5	320;320	0.999959	69.451	1	S	2	0.43536	S(-54.04)ALY(-44.3)GNQS(44.3)R
ALS(0.959)H(0.041)FEK	A0A0H2XJ71;A0A0E1VLB0	59;59	0.95852	66.504	1	S	2	0.51624	ALS(13.64)H(-13.64)FEK
AVPDAPHEALLCLDATT(0.001)GQNALS(0.999)QAR	A0A0H2XJ83;A0A0E1VK93	322;322	0.998588	43.24		S	3	0.11564	AVPDAPH(-40.79)EALLCLDAT(-34.69)T(-30.04)GQNALS(30.04)QAR
LEDT(0.128)H(0.099)S(0.769)EGS(0.003)TQDANDLAENAEVK	A0A0H2XJ83	37	0.769281	157.73	1	S	3	-0.31236	LEDT(-7.79)H(-8.89)S(7.79)EGS(-23.7)T(-51.95)QDANDLAENAEVK
LEDT(0.001)H(0.001)S(0.004)EGS(0.842)T(0.152)QDANDLAENAEVK	A0A0H2XJ83	40	0.841597	140.57	1	S	3	0.38136	LEDT(-29.79)H(-30.56)S(-22.74)EGS(7.42)T(-7.42)QDANDLAENAEVK
S(0.985)LT(0.015)EEQGQDK	A0A0H2XJ83;A0A0E1VK93	22;22	0.985411	162.68	1	S	2	0.84621	S(18.3)LT(-18.3)EEQGQDK
S(1)IINTSQDFEK	A0A0H2XJA9;A0A0E1VIX5	6;13	1	149.38	1	S	2	-0.51499	S(85.47)IINT(-85.47)S(-100.62)QDFEK
SIINT(0.05)S(0.95)QDFEK	A0A0H2XJA9;A0A0E1VIX5	11;18	0.949685	132.56	1	S	2	1.0203	S(-103.81)IINT(-12.76)S(12.76)QDFEK
AVES(1)EYNHDERTEEEPSVLSR	A0A0H2XJD9;A0A0E1VKI2	221;221	0.999979	87.952	1	S	3	-0.17586	AVES(47.43)EY(-57.08)NH(-47.43)DERT(-63.04)EEEPS(-73.46)VLS(-73.46)R
RAVESEYNHDERTEEEPS(0.999)VLS(0.001)R	A0A0H2XJD9;A0A0E1VKI2	234;234	0.999497	156.28	1	S	4	0.050552	RAVES(-119.64)EY(-110.68)NH(-85.96)DERT(-57.29)EEEPS(33)VLS(-33)R
AVESEYNH(0.001)DERT(0.023)EEEPS(0.129)VLS(0.847)R	A0A0H2XJD9;A0A0E1VKI2	237;237	0.8471	102.67	1	S	4	-0.85229	AVES(-49.82)EY(-55.99)NH(-31.53)DERT(-15.58)EEEPS(-8.18)VLS(8.18)R
NQPS(0.992)AVS(0.008)QR	A0A0H2XJD9;A0A0E1VKI2	303;303	0.991781	89.679	1	S	2	-0.75847	NQPS(20.82)AVS(-20.82)QR
NQPS(0.016)AVS(0.984)QR	A0A0H2XJD9;A0A0E1VKI2	306;306	0.984289	60.305	1	S	2	-0.11111	NQPS(-17.97)AVS(17.97)QR
QIYNNDIS(1)EER	A0A0H2XJD9;A0A0E1VKI2	324;324	0.999994	92.575	1	S	2	1.8358	QIY(-52.23)NNDIS(52.23)EER
QIYNNDIS(0.002)EERNS(0.838)S(0.16)EVK	A0A0H2XJD9;A0A0E1VKI2	329;329	0.837902	127.83	1	S	2	1.5476	QIY(-106.06)NNDIS(-26.25)EERNS(7.19)S(-7.19)EVK
QIYNNDIS(0.022)EERNS(0.407)S(0.571)EVK	A0A0H2XJD9;A0A0E1VKI2	330;330	0.570898	90.22	1	S	3	-0.64304	QIY(-80.31)NNDIS(-14.19)EERNS(-1.47)S(1.47)EVK
QKS(0.499)T(0.499)EELGIEDDGY(0.001)YAEPEVDPK	A0A0H2XJD9	246	0.499209	60.036		S	3	-0.78635	QKS(0)T(0)EELGIEDDGY(-25.63)Y(-33.62)AEPEVDPK
S(0.852)NT(0.148)VYDQEQERDK	A0A0H2XJD9;A0A0E1VKI2	198;198	0.852304	162.7	1	S	2	0.48259	S(7.61)NT(-7.61)VY(-100.07)DQEQERDK
QS(1)DQLNALK	A0A0H2XJE5;A0A0E1VKH6	34;34	1	107.98	1	S	2	-1.16	QS(78.1)DQLNALK
S(0.573)GLNY(0.364)T(0.061)ILH(0.001)PGALTNAAGSGK	A0A0H2XJE5;A0A0E1VKH6	144;144	0.572628	57.804	1	S	2	-0.61036	S(1.96)GLNY(-1.96)T(-9.69)ILH(-25.98)PGALT(-39.21)NAAGS(-51.91)GK
IDTEPY(0.003)S(0.888)VH(0.108)LAGELK	A0A0H2XJF4;A0A0E1VKQ6	48;48	0.887972	101.62	1	S	2	1.2147	IDT(-33.78)EPY(-24.29)S(9.14)VH(-9.14)LAGELK
EEAS(1)ANNLSDISQEAQEVQEAK	A0A0H2XJG9	165	1	321.92	1	S	2	-0.60164	EEAS(159.15)ANNLS(-159.15)DIS(-238.83)QEAQEVQEAK
EEASANNLS(1)DISQEAQEVQEAK	A0A0H2XJG9	170	0.999998	252.83	1	S	2	-0.21506	EEAS(-69.23)ANNLS(58.56)DIS(-58.56)QEAQEVQEAK
EEASANNLSDIS(1)QEAQEVQEAK	A0A0H2XJG9	173	0.999966	168.55	1	S	2	0.52994	EEAS(-72.12)ANNLS(-44.72)DIS(44.72)QEAQEVQEAK
EAQAEKDS(1)DTLTK	A0A0H2XJG9	192	0.999729	258.41	1	S	2	0.80152	EAQAEKDS(35.66)DT(-35.66)LT(-87.16)K
NDVS(1)ETETVNIDNK	A0A0H2XJG9	265	0.999988	368.44	1	S	2	1.2726	NDVS(49.1)ET(-49.1)ET(-90.68)VNIDNK
VEVS(1)KPESQAER	A0A0H2XJG9	207	0.999998	125.53	1	S	2	0.33742	VEVS(57.53)KPES(-57.53)QAER
VEVSKPES(1)QAER	A0A0H2XJG9	211	1	185.32	1	S	2	-0.66751	VEVS(-63.76)KPES(63.76)QAER
GLGVIS(0.5)S(0.5)R	A0A0H2XJH0	340	0.5	49.715	1	S	2	-0.50138	GLGVIS(0)S(0)R
GLGVIS(0.346)S(0.654)R	A0A0H2XJH0	341	0.653631	55.441	1	S	2	1.7832	GLGVIS(-2.76)S(2.76)R
AGAIVIDNS(0.5)S(0.5)QWR	A0A0H2XJP5;A0A0E1VHM2	95;95	0.5	100.55	1	S	2	-0.43636	AGAIVIDNS(0)S(0)QWR
AGAIVIDNS(0.5)S(0.5)QWR	A0A0H2XJP5;A0A0E1VHM2	96;96	0.5	100.55	1	S	2	-0.43636	AGAIVIDNS(0)S(0)QWR
NCES(0.969)FS(0.031)K	A0A0H2XJQ0	507	0.969287	58.433	1	S	2	0.0028783	NCES(14.99)FS(-14.99)K
LMDS(0.857)T(0.143)ELHDK	A0A0H2XJW8;A0A0E1VM77	293;293	0.856656	107.06	1	S	2	1.0227	LMDS(7.77)T(-7.77)ELH(-34.85)DK
NDAILS(0.01)DELNH(0.035)AS(0.955)IIDGCR	A0A0H2XJW8;A0A0E1VM77	137;137	0.955112	57.147	1	S	3	-0.99466	NDAILS(-19.92)DELNH(-14.34)AS(14.34)IIDGCR
S(1)IVFPTVPR	A0A0H2XJW8;A0A0E1VM77	352;352	0.999967	51.762	1	S	2	1.3049	S(44.83)IVFPT(-44.83)VPR
T(0.412)S(0.559)H(0.026)S(0.003)AIMSR	A0A0H2XJZ3;A0A0E1VSM0	190;190	0.558803	79.974	1	S	2	0.12539	T(-1.32)S(1.32)H(-13.38)S(-22.63)AIMS(-51.8)R
TS(0.001)H(0.388)S(0.521)AIMS(0.09)R	A0A0H2XJZ3;A0A0E1VSM0	192;192	0.520852	78.655	1	S	2	1.1558	T(-35.41)S(-28.3)H(-1.28)S(1.28)AIMS(-7.62)R
TSHS(0.001)AIMS(0.999)R	A0A0H2XJZ3;A0A0E1VSM0	196;196	0.998661	130.98	1	S	2	0.027319	T(-87.74)S(-70.46)H(-42.3)S(-28.92)AIMS(28.92)R
FNS(1)AIEASK	A0A0H2XJZ3;A0A0E1VSM0	47;47	0.999992	98.898	1	S	2	-2.2185	FNS(50.71)AIEAS(-50.71)K
FNSAIEAS(1)K	A0A0H2XJZ3;A0A0E1VSM0	52;52	0.999999	112.94	1	S	2	-0.050735	FNS(-61.66)AIEAS(61.66)K
MS(0.499)ERVS(0.499)Y(0.001)LYQPYNPSILR	A0A0H2XJZ3;A0A0E1VSM0	469;469	0.499288	60.747		S	3	0.23328	MS(0)ERVS(0)Y(-26.47)LY(-32.27)QPY(-52.04)NPS(-59.18)ILR
MS(0.499)ERVS(0.499)Y(0.001)LYQPYNPSILR	A0A0H2XJZ3;A0A0E1VSM0	473;473	0.499288	60.747		S	3	0.23328	MS(0)ERVS(0)Y(-26.47)LY(-32.27)QPY(-52.04)NPS(-59.18)ILR
DDQTNLS(0.998)VNS(0.002)LK	A0A0H2XK12;A0A0E1VIS3	541;541	0.997995	131.26	1	S	2	1.3335	DDQT(-46.97)NLS(27.01)VNS(-27.01)LK
DDQTNLSVNS(1)LK	A0A0H2XK12;A0A0E1VIS3	544;544	0.999808	118.13	1	S	2	-0.55981	DDQT(-77.36)NLS(-37.17)VNS(37.17)LK
DLQS(0.875)S(0.122)FS(0.003)NK	A0A0H2XK12	773	0.875348	78.655	1	S	2	0.22216	DLQS(8.56)S(-8.56)FS(-25.33)NK
DLQS(0.028)S(0.897)FS(0.075)NK	A0A0H2XK12	774	0.89685	58.592	1	S	2	0.96949	DLQS(-15.05)S(10.77)FS(-10.77)NK
DLQS(0.004)S(0.021)FS(0.975)NK	A0A0H2XK12	776	0.975271	66.056	1	S	2	1.4318	DLQS(-23.72)S(-16.76)FS(16.76)NK
IIDQLEQLGYVS(0.011)S(0.892)ANGS(0.097)K	A0A0H2XK12;A0A0E1VIS3	1255;1255	0.891918	150.59	1	S	2	-0.095207	IIDQLEQLGY(-121.26)VS(-19.08)S(9.63)ANGS(-9.63)K
IIDQLEQLGYVSS(0.001)ANGS(0.999)K	A0A0H2XK12;A0A0E1VIS3	1259;1259	0.99888	159.8	1	S	2	0.35688	IIDQLEQLGY(-126.61)VS(-36.44)S(-30.48)ANGS(30.48)K
IPVS(0.5)KPS(0.5)EK	A0A0H2XK12;A0A0E1VIS3	207;207	0.5	57.347	1	S	2	1.9094	IPVS(0)KPS(0)EK
IPVS(0.021)KPS(0.979)EK	A0A0H2XK12;A0A0E1VIS3	210;210	0.979285	64.64	1	S	2	-0.065917	IPVS(-16.75)KPS(16.75)EK
ISQQS(1)IK	A0A0H2XK12;A0A0E1VIS3	124;124	0.999833	63.397	1	S	2	-0.80586	IS(-37.78)QQS(37.78)IK
MPAS(0.962)QAT(0.029)PS(0.004)S(0.004)R	A0A0H2XK12	653	0.962433	53.252	1	S	2	1.0713	MPAS(15.23)QAT(-15.23)PS(-23.44)S(-23.44)R
MPASQAT(0.072)PS(0.808)S(0.119)R	A0A0H2XK12	658	0.80824	87.001	1	S	2	-0.2564	MPAS(-41.12)QAT(-10.48)PS(8.31)S(-8.31)R
MPAS(0.002)QAT(0.054)PS(0.394)S(0.55)R	A0A0H2XK12	659	0.550104	116.55	1	S	2	0.04587	MPAS(-24.89)QAT(-10.08)PS(-1.45)S(1.45)R
NAS(1)EMHVDAPK	A0A0H2XK12;A0A0E1VIS3	496;496	0.999927	98.337	1	S	2	-0.64968	NAS(41.38)EMH(-41.38)VDAPK
QLS(0.001)DDEVT(0.036)VS(0.762)NVT(0.163)S(0.036)QH(0.002)QSALQHNVEVNDKDELK	A0A0H2XK12;A0A0E1VIS3	418;418	0.761571	79.29	1	S	4	-1.3535	QLS(-28.07)DDEVT(-13.25)VS(6.7)NVT(-6.7)S(-13.25)QH(-26.08)QS(-32.31)ALQH(-38.27)NVEVNDKDELK
QLS(0.005)DDEVT(0.009)VS(0.095)NVT(0.384)S(0.384)QH(0.087)QS(0.029)ALQH(0.008)NVEVNDKDELK	A0A0H2XK12;A0A0E1VIS3	422;422	0.383719	78.542		S	4	0.1727	QLS(-18.72)DDEVT(-16.45)VS(-6.08)NVT(0)S(0)QH(-6.44)QS(-11.26)ALQH(-16.6)NVEVNDKDELK
QLSDDEVTVS(0.006)NVT(0.025)S(0.103)QH(0.413)QS(0.446)ALQH(0.007)NVEVNDKDELK	A0A0H2XK12;A0A0E1VIS3	426;426	0.44585	78.542		S	4	0.29566	QLS(-31.57)DDEVT(-32.64)VS(-18.52)NVT(-12.55)S(-6.37)QH(-0.33)QS(0.33)ALQH(-18.17)NVEVNDKDELK
RPFNVVMT(0.006)PS(0.994)DK	A0A0H2XK12;A0A0E1VIS3	618;618	0.993831	50.354	1	S	2	-1.738	RPFNVVMT(-22.07)PS(22.07)DK
TNDVNDNHVVEDS(0.822)S(0.178)MNEIEK	A0A0H2XK12	559	0.82186	79.445	1	S	3	0.28438	T(-71.86)NDVNDNH(-48.47)VVEDS(6.64)S(-6.64)MNEIEK
TNDVNDNH(0.005)VVEDS(0.263)S(0.733)MNEIEK	A0A0H2XK12	560	0.732719	40.086	1	S	3	-0.3448	T(-35.67)NDVNDNH(-22.07)VVEDS(-4.46)S(4.46)MNEIEK
TNQQDVATNQAVQT(0.065)S(0.935)K	A0A0H2XK12;A0A0E1VIS3	804;804	0.935029	221.34	1	S	2	-0.37704	T(-201.81)NQQDVAT(-88.54)NQAVQT(-11.58)S(11.58)K
VNVPELKPVQS(1)K	A0A0H2XK12;A0A0E1VIS3	642;642	1	63.76		S	2	4.359	VNVPELKPVQS(63.76)K
FNNVES(1)AINR	A0A0H2XK99;A0A0E1VKK6	28;28	1	91.549	1	S	2	2.1828	FNNVES(91.55)AINR
IAGIPS(1)NK	A0A0H2XK99;A0A0E1VKK6	161;161	1	56.258	1	S	2	-0.63969	IAGIPS(50.8)NK
LSLDIPS(0.693)NH(0.301)RPVT(0.005)S(0.001)DK	A0A0H2XKA6;A0A0E1VR51	312;312	0.692768	108.58	1	S	2	0.77201	LS(-75.88)LDIPS(3.62)NH(-3.62)RPVT(-21.06)S(-27.95)DK
LSLDIPS(0.263)NH(0.218)RPVT(0.227)S(0.292)DK	A0A0H2XKA6;A0A0E1VR51	319;319	0.291876	62.203		S	3	0.58849	LS(-48.92)LDIPS(-0.45)NH(-1.26)RPVT(-1.1)S(0.45)DK
LSLDIPS(0.048)NH(0.194)RPVT(0.18)S(0.18)DKNS(0.398)K	A0A0H2XKA6;A0A0E1VR51	323;323	0.398359	40.682		S	4	0.24195	LS(-39.35)LDIPS(-9.21)NH(-3.12)RPVT(-3.45)S(-3.45)DKNS(3.12)K
DFIANVS(0.911)H(0.089)ELR	A0A0H2XKD9;A0A0E1VMN2	373;334	0.910561	77.597	1	S	2	-0.68374	DFIANVS(10.08)H(-10.08)ELR
HQDDELS(0.333)FS(0.333)T(0.333)FK	A0A0H2XKF4;A0A0E1VHE0	205;205	0.333333	57.567		S	2	-0.39641	H(-53.52)QDDELS(0)FS(0)T(0)FK
HQDDELS(0.333)FS(0.333)T(0.333)FK	A0A0H2XKF4;A0A0E1VHE0	207;207	0.333333	57.567		S	2	-0.39641	H(-53.52)QDDELS(0)FS(0)T(0)FK
ELAEADHT(0.001)S(0.5)S(0.5)DAQEFMETLK	A0A0H2XKG5;A0A0E1VH39	383;383	0.49964	92.977		S	2	-1.6518	ELAEADH(-52.13)T(-28.47)S(0)S(0)DAQEFMET(-49.19)LK
ELAEADHT(0.001)S(0.5)S(0.5)DAQEFMETLK	A0A0H2XKG5;A0A0E1VH39	384;384	0.49964	92.977		S	2	-1.6518	ELAEADH(-52.13)T(-28.47)S(0)S(0)DAQEFMET(-49.19)LK
HIYS(1)IYRK	A0A0H2XKG5;A0A0E1VH39	254;254	0.999621	73.248	1	S	2	1.2822	H(-36.3)IY(-38.67)S(36.3)IY(-50.8)RK
H(0.006)S(0.031)YGPS(0.963)RDWLK	A0A0H2XKG5;A0A0E1VH39	469;469	0.963312	53.754	1	S	3	-0.74669	H(-22.23)S(-14.95)Y(-38.38)GPS(14.95)RDWLK
S(0.976)YH(0.024)IAYEAHK	A0A0H2XKG5;A0A0E1VH39	38;38	0.975886	122.69	1	S	2	-0.26865	S(16.07)Y(-52.88)H(-16.07)IAY(-106.15)EAH(-101.02)K
S(0.977)Y(0.021)LS(0.002)ADEYEYVLK	A0A0H2XKG5;A0A0E1VH39	25;25	0.976644	55.291		S	2	1.9414	S(16.58)Y(-16.58)LS(-27.24)ADEY(-46.39)EY(-49.95)VLK
RS(0.998)S(0.002)VPVLIVK	A0A0H2XKH6	135	0.997989	117.2	1	S	2	0.4425	RS(26.96)S(-26.96)VPVLIVK
RS(0.148)S(0.852)VPVLIVK	A0A0H2XKH6	136	0.851613	107.09	1	S	2	1.7052	RS(-7.59)S(7.59)VPVLIVK
LVTQQT(0.004)KLS(0.996)K	Q2FF21;A8YY73;A0A0E1VMB9	135;135;135	0.995542	120.77	1	S	2	-0.31564	LVT(-82.18)QQT(-23.49)KLS(23.49)K
ATVLDAVEDS(0.901)S(0.099)IEAGLRR	Q2FEX4;A8YYC5	230;230	0.901264	177.74	1	S	3	-0.56301	AT(-106.21)VLDAVEDS(9.6)S(-9.6)IEAGLRR
ATVLDAVEDS(0.5)S(0.5)IEAGLRR	Q2FEX4;A8YYC5	231;231	0.5	149.94	1	S	3	0.38611	AT(-130.22)VLDAVEDS(0)S(0)IEAGLRR
SIVPS(0.923)IT(0.041)H(0.035)DR	Q2FKP8;A8YYT1;A0A0E1VMC0	475;475;475	0.923023	45.077	1	S	2	-0.060223	S(-33.93)IVPS(13.48)IT(-13.48)H(-14.19)DR
ELGIS(1)DVHAQLMPEDK	Q2FKI2;A8YZ02	535;535	0.999839	197.06	1	S	2	-0.060236	ELGIS(37.93)DVH(-37.93)AQLMPEDK
QMVADLLS(1)R	Q2FKI2;A8YZ02	509;509	1	46.955	1	S	2	-0.097676	QMVADLLS(46.95)R
TGTLT(0.001)EGNFS(0.515)VNH(0.475)Y(0.001)ES(0.008)FK	Q2FKI2;A8YZ02	378;378	0.514893	53.553	1	S	3	-0.091704	T(-40.62)GT(-40.75)LT(-26.06)EGNFS(0.35)VNH(-0.35)Y(-29.99)ES(-17.85)FK
FQNQS(1)FK	Q2FJQ7;A8YZI1;A0A0E1VNF5	380;380;380	1	54.436	1	S	2	-0.13598	FQNQS(54.44)FK
LFNQNDS(1)VK	Q2FJQ7;A8YZI1	363;363	1	120.77	1	S	2	1.0576	LFNQNDS(120.77)VK
GALDT(0.08)S(0.92)GVDGR	Q2FJ95;A8YZP3;A0A0E1VM74	118;118;130	0.920167	99.732	1	S	2	1.7954	GALDT(-10.62)S(10.62)GVDGR
KPNS(1)ALR	Q2FJ95;A8YZP3;A0A0E1VM74	60;60;72	1	83.948	1	S	2	-0.0017226	KPNS(76.94)ALR
NEMTDLQS(0.821)T(0.105)H(0.074)K	Q2FJ74;A8YZR4;A0A0E1VLM3	38;38;38	0.82101	159.08	1	S	2	0.81824	NEMT(-66.1)DLQS(8.92)T(-8.92)H(-10.47)K
TEFDLS(0.872)T(0.128)R	Q2FJ74;A8YZR4;A0A0E1VLM3	7;7;7	0.871731	66.056	1	S	2	-1.3181	T(-51.24)EFDLS(8.32)T(-8.32)R
TNEQFEES(1)YDK	Q2FIA5;A8Z076;A0A0E1VSM9	105;105;105	1	116.54	1	S	2	0.54887	T(-108.89)NEQFEES(89.21)Y(-89.21)DK
VEHYDMIIEGVGT(0.016)H(0.011)PNS(0.973)K	Q2FIA5;A8Z076;A0A0E1VSM9	243;243;243	0.972952	83.245	1	S	3	-3.0977	VEH(-81.75)Y(-78.72)DMIIEGVGT(-17.79)H(-19.52)PNS(17.79)K
AS(0.5)S(0.5)FKPTNNVIYFK	Q2FI62;A8Z0B9;A0A0E1VKT4	73;73;73	0.5	150.26	1	S	2	-0.047766	AS(0)S(0)FKPT(-75.59)NNVIY(-140.83)FK
AS(0.074)S(0.926)FKPTNNVIYFK	Q2FI62;A8Z0B9;A0A0E1VKT4	74;74;74	0.925879	150.26	1	S	3	-0.066804	AS(-10.97)S(10.97)FKPT(-52.18)NNVIY(-89.75)FK
DGDLDS(1)VIEQVR	Q2FI62;A8Z0B9;A0A0E1VKT4	50;50;50	1	186.58	1	S	2	1.3037	DGDLDS(173.76)VIEQVR
S(1)FQEAVDSYR	Q2FI62;A8Z0B9;A0A0E1VKT4	12;12;12	1	171.32	1	S	2	0.75644	S(146.97)FQEAVDS(-146.97)Y(-164.87)R
SFQEAVDS(1)YR	Q2FI62;A8Z0B9;A0A0E1VKT4	19;19;19	1	124.21	1	S	2	-0.38557	S(-100.71)FQEAVDS(75)Y(-75)R
FFEALGDNS(0.532)Y(0.031)S(0.437)MPEDGYNGK	Q2FJ29;A8Z117;A0A0E1VLU6	193;193;193	0.532183	52.887	1	S	2	-0.2993	FFEALGDNS(0.86)Y(-12.31)S(-0.86)MPEDGY(-40.72)NGK
FFEALGDNS(0.017)Y(0.007)S(0.977)MPEDGYNGK	Q2FJ29;A8Z117;A0A0E1VLU6	195;195;195	0.976615	97.579	1	S	2	0.26252	FFEALGDNS(-17.69)Y(-21.59)S(17.69)MPEDGY(-66.26)NGK
GDQFGHVNES(1)K	Q2FJ29;A8Z117;A0A0E1VLU6	118;118;118	1	113.95	1	S	2	-0.61524	GDQFGH(-69.33)VNES(69.33)K
S(0.368)PDS(0.316)H(0.316)FDFDMELAK	Q2FJ29;A8Z117;A0A0E1VLU6	411;411;411	0.368123	89.013		S	2	-0.91439	S(0.66)PDS(-0.66)H(-0.66)FDFDMELAK
S(0.052)PDS(0.521)H(0.427)FDFDMELAK	Q2FJ29;A8Z117;A0A0E1VLU6	414;414;414	0.521439	107.37	1	S	2	-0.70247	S(-10.03)PDS(0.87)H(-0.87)FDFDMELAK
VADFEPTIES(0.995)AAEH(0.005)R	Q2FJ29;A8Z117;A0A0E1VLU6	486;486;486	0.995294	101.67	1	S	3	-0.78062	VADFEPT(-37.15)IES(23.43)AAEH(-23.43)R
DFVNALPTLPDS(1)K	Q2FIL9;A8Z1A2;A0A0E1VJC2	32;32;65	1	179.56	1	S	2	-0.22556	DFVNALPT(-67.13)LPDS(67.13)K
HGMTPIICVGET(0.001)DEERES(0.999)GK	Q2FIL9;A8Z1A2;A0A0E1VJC2	138;138;171	0.998887	145.55	1	S	3	-0.83695	H(-122.78)GMT(-115.41)PIICVGET(-29.53)DEERES(29.53)GK
IQYGGS(1)VKPNNIK	Q2FIL9;A8Z1A2;A0A0E1VJC2	215;215;248	1	92.906	1	S	2	0.11092	IQY(-65.18)GGS(65.18)VKPNNIK
QTIADLS(0.654)S(0.346)K	Q2FIL9;A8Z1A2;A0A0E1VJC2	200;200;233	0.653619	44.097	1	S	2	-1.0816	QT(-37.12)IADLS(2.76)S(-2.76)K
S(0.33)S(0.33)T(0.33)S(0.011)EDANEMCAFVR	Q2FIL9;A8Z1A2;A0A0E1VJC2	179;179;212	0.329598	158.58		S	2	-1.0343	S(0)S(0)T(0)S(-14.69)EDANEMCAFVR
S(0.33)S(0.33)T(0.33)S(0.011)EDANEMCAFVR	Q2FIL9;A8Z1A2;A0A0E1VJC2	180;180;213	0.329598	158.58		S	2	-1.0343	S(0)S(0)T(0)S(-14.69)EDANEMCAFVR
AVPNELKYS(1)K	Q2FII7;A8Z1D8;A0A0E1VTK2	10;10;10	0.999873	52.693	1	S	2	0.87152	AVPNELKY(-38.97)S(38.97)K
Y(0.07)Y(0.07)ES(0.743)GVT(0.116)AGDFMGAY(0.001)K	Q2FHY3;A8Z1N7	32;32	0.743043	40.589	1	S	2	-1.1717	Y(-10.26)Y(-10.26)ES(8.07)GVT(-8.07)AGDFMGAY(-29.06)K
MINSAPQS(0.439)ES(0.389)YAT(0.171)R	Q2FHD9;A8Z1X0;A0A0E1VHV8	328;328;360	0.439437	124.62		S	2	1.1538	MINS(-54.7)APQS(0.53)ES(-0.53)Y(-71.41)AT(-4.09)R
MINSAPQS(0.017)ES(0.73)YAT(0.254)R	Q2FHD9;A8Z1X0;A0A0E1VHV8	330;330;362	0.729683	151.9	1	S	2	0.88968	MINS(-59.09)APQS(-16.44)ES(4.59)Y(-64.56)AT(-4.59)R
QTQS(0.999)ICS(0.001)ELK	Q2FHD9;A8Z1X0;A0A0E1VHV8	109;109;141	0.998666	119.45	1	S	2	-2.2422	QT(-47.89)QS(28.8)ICS(-28.8)ELK
QT(0.001)QS(0.009)ICS(0.991)ELK	Q2FHD9;A8Z1X0;A0A0E1VHV8	112;112;144	0.990529	67.252	1	S	2	-2.121	QT(-31.59)QS(-20.52)ICS(20.52)ELK
S(0.5)T(0.5)FINSMIGR	Q2FG63;A8Z2J4;A0A0E1VIW8	39;39;39	0.5	70.977	1	S	2	0.49077	S(0)T(0)FINS(-58.75)MIGR
FQEHGHRPIVLIGGGTGMIGDPS(0.347)GKS(0.652)EER	Q2FG09;A8Z2P6;A0A0E1VIU3	85;85;85	0.652365	40.017	1	S	4	-1.7156	FQEH(-39.25)GH(-39.25)RPIVLIGGGT(-32.06)GMIGDPS(-2.74)GKS(2.74)EER
IS(0.008)QALFS(0.992)GDLK	Q2FG09;A8Z2P6;A0A0E1VIU3	325;325;325	0.99225	44.299	1	S	2	-2.8997	IS(-21.07)QALFS(21.07)GDLK
S(0.997)ES(0.003)GAVWLDAEK	Q2FG09;A8Z2P6;A0A0E1VIU3	235;235;235	0.99657	131.06	1	S	2	0.67459	S(24.63)ES(-24.63)GAVWLDAEK
S(0.003)ES(0.997)GAVWLDAEK	Q2FG09;A8Z2P6;A0A0E1VIU3	237;237;237	0.997344	100.38	1	S	2	2.0326	S(-25.75)ES(25.75)GAVWLDAEK
DIAAS(1)VGISEDALEPYGHYK	Q2FG06;A8Z2Q0;A0A0E1VIR4	24;24;35	0.999941	111.92	1	S	2	-0.88263	DIAAS(42.32)VGIS(-42.32)EDALEPY(-92.53)GH(-91.27)Y(-98.79)K
DIAASVGIS(1)EDALEPYGHYK	Q2FG06;A8Z2Q0;A0A0E1VIR4	28;28;39	0.999973	155.79	1	S	3	-0.93368	DIAAS(-45.86)VGIS(45.86)EDALEPY(-99.42)GH(-60.31)Y(-110.95)K
IVTEIYGGS(1)K	Q2FG06;A8Z2Q0;A0A0E1VIR4	458;458;469	0.999972	88.021	1	S	2	-0.098295	IVT(-45.68)EIY(-58.55)GGS(45.68)K
THLS(1)DLDIANQSTLQPIK	Q2FG06;A8Z2Q0;A0A0E1VIR4	5;5;16	0.999825	216.19	1	S	2	-0.44738	T(-44.63)H(-38.53)LS(38.53)DLDIANQS(-159.68)T(-163.94)LQPIK
THLSDLDIANQS(0.964)T(0.036)LQPIK	Q2FG06;A8Z2Q0;A0A0E1VIR4	13;13;24	0.963739	296.73	1	S	2	-0.56656	T(-221.72)H(-215.99)LS(-168.09)DLDIANQS(14.25)T(-14.25)LQPIK
DNIITNGLET(0.005)T(0.032)CAS(0.963)K	Q2FFJ5;A8Z2R4;A0A0E1VP38	93;93;93	0.963442	138.91	1	S	2	-0.26268	DNIIT(-88.82)NGLET(-23.09)T(-14.81)CAS(14.81)K
S(1)LGAVVEEVSLPNTK	Q2FFJ5;A8Z2R4;A0A0E1VP38	289;289;289	1	97.417	1	S	2	1.4969	S(85.39)LGAVVEEVS(-85.39)LPNT(-93.47)K
SLGAVVEEVS(0.979)LPNT(0.021)K	Q2FFJ5;A8Z2R4;A0A0E1VP38	298;298;298	0.978941	120.53	1	S	2	0.24179	S(-103.46)LGAVVEEVS(16.67)LPNT(-16.67)K
S(1)QKVRT(1)LIK	Q2FFJ5;A8Z2R4;A0A0E1VP38	378;378;378	1	61.962	2	S	2	0.95724	S(61.96)QKVRT(61.96)LIK
NYVQS(0.004)H(0.011)S(0.985)FIK	Q2FFI3;A8Z2S7;A0A0E1VPA3	39;39;39	0.984549	149.49	1	S	2	-0.24231	NY(-114.05)VQS(-23.77)H(-19.39)S(19.39)FIK
SLVLGIS(0.747)GGQDS(0.126)T(0.126)LVGK	Q2FFI3;A8Z2S7;A0A0E1VPA3	49;49;49	0.746764	47.545	1	S	2	-0.52257	S(-31.83)LVLGIS(7.72)GGQDS(-7.72)T(-7.72)LVGK
ILVNS(0.001)GVLPES(0.999)R	Q2FEK0;A8Z390;A0A0E1VYJ0	59;59;59	0.99948	62.14	1	S	2	1.4421	ILVNS(-32.84)GVLPES(32.84)R
H(0.107)MS(0.893)FLMR	Q2FDY9;A8Z3B1;A0A0E1VMV1	405;405;405	0.892771	82.452	1	S	2	-0.27316	H(-9.2)MS(9.2)FLMR
ADQS(1)KEEFDK	Q2FDQ4;A8Z3K5;A0A0E1VPN2	273;273;273	1	120.84	1	S	2	0.0744	ADQS(75.62)KEEFDK
ALAS(1)DLR	Q2FDQ4;A8Z3K5;A0A0E1VPN2	266;266;266	1	69.598	1	S	2	0.065798	ALAS(69.6)DLR
ALGDAVES(1)IYDASVNKN	Q2FDQ4;A8Z3K5;A0A0E1VPN2	287;287;287	1	218.78	1	S	2	-0.42299	ALGDAVES(100.57)IY(-110.81)DAS(-100.57)VNKN
ALGDAVESIYDAS(1)VNKN	Q2FDQ4;A8Z3K5;A0A0E1VPN2	292;292;292	1	230.97	1	S	2	-0.13555	ALGDAVES(-93.28)IY(-128.88)DAS(93.28)VNKN
DNAELIAS(0.905)FS(0.095)R	Q2FDQ4;A8Z3K5	259;259	0.905461	183.06	1	S	2	0.13575	DNAELIAS(9.81)FS(-9.81)R
DNAELIAS(0.022)FS(0.978)R	Q2FDQ4;A8Z3K5	261;261	0.977769	204.01	1	S	2	0.026097	DNAELIAS(-16.43)FS(16.43)R
ILGAILFEQT(0.012)MDREVES(0.988)K	Q2FDQ4;A8Z3K5	84;84	0.987512	146.99	1	S	3	-3.0327	ILGAILFEQT(-18.98)MDREVES(18.98)K
GFIAALDQS(0.955)GGS(0.035)T(0.009)PK	Q2FDQ4;A8Z3K5;A0A0E1VPN2	22;22;22	0.95535	204.35	1	S	2	0.070317	GFIAALDQS(14.31)GGS(-14.31)T(-20.14)PK
GFIAALDQS(0.015)GGS(0.493)T(0.493)PK	Q2FDQ4;A8Z3K5;A0A0E1VPN2	25;25;25	0.492667	186.05		S	2	-0.27165	GFIAALDQS(-15.26)GGS(0)T(0)PK
MRS(1)NILELNEQGIK	Q2FDQ4;A8Z3K5;A0A0E1VPN2	141;141;141	1	257.02	1	S	3	-0.28376	MRS(118.72)NILELNEQGIK
VVT(0.123)S(0.858)PS(0.018)FSPDK	Q2FDQ4;A8Z3K5;A0A0E1VPN2	60;60;60	0.858099	89.403	1	S	2	-0.92567	VVT(-8.42)S(8.42)PS(-16.75)FS(-33.04)PDK
VVTSPS(0.995)FS(0.005)PDK	Q2FDQ4;A8Z3K5;A0A0E1VPN2	62;62;62	0.995306	159.99	1	S	2	-0.17529	VVT(-81.65)S(-45.13)PS(23.29)FS(-23.29)PDK
VVTSPS(0.018)FS(0.982)PDK	Q2FDQ4;A8Z3K5;A0A0E1VPN2	64;64;64	0.981572	96.745	1	S	2	-1.3692	VVT(-55.47)S(-43.68)PS(-17.28)FS(17.28)PDK
VVVLS(0.995)GGYS(0.005)R	Q2FDQ4;A8Z3K5;A0A0E1VPN2	238;238;238	0.99532	113.22	1	S	2	0.5596	VVVLS(23.28)GGY(-60.95)S(-23.28)R
VVVLSGGYS(1)REK	Q2FDQ4;A8Z3K5;A0A0E1VPN2	242;242;242	0.999959	130.1	1	S	2	0.7281	VVVLS(-43.9)GGY(-71.68)S(43.9)REK
VLVDGVEGERS(1)K	Q2FHR0;A8Z3L8;A0A0E1VIB4	410;410;410	1	66.989	1	S	2	-2.9122	VLVDGVEGERS(66.99)K
DDIEHMS(0.976)S(0.024)LTTK	Q2FHP0;A8Z3N5	79;79	0.976018	190.34	1	S	2	1.0144	DDIEH(-40.78)MS(16.12)S(-16.12)LT(-44.21)T(-73.75)K
DDIEHMS(0.157)S(0.843)LTTK	Q2FHP0;A8Z3N5	80;80	0.843208	167.03	1	S	2	-1.1002	DDIEH(-76.86)MS(-7.31)S(7.31)LT(-38.24)T(-49.5)K
MNH(0.486)LLS(0.486)MEH(0.026)LS(0.002)T(0.001)DQIYK	Q2FHN8;A8Z3N7	6;6	0.485555	125.04		S	3	-1.0113	MNH(0)LLS(0)MEH(-12.68)LS(-23.56)T(-29.42)DQIY(-52.24)K
MNH(0.033)LLS(0.023)MEH(0.046)LS(0.698)T(0.2)DQIYK	Q2FHN8;A8Z3N7	11;11	0.698153	115.85	1	S	3	-0.40313	MNH(-13.29)LLS(-14.77)MEH(-11.83)LS(5.43)T(-5.43)DQIY(-34.26)K
DVPS(1)EAEAQSHR	Q2FHH5;A8Z3U3;A0A0E1VHV7	16;16;16	0.999967	62.924	1	S	3	-0.86981	DVPS(46.5)EAEAQS(-46.5)H(-49.79)R
RAS(1)EGIVEVK	Q2FHH5;A8Z3U3;A0A0E1VHV7	533;533;533	1	66.023	1	S	2	0.2442	RAS(48.23)EGIVEVK
FVVFS(1)DEK	Q2FHG9;A8Z3U9;A0A0E1VJW3	463;463;471	1	119.68	1	S	2	-0.48127	FVVFS(97.57)DEK
HEAS(1)IIQQR	Q2FHG9;A8Z3U9	479;479	0.999687	147.75	1	S	2	2.0985	H(-35.04)EAS(35.04)IIQQR
IGES(0.972)RH(0.028)EASIIQQR	Q2FHG9;A8Z3U9	474;474	0.971505	125.45	1	S	3	-0.0022159	IGES(15.33)RH(-15.33)EAS(-52.28)IIQQR
LNVES(0.014)S(0.986)EIIKK	Q2FHG9;A8Z3U9;A0A0E1VJW3	146;146;154	0.985554	165.58	1	S	2	0.36873	LNVES(-18.34)S(18.34)EIIKK
S(1)MNIEVSNHMQALEDDQIK	Q2FHG9;A8Z3U9;A0A0E1VJW3	26;26;34	0.999513	60.171	1	S	3	-2.2669	S(36.02)MNIEVS(-36.26)NH(-36.02)MQALEDDQIK
S(0.004)MNIEVS(0.818)NH(0.178)MQALEDDQIK	Q2FHG9;A8Z3U9;A0A0E1VJW3	32;32;40	0.817722	52.359	1	S	3	-0.16559	S(-22.76)MNIEVS(6.62)NH(-6.62)MQALEDDQIK
TTLLDS(1)IR	Q2FHG9;A8Z3U9;A0A0E1VJW3	228;228;236	0.999932	80.522	1	S	2	0.050377	T(-44.93)T(-44.49)LLDS(44.49)IR
GIIEQIPPMY(0.017)S(0.491)S(0.491)VK	Q2FHG7;A8Z3V1;A0A0E1VJZ4	121;121;121	0.491308	85.536		S	2	0.27961	GIIEQIPPMY(-14.51)S(0)S(0)VK
GIIEQIPPMY(0.017)S(0.491)S(0.491)VK	Q2FHG7;A8Z3V1;A0A0E1VJZ4	122;122;122	0.491308	85.536		S	2	0.27961	GIIEQIPPMY(-14.51)S(0)S(0)VK
DALLHIS(1)QISK	Q2FHG4;A8Z3V4;A0A0E1VJW7	656;656;656	0.999748	147.26	1	S	2	-0.22198	DALLH(-36.24)IS(36.24)QIS(-48.44)K
DALLH(0.001)IS(0.162)QIS(0.838)K	Q2FHG4;A8Z3V4;A0A0E1VJW7	659;659;659	0.837521	49.423	1	S	2	0.83174	DALLH(-30.03)IS(-7.14)QIS(7.14)K
S(0.984)LT(0.016)IETGQLAK	Q2FHG4;A8Z3V4;A0A0E1VJW7	16;16;16	0.983758	117.86	1	S	2	-1.8455	S(17.82)LT(-17.82)IET(-67.07)GQLAK
LTGQDS(0.861)ERGT(0.119)FS(0.017)H(0.002)R	Q2FH25;A8Z3Z0;A0A0E1VHL0	616;616;616	0.861431	85.636	1	S	3	-0.31955	LT(-36.33)GQDS(8.59)ERGT(-8.59)FS(-16.99)H(-26.24)R
NDDS(1)IVPALK	Q2FH25;A8Z3Z0;A0A0E1VHL0	52;52;52	1	103.91	1	S	2	-0.28727	NDDS(89.8)IVPALK
S(0.442)T(0.442)S(0.111)S(0.005)QNSDGTIKR	Q2FH25;A8Z3Z0;A0A0E1VHL0	59;59;59	0.441902	71.548		S	2	0.14387	S(0)T(0)S(-5.99)S(-19.62)QNS(-52.31)DGT(-64.17)IKR
S(0.014)T(0.014)S(0.945)S(0.028)QNSDGTIKR	Q2FH25;A8Z3Z0;A0A0E1VHL0	61;61;61	0.944777	84.365	1	S	2	0.56109	S(-18.36)T(-18.36)S(15.33)S(-15.33)QNS(-57.27)DGT(-68.02)IKR
S(0.494)T(0.494)T(0.01)Y(0.001)STDVAK	Q2FH25;A8Z3Z0;A0A0E1VHL0	402;402;402	0.493837	54.416		S	2	0.078764	S(0)T(0)T(-16.74)Y(-25.69)S(-30.67)T(-37.05)DVAK
ALS(1)DPEFNEQYK	Q2FH11;A8Z406;A0A0E1VHF9	113;113;113	0.999992	58.674	1	S	2	1.7304	ALS(50.75)DPEFNEQY(-50.75)K
MADMNNEVVKLS(0.974)EENH(0.026)K	Q2FGZ4;A8Z425;A0A0E1VJH3	56;56;72	0.97362	131.09	1	S	3	-0.90604	MADMNNEVVKLS(15.67)EENH(-15.67)K
RIS(1)NLEK	Q2FGZ4;A8Z425;A0A0E1VJH3	105;105;121	1	73.885	1	S	2	-2.7049	RIS(72.33)NLEK
SDVSLKLS(1)AK	Q2FGZ4;A8Z425;A0A0E1VJH3	9;9;25	0.999999	123.2	1	S	2	-0.57086	S(-104.39)DVS(-62.9)LKLS(62.9)AK
S(0.005)FS(0.984)S(0.011)NNTTTNTSSNNVDILK	Q2FGZ4;A8Z425;A0A0E1VJH3	85;85;101	0.984406	302.44	1	S	2	-1.9528	S(-22.99)FS(19.66)S(-19.66)NNT(-110.99)T(-118.52)T(-139.29)NT(-175.88)S(-185.54)S(-193.2)NNVDILK
SFS(0.006)S(0.992)NNT(0.002)TTNTSSNNVDILK	Q2FGZ4;A8Z425;A0A0E1VJH3	86;86;102	0.992037	300.01	1	S	2	-0.58406	S(-45.85)FS(-22.17)S(22.17)NNT(-27.22)T(-46.74)T(-46.74)NT(-78.59)S(-98.45)S(-106.19)NNVDILK
SFSSNNTTTNT(0.007)S(0.968)S(0.025)NNVDILK	Q2FGZ4;A8Z425;A0A0E1VJH3	94;94;110	0.967855	282.5	1	S	2	0.25873	S(-162.64)FS(-146.79)S(-137.89)NNT(-111.56)T(-84.58)T(-63.29)NT(-21.43)S(15.85)S(-15.85)NNVDILK
VAT(0.005)S(0.995)RPQDNK	Q2FGZ4;A8Z425;A0A0E1VJH3	76;76;92	0.995094	165.78	1	S	2	-0.24455	VAT(-23.07)S(23.07)RPQDNK
H(0.011)ALLNGES(0.858)AT(0.13)QDIEQHFK	Q2FGX5;A8Z445;A0A0E1VHB5	189;189;189	0.858451	91.657	1	S	3	0.11184	H(-18.73)ALLNGES(8.2)AT(-8.2)QDIEQH(-46.78)FK
VIDDS(1)IAQAMR	Q2FGX4;A8Z446;A0A0E1VJG6	195;195;195	1	57.175	1	S	2	-0.4433	VIDDS(57.17)IAQAMR
FINGVLS(1)NIK	Q2FGK9;A8Z464;A0A0E1VGW9	125;125;125	1	48.44	1	S	2	-1.3876	FINGVLS(41.69)NIK
TNS(1)VESLLDDK	Q2FGI7;A8Z474;A0A0E1VGX7	31;31;31	0.999554	110.38	1	S	2	0.90581	T(-36.19)NS(36.19)VES(-36.88)LLDDK
TNSVES(1)LLDDK	Q2FGI7;A8Z474;A0A0E1VGX7	34;34;34	1	139.46	1	S	2	-0.074127	T(-83.18)NS(-68.77)VES(68.77)LLDDK
S(0.5)S(0.5)PLIFER	Q2FGI7;A8Z474;A0A0E1VGX7	5;5;5	0.5	71.614	1	S	2	1.4434	S(0)S(0)PLIFER
S(0.327)S(0.673)PLIFER	Q2FGI7;A8Z474;A0A0E1VGX7	6;6;6	0.673201	82.287	1	S	2	2.9476	S(-3.14)S(3.14)PLIFER
SSPLIFERS(1)R	Q2FGI7;A8Z474;A0A0E1VGX7	13;13;13	0.999979	50.284	1	S	2	0.50106	S(-49.88)S(-49.88)PLIFERS(49.88)R
NTES(0.931)T(0.069)VEETNVK	Q2FGE2;A8Z4C0	14;14	0.930931	114.72	1	S	2	-0.63225	NT(-60.25)ES(11.32)T(-11.32)VEET(-34.11)NVK
QNIDDS(1)VEQAEESK	Q2FGE2;A8Z4C0;A0A0E1VJ32	28;28;28	1	146.47	1	S	2	0.091762	QNIDDS(74.94)VEQAEES(-74.94)K
QNIDDSVEQAEES(1)K	Q2FGE2;A8Z4C0;A0A0E1VJ32	35;35;35	1	226.7	1	S	2	0.10391	QNIDDS(-100.73)VEQAEES(100.73)K
S(1)FGDLSENSEYDAAK	Q2FGB6;A8Z4E8;A0A0E1VH14	41;41;41	1	166.09	1	S	2	-1.1326	S(73.69)FGDLS(-73.69)ENS(-110.35)EY(-131.39)DAAK
S(0.003)FGDLS(0.997)ENSEYDAAK	Q2FGB6;A8Z4E8;A0A0E1VH14	46;46;46	0.996667	177.88	1	S	2	-0.69556	S(-24.79)FGDLS(24.79)ENS(-45.8)EY(-105.68)DAAK
SFGDLSENS(1)EYDAAK	Q2FGB6;A8Z4E8;A0A0E1VH14	49;49;49	0.999998	215	1	S	2	-0.87232	S(-158.43)FGDLS(-56.18)ENS(56.18)EY(-76.01)DAAK
EEMQEIALS(1)NDNVK	Q2FFY0;A8Z4I6;A0A0E1VQC9	776;776;778	1	136.17	1	S	2	-1.6894	EEMQEIALS(136.17)NDNVK
LMVNEDGT(0.002)LS(0.704)S(0.294)K	Q2FFY0;A8Z4I6;A0A0E1VQC9	643;643;645	0.703594	136.93	1	S	2	-0.70385	LMVNEDGT(-25.41)LS(3.78)S(-3.78)K
LMVNEDGT(0.026)LS(0.296)S(0.678)K	Q2FFY0;A8Z4I6;A0A0E1VQC9	644;644;646	0.677678	132.97	1	S	2	-0.37951	LMVNEDGT(-14.1)LS(-3.6)S(3.6)K
LIDVQS(1)ELGGK	Q2FEC4;A8Z563;A0A0E1VNC4;A0A0E1VKZ2	34;34;47;27	1	122.7	1	S	2	0.34029	LIDVQS(110.66)ELGGK
S(1)GDFFGTDEFDK	Q2FDH4;A0A0E1VM71	70;70	0.999999	98.105	1	S	2	-0.48136	S(62.65)GDFFGT(-62.65)DEFDK
DYGES(0.001)ELT(0.005)EPLPDS(0.965)AS(0.029)NPDSDYR	Q2FDS6;A0A0E1VPK2	68;68	0.965208	120.11	1	S	2	0.73617	DY(-37.55)GES(-31.06)ELT(-22.75)EPLPDS(15.28)AS(-15.28)NPDS(-38.59)DY(-66.63)R
MMS(1)QPADTEEGR	Q2FDS6;A0A0E1VPK2	178;178	0.999938	64.65	1	S	2	0.58286	MMS(42.07)QPADT(-42.07)EEGR
LFHEINS(1)K	Q2FDU5;A0A0E1VMN5	282;291	0.999999	94.692	1	S	2	-0.67055	LFH(-62.82)EINS(62.82)K
DMQGS(1)NQVGNK	Q2FDV8;A0A0E1VMM3	24;24	1	99.215	1	S	2	2.8513	DMQGS(99.22)NQVGNK
EVSPEELAQLT(0.342)QQGGNH(0.313)S(0.342)AEQS(0.004)AQAFQQAAQR	Q2FDV8;A0A0E1VMM3	55;55	0.341574	75.893		S	3	1.3976	EVS(-37.52)PEELAQLT(0)QQGGNH(-0.38)S(0)AEQS(-19.66)AQAFQQAAQR
EVS(0.002)PEELAQLT(0.028)QQGGNH(0.079)S(0.264)AEQS(0.626)AQAFQQAAQR	Q2FDV8;A0A0E1VMM3	59;59	0.626331	48.096	1	S	3	0.056827	EVS(-24.89)PEELAQLT(-13.44)QQGGNH(-8.99)S(-3.75)AEQS(3.75)AQAFQQAAQR
GLS(1)DILK	Q2FDV8;A0A0E1VMM3	218;218	1	55.676	1	S	2	-1.2734	GLS(45.08)DILK
LDMSEYSDT(0.001)T(0.006)AVS(0.994)K	Q2FDV8;A0A0E1VMM3	496;496	0.993633	134.14		S	2	-2.0757	LDMS(-91.93)EY(-112.74)S(-57.88)DT(-31.86)T(-22.4)AVS(22.4)K
LTGIPVS(1)QMDDNDIER	Q2FDV8;A0A0E1VMM3	401;401	1	117.37	1	S	2	0.76468	LT(-64.55)GIPVS(64.55)QMDDNDIER
NNILKDS(0.941)ALT(0.059)R	Q2FDV8	249	0.941263	77.279	1	S	2	-3.0368	NNILKDS(12.05)ALT(-12.05)R
NVT(0.245)S(0.745)RS(0.01)PYVQHMLR	Q2FDY2;A0A0E1VQ11	93;110	0.744877	110.97	1	S	3	-1.5247	NVT(-4.83)S(4.83)RS(-18.59)PY(-60.08)VQH(-60.92)MLR
NVT(0.293)S(0.293)RS(0.349)PY(0.065)VQHMLR	Q2FDY2;A0A0E1VQ11	95;112	0.349258	50.563		S	3	-0.7196	NVT(-0.77)S(-0.77)RS(0.77)PY(-7.28)VQH(-29.89)MLR
NLNTTAGIMIT(0.001)AS(0.923)H(0.076)NPK	Q2FE11;A0A0E1VQ28	143;193	0.922907	310.08	1	S	2	-0.21411	NLNT(-172.07)T(-139.66)AGIMIT(-28.47)AS(10.86)H(-10.86)NPK
S(0.443)S(0.443)T(0.112)IY(0.001)SATK	Q2FE21;A0A0E1VXM6	149;149	0.44321	44.753		S	2	-1.6547	S(0)S(0)T(-5.98)IY(-25.77)S(-30.08)AT(-38.75)K
S(0.443)S(0.443)T(0.112)IY(0.001)SATK	Q2FE21;A0A0E1VXM6	150;150	0.44321	44.753		S	2	-1.6547	S(0)S(0)T(-5.98)IY(-25.77)S(-30.08)AT(-38.75)K
S(0.5)S(0.5)YVAPYYGQNAAPVAR	Q2FEC8;A0A0E1VQE2	106;106	0.499855	164.2		S	2	0.22151	S(0)S(0)Y(-32.37)VAPY(-119.12)Y(-127.22)GQNAAPVAR
S(0.5)S(0.5)YVAPYYGQNAAPVAR	Q2FEC8;A0A0E1VQE2	107;107	0.499855	164.2		S	2	0.22151	S(0)S(0)Y(-32.37)VAPY(-119.12)Y(-127.22)GQNAAPVAR
AAMSVLIGTNTAEAH(0.012)PVIAS(0.988)RMK	Q2FEI5;A0A0E1VNR3	436;464	0.987662	121.3	1	S	3	0.37195	AAMS(-106.23)VLIGT(-58.19)NT(-51.87)AEAH(-19.04)PVIAS(19.04)RMK
VPRAFVEIS(1)PELAEDR	Q2FEI5;A0A0E1VNR3	856;884	1	78.228	1	S	2	0.21567	VPRAFVEIS(78.23)PELAEDR
GKFS(0.876)WGH(0.123)INSDQR	Q2FEI5;A0A0E1VNR3	305;333	0.876176	50.787	1	S	3	-1.0607	GKFS(8.51)WGH(-8.51)INS(-33.91)DQR
FSWGHINS(0.966)DQRLT(0.034)K	Q2FEI5;A0A0E1VNR3	311;339	0.966445	196.18	1	S	2	0.20856	FS(-114.11)WGH(-78.97)INS(14.59)DQRLT(-14.59)K
TVGH(0.001)GGDS(0.876)GS(0.124)IEDLEK	Q2FEI5;A0A0E1VNR3	408;436	0.875533	95.814	1	S	2	1.9468	T(-42.04)VGH(-32.1)GGDS(8.49)GS(-8.49)IEDLEK
GLFRT(0.04)VGH(0.127)GGDS(0.417)GS(0.417)IEDLEK	Q2FEI5;A0A0E1VNR3	410;438	0.416534	95.814		S	2	0.43263	GLFRT(-10.18)VGH(-5.16)GGDS(0)GS(0)IEDLEK
HGPDALS(0.883)FIS(0.006)S(0.055)S(0.055)K	Q2FEI5	355	0.882705	103.88	1	S	2	0.32463	H(-77.75)GPDALS(12.02)FIS(-21.34)S(-12.02)S(-12.02)K
HGPDALS(0.001)FIS(0.624)S(0.369)S(0.006)K	Q2FEI5	358	0.624293	87.001	1	S	2	0.9118	H(-72.97)GPDALS(-27.43)FIS(2.28)S(-2.28)S(-20.51)K
HGPDALS(0.001)FIS(0.463)S(0.463)S(0.073)K	Q2FEI5	359	0.462858	72.34		S	2	1.441	H(-60.4)GPDALS(-25.91)FIS(0)S(0)S(-8.02)K
HGPDALSFISS(0.185)S(0.815)K	Q2FEI5	360	0.814612	156.69	1	S	2	0.058216	H(-136.69)GPDALS(-81.49)FIS(-33.25)S(-6.44)S(6.44)K
ITGYQS(1)IEADDIRAK	Q2FEI5;A0A0E1VNR3	607;635	0.999998	127.32	1	S	2	0.3787	IT(-78.13)GY(-57.65)QS(57.65)IEADDIRAK
KAEPGYGPLFAIS(0.698)DS(0.302)EAEMRK	Q2FEI5;A0A0E1VNR3	246;274	0.698314	72.302	1	S	3	0.72271	KAEPGY(-55.8)GPLFAIS(3.64)DS(-3.64)EAEMRK
KAEPGYGPLFAIS(0.029)DS(0.971)EAEMRK	Q2FEI5;A0A0E1VNR3	248;276	0.971012	70.761	1	S	3	0.61054	KAEPGY(-61.63)GPLFAIS(-15.25)DS(15.25)EAEMRK
KWERS(0.999)DY(0.001)VFPGNQVDK	Q2FEI5;A0A0E1VNR3	973;1001	0.998774	108.56	1	S	3	0.043214	KWERS(29.11)DY(-29.11)VFPGNQVDK
QVIGTNNVDNCS(1)R	Q2FEI5;A0A0E1VNR3	387;415	1	153.09	1;2	S	2	-0.14495	QVIGT(-91)NNVDNCS(91)R
RPGT(0.099)GAY(0.001)PLRGH(0.377)NNVQGCS(0.503)DMGS(0.02)MPDK	Q2FEI5;A0A0E1VNR3	593;621	0.502998	73.548	1	S	3	0.69418	RPGT(-7.07)GAY(-25.8)PLRGH(-1.26)NNVQGCS(1.26)DMGS(-13.95)MPDK
RQPQY(0.004)S(0.996)VQVQK	Q2FEI5	963	0.995981	98.406	1	S	2	-0.60478	RQPQY(-23.94)S(23.94)VQVQK
S(0.024)CS(0.832)T(0.144)VIDRPMTVNTVNNDVK	Q2FEI5;A0A0E1VNR3	64;92	0.832094	89.365	1	S	3	-0.076859	S(-15.46)CS(7.61)T(-7.61)VIDRPMT(-54.34)VNT(-61.29)VNNDVK
T(0.5)S(0.5)CRLEVITK	Q2FEI5;A0A0E1VNR3	933;961	0.499984	91.202	1	S	2	-0.6352	T(0)S(0)CRLEVIT(-41.92)K
DALS(0.981)H(0.019)YFGSSGQHSSYFER	Q2FFR1;A0A0E1VGD8	145;145	0.980962	209.75	1	S	3	0.054025	DALS(17.12)H(-17.12)Y(-130.26)FGS(-81.83)S(-104.25)GQH(-152.61)S(-166.95)S(-172.85)Y(-197.62)FER
DALSHYFGS(0.982)S(0.016)GQH(0.002)SSYFER	Q2FFR1;A0A0E1VGD8	150;150	0.981994	238.28	1	S	2	-0.94567	DALS(-81.83)H(-74.55)Y(-86.89)FGS(17.96)S(-17.96)GQH(-27.65)S(-35.85)S(-34.25)Y(-100.47)FER
DALSHYFGS(0.021)S(0.979)GQHSSYFER	Q2FFR1;A0A0E1VGD8	151;151	0.978758	181.85	1	S	3	-0.61324	DALS(-126.12)H(-104.81)Y(-121.09)FGS(-16.75)S(16.75)GQH(-33.11)S(-41.12)S(-48.01)Y(-139.22)FER
DALSHYFGS(0.001)S(0.018)GQH(0.12)S(0.711)S(0.15)YFER	Q2FFR1;A0A0E1VGD8	155;155	0.71077	153.87	1	S	3	0.060667	DALS(-113.19)H(-102.01)Y(-90.9)FGS(-29.16)S(-15.96)GQH(-7.72)S(6.75)S(-6.75)Y(-72.55)FER
DALSHYFGSSGQH(0.007)S(0.044)S(0.949)YFER	Q2FFR1;A0A0E1VGD8	156;156	0.948516	225.34	1	S	3	-0.53034	DALS(-175.15)H(-155.36)Y(-176.31)FGS(-82.89)S(-74.7)GQH(-21.3)S(-13.29)S(13.29)Y(-112.6)FER
LIS(1)VDDNFR	Q2FFR1;A0A0E1VGD8	89;89	1	94.692	1	S	2	-0.47436	LIS(94.69)VDDNFR
QS(1)DAFNDHFSK	Q2FFR1;A0A0E1VGD8	132;132	0.999998	130.15	1	S	2	-0.0019553	QS(57.33)DAFNDH(-57.33)FS(-81.94)K
S(0.932)PS(0.068)IYEVIK	Q2FFR1	49	0.932068	122.98	1	S	2	-0.67484	S(11.37)PS(-11.37)IY(-86.41)EVIK
SPS(1)IYEVIK	Q2FFR1	51	0.999996	166.69	1	S	2	-0.8584	S(-54.5)PS(54.5)IY(-68.36)EVIK
KLS(0.152)NS(0.525)YT(0.152)T(0.171)DEVK	Q2FFZ5;A0A0E1VIW0	159;159	0.525466	70.889	1	S	2	0.23032	KLS(-5.39)NS(4.88)Y(-32.08)T(-5.39)T(-4.88)DEVK
TLESIS(0.982)S(0.016)S(0.002)QIMPVIR	Q2FFZ5;A0A0E1VIW0	83;83	0.98188	198.14	1	S	2	-0.29226	T(-127.7)LES(-56.56)IS(17.86)S(-17.86)S(-26.85)QIMPVIR
TLESIS(0.042)S(0.844)S(0.114)QIMPVIR	Q2FFZ5;A0A0E1VIW0	84;84	0.84355	144.27	1	S	2	-0.63552	T(-107.25)LES(-64.8)IS(-13.01)S(8.68)S(-8.68)QIMPVIR
TLES(0.007)IS(0.331)S(0.331)S(0.331)QIMPVIR	Q2FFZ5;A0A0E1VIW0	85;85	0.33105	53.136		S	3	4.4447	T(-31.08)LES(-17.01)IS(0)S(0)S(0)QIMPVIR
CIEIGVS(1)YLK	Q2FG30;A0A0E1VIS5	155;162	0.99999	101.95	1	S	2	-1.9673	CIEIGVS(49.96)Y(-49.96)LK
AAAIGAGTAGVAGAAGAMAAS(1)K	Q2FGW1;A0A0E1VHD2	225;227	1	196.11	1	S	2	-0.094624	AAAIGAGT(-116.61)AGVAGAAGAMAAS(116.61)K
ANNSTEDKAS(1)QDK	Q2FGW1;A0A0E1VHD2	252;254	0.999787	131.03	1	S	2	0.18824	ANNS(-61.23)T(-36.74)EDKAS(36.74)QDK
DQS(0.685)ELEH(0.149)QDT(0.159)IENT(0.007)EQQFPPR	Q2FGW1;A0A0E1VHD2	33;35	0.685039	73.981	1	S	3	0.058277	DQS(6.34)ELEH(-6.63)QDT(-6.34)IENT(-19.94)EQQFPPR
GAAIGAGTAGLAGGAAS(1)K	Q2FGW1;A0A0E1VHD2	281;283	1	155.92	1	S	2	-0.28582	GAAIGAGT(-65.22)AGLAGGAAS(65.22)K
NAENNTEH(0.009)S(0.837)T(0.102)VS(0.052)DK	Q2FGW1;A0A0E1VHD2	152;154	0.836754	130.27	1	S	2	-0.60574	NAENNT(-33.07)EH(-19.72)S(9.14)T(-9.14)VS(-12.07)DK
NAENNTEHS(0.015)T(0.076)VS(0.909)DKSEAEQSQQPK	Q2FGW1;A0A0E1VHD2	155;157	0.908875	216.69	1	S	3	-0.78305	NAENNT(-49.17)EH(-34.87)S(-17.85)T(-10.8)VS(10.8)DKS(-36.19)EAEQS(-72.54)QQPK
NAENNTEHSTVSDKS(1)EAEQSQQPK	Q2FGW1;A0A0E1VHD2	158;160	1	266.57	1	S	3	-0.79977	NAENNT(-140.39)EH(-122.75)S(-101.93)T(-95.38)VS(-73.52)DKS(64.77)EAEQS(-64.77)QQPK
NEHDNDS(1)VKQDQDEPK	Q2FGW1;A0A0E1VHD2	188;190	0.999998	172.5	1	S	3	-0.75098	NEH(-56.41)DNDS(56.41)VKQDQDEPK
NRQS(1)IDTNSHQDHTEDVEK	Q2FGW1;A0A0E1VHD2	15;17	0.999989	213.47	1	S	4	1.2186	NRQS(49.99)IDT(-49.99)NS(-62.48)H(-71.87)QDH(-91.52)T(-102.11)EDVEK
QS(0.001)IDT(0.003)NS(0.927)H(0.07)QDHTEDVEK	Q2FGW1;A0A0E1VHD2	20;22	0.926645	165.06	1	S	2	-0.24699	QS(-31.33)IDT(-25.34)NS(11.23)H(-11.23)QDH(-38.24)T(-44.91)EDVEK
PHAS(0.989)NNAS(0.01)QNHDEHDNHDRDK	Q2FGW1;A0A0E1VHD2	293;295	0.98915	149.73	1	S	4	-0.79494	PH(-39.46)AS(19.75)NNAS(-19.75)QNH(-35.97)DEH(-59.04)DNH(-86.05)DRDK
PHAS(0.105)NNAS(0.892)QNH(0.003)DEHDNHDRDK	Q2FGW1;A0A0E1VHD2	297;299	0.892076	184.3	1	S	3	-0.47713	PH(-68.74)AS(-9.31)NNAS(9.31)QNH(-24.31)DEH(-65.4)DNH(-93.6)DRDK
PYFTTGANQS(0.99)ET(0.005)S(0.005)KNEHDNDSVK	Q2FGW1;A0A0E1VHD2	177;179	0.989793	224.16	1	S	3	-0.17678	PY(-94.43)FT(-53.65)T(-34.26)GANQS(23.11)ET(-23.11)S(-23.11)KNEH(-38.11)DNDS(-50.01)VK
PYFTTGANQS(0.001)ET(0.028)S(0.97)KNEH(0.001)DNDSVK	Q2FGW1;A0A0E1VHD2	180;182	0.970387	189.09	1	S	3	0.073574	PY(-145.14)FT(-84.1)T(-58.35)GANQS(-32.18)ET(-15.42)S(15.42)KNEH(-29.55)DNDS(-39.95)VK
QVES(0.906)S(0.094)HSTESQEPSHQDSTPQHEEEYYNK	Q2FGW1;A0A0E1VHD2	95;97	0.905642	263.01	1	S	3	0.18287	QVES(9.83)S(-9.83)H(-35.61)S(-50.04)T(-58.56)ES(-73.45)QEPS(-91.19)H(-97.72)QDS(-145.84)T(-151.38)PQH(-158.47)EEEY(-232.16)Y(-236.43)NK
QVES(0.472)S(0.503)H(0.013)S(0.004)T(0.004)ES(0.004)QEPS(0.001)HQDSTPQHEEEYYNK	Q2FGW1;A0A0E1VHD2	96;98	0.502582	263.01	1	S	3	0.27607	QVES(-0.27)S(0.27)H(-15.9)S(-20.96)T(-20.96)ES(-20.96)QEPS(-29.84)H(-46.22)QDS(-106.56)T(-112.61)PQH(-126.52)EEEY(-217.8)Y(-224.83)NK
QVES(0.304)S(0.304)H(0.027)S(0.304)T(0.059)ES(0.002)QEPSHQDSTPQHEEEYYNK	Q2FGW1;A0A0E1VHD2	98;100	0.303882	263.01		S	3	0.30237	QVES(0)S(0)H(-10.55)S(0)T(-7.11)ES(-21.24)QEPS(-34.8)H(-42.75)QDS(-121.88)T(-128.05)PQH(-130.28)EEEY(-243.25)Y(-246.46)NK
QVES(0.001)S(0.002)H(0.008)S(0.004)T(0.01)ES(0.001)QEPS(0.538)H(0.434)QDSTPQHEEEYYNK	Q2FGW1;A0A0E1VHD2	105;107	0.538381	168.11	1	S	4	0.41214	QVES(-25.74)S(-24.36)H(-18.04)S(-20.86)T(-17.32)ES(-25.74)QEPS(0.94)H(-0.94)QDS(-33.99)T(-40.8)PQH(-68.88)EEEY(-132.22)Y(-137.6)NK
QVHNES(1)QTSEDNVQNEAGTIDDR	Q2FGW1;A0A0E1VHD2	74;76	0.999995	356	1	S	2	0.57373	QVH(-64.46)NES(53.3)QT(-53.3)S(-80.56)EDNVQNEAGT(-217.27)IDDR
[truncated: 1,772 more rows]

## Sheet: Class I psites SdrE
Phospho (HSTY) Probabilities	Proteins	Positions within proteins	Localization prob	Score	Number of Phospho (HSTY)	Amino acid	Charge	Mass error [ppm]	Phospho (HSTY) Score diffs
NIENLNPGDS(0.86)VDH(0.137)FFLVH(0.003)K	A0A0H2XHZ3;A0A0E1VGC3	12;12	0.859864	40.52	1	S	3	0.52671	NIENLNPGDS(7.97)VDH(-7.97)FFLVH(-24.72)K
EDKFDS(1)IIK	A0A0E1VGD1;A0A0H2XEK9	178;178	1	80.706	1	S	2	-0.26848	EDKFDS(80.71)IIK
EELS(1)LAYSPGVAEPCK	A0A0H2XH21;A0A0E1VGK2	33;33	0.999976	84.753	1	S	2	1.1432	EELS(47.73)LAY(-47.73)S(-51.41)PGVAEPCK
NMVMCDS(1)RGAIFEGR	A0A0H2XH21;A0A0E1VGK2	216;216	1	100.58	1	S	3	-0.97084	NMVMCDS(53.45)RGAIFEGR
S(1)LRDEALEMHK	A0A0H2XH21;A0A0E1VGK2	2;2	0.999997	60.657	1	S	3	-0.68567	S(55.39)LRDEALEMH(-55.39)K
TIYHTGDT(0.001)GLFS(0.985)DMS(0.015)LIAK	Q2FG31;A8Z2M2;A0A0E1VGK7	149;149;149	0.984813	77.221	1	S	3	-4.1785	T(-54.79)IY(-51.23)H(-48.55)T(-43)GDT(-32.37)GLFS(18.31)DMS(-18.31)LIAK
AIEIAEQALES(0.998)VEPGVT(0.002)K	Q2FG20;A8Z2N4;A0A0E1VGL6	548;548;548	0.997589	86.378	1	S	2	1.4256	AIEIAEQALES(26.17)VEPGVT(-26.17)K
DVNEQFS(1)ERPIHVK	Q2FG20;A8Z2N4;A0A0E1VGL6	465;465;465	0.999792	105.39	1	S	3	-0.063982	DVNEQFS(36.81)ERPIH(-36.81)VK
ENYYINES(0.999)DAQS(0.001)VR	Q2FG20;A8Z2N4;A0A0E1VGL6	345;345;345	0.998693	213.99	1	S	2	-0.93508	ENY(-96.57)Y(-75.87)INES(28.83)DAQS(-28.83)VR
HQFGEAAS(1)LLETEIEK	Q2FG20;A8Z2N4;A0A0E1VGL6	168;168;168	1	193.06	1	S	2	-3.214	H(-83.7)QFGEAAS(66.43)LLET(-66.43)EIEK
KDYS(1)NVDK	Q2FG20;A8Z2N4;A0A0E1VGL6	517;517;517	0.999998	83.438	1	S	2	0.89004	KDY(-57.27)S(57.27)NVDK
KNEIETLPFDQNLAQLS(1)K	Q2FG20;A8Z2N4;A0A0E1VGL6	54;54;54	1	135.76	1	S	3	0.83288	KNEIET(-124.67)LPFDQNLAQLS(124.67)K
LLAS(0.979)NLT(0.018)S(0.003)VPER	Q2FG20;A8Z2N4;A0A0E1VGL6	437;437;437	0.979246	54.608	1	S	2	-0.64094	LLAS(17.42)NLT(-17.42)S(-25.13)VPER
RLLASNLT(0.029)S(0.971)VPER	Q2FG20;A8Z2N4;A0A0E1VGL6	441;441;441	0.970964	199.13	1	S	3	0.55343	RLLAS(-48.57)NLT(-15.24)S(15.24)VPER
VDS(0.934)T(0.066)LQSLK	Q2FG20;A8Z2N4;A0A0E1VGL6	256;256;256	0.934003	80.037	1	S	2	-0.18053	VDS(11.51)T(-11.51)LQS(-42.31)LK
VDSTLQS(1)LK	Q2FG20;A8Z2N4;A0A0E1VGL6	260;260;260	0.999999	132.32	1	S	2	-0.16747	VDS(-67.5)T(-61.59)LQS(61.59)LK
AAS(1)RVIDAAVEK	A0A0H2XHS2;A0A0E1VGM3	38;38	1	111.07	1	S	2	-0.33283	AAS(111.07)RVIDAAVEK
ITDSIEDT(0.067)IAS(0.933)K	A0A0H2XHS2;A0A0E1VGM3	391;391	0.933189	169.46	1	S	2	-0.2571	IT(-142.8)DS(-80.2)IEDT(-11.45)IAS(11.45)K
S(1)LNVALR	A0A0H2XHS2;A0A0E1VGM3	103;103	1	70.256	1	S	2	0.14524	S(66.35)LNVALR
S(0.976)VT(0.021)LVH(0.003)K	A0A0H2XHS2;A0A0E1VGM3	214;214	0.976112	60.478	1	S	2	0.14268	S(16.71)VT(-16.71)LVH(-25.04)K
QLGIIDDVIS(0.992)EPLGGAH(0.008)K	Q2FG38;A8Z2L5;A0A0E1VGM8	262;262;262	0.992474	53.779	1	S	3	-1.3069	QLGIIDDVIS(21.2)EPLGGAH(-21.2)K
DMQRLS(1)NK	A0A0H2XH26;A0A0E1VGM9	83;83	1	73.233	1	S	2	0.19756	DMQRLS(73.23)NK
DVEQAFS(0.758)WS(0.103)ET(0.14)GK	A0A0H2XH26;A0A0E1VGM9	35;35	0.757772	59.898	1	S	2	0.66512	DVEQAFS(7.34)WS(-8.69)ET(-7.34)GK
EGLS(1)AHAAPR	A0A0H2XH26;A0A0E1VGM9	525;525	0.99999	147.74	1	S	2	-0.27086	EGLS(49.93)AH(-49.93)AAPR
MLMS(1)AGDDIVEK	A0A0H2XH26;A0A0E1VGM9	310;310	1	110.38	1	S	2	-1.1228	MLMS(110.38)AGDDIVEK
VGPFEVES(1)K	A0A0H2XH26;A0A0E1VGM9	471;471	1	133.07	1	S	2	0.80627	VGPFEVES(113.22)K
Y(0.001)DLS(0.814)S(0.185)LR	A0A0H2XH26;A0A0E1VGM9	322;322	0.813845	44.753	1	S	2	0.37848	Y(-28.89)DLS(6.43)S(-6.43)LR
EMLNDLIDS(1)NK	A0A0H2XI85;A0A0E1VGN3	60;60	1	91.202	1	S	2	-1.8764	EMLNDLIDS(91.2)NK
S(1)NKLESYR	A0A0H2XI85;A0A0E1VGN3	2;2	0.999998	68.657	1	S	2	-0.76954	S(58.29)NKLES(-58.29)Y(-65.47)R
FIVGS(0.994)VS(0.002)ES(0.004)IVR	Q2FG28;A0A0E1VGN7	126;126	0.994385	113.24	1	S	2	-0.49692	FIVGS(24.12)VS(-27.51)ES(-24.12)IVR
FIVGS(0.007)VS(0.004)ES(0.989)IVR	Q2FG28;A0A0E1VGN7	130;130	0.988832	139.78	1	S	2	0.42282	FIVGS(-21.52)VS(-23.72)ES(21.52)IVR
LAHEINADLIMS(0.001)GT(0.054)S(0.945)GLNAVER	Q2FG28;A0A0E1VGN7	114;114	0.945161	117.03	1	S	3	1.4794	LAH(-89.97)EINADLIMS(-30.51)GT(-12.43)S(12.43)GLNAVER
LTIVNVIDS(1)R	Q2FG28;A0A0E1VGN7	43;43	1	170.66	1	S	2	0.25641	LT(-138.8)IVNVIDS(138.8)R
TYS(0.992)S(0.008)YEVYDAQFTEK	Q2FG28;A0A0E1VGN7	47;47	0.991531	261.27	1	S	2	-0.19003	T(-53.13)Y(-152.71)S(20.69)S(-20.69)Y(-141.51)EVY(-195.01)DAQFT(-215.55)EK
TYS(0.006)S(0.994)YEVYDAQFTEK	Q2FG28;A0A0E1VGN7	48;48	0.993713	191.19	1	S	2	-0.19136	T(-57.06)Y(-74.1)S(-22.02)S(22.02)Y(-43.57)EVY(-117.52)DAQFT(-146.5)EK
IADYTLS(1)QLK	A0A0H2XGM8;A0A0E1VGP8	77;77	0.999935	127.87	1	S	2	1.432	IADY(-89.09)T(-41.85)LS(41.85)QLK
S(1)KFDEQIIVVPR	A0A0H2XGI9;A0A0E1VGQ2	2;2	1	147.18	1	S	3	0.57844	S(61.66)KFDEQIIVVPR
GVHVPS(0.888)T(0.112)AK	Q2FG54;A8Z2J8;A0A0E1VGQ6	188;188;188	0.888305	74.165	1	S	2	-1.4108	GVH(-41.41)VPS(9.01)T(-9.01)AK
LLS(0.998)T(0.002)AGAYWR	Q2FG54;A8Z2J8;A0A0E1VGQ6	199;199;199	0.997909	76.143		S	2	1.6092	LLS(26.79)T(-26.79)AGAY(-56.36)WR
YEAS(1)GAVSGLQR	Q2FG54;A8Z2J8;A0A0E1VGQ6	369;369;369	0.999994	132.79	1	S	2	0.34889	Y(-81.52)EAS(52.55)GAVS(-52.55)GLQR
YEASGAVS(1)GLQRVR	Q2FG54;A8Z2J8;A0A0E1VGQ6	373;373;373	1	122.46	1	S	2	-0.063551	Y(-107.34)EAS(-73.85)GAVS(73.85)GLQRVR
EARVS(1)MATVSR	A0A0H2XH43;A0A0E1VGR3	15;15	0.999916	52.891	1	S	3	0.067528	EARVS(41.25)MAT(-41.25)VS(-50.23)R
EIFNNLLS(1)K	A0A0H2XH43;A0A0E1VGR3	114;114	1	80.916	1	S	2	-0.26296	EIFNNLLS(72.65)K
ELINQS(0.154)S(0.846)VPVVVSGTNGK	A0A0H2XH43;A0A0E1VGR3	139;139	0.845897	94.544	1	S	2	-1.2196	ELINQS(-7.4)S(7.4)VPVVVS(-43.94)GT(-51.73)NGK
NGLQLGDTLNCS(1)GAESYK	A0A0H2XH43;A0A0E1VGR3	217;217	0.999791	203.89	1	S	2	-0.52581	NGLQLGDT(-57.69)LNCS(36.84)GAES(-36.84)Y(-121.04)K
S(1)FALVGGEHSK	A0A0H2XH43;A0A0E1VGR3	179;179	1	88.187	1	S	2	-0.8543	S(78.65)FALVGGEH(-79.37)S(-78.65)K
T(0.029)GS(0.971)EGAPEIK	A0A0H2XJ82;A0A0E1VGS3	130;130	0.971323	68.536	1	S	2	-1.6999	T(-15.3)GS(15.3)EGAPEIK
MVS(1)EFAQR	Q2FG61;A8Z2J6;A0A0E1VGT3	318;318;318	1	152.34	1	S	2	-1.3452	MVS(135.71)EFAQR
QFNIS(1)VEDIK	Q2FG61;A8Z2J6;A0A0E1VGT3	393;393;393	1	126.19	1	S	2	0.13449	QFNIS(107.06)VEDIK
KVGS(1)DLENNK	A0A0H2XF90;A0A0E1VGT6	236;236	1	66.023	1	S	2	-1.4012	KVGS(66.02)DLENNK
VLFVGGDS(1)VK	Q2FG80;A8Z2H5;A0A0E1VGU5	45;45;45	1	105.65	1	S	2	0.66549	VLFVGGDS(105.65)VK
S(1)IALAMIK	Q2FGI5;A8Z476;A0A0E1VGU8	325;325;325	1	76.1	1	S	2	0.27462	S(76.1)IALAMIK
LQS(1)ELDRVDKK	Q2FG72;A8Z2I4;A0A0E1VGV4	827;827;827	1	119.74	1	S	3	1.0064	LQS(51.73)ELDRVDKK
YFLATGS(0.114)S(0.841)PGH(0.045)DLR	Q2FG72;A8Z2I4;A0A0E1VGV4	552;552;552	0.840621	136.99	1	S	2	-1.1411	Y(-112.7)FLAT(-45.13)GS(-8.67)S(8.67)PGH(-12.69)DLR
WSIHTDTS(0.001)DS(0.936)T(0.062)GYT(0.001)LLK	A0A0H2XFM4;A0A0E1VGV6	39;39	0.935717	152.89	1	S	3	-0.31794	WS(-59.65)IH(-58.26)T(-46.62)DT(-43.33)S(-30.09)DS(11.78)T(-11.78)GY(-53.45)T(-29.22)LLK
S(0.796)T(0.204)IIGEIK	A0A0H2XHB5;A0A0E1VGX3	73;73	0.795946	42.336	1	S	2	-0.1537	S(5.91)T(-5.91)IIGEIK
EIS(1)EELNEEEK	A0A0H2XGA0;A0A0E1VGX9	60;60	1	175.49	1	S	2	0.39938	EIS(175.49)EELNEEEK
H(0.006)RPS(0.958)RQDNS(0.036)DEIRR	A0A0H2XGA0;A0A0E1VGX9	131;131	0.957867	42.277	1	S	4	-0.028721	H(-21.86)RPS(14.26)RQDNS(-14.26)DEIRR
S(1)KPVVEPMAPK	A0A0H2XGA0;A0A0E1VGX9	93;93	1	102.87	1	S	2	-0.25829	S(79.49)KPVVEPMAPK
THSS(0.001)S(0.018)GRS(0.98)PSQLGFR	Q2FGE1;A8Z4C1;A0A0E1VGY8	65;65;65	0.980351	197.15	1	S	2	1.24	T(-88.08)H(-98.48)S(-65.19)S(-28.22)S(-17.36)GRS(17.36)PS(-37.46)QLGFR
S(0.014)PS(0.986)QLGFR	Q2FGE1;A8Z4C1;A0A0E1VGY8	67;67;67	0.986017	50.966	1	S	2	-1.8171	S(-18.48)PS(18.48)QLGFR
THS(0.017)S(0.784)S(0.158)GRS(0.04)PS(0.001)QLGFR	Q2FGE1;A8Z4C1;A0A0E1VGY8	61;61;61	0.783987	189.59	1	S	2	1.1844	T(-39.35)H(-51.94)S(-16.63)S(6.95)S(-6.95)GRS(-12.96)PS(-29.35)QLGFR
THS(0.012)S(0.106)S(0.882)GRSPSQLGFR	Q2FGE1;A8Z4C1;A0A0E1VGY8	62;62;62	0.881685	208.82	1	S	3	0.86255	T(-63.28)H(-51.97)S(-18.64)S(-9.21)S(9.21)GRS(-32.56)PS(-71.53)QLGFR
AAILPLS(1)K	Q2FGF8;A8Z4A4;A0A0E1VH01	379;379;379	1	55.461	1	S	2	0.0035829	AAILPLS(48.09)K
DMDTIVS(1)LAK	Q2FGF8;A8Z4A4;A0A0E1VH01	10;10;10	0.999973	95.618	1	S	2	0.11617	DMDT(-45.65)IVS(45.65)LAK
DRDS(1)MEQVR	Q2FGF8;A8Z4A4;A0A0E1VH01	442;442;442	1	57.348	1	S	2	-1.106	DRDS(57.35)MEQVR
FSIDFDES(0.982)QS(0.018)IGKR	Q2FGF8;A8Z4A4;A0A0E1VH01	404;404;404	0.982164	152.99	1	S	2	-1.2202	FS(-127.56)IDFDES(17.41)QS(-17.41)IGKR
FSIDFDES(0.02)QS(0.98)IGKR	Q2FGF8;A8Z4A4;A0A0E1VH01	406;406;406	0.979943	130.24	1	S	2	-0.51129	FS(-111.51)IDFDES(-16.89)QS(16.89)IGKR
LRDHDEDELS(0.902)H(0.097)YSNATTDIEYK	Q2FGF8;A8Z4A4;A0A0E1VH01	271;271;271	0.902428	151.95	1	S	3	-0.1224	LRDH(-47.08)DEDELS(9.67)H(-9.67)Y(-57.57)S(-39.15)NAT(-58.5)T(-64.75)DIEY(-115.96)K
LLS(1)GLADKK	A0A0H2XFA5;A0A0E1VH03	64;64	1	52.725	1	S	2	-1.2182	LLS(52.73)GLADKK
EFYEKPS(1)VK	Q2FGE8;A8Z4B4;A0A0E1VH11	42;42;42	0.999999	86.344	1	S	2	-1.5585	EFY(-62.06)EKPS(62.06)VK
KNES(1)LEDALRR	Q2FGE8;A8Z4B4;A0A0E1VH11	11;11;11	1	93.494	1	S	3	2.1805	KNES(42.21)LEDALRR
ENGVDLS(1)QDK	Q2FGE3;A8Z4B9;A0A0E1VH17	223;223;231	1	74.392	1	S	2	1.0705	ENGVDLS(74.39)QDK
ITIQS(0.987)S(0.013)SSLSDEEIDR	Q2FGE3;A8Z4B9;A0A0E1VH17	473;473;481	0.987078	222.45	1	S	2	-1.7051	IT(-84.22)IQS(18.96)S(-18.96)S(-34.42)S(-45.15)LS(-63.12)DEEIDR
ITIQS(0.014)S(0.971)S(0.014)S(0.002)LSDEEIDR	Q2FGE3;A8Z4B9;A0A0E1VH17	474;474;482	0.970538	228.19	1	S	2	-0.79091	IT(-97.54)IQS(-18.55)S(18.55)S(-18.55)S(-26.18)LS(-44.15)DEEIDR
ITIQS(0.01)S(0.106)S(0.775)S(0.106)LS(0.003)DEEIDR	Q2FGE3;A8Z4B9;A0A0E1VH17	475;475;483	0.775021	220.27	1	S	2	0.46288	IT(-76.19)IQS(-18.75)S(-8.66)S(8.66)S(-8.66)LS(-23.53)DEEIDR
FEELS(0.005)DS(0.995)LIR	Q2FGE3;A8Z4B9;A0A0E1VH17	281;281;289	0.995474	138.55	1	S	2	-3.1774	FEELS(-23.42)DS(23.42)LIR
NEADS(1)LVFQVEK	Q2FGE3;A8Z4B9;A0A0E1VH17	511;511;519	1	127.36	1	S	2	-1.137	NEADS(127.36)LVFQVEK
NTAES(1)YLGEK	Q2FGE3;A8Z4B9;A0A0E1VH17	103;103;111	0.999879	102.4	1	S	2	-0.62969	NT(-85.73)AES(39.18)Y(-39.18)LGEK
QAITNPNTVQS(1)IKR	Q2FGE3;A8Z4B9;A0A0E1VH17	66;66;74	0.999952	147.1	1	S	3	0.22641	QAIT(-74.05)NPNT(-43.2)VQS(43.2)IKR
S(1)KFEELSDSLIR	Q2FGE3;A8Z4B9;A0A0E1VH17	273;273;281	1	142.38	1	S	2	-0.16774	S(110.86)KFEELS(-110.86)DS(-126.44)LIR
S(1)QIYSTAVDNQPSVDVHVLQGERPMAADNK	Q2FGE3;A8Z4B9;A0A0E1VH17	393;393;401	0.999994	273.6	1	S	3	0.27432	S(52.35)QIY(-89.7)S(-52.35)T(-76.28)AVDNQPS(-164.06)VDVH(-189.44)VLQGERPMAADNK
TLT(0.003)DLGENIGEEDKKS(0.997)AEEK	Q2FGE3;A8Z4B9;A0A0E1VH17	534;534;542	0.997209	45.395	1	S	3	-0.93027	T(-41.52)LT(-25.64)DLGENIGEEDKKS(25.64)AEEK
TTPS(1)VVAFK	Q2FGE3;A8Z4B9;A0A0E1VH17	38;38;46	0.999891	59.426		S	2	-2.0246	T(-42.65)T(-42.65)PS(42.65)VVAFK
VIQELS(1)AK	Q2FGE3;A8Z4B9;A0A0E1VH17	569;569;577	1	94.309	1	S	2	1.0702	VIQELS(82.75)AK
VIQNPEGS(0.846)RT(0.077)T(0.077)PSVVAFK	Q2FGE3;A8Z4B9;A0A0E1VH17	33;33;41	0.846428	142.94	1	S	2	1.4474	VIQNPEGS(10.43)RT(-10.43)T(-10.43)PS(-36.58)VVAFK
VYEQAAQQQQQAQGANAGQNNDS(0.801)T(0.199)VEDAEFK	Q2FGE3;A8Z4B9;A0A0E1VH17	594;594;602	0.800584	283.93	1	S	4	0.49773	VY(-35.42)EQAAQQQQQAQGANAGQNNDS(6.04)T(-6.04)VEDAEFK
DMQDQLLDS(1)MDLER	Q2FGD9;A8Z4C4;A0A0E1VH22	52;52;52	1	83.729	1	S	2	-0.62859	DMQDQLLDS(83.73)MDLER
S(0.982)LAH(0.018)NIDPIFQIGK	A0A0H2XI06;A0A0E1VH30	12;12	0.982321	149	1	S	2	1.7231	S(17.45)LAH(-17.45)NIDPIFQIGK
S(0.998)IFH(0.002)EHNESK	A0A0H2XIM6;A0A0E1VH41	8;8	0.998184	77.593	1	S	3	1.3003	S(27.65)IFH(-27.65)EH(-39.95)NES(-57.91)K
LGIVH(0.016)T(0.045)PH(0.158)GS(0.773)FET(0.007)PMFMPVGTK	Q2FG88;A8Z2G7;A0A0E1VH44	28;28;28	0.773474	68.309	1	S	3	3.4837	LGIVH(-16.72)T(-12.32)PH(-6.89)GS(6.89)FET(-20.74)PMFMPVGT(-57.36)K
S(1)MGIDDALR	Q2FG83;A8Z2H2;A0A0E1VH49	401;401;401	1	63.073	1	S	2	2.6361	S(47.84)MGIDDALR
GGGRPDMAQGGGTQPENIS(1)K	Q2FGA8;A8Z4F6;A0A0E1VH56	863;864;864	0.999999	103.75	1	S	3	-0.15583	GGGRPDMAQGGGT(-60.32)QPENIS(60.32)K
QNSQS(1)MQVQSEVLK	Q2FGA8;A8Z4F6;A0A0E1VH56	441;442;442	0.999558	141.54	1	S	2	0.61458	QNS(-33.54)QS(33.54)MQVQS(-85.4)EVLK
QNSQSMQVQS(1)EVLK	Q2FGA8;A8Z4F6;A0A0E1VH56	446;447;447	0.999995	95.264	1	S	2	-4.0131	QNS(-68.32)QS(-52.95)MQVQS(52.95)EVLK
HFQS(1)EDVK	A0A0H2XEQ2;A0A0E1VH62	281;281	0.999576	51.193	1	S	2	3.5569	H(-33.72)FQS(33.72)EDVK
NTQGIETEPVQLS(0.004)Y(0.004)S(0.08)MS(0.912)AQDK	A0A0H2XEQ2;A0A0E1VH62	412;412	0.912159	42.321	1	S	3	-0.95097	NT(-39.44)QGIET(-37.56)EPVQLS(-24.01)Y(-23.81)S(-10.56)MS(10.56)AQDK
PFGS(1)DLK	A0A0H2XEQ2;A0A0E1VH62	156;156	1	75.109	1	S	2	-0.33381	PFGS(44.35)DLK
S(1)AEALNNQIR	A0A0H2XEQ2;A0A0E1VH62	160;160	1	159.83	1	S	2	0.27762	S(122.98)AEALNNQIR
ELLGMS(0.909)H(0.091)EDIAQTFK	A0A0H2XGG1;A0A0E1VH79	210;210	0.908613	94.01	1	S	3	-0.6661	ELLGMS(9.98)H(-9.98)EDIAQT(-51.1)FK
NLAWNIES(1)R	A0A0H2XGG1;A0A0E1VH79	23;23	1	82.171	1	S	2	0.026515	NLAWNIES(82.17)R
S(1)ALAILATSTPNEVK	Q2FG85;A8Z2H0;A0A0E1VH81	84;84;84	1	82.651	1	S	2	-0.19001	S(71.73)ALAILAT(-71.73)S(-75.68)T(-75.68)PNEVK
QGPVVAIFGDT(0.016)KPCS(0.984)NER	Q2FGM9;A8Z2D7;A0A0E1VH97	216;216;216	0.983708	52.483	1	S	3	-3.0635	QGPVVAIFGDT(-17.81)KPCS(17.81)NER
NT(0.134)S(0.865)VFIPSDVASYQYK	Q2FGY5;A0A0E1VHA4	689;689	0.865372	48.112	1	S	2	-1.2735	NT(-8.09)S(8.09)VFIPS(-42.33)DVAS(-42.33)Y(-42.73)QY(-42.73)K
IVGERVS(1)IVEDTPGVTR	Q2FGW7;A8Z454;A0A0E1VHC4	29;29;29	0.999992	87.156	1	S	3	0.32026	IVGERVS(51.41)IVEDT(-51.41)PGVT(-64.25)R
VIVS(0.858)NVAGT(0.071)T(0.071)R	Q2FGW7;A8Z454;A0A0E1VHC4	204;204;204	0.858268	40.767	1	S	2	-0.37827	VIVS(10.83)NVAGT(-10.83)T(-10.83)R
WDTVEKDS(1)K	Q2FGW7;A8Z454;A0A0E1VHC4	303;303;303	0.999995	88.187	1	S	2	-0.24299	WDT(-53.43)VEKDS(53.43)K
MADCSLQSGNYS(1)DAIR	A0A0E1VHF2;A0A0H2XHL1	184;137	0.999997	221.59	1	S	2	0.63816	MADCS(-139.04)LQS(-55.95)GNY(-109.46)S(55.95)DAIR
EAGS(1)AVDAVFESIQNSLAK	A0A0H2XF50;A0A0E1VHG1	23;23	1	220.6	1	S	2	0.50565	EAGS(147.32)AVDAVFES(-147.32)IQNS(-174.98)LAK
EIDIPAS(1)K	A0A0H2XF50;A0A0E1VHG1	74;74	1	110.53	1	S	2	0.098344	EIDIPAS(110.53)K
ELS(0.975)NT(0.022)T(0.003)IQK	Q2FH32;A0A0E1VHJ4	23;23	0.974559	69.905	1	S	2	0.98203	ELS(16.39)NT(-16.39)T(-25.04)IQK
S(0.001)FKES(0.953)H(0.046)PLDDFISDK	Q2FH32;A0A0E1VHJ4	10;10	0.952699	94.958	1	S	3	-1.2203	S(-29.03)FKES(13.15)H(-13.15)PLDDFIS(-69.37)DK
ESHPLDDFIS(1)DK	Q2FH32;A0A0E1VHJ4	18;18	0.999999	83.204	1	S	2	-1.6547	ES(-68.1)H(-64.47)PLDDFIS(64.47)DK
MQS(1)VSAQVDR	Q2FH32;A0A0E1VHJ4	132;132	0.999986	110.31	1	S	2	-0.11045	MQS(48.39)VS(-48.39)AQVDR
S(0.794)S(0.206)INEIFSR	Q2FH32;A0A0E1VHJ4	121;121	0.793662	59.418	1	S	2	-1.1632	S(5.85)S(-5.85)INEIFS(-58.21)R
SSINEIFS(1)R	Q2FH32;A0A0E1VHJ4	128;128	0.999998	64.439	1	S	2	-1.5951	S(-60.39)S(-60.39)INEIFS(60.39)R
EGVS(0.007)T(0.005)S(0.988)EIVKK	A0A0H2XI23;A0A0E1VHJ6	140;140	0.987652	97.734	1	S	2	-0.56519	EGVS(-21.45)T(-22.73)S(21.45)EIVKK
T(0.001)QNS(0.844)S(0.154)IQYLK	A0A0H2XI23;A0A0E1VHJ6	206;206	0.84435	133.89	1	S	2	-1.183	T(-28.39)QNS(7.38)S(-7.38)IQY(-39.88)LK
IISIS(0.998)ET(0.002)PNHNTMK	A0A0H2XIM7;A0A0E1VHK0	7;7	0.997727	138.55	1	S	2	0.71125	IIS(-37.33)IS(26.93)ET(-26.93)PNH(-42.57)NT(-49.41)MK
QIDHDQHELLNAS(0.997)ELS(0.003)K	A0A0H2XHG6;A0A0E1VHQ0	299;299	0.996535	126.26	1	S	3	-1.1124	QIDH(-88.7)DQH(-69.5)ELLNAS(24.59)ELS(-24.59)K
S(1)MGVAVPEGR	Q2FHJ3;A8Z3S5;A0A0E1VHR6	14;14;14	1	99.215	1	S	2	-0.66459	S(80.98)MGVAVPEGR
S(0.95)LS(0.05)EVETYAK	Q2FHJ3;A8Z3S5;A0A0E1VHR6	65;65;65	0.949661	104.07	1	S	2	0.70604	S(12.76)LS(-12.76)EVET(-71.82)Y(-90.16)AK
SLS(1)EVETYAK	Q2FHJ3;A8Z3S5;A0A0E1VHR6	67;67;67	0.99951	159.94	1	S	2	0.68938	S(-33.1)LS(33.1)EVET(-71.3)Y(-105.96)AK
AAITMAINS(0.004)LS(0.986)YS(0.01)EK	Q2FHI3;A8Z3T5;A0A0E1VHS4	180;180;180	0.98593	225.85	1	S	2	-0.29844	AAIT(-179.04)MAINS(-24)LS(19.88)Y(-138.34)S(-19.88)EK
AAITMAINSLS(0.005)YS(0.995)EK	Q2FHI3;A8Z3T5;A0A0E1VHS4	182;182;182	0.994782	213.51	1	S	2	-1.1274	AAIT(-135.1)MAINS(-52.75)LS(-22.81)Y(-91.43)S(22.81)EK
KLES(1)AGVIESR	Q2FHI3;A8Z3T5;A0A0E1VHS4	226;226;226	1	110.44	1	S	2	-0.21706	KLES(66.89)AGVIES(-66.89)R
S(1)VIVNALRK	Q2FHI3;A8Z3T5;A0A0E1VHS4	215;215;215	1	104.05	1	S	2	1.0652	S(63.22)VIVNALRK
GFIKS(1)ELGSR	Q2FHG8;A8Z3V0;A0A0E1VHT7	76;76;90	0.999862	98.156	1	S	2	-0.17392	GFIKS(38.61)ELGS(-38.61)R
DMSNLNEMS(1)K	A0A0H2XK72;A0A0E1VHU0	69;69	0.999998	90.653	1	S	2	0.70575	DMS(-57.43)NLNEMS(57.43)K
S(1)IAQTGNKPGVTK	A0A0H2XK72;A0A0E1VHU0	144;144	0.999937	69.672	1	S	2	-4.3726	S(42.03)IAQT(-42.03)GNKPGVT(-63.81)K
IH(0.001)AS(0.755)S(0.207)H(0.036)GCMEELK	Q2FHG3;A0A0E1VHU1	368;385	0.755294	81.565		S	3	0.6482	IH(-28.29)AS(5.62)S(-5.62)H(-13.17)GCMEELK
IHAS(0.026)S(0.955)H(0.019)GCMEELK	Q2FHG3;A0A0E1VHU1	369;386	0.954663	119.54	1	S	3	0.15025	IH(-59.91)AS(-15.67)S(15.67)H(-16.91)GCMEELK
LIVS(0.001)CYAS(0.999)NFIR	Q2FHG3;A0A0E1VHU1	236;253	0.999237	74.76	1	S	2	-0.60246	LIVS(-31.29)CY(-46.73)AS(31.29)NFIR
RIEWS(1)EIK	Q2FHG3;A0A0E1VHU1	526;543	1	42.338	1	S	2	-0.28878	RIEWS(42.34)EIK
SLES(0.914)S(0.086)FNIAR	Q2FHG3;A0A0E1VHU1	264;281	0.913998	96.89	1	S	2	-0.095022	S(-46.01)LES(10.27)S(-10.27)FNIAR
LQQFS(1)GNLER	Q2FHI5;A8Z3T3;A0A0E1VHU8	77;77;77	1	58.676		S	2	-2.4348	LQQFS(58.68)GNLER
S(1)GAWYSYNGER	A8Z1V6;A0A0E1VHU9;A0A0H2XFW9	286;286;261	1	99.215	1	S	2	-0.016252	S(71.89)GAWY(-71.89)S(-76.98)Y(-85.45)NGER
VVLKLS(1)GEALAGEK	Q2FHI0;A0A0E1VHV3	15;33	1	167.69	1	S	3	-0.16701	VVLKLS(72.82)GEALAGEK
HLLNYLRS(1)K	Q2FHG5;A8Z3V3;A0A0E1VHW5	72;72;72	0.999989	65.278	1	S	3	-0.41722	H(-63.3)LLNY(-49.66)LRS(49.66)K
TLY(0.003)S(0.997)RINK	Q2FHD6;A8Z1X3;A0A0E1VHZ2	211;211;211	0.996957	60.828	1	S	2	3.8518	T(-39.06)LY(-25.33)S(25.33)RINK
ELQMDES(1)ILR	A0A0H2XKG7;A0A0E1VHZ8	88;88	1	59.542	1	S	2	1.9606	ELQMDES(59.54)ILR
FGGS(0.991)S(0.009)VSNATQIK	A0A0H2XKG7;A0A0E1VHZ8	9;9	0.990541	127.71	1	S	2	0.97425	FGGS(20.21)S(-20.21)VS(-47.85)NAT(-73.48)QIK
SNS(1)DLNIER	A0A0H2XG55;A0A0E1VI11	4;4	0.999917	145.91	1	S	2	1.5856	S(-40.83)NS(40.83)DLNIER
IS(1)NINIK	Q2FH88;A8Z219;A0A0E1VI16	573;573;573	1	61.679	1	S	2	-0.53508	IS(46.33)NINIK
ALS(1)AENAELR	A0A0H2XHQ5;A0A0E1VI21	47;61	1	110.93	1	S	2	0.89495	ALS(44.2)AENAELR
ALS(0.142)AENAELRS(0.84)QMLS(0.018)S(0.001)NNDVGHHAYK	A0A0H2XHQ5;A0A0E1VI21	55;69	0.839686	75.184	1	S	4	0.6465	ALS(-7.72)AENAELRS(7.72)QMLS(-16.73)S(-31.66)NNDVGH(-60.7)H(-65.14)AY(-72.6)K
S(0.001)QMLS(0.863)S(0.136)NNDVGHHAYK	A0A0H2XHQ5;A0A0E1VI21	59;73	0.862928	109.54	1	S	3	-0.44197	S(-31.04)QMLS(8.01)S(-8.01)NNDVGH(-59.05)H(-65.08)AY(-100.27)K
IIS(1)EAIELSK	A0A0H2XHQ5;A0A0E1VI21	261;275	0.999866	56.087	1	S	2	-0.69089	IIS(38.72)EAIELS(-38.72)K
ILDS(0.989)Y(0.011)LENGK	A0A0H2XHQ5;A0A0E1VI21	82;96	0.989167	58.815	1	S	2	0.26382	ILDS(19.61)Y(-19.61)LENGK
TFYHFDVPDEHDT(0.009)EIS(0.098)NS(0.893)NIEK	A0A0H2XHQ5;A0A0E1VI21	152;166	0.893469	75.193	1	S	3	-1.3165	T(-72.76)FY(-68.75)H(-68.75)FDVPDEH(-37.05)DT(-20.14)EIS(-9.61)NS(9.61)NIEK
VVGHYIS(0.003)QQYH(0.03)DQFNS(0.809)S(0.158)RK	A0A0H2XHQ5;A0A0E1VI21	172;186	0.808815	115.39	1	S	3	0.13054	VVGH(-46.71)Y(-47.39)IS(-25.08)QQY(-43.66)H(-14.25)DQFNS(7.09)S(-7.09)RK
PLPNDKDS(1)IIDYIK	A0A0H2XH24;A0A0E1VI24	344;344	0.999998	92.265	1	S	2	-0.11699	PLPNDKDS(56.61)IIDY(-56.61)IK
TQQGIENLTDEEAAEIIAT(0.002)DRDS(0.831)S(0.167)QR	Q2FH99;A0A0E1VI28	241;241	0.831182	135.32	1	S	3	-0.71548	T(-134.1)QQGIENLT(-76.46)DEEAAEIIAT(-26.18)DRDS(6.97)S(-6.97)QR
DS(0.037)S(0.963)QRDLFEAIEK	Q2FH99;A0A0E1VI28	242;242	0.963258	222.66	1	S	2	0.71097	DS(-14.19)S(14.19)QRDLFEAIEK
ENS(0.997)MT(0.003)AGPR	Q2FH99;A0A0E1VI28	22;22	0.996948	225.27	1	S	2	-0.69083	ENS(25.14)MT(-25.14)AGPR
FDS(1)QPEYK	Q2FH99;A0A0E1VI28	399;399	1	125.57	1	S	2	-0.035043	FDS(106.84)QPEY(-106.84)K
FS(0.978)T(0.022)VAGER	Q2FH99;A0A0E1VI28	95;95	0.978048	91.657	1	S	2	0.47503	FS(16.49)T(-16.49)VAGER
GS(1)GAFGTFTVTK	Q2FH99;A0A0E1VI28	60;60	0.999991	72.496	1	S	2	-0.53467	GS(51.12)GAFGT(-51.12)FT(-61.24)VT(-68.53)K
GVGIENICPFS(1)RDGQMR	Q2FH99;A0A0E1VI28	371;371	1	244.05	1	S	2	-1.2259	GVGIENICPFS(52.82)RDGQMR
LTGVFGHPVS(0.999)DRENS(0.001)MTAGPR	Q2FH99;A0A0E1VI28	17;17	0.999105	270	1	S	3	-0.64952	LT(-94.07)GVFGH(-35.92)PVS(32.17)DRENS(-32.17)MT(-44.83)AGPR
LFRLQS(1)EDAK	Q2FH99;A0A0E1VI28	438;438	1	105.36	1	S	2	-0.26654	LFRLQS(105.36)EDAK
MLQGRLFS(1)YGDAQR	Q2FH99;A0A0E1VI28	338;338	0.99986	115.91	1	S	2	0.53617	MLQGRLFS(38.53)Y(-38.53)GDAQR
LFVS(1)LNRAVK	Q2FH99;A0A0E1VI28	144;144	1	153.1	1	S	2	0.40199	LFVS(115.23)LNRAVK
EIGEAVGLAS(0.798)S(0.171)S(0.025)T(0.006)VHGHLSR	Q2FH94;A0A0E1VI34	39;39	0.79833	132.72	1	S	3	-2.3209	EIGEAVGLAS(6.68)S(-6.68)S(-15.1)T(-21.61)VH(-36.01)GH(-48.39)LS(-59.73)R
EIGEAVGLAS(0.024)S(0.781)S(0.156)T(0.032)VH(0.007)GHLSR	Q2FH94;A0A0E1VI34	40;40	0.781241	142.41	1	S	3	-0.054146	EIGEAVGLAS(-15.15)S(7)S(-7)T(-13.89)VH(-20.65)GH(-33.77)LS(-45.78)R
AFEGLS(1)ER	A0A0H2XH01;A0A0E1VI59	7;7	1	48.283	1	S	2	0.16828	AFEGLS(48.28)ER
FVGMS(1)EK	A0A0H2XH01;A0A0E1VI59	277;277	1	62.582	1	S	2	0.52325	FVGMS(56.26)EK
NNPDT(0.001)LNVS(0.999)RK	A0A0H2XH01;A0A0E1VI59	397;397	0.99899	82.171	1	S	2	-0.89025	NNPDT(-29.95)LNVS(29.95)RK
DTHENEVES(0.873)T(0.127)DEEIYQSEDNHQEHK	A0A0E1VI80;A0A0H2XHQ1	427;427	0.872839	210.11	1	S	4	-0.16285	DT(-64.39)H(-65.44)ENEVES(8.37)T(-8.37)DEEIY(-95.94)QS(-82.71)EDNH(-100.1)QEH(-107.77)K
DTHENEVESTDEEIYQS(0.997)EDNH(0.003)QEHK	A0A0E1VI80;A0A0H2XHQ1	435;435	0.997123	212.78	1	S	3	-0.26305	DT(-190.82)H(-187.95)ENEVES(-116.54)T(-107.76)DEEIY(-89.58)QS(25.48)EDNH(-25.48)QEH(-42.49)K
ELLS(0.999)DMVS(0.001)EK	A0A0E1VI80;A0A0H2XHQ1	337;337	0.999381	73.781	1	S	2	-1.5296	ELLS(32.08)DMVS(-32.08)EK
ELLSDMVS(1)EK	A0A0E1VI80;A0A0H2XHQ1	341;341	0.999988	113.77	1	S	2	-0.39138	ELLS(-49.36)DMVS(49.36)EK
ENEVS(1)DPK	A0A0E1VI80;A0A0H2XHQ1	140;140	1	42.336	1	S	2	2.09	ENEVS(42.34)DPK
FHNGINVIGTGQT(0.003)YT(0.165)S(0.832)GIK	A0A0E1VI80;A0A0H2XHQ1	39;39	0.831678	207.79	1	S	2	-0.0023904	FH(-205.15)NGINVIGT(-38.7)GQT(-24.56)Y(-115.6)T(-7.02)S(7.02)GIK
IHT(0.001)PS(0.999)QMGIR	A0A0E1VI80;A0A0H2XHQ1	350;350	0.999325	115.57	1	S	2	0.23409	IH(-67.68)T(-31.71)PS(31.71)QMGIR
KAS(1)IASGVDIK	A0A0E1VI80;A0A0H2XHQ1	64;64	0.9997	88.092	1	S	2	-1.2908	KAS(35.23)IAS(-35.23)GVDIK
S(1)ILINMIK	A0A0E1VI80;A0A0H2XHQ1	163;163	1	102.62	1	S	2	0.47946	S(66.96)ILINMIK
SMGATHIIS(1)GGQTMNPSTEDIVK	Q2FHL2;A0A0E1VI92	358;358	0.99953	136.58	1	S	2	-0.22134	S(-53.36)MGAT(-53.36)H(-36.37)IIS(36.37)GGQT(-36.37)MNPS(-77.58)T(-80.04)EDIVK
SMGATHIISGGQTMNPS(0.761)T(0.239)EDIVK	Q2FHL2;A0A0E1VI92	366;366	0.761152	145.16	1	S	3	-0.85921	S(-125.28)MGAT(-114.31)H(-114.81)IIS(-93.94)GGQT(-77.26)MNPS(5.03)T(-5.03)EDIVK
ISVIT(0.001)FH(0.084)S(0.915)LEDR	A0A0E1VI94;Q2FHQ8;A8Z3M0	237;244;244	0.914982	56.793	1	S	3	1.4303	IS(-53.48)VIT(-28.68)FH(-10.38)S(10.38)LEDR
S(0.998)ALVT(0.002)GASR	A0A0H2XJC9;A0A0E1VI95	4;6	0.998001	46.706	1	S	2	-0.24773	S(27.46)ALVT(-27.46)GAS(-36.79)R
S(0.001)ALVT(0.154)GAS(0.845)R	A0A0H2XJC9;A0A0E1VI95	11;13	0.845169	42.243	1	S	2	-0.76886	S(-30.54)ALVT(-7.39)GAS(7.39)R
S(1)VIEANNVEDAVDK	Q2FHQ4;A8Z3M4;A0A0E1VIA0	392;392;392	1	62.377		S	2	3.0976	S(62.38)VIEANNVEDAVDK
ATPQWFAS(0.001)IS(0.999)K	Q2FHP4;A8Z3N1;A0A0E1VIB0	417;417;417	0.999415	112.43	1	S	2	-0.81408	AT(-106.59)PQWFAS(-32.33)IS(32.33)K
S(1)LGNVIVPDQVVK	Q2FHP4;A8Z3N1;A0A0E1VIB0	599;599;599	1	111.98	1	S	2	-0.078629	S(100.19)LGNVIVPDQVVK
GT(0.004)VS(0.996)GEIADGK	A0A0H2XI62;A0A0E1VIB6	136;136	0.996184	90.434	1	S	2	0.46212	GT(-24.17)VS(24.17)GEIADGK
S(1)RMFDNLK	A0A0H2XHE6;A0A0E1VID3	130;130	1	122.19	1	S	2	0.1914	S(99.14)RMFDNLK
FVGAQAIS(1)QVR	A0A0H2XHE6;A0A0E1VID3	197;197	1	130.56	1	S	2	-0.81458	FVGAQAIS(130.56)QVR
GIPLT(0.004)T(0.15)S(0.846)IAAMNR	A0A0H2XHE6;A0A0E1VID3	247;247	0.846209	86.803	1	S	2	-1.3313	GIPLT(-22.95)T(-7.53)S(7.53)IAAMNR
LFNLHPT(0.114)GS(0.856)MT(0.03)K	A0A0H2XHE6;A0A0E1VID3	209;209	0.856254	139.89	1	S	2	-0.32418	LFNLH(-56.27)PT(-8.75)GS(8.75)MT(-14.6)K
NTPQHETQS(1)K	A0A0H2XHE6;A0A0E1VID3	16;16	0.99986	145.01	1	S	2	0.11888	NT(-130.11)PQH(-55.21)ET(-38.63)QS(38.63)K
S(1)FFGSDHEVE	A0A0H2XHE6;A0A0E1VID3	262;262	0.999997	106.4	1	S	2	0.51104	S(56.21)FFGS(-56.21)DH(-69.72)EVE
ENS(0.763)EH(0.237)FNVEIAK	Q2FHZ0;A8Z1M9;A0A0E1VID5	63;63;63	0.763185	63.181	1	S	2	1.4188	ENS(5.08)EH(-5.08)FNVEIAK
AILS(1)LEAPIGR	A0A0H2XFH8;A0A0E1VID8	284;284	1	59.198	1	S	2	-0.068148	AILS(59.2)LEAPIGR
DGY(0.008)S(0.992)VEVIDLR	A0A0H2XFH8;A0A0E1VID8	230;230	0.992275	75.695	1	S	2	-0.76578	DGY(-21.09)S(21.09)VEVIDLR
GLLIS(0.845)S(0.155)IR	A0A0H2XFH8;A0A0E1VID8	160;160	0.845411	99.802	1	S	2	0.15803	GLLIS(7.38)S(-7.38)IR
GLLIS(0.111)S(0.889)IR	A0A0H2XFH8;A0A0E1VID8	161;161	0.888722	99.802	1	S	2	0.30305	GLLIS(-9.02)S(9.02)IR
VSNTDS(1)PDTWVVAGR	A0A0H2XFL9;A0A0E1VIE9	355;355	0.999676	102.28	1	S	2	-1.5444	VS(-42.73)NT(-36.47)DS(36.47)PDT(-43.45)WVVAGR
AYFT(0.016)S(0.984)RFA	A0A0H2XH52;A0A0E1VIF5	196;205	0.984305	76.827	1	S	2	0.038393	AY(-51.05)FT(-17.98)S(17.98)RFA
HAVDFS(1)QINILDYDDKK	A0A0H2XH52;A0A0E1VIF5	61;70	1	247.4	1	S	2	0.0066351	H(-98.85)AVDFS(98.85)QINILDY(-178.87)DDKK
LYQENGKT(0.008)S(0.992)FEPADLK	A0A0H2XH52;A0A0E1VIF5	162;171	0.992264	298.47	1	S	2	-0.28948	LY(-169.48)QENGKT(-21.08)S(21.08)FEPADLK
S(1)YFEALGVPAGQVYPIAYEK	A0A0H2XH52;A0A0E1VIF5	73;82	0.999989	157.42	1	S	2	0.1901	S(49.73)Y(-49.73)FEALGVPAGQVY(-144.59)PIAY(-152.87)EK
S(1)NPNDLVTNVDK	A0A0H2XHI3;A0A0E1VIG5	32;38	1	97.273	1	S	2	-0.26255	S(77.51)NPNDLVT(-77.51)NVDK
VGEGAYRGS(1)QPLK	A0A0H2XHI3;A0A0E1VIG5	136;142	0.999988	63.727	1	S	2	-0.041942	VGEGAY(-49.09)RGS(49.09)QPLK
ENES(1)IAFQSK	A0A0H2XHP8;A0A0E1VIG8	191;191	1	107.11	1	S	2	-1.2877	ENES(74.25)IAFQS(-74.25)K
IGNS(1)VFK	A0A0H2XEX3;A0A0E1VII2	18;18	1	67.507	1	S	2	0.6377	IGNS(67.51)VFK
IMS(1)AAAIQGSQFIGK	A0A0H2XEX3;A0A0E1VII2	107;107	1	105.14	1	S	2	1.7495	IMS(86.73)AAAIQGS(-86.73)QFIGK
NNLTS(0.995)NLT(0.005)NK	A0A0H2XEX3;A0A0E1VII2	9;9	0.995264	122.7	1	S	2	-0.78575	NNLT(-36.89)S(23.42)NLT(-23.42)NK
QVNS(1)LGDDVK	A0A0H2XEX3;A0A0E1VII2	96;96	1	54.471	1	S	2	-0.35535	QVNS(46.8)LGDDVK
LLWAS(1)CR	A0A0H2XET4;A0A0E1VII3	178;178	1	107.57	1	S	2	-0.50327	LLWAS(106.42)CR
QVDGFT(0.006)T(0.033)NPS(0.96)LMAK	A0A0H2XET4;A0A0E1VII3	35;35	0.960381	53.377	1	S	2	-1.6657	QVDGFT(-21.8)T(-14.6)NPS(14.6)LMAK
GHVYNGIS(1)GGQFK	A0A0H2XHD3;A0A0E1VIJ0	170;170	1	111.79	1	S	2	1.8281	GH(-100.69)VY(-82.02)NGIS(82.02)GGQFK
NEGDVTISNYNQNS(1)AVK	A0A0H2XHD3;A0A0E1VIJ0	260;260	1	217.88	1	S	2	0.69922	NEGDVT(-96.38)IS(-75.36)NY(-97.81)NQNS(75.36)AVK
NH(0.024)S(0.97)EY(0.002)VT(0.005)DMR	A0A0H2XHD3;A0A0E1VIJ0	98;98	0.969766	68.515	1	S	2	-0.25737	NH(-16.15)S(16.15)EY(-27.15)VT(-23.02)DMR
S(0.863)H(0.137)EEALEK	A0A0H2XHD3;A0A0E1VIJ0	53;53	0.862922	83.499	1	S	2	-2.3334	S(7.99)H(-7.99)EEALEK
S(1)RPQTIVMDQNDDKR	A0A0H2XHD3;A0A0E1VIJ0	192;192	0.999987	181.4	1	S	3	1.8234	S(49.01)RPQT(-49.01)IVMDQNDDKR
LLES(1)KPVQIVDVR	A0A0H2XHE7;A0A0E1VIJ4	16;16	1	105	1	S	2	-1.0932	LLES(105)KPVQIVDVR
ESPTSILIEAEES(1)K	A0A0H2XKJ0;A0A0E1VIK8	157;157	1	147.7	1	S	2	-1.8446	ES(-121.87)PT(-108.91)S(-100.38)ILIEAEES(100.38)K
LFEGFS(1)MGNPR	A0A0H2XKJ0;A0A0E1VIK8	128;128	1	129.84	1	S	2	-0.042482	LFEGFS(121.02)MGNPR
MVES(0.994)DY(0.004)T(0.002)DIDVSYGK	A0A0H2XJL8;A0A0E1VIL9	234;234	0.994304	103.21	1	S	2	0.5627	MVES(24.31)DY(-24.31)T(-26.95)DIDVS(-69.53)Y(-89.06)GK
QLLADIDQS(0.988)AS(0.012)VEDAIEK	A0A0H2XGR4;A0A0E1VIM2	289;289	0.987795	150.59	1	S	2	0.6343	QLLADIDQS(19.08)AS(-19.08)VEDAIEK
QLLADIDQS(0.006)AS(0.994)VEDAIEK	A0A0H2XGR4;A0A0E1VIM2	291;291	0.994266	168.69	1	S	2	-0.042714	QLLADIDQS(-22.39)AS(22.39)VEDAIEK
VFGVEADQVDS(1)LMR	A0A0H2XGR4;A0A0E1VIM2	699;699	1	146.96	1	S	2	-1.8518	VFGVEADQVDS(146.96)LMR
FFVS(0.999)EPS(0.001)YR	Q2FFV5;A8Z4L3;A0A0E1VIM4	67;67;67	0.999074	78.655	1	S	2	-0.51806	FFVS(30.4)EPS(-30.4)Y(-48.07)R
FFVSEPS(1)YR	Q2FFV5;A8Z4L3;A0A0E1VIM4	70;70;70	0.999987	109.42	1	S	2	-0.0145	FFVS(-48.9)EPS(48.9)Y(-67.31)R
RIS(0.991)LH(0.008)YT(0.001)R	Q2FFV5;A8Z4L3;A0A0E1VIM4	442;442;442	0.991036	68.536	1	S	2	-0.013133	RIS(20.71)LH(-20.71)Y(-47.06)T(-32.76)R
S(1)VDTYTETTK	Q2FFV5;A8Z4L3;A0A0E1VIM4	2;2;2	0.999995	131.82	1	S	2	0.029123	S(52.77)VDT(-52.77)Y(-86.68)T(-84.13)ET(-93.03)T(-97.76)K
TILNPINAWS(1)DK	Q2FFV5;A8Z4L3;A0A0E1VIM4	492;492;492	1	146.96	1	S	2	-0.11496	T(-135.74)ILNPINAWS(135.74)DK
QMIT(0.049)AS(0.95)IY(0.001)NK	A0A0H2XGC0;A0A0E1VIM5	16;16	0.949927	89.805	1	S	2	0.79718	QMIT(-12.85)AS(12.85)IY(-30.73)NK
ALILHADHELNAS(0.996)AFT(0.004)AR	A0A0H2XGL1;A0A0E1VIM8	189;189	0.996421	122.01	1	S	3	-3.4528	ALILH(-66.02)ADH(-54.46)ELNAS(24.45)AFT(-24.45)AR
DAGREELFEMS(1)VK	A0A0H2XGL1;A0A0E1VIM8	291;291	1	101.3	1	S	2	-0.54569	DAGREELFEMS(101.3)VK
TSLSYIAHFDPDAENES(1)DENRYER	A0A0H2XGL1;A0A0E1VIM8	113;113	0.999929	63.491	1	S	3	-1.5101	T(-52.11)S(-52.11)LS(-56.02)Y(-60.61)IAH(-48.51)FDPDAENES(43.8)DENRY(-43.8)ER
S(0.952)AVT(0.048)DSDGIIK	A0A0H2XGX6;A0A0E1VIN1	220;220	0.952345	90.614	1	S	2	2.6627	S(13.02)AVT(-13.02)DS(-39.48)DGIIK
MGSMGS(1)VIGEK	Q2FG37;A8Z2L6;A0A0E1VIN3	139;139;139	0.999893	90.731	1	S	2	-0.94077	MGS(-39.72)MGS(39.72)VIGEK
YLTVQDS(1)K	Q2FG37;A8Z2L6;A0A0E1VIN3	20;20;20	1	107.21	1	S	2	-0.29003	Y(-102.89)LT(-64.34)VQDS(64.34)K
S(1)REDINLSPVSK	Q2FI75;A0A0E1VIN6	12;12	0.999953	101.43	1	S	2	-0.57828	S(43.26)REDINLS(-43.26)PVS(-90.17)K
FVLGS(0.99)VS(0.01)H(0.001)K	A0A0H2XFW2;A0A0E1VIN8	120;126	0.989647	106.4	1	S	2	-0.026051	FVLGS(20.08)VS(-20.08)H(-31.96)K
FVLGS(0.001)VS(0.925)H(0.074)K	A0A0H2XFW2;A0A0E1VIN8	122;128	0.925197	108.7	1	S	2	-1.9404	FVLGS(-31.32)VS(10.96)H(-10.96)K
YEIVVLS(1)NRK	A0A0H2XFW2;A0A0E1VIN8	106;112	0.999889	62.338	1	S	2	1.845	Y(-39.56)EIVVLS(39.56)NRK
ARS(1)QMALDVFASK	Q2FG27;A8Z2M7;A0A0E1VIP3	297;297;297	1	73.834	1	S	2	-2.1265	ARS(66.09)QMALDVFAS(-66.09)K
DLSEEAES(1)GK	Q2FG27;A8Z2M7;A0A0E1VIP3	292;292;292	1	111.63	1	S	2	0.067891	DLS(-82.38)EEAES(82.38)GK
ESGLLGLS(0.956)GT(0.028)S(0.007)S(0.01)DLR	Q2FG27;A8Z2M7;A0A0E1VIP3	277;277;277	0.955956	133.48	1	S	2	-1.2279	ES(-76.07)GLLGLS(15.4)GT(-15.4)S(-21.46)S(-19.96)DLR
FPES(1)VAITDEVEK	Q2FG27;A8Z2M7;A0A0E1VIP3	101;101;101	0.999999	126.1	1	S	2	-0.5677	FPES(58.58)VAIT(-58.58)DEVEK
LILAINAGS(0.784)S(0.081)S(0.135)LK	Q2FG27;A8Z2M7;A0A0E1VIP3	12;12;12	0.783522	120.14	1	S	2	-0.41851	LILAINAGS(7.63)S(-9.84)S(-7.63)LK
VVVIPT(0.025)DEES(0.975)MIAR	Q2FG27;A8Z2M7;A0A0E1VIP3	387;387;387	0.974756	61.657	1	S	2	-2.6396	VVVIPT(-15.87)DEES(15.87)MIAR
ENPGPS(0.835)T(0.165)LK	A0A0H2XI92;A0A0E1VIQ9	92;92	0.834628	55.314	1	S	2	-0.42526	ENPGPS(7.03)T(-7.03)LK
AIVAATES(0.837)GS(0.054)T(0.109)AR	Q2FG40;A0A0E1VIR3	381;381	0.837316	159.08	1	S	2	-0.84307	AIVAAT(-43.51)ES(8.87)GS(-11.9)T(-8.87)AR
AIVAATES(0.006)GS(0.837)T(0.158)AR	Q2FG40;A0A0E1VIR3	383;383	0.836586	225.13	1	S	2	-1.0595	AIVAAT(-79.82)ES(-21.73)GS(7.24)T(-7.24)AR
CDILNS(1)GELK	Q2FG40;A0A0E1VIR3	149;149	1	124.12	1	S	2	0.1371	CDILNS(124.12)GELK
GS(0.998)VVGT(0.002)TLVAETVK	Q2FG40;A0A0E1VIR3	486;486	0.997718	121.24	1	S	2	-0.41851	GS(26.46)VVGT(-26.46)T(-45.76)LVAET(-96.27)VK
IVCTIGPAS(0.039)ES(0.961)EEMIEK	Q2FG40;A0A0E1VIR3	16;16	0.960731	92.575	1	S	2	-0.63187	IVCT(-64.49)IGPAS(-13.89)ES(13.89)EEMIEK
LNFS(0.98)H(0.019)GS(0.001)HEEHK	Q2FG40;A0A0E1VIR3	36;36	0.97984	106.58	1	S	2	0.33407	LNFS(17.07)H(-17.07)GS(-30.99)H(-38.3)EEH(-63.79)K
NIAVS(1)AEAAQDYK	Q2FG40;A0A0E1VIR3	333;333	1	110.51	1	S	2	1.1383	NIAVS(81.1)AEAAQDY(-81.1)K
NIS(1)NNMLVTIDAAQGK	Q2FG40;A0A0E1VIR3	563;563	0.999975	113.59	1	S	2	0.5561	NIS(46.02)NNMLVT(-46.02)IDAAQGK
PVITATQMLDS(1)MQR	Q2FG40;A0A0E1VIR3	282;282	1	188.25	1	S	2	0.53833	PVIT(-114.79)AT(-71.18)QMLDS(71.18)MQR
QCS(1)IVWGVQPVVK	Q2FG40;A0A0E1VIR3	411;411	1	81.625	1	S	2	-0.015757	QCS(46)IVWGVQPVVK
RPS(1)DVLEIR	Q2FG40;A0A0E1VIR3	198;198	1	145.31	1	S	3	-0.68683	RPS(67.46)DVLEIR
YRPHSDIIAVT(0.002)PS(0.977)EET(0.021)AR	Q2FG40;A0A0E1VIR3	403;403	0.97692	93.407	1	S	3	0.19636	Y(-84.76)RPH(-84.08)S(-83.92)DIIAVT(-27.57)PS(16.6)EET(-16.6)AR
EVVIS(0.102)PGS(0.898)R	Q2FI34;A8Z0D7;A0A0E1VIR5	33;33;33	0.898304	44.639	1	S	2	1.7481	EVVIS(-9.46)PGS(9.46)R
IFLNGEFVS(0.005)PS(0.995)EAK	A0A0H2XHU6;A0A0E1VIT5	14;14	0.99484	143.38	1	S	2	-0.89235	IFLNGEFVS(-22.85)PS(22.85)EAK
AYEQS(0.999)GVNIH(0.001)AGYEAVER	Q2FI07;A8Z1L3;A0A0E1VIU6	8;8;8	0.998811	94.463	1	S	3	0.38926	AY(-49.37)EQS(29.29)GVNIH(-29.29)AGY(-70.6)EAVER
EREAVSHES(1)	Q2FI18;A0A0E1VIU7	662;662	0.999989	99.973	1	S	2	-0.35925	EREAVS(-74.68)H(-49.52)ES(49.52)
EEAS(1)ANNLSDTSQEAQEIQEAK	A0A0E1VIV5;A0A0H2XJG9	112;112	1	386.09	1	S	2	0.41894	EEAS(196.32)ANNLS(-196.32)DT(-241.76)S(-261.85)QEAQEIQEAK
EEASANNLS(1)DTSQEAQEIQEAK	A0A0E1VIV5;A0A0H2XJG9	117;117	0.999793	413.47	1	S	2	-0.13501	EEAS(-111.36)ANNLS(36.83)DT(-36.83)S(-72.94)QEAQEIQEAK
EEASANNLSDT(0.014)S(0.986)QEAQEIQEAK	A0A0E1VIV5;A0A0H2XJG9	120;120	0.986062	374.5	1	S	2	-0.2367	EEAS(-174.45)ANNLS(-68.92)DT(-18.5)S(18.5)QEAQEIQEAK
S(1)AAVSNEEPK	A0A0E1VIV5;A0A0H2XJG9	193;140	1	312.1	1	S	2	-0.54472	S(72.43)AAVS(-72.43)NEEPK
SAAVS(1)NEEPK	A0A0E1VIV5;A0A0H2XJG9	197;144	1	136.5	1	S	2	-0.1109	S(-94.29)AAVS(94.29)NEEPK
EEAS(1)ANNLSDTSQEAQEIQEAKR	A0A0E1VIV5	218	1	166.57	1	S	3	-0.81737	EEAS(86.14)ANNLS(-86.14)DT(-98.68)S(-111.5)QEAQEIQEAKR
EEASANNLS(0.996)DT(0.004)S(0.001)QEAQEIQEAKR	A0A0E1VIV5	223	0.995714	249.78	1	S	3	0.41598	EEAS(-53.55)ANNLS(24.39)DT(-24.39)S(-31.79)QEAQEIQEAKR
EEASANNLSDT(0.033)S(0.967)QEAQEIQEAKR	A0A0E1VIV5	226	0.966761	142.94	1	S	3	-0.077466	EEAS(-67.99)ANNLS(-49.73)DT(-14.64)S(14.64)QEAQEIQEAKR
EQELS(1)QKFEERK	A0A0E1VIV5;A0A0H2XJG9	65;65	1	161.99	1	S	3	-0.88532	EQELS(54.4)QKFEERK
LTPGSKES(0.981)QLT(0.019)EALFAEK	A0A0E1VIV5;A0A0H2XJG9	289;234	0.980744	192.22	1	S	2	-0.06393	LT(-72.39)PGS(-40.75)KES(17.09)QLT(-17.09)EALFAEK
S(1)KNEQAALK	A0A0E1VIV5;A0A0H2XJG9	93;93	1	96.113	1	S	2	-0.31161	S(80.92)KNEQAALK
DLH(0.002)VS(0.998)IEDK	A0A0H2XG15;A0A0E1VIV9	13;13	0.998463	74.533	1	S	2	-0.96882	DLH(-28.13)VS(28.13)IEDK
YLNEGFS(1)GGEK	A0A0H2XG15;A0A0E1VIV9	148;148	1	107.18	1	S	2	-0.69166	Y(-102.48)LNEGFS(102.48)GGEK
MLS(1)EIAISDEK	Q2FG58;A0A0E1VIX1	96;96	1	110.08	1	S	2	0.20348	MLS(70.29)EIAIS(-70.29)DEK
MLSEIAIS(1)DEK	Q2FG58;A0A0E1VIX1	101;101	0.999999	114.72	1	S	2	-1.1427	MLS(-60.46)EIAIS(60.46)DEK
QHEMS(0.916)YS(0.083)RLMNGLK	Q2FG58;A0A0E1VIX1	75;75	0.915884	51.606	1	S	3	0.38721	QH(-36.35)EMS(10.4)Y(-33.01)S(-10.4)RLMNGLK
QHEMS(0.162)YS(0.837)R	Q2FG58;A0A0E1VIX1	77;77	0.837469	51.495	1	S	2	-1.3026	QH(-44.56)EMS(-7.13)Y(-35.3)S(7.13)R
S(0.997)GQY(0.003)AFR	Q2FG58;A0A0E1VIX1	42;42	0.996521	42.599	1	S	2	0.13867	S(24.57)GQY(-24.57)AFR
ADES(1)KFEQAK	Q2FIG2;A0A0E1VIX4	5;5	1	162.93	1	S	2	0.20754	ADES(126.76)KFEQAK
LNDYDLNVT(0.001)QAT(0.248)VS(0.752)R	A0A0E1VIX6;Q2FGL3	46;43	0.751725	90.348	1	S	2	2.3632	LNDY(-69.52)DLNVT(-31.43)QAT(-4.82)VS(4.82)R
FEGEGCS(0.987)IS(0.013)MASASMMTQAVK	A0A0H2XJC0;A0A0E1VIX9	67;67	0.986526	105.14	1	S	2	-0.58443	FEGEGCS(18.65)IS(-18.65)MAS(-55.1)AS(-69.81)MMT(-85.92)QAVK
GH(0.003)S(0.997)LGEAMQMSQEFTK	A0A0H2XJC0;A0A0E1VIX9	84;84	0.996779	140.22	1	S	2	-2.5557	GH(-24.91)S(24.91)LGEAMQMS(-106.95)QEFT(-123.33)K
S(1)VIMDHYK	A0A0H2XJC0;A0A0E1VIX9	12;12	0.999998	76.17	1	S	2	-1.4516	S(56.54)VIMDH(-56.54)Y(-70.94)K
RADGQFVT(0.001)GGS(0.999)ILYR	Q2FG82;A8Z2H3;A0A0E1VIY0	43;43;43	0.999386	109.83	1	S	3	0.72148	RADGQFVT(-32.2)GGS(32.2)ILY(-49.16)R
QVS(1)VYAVAE	Q2FG82;A8Z2H3;A0A0E1VIY0	88;88;88	0.999999	96.665	1	S	2	0.59297	QVS(59.07)VY(-59.07)AVAE
LNPS(0.999)DLS(0.001)APPGVK	A0A0H2XKA5;A0A0E1VJ16	85;85	0.99875	74.162	1	S	2	0.71812	LNPS(29.03)DLS(-29.03)APPGVK
LNPS(0.006)DLS(0.994)APPGVK	A0A0H2XKA5;A0A0E1VJ16	88;88	0.994225	74.475	1	S	2	2.5615	LNPS(-22.36)DLS(22.36)APPGVK
LVVS(1)IAKR	A0A0H2XKA5;A0A0E1VJ16	145;145	1	82.287	1	S	2	-0.033331	LVVS(62.82)IAKR
S(1)RLAEANLR	A0A0H2XKA5;A0A0E1VJ16	133;133	1	61.344	1	S	2	-0.017391	S(54.47)RLAEANLR
DVHAVILS(1)NK	A0A0E1VJ20;Q2FGF7;A8Z4A5	187;189;189	0.999998	70.488	1	S	2	-0.42248	DVH(-57.53)AVILS(57.53)NK
LNAAVEGTDLES(1)K	Q2FGH0;A0A0E1VJ33	50;50	0.999971	186.69	1	S	2	0.61572	LNAAVEGT(-45.32)DLES(45.32)K
YLSHPEY(0.001)VAVDS(0.998)K	A0A0H2XIF9;A0A0E1VJ36	210;210	0.998466	44.367	1	S	2	-0.49534	Y(-41.79)LS(-35.99)H(-36.32)PEY(-30.07)VAVDS(30.07)K
AAQS(1)NLIHSNK	Q2FGD8;A8Z4C5;A0A0E1VJ38	63;63;63	1	190.85	1	S	2	-0.082191	AAQS(92.7)NLIH(-92.7)S(-104.84)NK
AAQSNLIH(0.006)S(0.994)NK	Q2FGD8;A8Z4C5;A0A0E1VJ38	68;68;68	0.994357	163.33	1	S	2	0.60547	AAQS(-100.68)NLIH(-22.46)S(22.46)NK
IKS(1)QLMTANK	Q2FGD8;A8Z4C5;A0A0E1VJ38	76;76;76	1	205.49	1	S	2	-1.0139	IKS(92.06)QLMT(-92.06)ANK
NELVS(1)LAVK	Q2FGD8;A8Z4C5;A0A0E1VJ38	51;51;51	1	91.937	1	S	2	-0.34282	NELVS(85.96)LAVK
S(1)YQPHYFQEVR	A0A0H2XFN0;A0A0E1VJ45	2;2	0.999831	90.926	1	S	2	2.6285	S(38.14)Y(-38.14)QPH(-48.14)Y(-72.25)FQEVR
HH(0.005)T(0.067)EVLENPDNIS(0.928)K	Q2FGF0;A8Z4B2;A0A0E1VJ48	199;199;199	0.928499	190.27	1	S	2	-1.6058	H(-41.75)H(-22.95)T(-11.43)EVLENPDNIS(11.43)K
SGNIS(1)VK	Q2FGF0;A8Z4B2;A0A0E1VJ48	295;295;295	0.999975	53.089	1	S	2	0.12487	S(-45.96)GNIS(45.96)VK
VGEGIVS(0.001)T(0.033)IGS(0.795)S(0.171)K	Q2FGF0;A8Z4B2;A0A0E1VJ48	184;184;184	0.795493	165.86	1	S	2	0.44348	VGEGIVS(-27.84)T(-13.87)IGS(6.69)S(-6.69)K
DDLRDAGS(0.999)NVY(0.001)AETVRK	Q2FIE9;A8Z1I3;A0A0E1VJ59	120;120;138	0.999276	82.87	1	S	3	0.38138	DDLRDAGS(31.41)NVY(-31.41)AET(-55.78)VRK
GNRPGFS(0.158)NS(0.842)K	Q2FG94;A8Z2G0;A0A0E1VJ75	95;95;102	0.8423	55.718	1	S	2	0.087087	GNRPGFS(-7.28)NS(7.28)K
ELINNIQS(1)GQR	A0A0H2XGP1;A0A0E1VJ80	40;40	1	199.4	1	S	2	0.43726	ELINNIQS(199.4)GQR
YADIIIPEGGS(1)NK	Q2FGB5;A8Z4E9;A0A0E1VJ81	188;188;188	1	82.543	1	S	2	2.1056	Y(-80.95)ADIIIPEGGS(80.95)NK
LQAFADANPQS(1)IAVR	Q2FIE3;A8Z1J1;A0A0E1VJ83	18;18;18	1	96.414	1	S	2	1.2939	LQAFADANPQS(73.89)IAVR
ILGLDVGS(1)R	Q2FGB0;A8Z4F4;A0A0E1VJ86	13;13;13	1	59.426	1	S	2	-0.023135	ILGLDVGS(59.43)R
NMNNS(1)IGFR	Q2FGB0;A8Z4F4;A0A0E1VJ86	71;71;71	1	53.124	1	S	2	0.42416	NMNNS(53.12)IGFR
SLLEADVS(1)R	Q2FGB0;A8Z4F4;A0A0E1VJ86	117;117;117	0.999999	59.426	1	S	2	2.0018	S(-59.43)LLEADVS(59.43)R
INEYT(0.001)GS(0.999)NNEEK	A0A0H2XG02;A0A0E1VJ94	35;35	0.998818	145.29	1	S	2	1.1749	INEY(-78.33)T(-29.27)GS(29.27)NNEEK
VTLVS(0.8)RAFH(0.164)S(0.036)DNLGEWYEK	A0A0H2XIK4;A0A0E1VJA5	76;83	0.800028	62.611	1	S	3	-0.34195	VT(-42.17)LVS(6.88)RAFH(-6.88)S(-13.51)DNLGEWY(-44.46)EK
TMAPVS(0.999)LS(0.001)SEAEYQR	A0A0H2XIK4;A0A0E1VJA5	150;157	0.99852	114.69	1	S	2	-1.0058	T(-63.84)MAPVS(29.23)LS(-29.23)S(-35.41)EAEY(-87.53)QR
TMAPVS(0.001)LS(0.084)S(0.915)EAEYQR	A0A0H2XIK4;A0A0E1VJA5	153;160	0.915129	135.72	1	S	2	-0.55826	T(-62.33)MAPVS(-32.37)LS(-10.35)S(10.35)EAEY(-57.19)QR
YMDMLS(0.994)AY(0.002)S(0.004)AVNQGHR	A0A0H2XIK4;A0A0E1VJA5	47;54	0.993522	90.367	1	S	2	0.1751	Y(-37.33)MDMLS(23.56)AY(-27.16)S(-23.56)AVNQGH(-51.09)R
IAH(0.002)LH(0.037)S(0.961)ANAK	A0A0H2XHS5;A0A0E1VJB1	88;88	0.9609	114.87	1	S	3	-0.17351	IAH(-26.02)LH(-14.18)S(14.18)ANAK
S(1)VINSDTPVIVK	A0A0H2XHS5;A0A0E1VJB1	12;12	0.999955	71.268	1	S	2	-0.11494	S(43.94)VINS(-43.94)DT(-52.96)PVIVK
SVINS(0.982)DT(0.018)PVIVK	A0A0H2XHS5;A0A0E1VJB1	16;16	0.982277	125.28	1	S	2	-0.015166	S(-88.95)VINS(17.44)DT(-17.44)PVIVK
EINAS(0.966)VS(0.034)R	Q2FIA9;A8Z072;A0A0E1VJB3	774;774;774	0.966035	59.908	1	S	2	1.6527	EINAS(14.54)VS(-14.54)R
AVQEMLGHSDISTTQLYT(0.04)H(0.16)VS(0.8)K	A0A0H2XE73;A0A0E1VJB5	280;280	0.799883	51.586	1	S	3	0.64335	AVQEMLGH(-48.25)S(-48.31)DIS(-39.52)T(-39.52)T(-34.96)QLY(-41.33)T(-13.05)H(-6.99)VS(6.99)K
GLS(0.095)S(0.894)NT(0.011)IGAYR	A0A0H2XE73;A0A0E1VJB5	20;20	0.893919	79.693	1	S	2	0.66683	GLS(-9.71)S(9.71)NT(-19.26)IGAY(-71.23)R
FVELMEQGNPS(1)LRK	Q2FIM8;A8Z042;A0A0E1VJB6	60;60;60	1	167.55	1	S	3	0.07627	FVELMEQGNPS(63.69)LRK
MIS(0.001)GAS(0.996)VT(0.003)DLTR	A0A0H2XGI0;A0A0E1VJB8	539;539	0.996121	95.631	1	S	2	0.089745	MIS(-29.13)GAS(25.92)VT(-25.92)DLT(-39.51)R
S(1)EVDEEVFK	Q2FGY6;A8Z434;A0A0E1VJD2	50;50;52	1	99.711	1	S	2	1.1052	S(49.49)EVDEEVFK
VDPPILTASAPEGT(0.033)S(0.945)ELFH(0.018)T(0.003)K	Q2FGY6;A8Z434;A0A0E1VJD2	166;166;168	0.944967	81.839	1	S	3	1.556	VDPPILT(-63.75)AS(-59.89)APEGT(-14.53)S(14.53)ELFH(-17.11)T(-24.54)K
DDMT(0.006)T(0.223)S(0.772)VPGIFAAGDVR	A0A0H2XHQ2;A0A0E1VJD7	268;268	0.771625	68.257	1	S	2	-0.1307	DDMT(-21.38)T(-5.4)S(5.4)VPGIFAAGDVR
VGS(0.993)VT(0.007)LTSTK	A0A0H2XHQ2;A0A0E1VJD7	215;215	0.992697	58.172	1	S	2	0.25847	VGS(21.76)VT(-21.76)LT(-33.92)S(-38.72)T(-38.51)K
AYDIYS(1)R	Q2FIM5;A8Z045;A0A0E1VJD8	22;22;22	0.999941	122.69	1	S	2	0.2261	AY(-67.29)DIY(-42.33)S(42.33)R
ILS(0.788)ERT(0.199)GQS(0.013)IEK	Q2FIM5;A8Z045;A0A0E1VJD8	155;155;155	0.787598	93.959	1	S	2	-1.1067	ILS(5.97)ERT(-5.97)GQS(-17.68)IEK
AAAENIIPNS(0.856)T(0.144)GAAK	A0A0H2XHX6;A0A0E1VJE4	210;210	0.855948	185.27	1	S	2	0.015287	AAAENIIPNS(7.74)T(-7.74)GAAK
SFS(0.999)EPDASK	A0A0H2XHX6;A0A0E1VJE4	76;76	0.999317	66.92	1	S	2	-0.55563	S(-33.3)FS(33.3)EPDAS(-36.66)K
SFSEPDAS(1)K	A0A0H2XHX6;A0A0E1VJE4	81;81	0.999998	91.549	1	S	2	-0.22001	S(-86.94)FS(-56.04)EPDAS(56.04)K
TIVFNTNHQELDGSETVVS(0.01)GAS(0.906)CT(0.065)T(0.018)NS(0.001)LAPVAK	A0A0H2XHX6;A0A0E1VJE4	150;150	0.905622	124.17	1	S	3	-0.031287	T(-89.6)IVFNT(-89.77)NH(-89.94)QELDGS(-70.67)ET(-65.12)VVS(-19.64)GAS(11.43)CT(-11.43)T(-17.04)NS(-28.05)LAPVAK
TLAYLAELS(1)K	A0A0H2XHX6;A0A0E1VJE4	335;335	1	116.24	1	S	2	-1.4929	T(-102.72)LAY(-85.98)LAELS(85.98)K
VMS(1)VGDR	A0A0H2XHX6;A0A0E1VJE4	301;301	1	86.136	1	S	2	-0.3234	VMS(66.69)VGDR
HIIGS(0.986)T(0.014)NPSEASPGSIR	Q2FGX3;A8Z448;A0A0E1VJE5	90;90;90	0.98629	112.5	1	S	2	-0.12427	H(-45.02)IIGS(18.6)T(-18.6)NPS(-41.66)EAS(-58.61)PGS(-66.03)IR
HIIGSTNPSEAS(0.99)PGS(0.01)IR	Q2FGX3;A8Z448;A0A0E1VJE5	97;97;97	0.989987	197.49	1	S	2	-0.56836	H(-152.29)IIGS(-76.41)T(-69.18)NPS(-42.89)EAS(19.97)PGS(-19.97)IR
NIIH(0.137)GS(0.837)DS(0.026)LES(0.001)AER	Q2FGX3;A8Z448;A0A0E1VJE5	117;117;117	0.83663	98.943	1	S	2	-4.0652	NIIH(-7.87)GS(7.87)DS(-15.09)LES(-30.68)AER
NLIGEVIS(1)R	Q2FGX3;A8Z448;A0A0E1VJE5	23;23;23	1	65.5	1	S	2	0.66248	NLIGEVIS(65.5)R
LFVVS(0.139)S(0.861)K	A0A0H2XIY3;A0A0E1VJI3	111;114	0.860657	77.732	1	S	2	0.71487	LFVVS(-7.91)S(7.91)K
S(1)GDQAIYNITGQK	Q2FJ56;A8YZT4;A0A0E1VJJ6	55;55;55	1	94.09	1	S	2	0.90176	S(76.28)GDQAIY(-76.28)NIT(-86.71)GQK
S(0.964)LNH(0.036)IENEFNK	Q2FJ56;A8YZT4;A0A0E1VJJ6	81;81;81	0.964218	84.169	1	S	2	0.91734	S(14.31)LNH(-14.31)IENEFNK
VGMEMDRS(1)ELLRK	A0A0H2XGZ8;A0A0E1VJJ7	172;172	1	97.291	1	S	3	-1.1577	VGMEMDRS(89.91)ELLRK
VNYLH(0.14)S(0.86)EIK	A0A0H2XGZ8;A0A0E1VJJ7	479;479	0.859946	84.479	1	S	2	-0.17438	VNY(-48.79)LH(-7.88)S(7.88)EIK
NS(0.003)DS(0.859)T(0.138)VFNDAK	Q2FH29;A0A0E1VJJ9	11;11	0.858991	68.44	1	S	2	0.21896	NS(-24.13)DS(7.95)T(-7.95)VFNDAK
KS(0.998)GY(0.002)IQYEFVK	Q2FH20;A8Z3Z7;A0A0E1VJK8	235;235;235	0.998159	63.76	1	S	2	1.0186	KS(27.43)GY(-27.43)IQY(-44.49)EFVK
S(0.004)EES(0.795)NS(0.168)H(0.032)LGH(0.001)VFNDGPK	Q2FH15;A8Z402;A0A0E1VJK9	93;93;93	0.795312	73.405	1	S	3	1.4946	S(-22.57)EES(6.76)NS(-6.76)H(-13.94)LGH(-31.88)VFNDGPK
SEES(0.077)NS(0.854)H(0.069)LGHVFNDGPK	Q2FH15;A8Z402;A0A0E1VJK9	95;95;95	0.854334	138.3	1	S	3	-0.063562	S(-44.5)EES(-10.46)NS(10.46)H(-10.95)LGH(-37.88)VFNDGPK
SEESNSHLGHVFNDGPKES(1)GGLR	Q2FH15;A8Z402;A0A0E1VJK9	108;108;108	0.999997	100.95	1	S	3	0.62863	S(-78.96)EES(-75.17)NS(-75.04)H(-71.96)LGH(-56.09)VFNDGPKES(56.09)GGLR
DITDAIKS(1)EIK	A0A0H2XFD9;A0A0E1VJM0	264;264	0.999999	99.215	1	S	2	0.89295	DIT(-59.59)DAIKS(59.59)EIK
TPTDS(1)GLEEYAEILSNK	A0A0H2XH40;A0A0E1VJM4	76;94	0.999755	387.67	1	S	2	-0.61716	T(-98.63)PT(-36.11)DS(36.11)GLEEY(-224.64)AEILS(-252.62)NK
TPTDSGLEEYAEILS(1)NK	A0A0H2XH40;A0A0E1VJM4	86;104	0.999989	66.826	1	S	2	-3.2565	T(-66.83)PT(-61.17)DS(-50.64)GLEEY(-58.96)AEILS(50.64)NK
S(0.003)ES(0.997)YDLNDHVEDLK	A0A0H2XGC7;A0A0E1VJN3	65;65	0.996598	147.7	1	S	2	-1.5056	S(-24.67)ES(24.67)Y(-54.35)DLNDH(-75.37)VEDLK
QAS(1)EVQDTKK	Q2FH41;A8Z3X5;A0A0E1VJP0	221;221;221	0.999994	66.486	1	S	2	-0.81167	QAS(52.4)EVQDT(-52.4)KK
S(1)LEEGQAVEFEVVEGDRGPQAANVVK	Q2FH36;A0A0E1VJP6	40;40	1	216.69	1	S	3	0.20875	S(216.69)LEEGQAVEFEVVEGDRGPQAANVVK
MEVIS(0.819)LS(0.181)EK	A0A0H2XIK9;A0A0E1VJP9	5;5	0.818704	48.423	1	S	2	4.0464	MEVIS(6.55)LS(-6.55)EK
LVH(0.004)Y(0.001)NVVS(0.995)R	A0A0H2XKF9;A0A0E1VJR9	577;590	0.995441	43.297	1	S	2	0.27923	LVH(-24.05)Y(-31.89)NVVS(24.05)R
VNSAS(0.001)S(0.002)LS(0.983)VT(0.014)DNLMELNK	A0A0H2XKF9;A0A0E1VJR9	556;569	0.982873	133.71	1	S	2	-0.031346	VNS(-35.16)AS(-30.46)S(-27.43)LS(18.41)VT(-18.41)DNLMELNK
EVFNMS(1)K	Q2FH47;A0A0E1VJT2	262;262	1	59.35	1	S	2	-0.029553	EVFNMS(59.35)K
IFVHES(1)ERK	Q2FH47;A0A0E1VJT2	189;189	0.999922	94.616	1	S	2	-0.22836	IFVH(-41.05)ES(41.05)ERK
LGES(1)VQVR	Q2FH47;A0A0E1VJT2	200;200	1	71.349	1	S	2	-2.2869	LGES(71.35)VQVR
S(1)RVEALLPEIK	A0A0H2XGF3;A0A0E1VJT6	171;171	1	58.674	1	S	2	0.45482	S(58.67)RVEALLPEIK
MS(1)DQHNLK	A0A0H2XDE4;A0A0E1VJU2	2;2	0.999749	44.98	1	S	2	0.014902	MS(36)DQH(-36)NLK
VAS(0.998)AS(0.002)S(0.001)LSQDEVK	A0A0H2XDE4;A0A0E1VJU2	118;118	0.997872	75.589	1	S	2	0.97809	VAS(27.97)AS(-27.97)S(-32.8)LS(-49.48)QDEVK
VAS(0.004)AS(0.139)S(0.834)LS(0.024)QDEVK	A0A0H2XDE4;A0A0E1VJU2	121;121	0.833732	106.32	1	S	2	1.5263	VAS(-23.63)AS(-7.79)S(7.79)LS(-15.43)QDEVK
ELANIS(1)AGR	Q2FHH9;A0A0E1VJV2	27;27	1	77.379	1	S	2	0.22163	ELANIS(66.6)AGR
IGEEAKVS(1)VR	Q2FHH9;A0A0E1VJV2	126;126	1	92.781	1	S	2	0.082112	IGEEAKVS(92.78)VR
LLVIS(1)PYDK	Q2FHH9;A0A0E1VJV2	67;67	0.999999	117.52	1	S	2	-0.48964	LLVIS(61.99)PY(-61.99)DK
NGDITEDELRS(0.849)GT(0.151)EDVQK	Q2FHH9;A0A0E1VJV2	154;154	0.849338	179.95	1	S	2	0.38834	NGDIT(-60.3)EDELRS(7.51)GT(-7.51)EDVQK
S(1)DIINETK	Q2FHH9;A0A0E1VJV2	2;2	1	97.277	1	S	2	0.48083	S(85.92)DIINET(-85.92)K
S(1)IESLSR	Q2FHH9;A0A0E1VJV2	15;15	0.999917	69.716	1	S	2	0.2908	S(41.22)IES(-41.22)LS(-51.28)R
SIES(0.997)LS(0.003)R	Q2FHH9;A0A0E1VJV2	18;18	0.997034	97.32	1	S	2	1.2436	S(-46.45)IES(25.3)LS(-25.3)R
SIES(0.117)LS(0.883)RELANISAGR	Q2FHH9;A0A0E1VJV2	20;20	0.883397	104.61	1	S	3	0.60119	S(-53.26)IES(-8.79)LS(8.79)RELANIS(-73.15)AGR
MAS(1)EITQQMNQIK	Q2FIT5;A0A0E1VJV8	107;107	1	223.31	1	S	2	-0.736	MAS(97.34)EIT(-97.34)QQMNQIK
MASEITQQMNQIKS(1)EQQEK	Q2FIT5;A0A0E1VJV8	118;118	0.999768	80.224	1	S	3	-0.091604	MAS(-53.6)EIT(-36.43)QQMNQIKS(36.43)EQQEK
QFANGNYAS(1)NDK	Q2FIT5;A0A0E1VJV8	84;84	1	143.42	1	S	2	-1.8786	QFANGNY(-96.97)AS(96.97)NDK
EKS(0.998)EET(0.002)EATEE	Q2FHI2;A8Z3T6;A0A0E1VJX8	247;247;247	0.997544	139.32	1	S	2	0.45858	EKS(26.09)EET(-26.09)EAT(-83.88)EE
MADAILEGQQGVS(1)NEEVAAEQNIDLDEK	Q2FHI2;A8Z3T6;A0A0E1VJX8	229;229;229	1	104.3	1	S	3	-0.19621	MADAILEGQQGVS(104.3)NEEVAAEQNIDLDEK
QAQES(0.85)VKS(0.15)EAER	Q2FHI2;A8Z3T6;A0A0E1VJX8	79;79;79	0.850354	62.357	1	S	3	0.68035	QAQES(7.55)VKS(-7.55)EAER
QAQES(0.002)VKS(0.998)EAER	Q2FHI2;A8Z3T6;A0A0E1VJX8	82;82;82	0.997774	119.88	1	S	2	0.44404	QAQES(-26.52)VKS(26.52)EAER
RIS(1)EIEK	Q2FHI2;A8Z3T6;A0A0E1VJX8	115;115;115	1	80.231	1	S	2	0.61413	RIS(77.66)EIEK
FAGIGES(1)K	A0A0H2XEJ4;A0A0E1VJX9	188;188	1	60.398	1	S	2	-1.1609	FAGIGES(54.54)K
QTNPTIAPLAGS(0.768)H(0.231)EVYIR	A0A0H2XEJ4;A0A0E1VJX9	212;212	0.768304	45.423	1	S	3	2.7054	QT(-36.85)NPT(-32.39)IAPLAGS(5.23)H(-5.23)EVY(-32.39)IR
S(1)QNIILEDTPQGVR	Q2FJB0;A8YZM7;A0A0E1VJY6	449;449;449	1	162.37	1	S	2	0.47848	S(144.74)QNIILEDT(-144.74)PQGVR
IEAVLS(0.94)EAERS(0.06)PNEK	A0A0H2XEX6;A0A0E1VJY9	163;163	0.9399	46.663	1	S	3	0.09377	IEAVLS(11.94)EAERS(-11.94)PNEK
KGDIES(1)IY	A0A0H2XFG7;A0A0E1VJZ3	270;270	0.99989	46.462	1	S	2	0.90746	KGDIES(39.57)IY(-39.57)
GLTVAEVTDLRS(1)QLR	Q2FJA1;A8YZN7;A0A0E1VJZ8	43;43;43	0.999955	234.22	1	S	2	0.52067	GLT(-94.62)VAEVT(-43.48)DLRS(43.48)QLR
S(1)AIIEAK	Q2FJA1;A8YZN7;A0A0E1VJZ8	2;2;2	1	66.962	1	S	2	0.33784	S(66.96)AIIEAK
S(1)GVMEGNVITAEEVK	Q2FJA1;A8YZN7;A0A0E1VJZ8	110;110;110	1	147.12	1	S	2	-1.8968	S(118.31)GVMEGNVIT(-118.31)AEEVK
DIPIYGHT(0.009)ENES(0.99)K	A0A0H2XHM5;A0A0E1VJZ9	220;265	0.990295	122.97	1	S	2	-0.70046	DIPIY(-90.75)GH(-34.86)T(-20.23)ENES(20.23)K
S(1)AVGIEVPNEK	A0A0H2XHM5;A0A0E1VJZ9	372;417	1	62.338	1	S	2	-0.38996	S(62.34)AVGIEVPNEK
NRS(1)PLIR	A0A0H2XHM8;A0A0E1VK00	319;319	1	64.803	1	S	2	-1.7872	NRS(64.8)PLIR
S(1)IEWDYYR	A0A0H2XHM8;A0A0E1VK00	424;424	0.999991	70.816	1	S	2	-0.85491	S(51.65)IEWDY(-51.65)Y(-56.92)R
T(0.009)QVS(0.989)EWERDQY(0.001)MK	A0A0H2XHM8;A0A0E1VK00	435;435	0.98918	47.189	1	S	2	0.85972	T(-20.22)QVS(20.22)EWERDQY(-28.44)MK
EENLERKS(1)DLLDK	Q2FHF2;A8Z1V7;A0A0E1VK06	101;101;101	1	114.69	1	S	3	0.36528	EENLERKS(114.69)DLLDK
ERRS(1)ELQR	Q2FHF2;A8Z1V7;A0A0E1VK06	81;81;81	1	56.043	1	S	3	-2.7632	ERRS(56.04)ELQR
ES(0.06)S(0.939)VQT(0.001)LIMK	Q2FHF2;A8Z1V7;A0A0E1VK06	131;131;131	0.939222	74.127	1	S	2	1.2471	ES(-11.93)S(11.93)VQT(-32.59)LIMK
KDEILEQKES(1)K	Q2FHF2;A8Z1V7;A0A0E1VK06	116;116;116	1	47.622	1	S	3	1.014	KDEILEQKES(47.62)K
ANLIPEVPS(0.023)EEDLS(0.977)WGRK	Q2FJB2;A8YZM5;A0A0E1VK13	361;361;361	0.977259	60.747	1	S	3	-1.8042	ANLIPEVPS(-16.33)EEDLS(16.33)WGRK
GDDH(0.001)IS(0.967)NT(0.032)PK	Q2FJB2;A8YZM5;A0A0E1VK13	220;220;220	0.966972	67.456	1	S	2	2.0455	GDDH(-31.15)IS(14.76)NT(-14.76)PK
NLEDGET(0.128)S(0.872)QFDNLK	Q2FJB2;A8YZM5;A0A0E1VK13	58;58;58	0.871517	106.17	1	S	2	-0.73706	NLEDGET(-8.31)S(8.31)QFDNLK
QQFEAEGRQPS(1)IR	Q2FJB2;A8YZM5;A0A0E1VK13	154;154;154	1	60.401	1	S	2	-0.065735	QQFEAEGRQPS(57.8)IR
S(1)PAFFDK	Q2FJB2;A8YZM5;A0A0E1VK13	312;312;312	1	52.579	1	S	2	0.41865	S(45.37)PAFFDK
Y(0.081)APS(0.836)PT(0.081)GY(0.002)LHIGNAR	Q2FJB2;A8YZM5;A0A0E1VK13	12;12;12	0.835659	51.211		S	3	-1.1413	Y(-10.12)APS(10.12)PT(-10.12)GY(-27.02)LH(-40.16)IGNAR
QKPNT(0.009)S(0.991)QLGFGK	A0A0E1VK14;A0A0H2XIS2	20;20	0.991341	93.839	1	S	2	0.87423	QKPNT(-20.59)S(20.59)QLGFGK
VLH(0.018)S(0.982)FEQQK	Q2FHE2;A8Z1W7;A0A0E1VK15	348;348;348	0.981699	44.425	1	S	2	-0.48936	VLH(-17.29)S(17.29)FEQQK
ENEIDVS(1)K	A0A0H2XF92;A0A0E1VK18	139;139	1	58.63	1	S	2	-1.4605	ENEIDVS(48.98)K
SLDDIS(1)ENKPR	A0A0H2XF92;A0A0E1VK18	146;146	1	114.86	1	S	2	0.5844	S(-90.09)LDDIS(90.09)ENKPR
DIPNVS(0.856)ES(0.144)ALK	Q2FJ98;A8YZP0;A0A0E1VK28	816;816;816	0.855646	59.57	1	S	2	-2.0953	DIPNVS(7.73)ES(-7.73)ALK
DIPNVS(0.004)ES(0.996)ALK	Q2FJ98;A8YZP0;A0A0E1VK28	818;818;818	0.995652	111.94	1	S	2	-0.86592	DIPNVS(-23.6)ES(23.6)ALK
GENIS(0.972)RPS(0.028)VPESFR	Q2FJ98;A8YZP0;A0A0E1VK28	1120;1120;1120	0.972465	111.22	1	S	3	-0.46818	GENIS(15.48)RPS(-15.48)VPES(-47.9)FR
TTTVIGNAFPDS(1)EVK	Q2FJ98;A8YZP0;A0A0E1VK28	370;370;370	0.99996	55.354		S	2	-2.9245	T(-48.73)T(-48.73)T(-48.73)VIGNAFPDS(48.73)EVK
VFNREEGDDT(0.168)LS(0.832)PGVNQLVR	Q2FJ98;A8YZP0;A0A0E1VK28	902;902;902	0.832481	66.779	1	S	3	-1.4372	VFNREEGDDT(-6.96)LS(6.96)PGVNQLVR
ANIAQRFDCVPS(1)QLNYVIK	Q2FJB8;A0A0E1VK29	40;40	1	186.45	1	S	2	1.1489	ANIAQRFDCVPS(64.89)QLNY(-64.89)VIK
FTNEHGYEIES(1)K	Q2FJB8;A0A0E1VK29	60;60	1	84.753	1	S	2	0.62618	FT(-76.7)NEH(-68.03)GY(-69.74)EIES(68.03)K
RLFEES(1)NEDVVEIQRANIAQR	Q2FJB8;A0A0E1VK29	19;19	1	198.89	1	S	2	0.50789	RLFEES(87.65)NEDVVEIQRANIAQR
EDGTGLVVLAGNDYGMGS(0.853)S(0.147)R	A0A0H2XKH5;A0A0E1VK53	785;785	0.852793	230.99	1	S	2	0.0050762	EDGT(-133.7)GLVVLAGNDY(-125.96)GMGS(7.63)S(-7.63)R
EDGTGLVVLAGNDYGMGS(0.185)S(0.815)RDWAAK	A0A0H2XKH5;A0A0E1VK53	786;786	0.815004	82.157	1	S	3	-0.89588	EDGT(-57.54)GLVVLAGNDY(-63.46)GMGS(-6.44)S(6.44)RDWAAK
EFNS(0.001)YGS(0.999)RR	A0A0H2XKH5;A0A0E1VK53	717;717	0.999389	112.83	1	S	2	-0.18108	EFNS(-32.13)Y(-79.59)GS(32.13)RR
FGDS(0.999)VT(0.001)TDHISPAGAIGK	A0A0H2XKH5;A0A0E1VK53	680;680	0.999386	208.51	1	S	2	0.14425	FGDS(32.18)VT(-32.18)T(-50.71)DH(-78.46)IS(-112.1)PAGAIGK
HFDLNGQS(1)YTYYDLK	A0A0H2XKH5;A0A0E1VK53	19;19	0.999695	214.22	1	S	2	-0.94257	H(-118.07)FDLNGQS(35.16)Y(-100.67)T(-35.16)Y(-117.86)Y(-126.34)DLK
S(0.895)DEH(0.105)IALVK	A0A0H2XKH5;A0A0E1VK53	333;333	0.895322	131.48	1	S	2	-0.38791	S(9.32)DEH(-9.32)IALVK
LVNS(1)LPQGATATDLALR	A0A0H2XKH5;A0A0E1VK53	257;257	0.999997	87.148	1	S	2	0.045564	LVNS(55.51)LPQGAT(-55.51)AT(-65.28)DLALR
SSFENSVTAPAGNQGH(0.007)GLDKS(0.992)EFDK	A0A0H2XKH5;A0A0E1VK53	412;412	0.992371	100.66	1	S	3	-0.034928	S(-69.32)S(-69.32)FENS(-54.1)VT(-38.64)APAGNQGH(-21.22)GLDKS(21.22)EFDK
AIDLIDEAS(0.919)S(0.081)K	Q2FJB5;A0A0E1VK60	399;399	0.918546	141.58	1	S	2	1.1492	AIDLIDEAS(10.52)S(-10.52)K
ALGNPEMS(1)NK	Q2FJB5;A0A0E1VK60	148;148	1	94.363	1	S	2	-0.43566	ALGNPEMS(93.84)NK
DAVNS(0.97)IS(0.03)K	Q2FJB5;A0A0E1VK60	519;519	0.969908	82.417	1	S	2	0.11361	DAVNS(15.08)IS(-15.08)K
DAVNS(0.05)IS(0.95)K	Q2FJB5;A0A0E1VK60	521;521	0.949572	80.755	1	S	2	-0.049442	DAVNS(-12.75)IS(12.75)K
VIEVLS(1)RR	Q2FJB5;A0A0E1VK60	197;197	1	119.68	1	S	2	-0.63529	VIEVLS(96.34)RR
FAGFGGS(0.997)S(0.003)DGQDYETIRK	Q2FJB5;A0A0E1VK60	676;676	0.996533	293.52	1	S	2	0.052806	FAGFGGS(24.58)S(-24.58)DGQDY(-233.26)ET(-129.11)IRK
FAGFGGS(0.025)S(0.975)DGQDYETIRK	Q2FJB5;A0A0E1VK60	677;677	0.974963	170.49	1	S	2	1.1481	FAGFGGS(-15.91)S(15.91)DGQDY(-82.07)ET(-52.09)IRK
INET(0.008)ES(0.992)EK	Q2FJB5;A0A0E1VK60	496;496	0.992137	73.499	1	S	2	-0.99204	INET(-21.01)ES(21.01)EK
INISDEAIEAAVKLS(1)NR	Q2FJB5;A0A0E1VK60	378;378	1	85.636	1	S	2	0.34028	INIS(-75.44)DEAIEAAVKLS(75.44)NR
LLS(1)LEDTLHER	Q2FJB5;A0A0E1VK60	501;501	1	125.54	1	S	2	-0.81684	LLS(65.97)LEDT(-65.97)LH(-82)ER
Y(0.002)VS(0.998)DRFLPDK	Q2FJB5;A0A0E1VK60	383;383	0.998229	88.338	1	S	2	-0.43116	Y(-27.51)VS(27.51)DRFLPDK
LT(0.002)NRLS(0.998)EQNINIIVTDK	Q2FJB5;A0A0E1VK60	735;735	0.997508	180.92	1	S	3	-1.3988	LT(-26.02)NRLS(26.02)EQNINIIVT(-89.42)DK
VMS(1)LDMGTVVAGTK	Q2FJB5;A0A0E1VK60	241;241	0.999962	115.8	1	S	2	-3.8812	VMS(44.5)LDMGT(-44.5)VVAGT(-55.34)K
S(1)NNTPTLDSLAR	Q2FJB5;A0A0E1VK60	157;157	0.999996	131.06	1	S	2	0.56742	S(54.36)NNT(-54.36)PT(-92.88)LDS(-109.73)LAR
SNNTPTLDS(1)LAR	Q2FJB5;A0A0E1VK60	165;165	0.999952	178.84	1	S	2	0.2398	S(-148.54)NNT(-96.05)PT(-43.23)LDS(43.23)LAR
YDIAEQT(0.003)S(0.992)ET(0.005)K	Q2FJB5;A0A0E1VK60	810;810	0.992255	220.31	1	S	2	-0.37799	Y(-190.88)DIAEQT(-24.9)S(23.4)ET(-23.4)K
EYFGS(0.093)AS(0.906)EFQK	Q2FH96;A0A0E1VK68	258;258	0.906393	64.439	1	S	2	1.8074	EY(-36.91)FGS(-9.87)AS(9.87)EFQK
IIEQIGTYNPT(0.012)S(0.988)ANAPEIK	Q2FHK0;A0A0E1VK69	44;44	0.987948	167.05	1	S	2	1.0138	IIEQIGT(-108.81)Y(-111.86)NPT(-19.14)S(19.14)ANAPEIK
IVVADARS(1)PR	Q2FHK0;A0A0E1VK69	27;27	1	83.045	1	S	2	1.4862	IVVADARS(83.05)PR
PTDTVHNILS(1)K	Q2FHK0;A0A0E1VK69	76;76	1	177.42	1	S	2	0.33974	PT(-153.9)DT(-110.2)VH(-65.89)NILS(65.89)K
ANEDES(1)QWNSLLEK	A0A0E1VK74;A0A0H2XIH6	308;271	0.999969	131.24	1	S	2	-0.36188	ANEDES(45.14)QWNS(-45.14)LLEK
RANEDESQWNS(1)LLEK	A0A0E1VK74;A0A0H2XIH6	312;275	0.999873	106.42	1	S	3	0.30512	RANEDES(-38.95)QWNS(38.95)LLEK
FELGH(0.003)NGAS(0.997)R	A0A0E1VK74;A0A0H2XIH6	355;318	0.996552	187.75	1	S	2	-0.070415	FELGH(-24.61)NGAS(24.61)R
HLNFNPQS(1)K	A0A0E1VK74;A0A0H2XIH6	53;16	1	99.815	1	S	2	0.24216	H(-88.3)LNFNPQS(88.3)K
S(1)NVNDATDYSSETPEGK	A0A0E1VK74;A0A0H2XIH6	386;349	1	185.02	1	S	2	0.2591	S(111.17)NVNDAT(-111.17)DY(-136.6)S(-145.08)S(-149.45)ET(-158.55)PEGK
S(1)QEGPTIIEVK	A0A0E1VK74;A0A0H2XIH6	234;197	1	139.78	1	S	2	1.6766	S(75.7)QEGPT(-75.7)IIEVK
TVPSFFGGSADLAGS(1)NK	A0A0E1VK74;A0A0H2XIH6	383;346	1	156.73	1	S	2	-3.1513	T(-155.56)VPS(-134.57)FFGGS(-67.37)ADLAGS(67.37)NK
AEEIS(1)ALLR	Q2FF22;A8YY72;A0A0E1VK76	9;9;9	1	125.48	1	S	2	-0.33396	AEEIS(125.48)ALLR
LDLAS(1)YR	Q2FF22;A8YY72;A0A0E1VK76	388;388;388	0.999978	58.981	1	S	2	0.37414	LDLAS(46.55)Y(-46.55)R
S(1)VDEPLQTGIK	Q2FF22;A8YY72;A0A0E1VK76	141;141;141	1	115.29	1	S	2	0.3029	S(95.44)VDEPLQT(-95.44)GIK
ESES(1)RLK	Q2FF45;A0A0E1VK99	396;407	0.999963	69.825	1	S	2	0.0084132	ES(-44.27)ES(44.27)RLK
RVDELT(0.116)S(0.884)ALISK	Q2FF45;A0A0E1VK99	258;269	0.883524	99.531	1	S	2	0.37652	RVDELT(-8.8)S(8.8)ALIS(-79.52)K
ANGMIET(0.006)AQS(0.983)EINS(0.011)QK	Q2FF20;A8YY74;A0A0E1VKA2	121;121;121	0.982984	77.746	1	S	2	1.1739	ANGMIET(-21.86)AQS(19.67)EINS(-19.67)QK
VLMQMT(0.079)S(0.921)ELK	A0A0H2XIE8;A0A0E1VKA5	468;468	0.920695	55.806		S	2	-0.63909	VLMQMT(-10.65)S(10.65)ELK
AES(0.902)H(0.098)LENDDDNTDIHR	Q2FF25;A8Z500;A0A0E1VKA7	103;103;103	0.902419	186.63	1	S	3	-0.36499	AES(9.66)H(-9.66)LENDDDNT(-120.44)DIH(-136.7)R
DKVS(1)IIVQTAETAR	Q2FF25;A8Z500;A0A0E1VKA7	77;77;77	1	104.41	1	S	2	-0.25655	DKVS(67.4)IIVQT(-67.4)AET(-72.89)AR
LGT(0.164)S(0.836)FLK	Q2FHN4;A0A0E1VKA8	170;171	0.836424	64.265	1	S	2	0.65793	LGT(-7.09)S(7.09)FLK
FINS(1)LEK	Q2FHK6;A8Z3R8;A0A0E1VKB1	74;74;74	1	56.258	1	S	2	-0.19242	FINS(48.42)LEK
DIYIS(0.01)AS(0.99)QIR	A0A0H2XGJ3;A0A0E1VKB9	95;100	0.990186	87.363	1	S	2	-0.36258	DIY(-53.41)IS(-20.04)AS(20.04)QIR
TLS(0.999)GGLDPASLHK	A0A0H2XGJ3;A0A0E1VKB9	295;300	0.999436	80.312	1	S	2	1.2711	T(-36)LS(35.19)GGLDPAS(-35.19)LH(-50.06)K
S(0.148)AS(0.85)RYT(0.001)TTSEER	Q2FHP8;A8Z3M7;A0A0E1VKC1	58;58;58	0.84975	62.891	1	S	2	-0.48577	S(-7.58)AS(7.58)RY(-43.65)T(-29.11)T(-35.48)T(-35.48)S(-35.48)EER
RVS(1)PDLFIK	A0A0H2XF73;A0A0E1VKC2	175;175	1	119.39	1	S	2	-0.25657	RVS(86.91)PDLFIK
NENFS(0.949)NS(0.05)NY(0.001)QIVK	A0A0E1VKC4;A0A0H2XGI3	103;128	0.949337	93.556	1	S	2	1.4616	NENFS(12.8)NS(-12.8)NY(-30.48)QIVK
T(0.001)RLS(0.999)DELDK	A0A0E1VKD8;A0A0H2XG00	886;886	0.999442	93.766	1	S	2	0.63686	T(-32.53)RLS(32.53)DELDK
DES(1)FTSNSSNAQATDSVSER	A0A0H2XK58;A0A0E1VKE4	347;347	0.999998	363.87	1	S	2	-0.19677	DES(56.96)FT(-56.96)S(-74.7)NS(-127.59)S(-149.87)NAQAT(-218.64)DS(-233.63)VS(-245.08)ER
DESFT(0.001)S(0.999)NSSNAQATDSVSER	A0A0H2XK58;A0A0E1VKE4	350;350	0.998715	406.71	1	S	2	-0.064759	DES(-58.47)FT(-29.95)S(29.95)NS(-36.15)S(-45.12)NAQAT(-147.39)DS(-166.59)VS(-185.27)ER
DESFTSNS(0.998)S(0.002)NAQATDSVSER	A0A0H2XK58;A0A0E1VKE4	352;352	0.998195	387.14	1	S	2	-0.37308	DES(-145.05)FT(-97.56)S(-43.45)NS(27.54)S(-27.54)NAQAT(-174.79)DS(-193.73)VS(-208.15)ER
DESFTSNS(0.001)S(0.999)NAQATDSVSER	A0A0H2XK58;A0A0E1VKE4	353;353	0.998792	336.04	1	S	2	-0.29594	DES(-121.23)FT(-85.96)S(-45.04)NS(-29.29)S(29.29)NAQAT(-72.03)DS(-92.43)VS(-108.16)ER
DESFTSNSSNAQAT(0.002)DS(0.976)VS(0.023)ER	A0A0H2XK58;A0A0E1VKE4	360;360	0.975619	319.33	1	S	3	0.1263	DES(-151.12)FT(-151.31)S(-137.63)NS(-138.69)S(-124.35)NAQAT(-28.07)DS(16.3)VS(-16.3)ER
DESFTSNSSNAQATDS(0.008)VS(0.992)ER	A0A0H2XK58;A0A0E1VKE4	362;362	0.992208	404.07	1	S	3	0.19666	DES(-165.12)FT(-157.3)S(-152.87)NS(-151.85)S(-135.97)NAQAT(-48.5)DS(-21.06)VS(21.06)ER
EDDIPS(1)FIR	A0A0H2XK58;A0A0E1VKE4	375;375	1	108.43	1	S	2	0.28303	EDDIPS(98.04)FIR
KS(0.979)GS(0.021)T(0.001)GFGTSVNTSSNATSK	A0A0H2XK58;A0A0E1VKE4	326;326	0.978631	324.03	1	S	2	-0.13804	KS(16.77)GS(-16.77)T(-30.95)GFGT(-75.15)S(-95.14)VNT(-141.11)S(-151.1)S(-157.98)NAT(-180.44)S(-184.42)K
SGSTGFGT(0.006)S(0.991)VNT(0.003)SSNATSK	A0A0H2XK58;A0A0E1VKE4	334;334	0.9909	271.82	1	S	2	0.23582	S(-67.17)GS(-65.11)T(-61.26)GFGT(-22.35)S(22.35)VNT(-25.09)S(-36.04)S(-46.78)NAT(-69.51)S(-79.8)K
SGSTGFGTSVNT(0.046)S(0.876)S(0.078)NATSK	A0A0H2XK58;A0A0E1VKE4	338;338	0.875511	260.97	1	S	2	-0.14014	S(-162.47)GS(-155.45)T(-146.96)GFGT(-58.79)S(-52.48)VNT(-12.79)S(10.5)S(-10.5)NAT(-32.68)S(-43)K
SGSTGFGTSVNTSSNAT(0.066)S(0.934)K	A0A0H2XK58;A0A0E1VKE4	343;343	0.934275	237.39	1	S	2	-0.59053	S(-191.52)GS(-185.66)T(-178.67)GFGT(-136.38)S(-131.2)VNT(-84.45)S(-62.8)S(-40.68)NAT(-11.53)S(11.53)K
LLDIVDKS(0.999)T(0.001)PMMEAFK	A0A0H2XK58;A0A0E1VKE4	176;176	0.998902	230.07	1	S	2	-1.6255	LLDIVDKS(29.59)T(-29.59)PMMEAFK
T(0.077)IMS(0.909)NQGS(0.014)ALMGIGVSSGENR	A0A0H2XK58;A0A0E1VKE4	219;219	0.909395	103.02	1	S	2	-1.4305	T(-10.74)IMS(10.74)NQGS(-18.14)ALMGIGVS(-72.79)S(-78.38)GENR
TIMSNQGS(1)ALMGIGVSSGENR	A0A0H2XK58;A0A0E1VKE4	223;223	0.999991	224.4	1	S	2	-1.6069	T(-79.01)IMS(-50.28)NQGS(50.28)ALMGIGVS(-106.78)S(-114.03)GENR
AQDS(0.99)LNDNT(0.007)T(0.003)K	A0A0H2XJU8;A0A0E1VKE5	343;343	0.989521	52.816	1	S	2	-0.036205	AQDS(21.47)LNDNT(-21.47)T(-24.61)K
TMT(0.021)S(0.979)DKPEDNQPK	A0A0H2XJU8;A0A0E1VKE5	354;354	0.978669	220.32	1	S	2	-0.13067	T(-50.02)MT(-16.62)S(16.62)DKPEDNQPK
VTT(0.049)S(0.948)VET(0.002)K	A0A0H2XJU8;A0A0E1VKE5	332;332	0.948484	89.08	1	S	2	-0.089652	VT(-46.89)T(-12.86)S(12.86)VET(-26)K
LTKS(1)EVLSER	A0A0H2XHW4;A0A0E1VKF2	66;66	0.999986	124.12	1	S	2	0.28476	LT(-49.03)KS(49.03)EVLS(-57.04)ER
YEQLNELLS(1)DPDVVNDSDK	Q2FF10;A8YY83;A0A0E1VKF6	20;20;20	0.999994	115.98	1	S	2	-0.029808	Y(-75.43)EQLNELLS(52.06)DPDVVNDS(-52.06)DK
YEQLNELLSDPDVVNDS(1)DK	Q2FF10;A8YY83;A0A0E1VKF6	28;28;28	1	287.84	1	S	2	-0.32299	Y(-283.12)EQLNELLS(-136.45)DPDVVNDS(136.45)DK
LY(0.004)S(0.926)Y(0.049)Y(0.017)VS(0.003)LK	A0A0E1VKG5	57	0.92612	46.706	1	S	2	-1.0549	LY(-23.35)S(12.75)Y(-12.75)Y(-17.29)VS(-24.7)LK
LYSYYVS(1)LK	A0A0E1VKG5	61	0.999994	95.573	1	S	2	0.50665	LY(-91.63)S(-52.06)Y(-74.67)Y(-74.67)VS(52.06)LK
GGMPS(1)EGGFGVTVATLK	Q2FHT7;A8Z1S5;A0A0E1VKG9	770;770;770	0.999996	78.763	1	S	2	-0.9984	GGMPS(53.85)EGGFGVT(-53.85)VAT(-66.56)LK
S(1)LVANETISDLGLEK	Q2FHT7;A8Z1S5;A0A0E1VKG9	16;16;16	0.999872	43.184	1	S	2	-3.7396	S(40.96)LVANET(-40.96)IS(-43.18)DLGLEK
AGADVIH(0.093)S(0.907)K	Q2FHZ1;A0A0E1VKH0	358;358	0.906514	115.33	1	S	2	-2.5094	AGADVIH(-9.87)S(9.87)K
IS(0.873)NIH(0.123)T(0.003)S(0.001)GHGSQGDQQLMLR	Q2FHZ1;A0A0E1VKH0	361;361	0.872774	106.67	1	S	3	0.065893	IS(8.5)NIH(-8.5)T(-24.18)S(-31.43)GH(-45.14)GS(-58.19)QGDQQLMLR
ISNIH(0.001)T(0.11)S(0.876)GH(0.012)GS(0.001)QGDQQLMLR	Q2FHZ1;A0A0E1VKH0	366;366	0.876255	160.33	1	S	3	0.23338	IS(-63.43)NIH(-28.56)T(-9)S(9)GH(-18.7)GS(-32.41)QGDQQLMLR
ISNIHTSGH(0.001)GS(0.999)QGDQQLMLR	Q2FHZ1;A0A0E1VKH0	370;370	0.998866	204.53	1	S	3	-0.10066	IS(-151.77)NIH(-84.2)T(-54.16)S(-47.23)GH(-29.54)GS(29.54)QGDQQLMLR
IVTFGRS(1)MENNIK	Q2FHZ1;A0A0E1VKH0	258;258	0.999872	159.5	1	S	2	-2.0929	IVT(-38.92)FGRS(38.92)MENNIK
LLS(1)GPDIISR	Q2FHZ1;A0A0E1VKH0	482;482	1	122.7	1	S	2	-1.1623	LLS(88.01)GPDIIS(-88.01)R
ILDQRS(1)ISLNR	A0A0H2XHD5;A0A0E1VKH3	65;65	0.999956	135.81	1	S	2	-0.21458	ILDQRS(43.52)IS(-43.52)LNR
SIS(1)LNRQGR	A0A0H2XHD5;A0A0E1VKH3	67;67	0.999835	63.076	1	S	2	-0.77664	S(-37.84)IS(37.84)LNRQGR
GPNFFS(0.984)LH(0.016)VK	A0A0H2XK48;A0A0E1VKI0	39;39	0.984244	75.416	1	S	2	1.8479	GPNFFS(17.96)LH(-17.96)VK
S(1)NQQDVVK	A0A0H2XK48;A0A0E1VKI0	2;2	1	70.552	1	S	2	0.51823	S(70.55)NQQDVVK
GHDDDS(0.139)S(0.811)S(0.05)KEEPAK	A0A0H2XJG3;A0A0E1VKJ6	94;94	0.810805	301.24	1	S	3	-0.026705	GH(-43.44)DDDS(-7.67)S(7.67)S(-12.06)KEEPAK
GHDDDS(0.019)S(0.125)S(0.857)KEEPAKEEAPAEQAPVATQTEEVDENR	A0A0H2XJG3;A0A0E1VKJ6	95;95	0.856721	285.85	1	S	4	0.68708	GH(-38.89)DDDS(-16.65)S(-8.37)S(8.37)KEEPAKEEAPAEQAPVAT(-199.97)QT(-213.19)EEVDENR
S(1)EQQTMSELK	Q2FHU3;A8Z1R9;A0A0E1VKL0	2;2;2	0.999981	126.66	1	S	2	-0.38496	S(47.37)EQQT(-47.37)MS(-63.26)ELK
SEQQT(0.052)MS(0.948)ELK	Q2FHU3;A8Z1R9;A0A0E1VKL0	8;8;8	0.947824	105.2	1	S	2	0.2843	S(-84.89)EQQT(-12.59)MS(12.59)ELK
VEHIENQYT(0.003)S(0.997)QENK	A0A0H2XFQ2;A0A0E1VKN4	14;14	0.997112	192.65	1	S	2	-0.69999	VEH(-124.56)IENQY(-103.82)T(-25.38)S(25.38)QENK
FDS(1)DIQLEYNGK	A0A0H2XHT7;A0A0E1VKN7	31;31	1	73.848	1	S	2	1.0927	FDS(63.09)DIQLEY(-63.09)NGK
MEQNS(1)YVIIDETGIHAR	A0A0H2XHT7;A0A0E1VKN7	5;5	0.999962	174.84	1	S	2	-0.95953	MEQNS(44.19)Y(-44.19)VIIDET(-82.3)GIH(-98.67)AR
PATMLVQT(0.19)AS(0.81)K	A0A0H2XHT7;A0A0E1VKN7	27;27	0.809708	170.66	1	S	2	2.9465	PAT(-75.68)MLVQT(-6.29)AS(6.29)K
S(1)IMGVMSLGVGK	A0A0H2XHT7;A0A0E1VKN7	46;46	1	225.63	1	S	2	3.976	S(92.54)IMGVMS(-92.54)LGVGK
AISEMT(0.001)PVS(0.999)K	Q2FJC9;A8YZL0;A0A0E1VKN9	204;204;204	0.99903	105.36	1	S	2	-0.00072912	AIS(-81.07)EMT(-30.13)PVS(30.13)K
ETGEIT(0.018)ES(0.767)T(0.216)EK	A0A0H2XFR7;A0A0E1VKP6	742;742	0.766559	90.005	1	S	2	-0.97693	ET(-81.81)GEIT(-16.41)ES(5.5)T(-5.5)EK
QAALQS(1)RVESEK	A0A0H2XFR7;A0A0E1VKP6	459;459	0.999954	109.84	1	S	2	1.1975	QAALQS(43.35)RVES(-43.35)EK
S(1)LAASLFDSEK	A0A0H2XFR7;A0A0E1VKP6	621;621	0.999992	76.522	1	S	2	0.005814	S(51.14)LAAS(-51.14)LFDS(-69.46)EK
VNLNS(1)DNNLTFNVEK	A0A0H2XFR7;A0A0E1VKP6	856;856	0.999984	128.96	1	S	2	0.13551	VNLNS(48)DNNLT(-48)FNVEK
EESYFFNIS(1)K	A0A0H2XID2;A0A0E1VKQ3	175;175	1	107.97	1	S	2	0.26517	EES(-79.39)Y(-87.97)FFNIS(79.39)K
LDS(1)EAEIAYIK	A0A0H2XID2;A0A0E1VKQ3	524;524	1	124.12	1	S	2	-0.59182	LDS(100.47)EAEIAY(-100.47)IK
LLEFYDQNPDFIQPPS(1)RK	A0A0H2XID2;A0A0E1VKQ3	196;196	0.999992	65.784	1	S	3	-0.1935	LLEFY(-50.86)DQNPDFIQPPS(50.86)RK
FAT(0.211)S(0.789)DWMK	Q2FI57;A8Z0C4;A0A0E1VKT9	54;54;54	0.788569	68.016	1	S	2	-1.485	FAT(-5.72)S(5.72)DWMK
S(0.997)VT(0.003)DLLENLK	A0A0H2XJP4;A0A0E1VKY0	89;89	0.997375	204.56	1	S	2	-0.62031	S(25.8)VT(-25.8)DLLENLK
S(1)ERGLTENIVR	Q2FIF6;A0A0E1VKY9	25;25	1	100.48	1	S	2	0.85768	S(67.08)ERGLT(-67.08)ENIVR
YGFHDDDVS(1)IFR	Q2FIF6;A0A0E1VKY9	21;21	1	113.24	1	S	2	0.31898	Y(-83.36)GFH(-66.44)DDDVS(66.44)IFR
YLAGVS(0.984)AQY(0.006)ES(0.01)EVVYHNMEK	Q2FIF6;A0A0E1VKY9	120;120	0.98356	89.873	1	S	3	0.10394	Y(-33.72)LAGVS(19.93)AQY(-22.15)ES(-19.93)EVVY(-59.19)H(-47.83)NMEK
YLAGVSAQYES(0.999)EVVYH(0.001)NMEK	Q2FIF6;A0A0E1VKY9	125;125	0.999003	89.873	1	S	3	0.0048916	Y(-64.16)LAGVS(-41.64)AQY(-45.28)ES(30.46)EVVY(-62.77)H(-30.46)NMEK
VDFPT(0.013)T(0.049)NS(0.796)H(0.142)LLQFK	A0A0H2XIJ9;A0A0E1VKZ1	249;249	0.795847	58.98	1	S	3	0.50867	VDFPT(-17.89)T(-12.09)NS(7.48)H(-7.48)LLQFK
AH(0.009)NEPS(0.963)WMT(0.028)ELR	A0A0H2XGY0;A0A0E1VL01	24;24	0.962632	70.488	1	S	3	-3.222	AH(-20.07)NEPS(15.38)WMT(-15.38)ELR
GDVYQS(0.988)LS(0.012)QLPESVR	A0A0H2XGY0;A0A0E1VL01	70;70	0.98795	138.19	1	S	2	0.34783	GDVY(-52.44)QS(19.14)LS(-19.14)QLPES(-60.64)VR
S(0.968)FS(0.032)VDQR	A0A0H2XIC5;A0A0E1VL28	86;86	0.96826	64.268	1	S	2	1.5733	S(14.84)FS(-14.84)VDQR
S(0.243)FS(0.757)VDQR	A0A0H2XIC5;A0A0E1VL28	88;88	0.757208	58.433	1	S	2	1.9765	S(-4.94)FS(4.94)VDQR
T(0.001)PS(0.962)PS(0.037)YLK	A0A0H2XI47;A0A0E1VL47	7;7	0.962072	68.846	1	S	2	0.51188	T(-31.78)PS(14.12)PS(-14.12)Y(-41.71)LK
NGATFIS(0.026)T(0.026)NPDVS(0.948)IPK	Q2FIE5;A0A0E1VL91	151;151	0.947741	63.709	1	S	2	-0.40048	NGAT(-46.77)FIS(-15.6)T(-15.6)NPDVS(15.6)IPK
SLFY(0.001)MS(0.999)R	A0A0H2XHC5;A0A0E1VL95	314;314	0.998939	42.599	1	S	2	0.059344	S(-40.02)LFY(-30.17)MS(30.17)R
NLPIDINS(1)NGR	A0A0H2XK09;A0A0E1VL98	247;247	1	82.202	1	S	2	0.57157	NLPIDINS(82.2)NGR
VQGIVGS(1)LGDK	A0A0H2XK09;A0A0E1VL98	318;318	1	122.46	1	S	2	0.32802	VQGIVGS(122.46)LGDK
QQNEFQDYGQGFGGQQS(1)GQNNSYNNSSNTK	A0A0H2XGI6;A0A0E1VLB8	132;132	0.999688	246.55	1	S	3	-0.2487	QQNEFQDY(-86.89)GQGFGGQQS(35.06)GQNNS(-35.06)Y(-107.08)NNS(-83.67)S(-90.81)NT(-101.13)K
QQNEFQDYGQGFGGQQSGQNNS(0.006)YNNS(0.902)S(0.085)NT(0.007)K	A0A0H2XGI6;A0A0E1VLB8	141;141	0.901723	219.44	1	S	3	0.014465	QQNEFQDY(-134.56)GQGFGGQQS(-82.18)GQNNS(-21.55)Y(-63.24)NNS(10.24)S(-10.24)NT(-21.29)K
VDKEDQIS(0.996)AT(0.004)EAIEK	A0A0H2XIC4;A0A0E1VLD8	227;227	0.996341	223.07	1	S	2	2.4035	VDKEDQIS(24.35)AT(-24.35)EAIEK
AENDS(0.952)T(0.048)AS(0.001)QSEMSEPKPQEEK	A0A0H2XIC4;A0A0E1VLD8	292;292	0.951636	213.02	1	S	3	-0.34782	AENDS(13)T(-13)AS(-31.34)QS(-59.84)EMS(-79.87)EPKPQEEK
AENDSTAS(0.991)QS(0.008)EMSEPKPQEEK	A0A0H2XIC4;A0A0E1VLD8	295;295	0.991479	219.07	1	S	3	-0.24068	AENDS(-77.54)T(-44.61)AS(20.68)QS(-20.68)EMS(-48.52)EPKPQEEK
AENDSTAS(0.103)QS(0.893)EMS(0.004)EPKPQEEK	A0A0H2XIC4;A0A0E1VLD8	297;297	0.892813	196.2	1	S	3	0.1059	AENDS(-66.3)T(-46.14)AS(-9.38)QS(9.38)EMS(-23.4)EPKPQEEK
AIQT(0.143)S(0.857)QEAIQEAQASQAK	A0A0H2XIC4;A0A0E1VLD8	155;155	0.857497	99.451	1	S	2	1.1223	AIQT(-7.79)S(7.79)QEAIQEAQAS(-76.98)QAK
AIQTSQEAIQEAQAS(1)QAK	A0A0H2XIC4;A0A0E1VLD8	165;165	1	282.49	1	S	2	0.35288	AIQT(-194.97)S(-177.24)QEAIQEAQAS(177.24)QAK
ALAES(0.821)T(0.179)NKVEK	A0A0H2XIC4;A0A0E1VLD8	173;173	0.820935	80.245	1	S	2	0.48988	ALAES(6.61)T(-6.61)NKVEK
EATVDAEAQHDAEQQVAEAH(0.006)AEAS(0.994)K	A0A0H2XIC4;A0A0E1VLD8	275;275	0.993563	232.38	1	S	3	-0.32837	EAT(-182.68)VDAEAQH(-144.79)DAEQQVAEAH(-21.89)AEAS(21.89)K
ELQNQLT(0.127)S(0.873)K	A0A0H2XIC4;A0A0E1VLD8	140;140	0.872758	78.136	1	S	2	-0.11313	ELQNQLT(-8.36)S(8.36)K
IDS(0.002)NS(0.974)ES(0.023)LK	A0A0H2XIC4;A0A0E1VLD8	146;146	0.974246	102.53	1	S	2	0.47738	IDS(-26.25)NS(16.19)ES(-16.19)LK
IDSNS(0.006)ES(0.994)LK	A0A0H2XIC4;A0A0E1VLD8	148;148	0.99448	108.9	1	S	2	0.36362	IDS(-56.18)NS(-22.56)ES(22.56)LK
QAT(0.011)S(0.983)NDS(0.006)LEAK	A0A0H2XIC4;A0A0E1VLD8	280;280	0.983146	85.813	1	S	2	-1.0025	QAT(-19.55)S(19.55)NDS(-22.19)LEAK
QATSNDS(1)LEAK	A0A0H2XIC4;A0A0E1VLD8	283;283	0.999842	114.87	1	S	2	2.4287	QAT(-50.8)S(-38.24)NDS(38.24)LEAK
VAGVNT(0.01)S(0.788)T(0.202)DAK	A0A0H2XIC4;A0A0E1VLD8	200;200	0.788206	173.04	1	S	2	-0.89073	VAGVNT(-18.89)S(5.92)T(-5.92)DAK
FIEDFS(1)IK	Q2FJM6;A0A0E1VLE2	150;150	1	105.98	1	S	2	-0.28568	FIEDFS(98.05)IK
GMGS(1)LGAMEK	Q2FJM6;A0A0E1VLE2	392;392	1	79.659	1	S	2	0.41686	GMGS(61.96)LGAMEK
LLVAAAIGIS(1)K	Q2FJM6;A0A0E1VLE2	229;229	1	71.513	1	S	2	-0.52866	LLVAAAIGIS(43.55)K
MGPAGLAES(0.883)H(0.112)PH(0.005)NIQITK	Q2FJM6;A0A0E1VLE2	472;472	0.883181	147.67	1	S	3	-0.16631	MGPAGLAES(8.97)H(-8.97)PH(-22.5)NIQIT(-51.5)K
VGIGPGS(0.987)ICT(0.011)T(0.003)R	Q2FJM6;A0A0E1VLE2	305;305	0.986572	64.104	1	S	2	0.46172	VGIGPGS(19.59)ICT(-19.59)T(-25.8)R
YRIS(1)GVPIVDNK	Q2FJM6;A0A0E1VLE2	121;121	0.999998	164.93	1	S	2	0.042681	Y(-57.38)RIS(57.38)GVPIVDNK
IVS(1)DLDLK	Q2FIM0;A8Z1A1;A0A0E1VLF9	7;7;7	1	79.974	1	S	2	-0.097756	IVS(60.1)DLDLK
LTLRPVAEDLS(1)K	Q2FIM0;A8Z1A1;A0A0E1VLF9	82;82;82	1	78.814	1	S	2	1.6561	LT(-67.23)LRPVAEDLS(67.23)K
KAKPS(0.789)T(0.789)LT(0.296)DGY(0.091)Y(0.029)ET(0.004)S(0.002)IH(0.001)S(0.001)FT(0.001)K	Q2FJM8;A8Z0Q8;A0A0E1VLG6	85;85;85	0.788566	134.29	1;2	S	3	-1.8638	KAKPS(6.79)T(6.79)LT(-6.79)DGY(-13.53)Y(-19.52)ET(-29.84)S(-34.15)IH(-37.54)S(-39.95)FT(-39.95)K
NKT(0.006)S(0.894)T(0.101)VIVSK	Q2FJM8;A8Z0Q8;A0A0E1VLG6	105;105;105	0.893858	152.4	1	S	2	3.5009	NKT(-22.11)S(9.49)T(-9.49)VIVS(-51.7)K
T(0.043)S(0.043)S(0.914)NLVEIS(0.001)ENHLVR	A0A0H2XK03;A0A0E1VLG9	289;289	0.913937	97.214	1	S	3	-0.5876	T(-13.32)S(-13.32)S(13.32)NLVEIS(-30.19)ENH(-46.92)LVR
TGTINYT(0.091)S(0.909)AFEK	A0A0H2XHJ1;A0A0E1VLH3	171;171	0.909449	108.37	1	S	2	-0.24233	T(-93.34)GT(-87.07)INY(-64.06)T(-10.02)S(10.02)AFEK
YPTTQIEASGLDVGLPEGQMGNS(1)EVGHMNIGAGR	A0A0H2XHC4;A0A0E1VLI0	62;62	0.999989	373.93	1	S	3	0.10616	Y(-177.92)PT(-177.69)T(-177.92)QIEAS(-124.98)GLDVGLPEGQMGNS(49.41)EVGH(-49.41)MNIGAGR
LLNDLYLNEES(0.99)YT(0.01)K	A0A0H2XI26;A0A0E1VLI8	238;238	0.989834	238.17	1	S	2	0.17974	LLNDLY(-176.73)LNEES(19.88)Y(-147.55)T(-19.88)K
MTT(0.205)S(0.795)GEIIRK	A0A0H2XI26;A0A0E1VLI8	184;184	0.79527	76.927	1	S	2	0.076559	MT(-36.77)T(-5.9)S(5.9)GEIIRK
NELS(0.004)ES(0.996)EK	A0A0H2XI26;A0A0E1VLI8	216;216	0.996258	94.309	1	S	2	-0.94854	NELS(-24.25)ES(24.25)EK
NHDFFS(1)VK	A0A0H2XI26;A0A0E1VLI8	298;298	0.999944	52.278	1	S	2	0.86543	NH(-42.48)DFFS(42.48)VK
LDLIAGEEGLS(1)K	Q2FIN3;A8Z036;A0A0E1VLJ4	23;23;23	1	80.312	1	S	2	-0.76136	LDLIAGEEGLS(80.31)K
LNEEIIKNS(0.777)H(0.223)K	Q2FIN3;A8Z036;A0A0E1VLJ4	305;305;305	0.776659	143.05	1	S	3	1.3096	LNEEIIKNS(5.41)H(-5.41)K
NADISRPGLEMAGYFS(0.833)H(0.161)YAS(0.006)DR	Q2FIN3;A8Z036;A0A0E1VLJ4	43;43;43	0.833023	82.849	1	S	3	-0.72784	NADIS(-55.46)RPGLEMAGY(-42.47)FS(7.14)H(-7.14)Y(-41.71)AS(-21.48)DR
LSYIGS(0.984)T(0.016)VK	Q2FIR4;A8YZZ7;A0A0E1VLK0	172;172;172	0.984254	143.24	1	S	2	-0.16938	LS(-105.17)Y(-105.61)IGS(17.96)T(-17.96)VK
KNS(0.996)VH(0.004)YEEVPEVEFK	A0A0H2XJL5;A0A0E1VLK6	118;118	0.995869	157.88	1	S	3	-1.055	KNS(23.82)VH(-23.82)Y(-63.42)EEVPEVEFK
RTYVCEDMS(1)K	A0A0H2XJL5;A0A0E1VLK6	139;139	1	73.273	1	S	2	0.27417	RT(-67.55)Y(-68.58)VCEDMS(67.55)K
VYGS(1)LIDTETR	A0A0E1VLL4	7	0.999983	85.845	1	S	2	2.4447	VY(-60.99)GS(48.86)LIDT(-48.86)ET(-54.66)R
YVES(0.012)LS(0.988)AYAR	A0A0H2XF85;A0A0E1VLL8	60;60	0.988161	81.017	1	S	2	0.49846	Y(-60.64)VES(-19.22)LS(19.22)AY(-59.42)AR
YYT(0.158)GS(0.818)RDENVLS(0.024)QK	A0A0H2XJ21;A0A0E1VLM2	48;48	0.817759	78.814	1	S	3	0.40396	Y(-36.11)Y(-41.89)T(-7.14)GS(7.14)RDENVLS(-15.32)QK
Y(0.015)GMS(0.923)LT(0.062)R	A0A0H2XIV6;A0A0E1VLP4	197;197	0.922802	48.091	1	S	2	0.42655	Y(-17.91)GMS(11.71)LT(-11.71)R
QGEHGNIS(1)FGDQLFEAK	Q2FK73;A8Z0F5;A0A0E1VLQ2	672;672;677	1	159.4	1	S	2	1.2037	QGEH(-66.59)GNIS(66.59)FGDQLFEAK
ADGLVSGAAH(0.035)S(0.942)T(0.023)GDTVRPALQIIK	A0A0H2XHL4;A0A0E1VLR7	128;128	0.9418	136.89	1	S	3	0.031375	ADGLVS(-38.23)GAAH(-14.3)S(14.3)T(-16.15)GDT(-36.19)VRPALQIIK
VLLES(0.875)T(0.125)GAK	A0A0H2XGK7;A0A0E1VLS3	475;477	0.874979	80.706	1	S	2	2.6077	VLLES(8.45)T(-8.45)GAK
S(0.982)NIET(0.017)VH(0.001)GSMK	A0A0H2XI48;A0A0E1VLT9	299;299	0.982413	50.897	1	S	2	0.99245	S(17.69)NIET(-17.69)VH(-31.7)GS(-36.65)MK
SNIET(0.026)VH(0.173)GS(0.801)MK	A0A0H2XI48;A0A0E1VLT9	307;307	0.801206	68.809	1	S	2	1.3204	S(-65.88)NIET(-14.84)VH(-6.67)GS(6.67)MK
S(1)IVGEVMASK	Q2FK29;A8Z0K3;A0A0E1VLV1	105;105;105	1	78.548	1	S	2	1.95	S(73.24)IVGEVMAS(-73.24)K
KIES(1)LLSR	Q2FJ20;A0A0E1VLV7	106;106	0.999987	138.76	1	S	2	0.47347	KIES(48.88)LLS(-48.88)R
IESLLS(1)R	Q2FJ20;A0A0E1VLV7	109;109	0.999689	90.15	1	S	2	-0.68151	IES(-35.08)LLS(35.08)R
ILS(1)QEDYFDK	Q2FJ20;A0A0E1VLV7	75;75	1	122.51	1	S	2	-2.325	ILS(82.51)QEDY(-82.51)FDK
KH(0.044)ES(0.956)ELTELDR	A0A0H2XFB7;A0A0E1VLV9	22;25	0.955655	64.374	1	S	3	-3.2696	KH(-13.37)ES(13.37)ELT(-34.24)ELDR
LDDS(0.002)S(0.015)MQS(0.983)LFK	A0A0H2XFB7;A0A0E1VLV9	58;61	0.983352	66.262	1	S	2	0.75797	LDDS(-27)S(-18.26)MQS(18.26)LFK
LNETFMS(0.89)S(0.099)T(0.011)DCSDPSQR	A0A0H2XHW1;A0A0E1VLW7	232;232	0.889897	127.88	1	S	2	-0.37752	LNET(-51.03)FMS(9.54)S(-9.54)T(-18.99)DCS(-46.57)DPS(-65.5)QR
LNETFMS(0.01)S(0.901)T(0.088)DCS(0.001)DPSQR	A0A0H2XHW1;A0A0E1VLW7	233;233	0.900506	183.36	1	S	2	-1.0165	LNET(-96.22)FMS(-19.45)S(10.08)T(-10.08)DCS(-30.42)DPS(-43.87)QR
LNETFMSSTDCS(0.995)DPS(0.004)QR	A0A0H2XHW1;A0A0E1VLW7	237;237	0.995147	256.71	1	S	3	-0.15426	LNET(-51.23)FMS(-37.75)S(-37.75)T(-33.2)DCS(23.92)DPS(-23.92)QR
LNETFMSSTDCS(0.021)DPS(0.979)QR	A0A0H2XHW1;A0A0E1VLW7	240;240	0.979175	172.97	1	S	2	-0.41319	LNET(-129.28)FMS(-71.55)S(-47.45)T(-39.11)DCS(-16.75)DPS(16.75)QR
NIS(0.023)LS(0.977)IPVR	A0A0H2XHW1;A0A0E1VLW7	23;23	0.977174	60.518		S	2	-0.0080816	NIS(-16.32)LS(16.32)IPVR
QISELS(1)GGQLQR	A0A0H2XHW1;A0A0E1VLW7	136;136	0.999999	147.71	1	S	2	0.57003	QIS(-58.3)ELS(58.3)GGQLQR
YFGDSEEAMS(0.975)VT(0.025)R	A0A0H2XHW1;A0A0E1VLW7	222;222	0.974686	196.33	1	S	2	-0.6512	Y(-163.11)FGDS(-94.94)EEAMS(15.86)VT(-15.86)R
GT(0.003)H(0.007)S(0.99)ELMASHAK	A0A0H2XKC5;A0A0E1VLX5	555;555	0.989922	158.59	1	S	2	-0.35017	GT(-24.94)H(-21.56)S(21.56)ELMAS(-69.34)H(-84.42)AK
HVS(1)DEELINYAK	A0A0H2XKC5;A0A0E1VLX5	438;438	0.99998	214.42	1	S	2	-2.6147	H(-46.89)VS(46.89)DEELINY(-101)AK
IGYVMQS(0.983)NS(0.017)MMSGTIR	A0A0H2XKC5;A0A0E1VLX5	417;417	0.982829	116.96	1	S	2	-1.3732	IGY(-45.03)VMQS(17.6)NS(-17.6)MMS(-42.31)GT(-49.92)IR
MYEIES(1)GDIK	A0A0H2XKC5;A0A0E1VLX5	389;389	1	101.39	1	S	2	0.84432	MY(-85.78)EIES(85.78)GDIK
NES(1)GQLMSR	A0A0H2XKC5;A0A0E1VLX5	112;112	1	125.74	1	S	2	-1.0377	NES(80.14)GQLMS(-80.14)R
NESGQLMS(1)R	A0A0H2XKC5;A0A0E1VLX5	117;117	1	124.39	1	S	2	0.29439	NES(-76.83)GQLMS(76.83)R
YGLESVYDIPLS(1)K	A0A0H2XKC5;A0A0E1VLX5	405;405	1	102.73	1	S	2	0.029178	Y(-102.73)GLES(-74.44)VY(-82.97)DIPLS(74.44)K
MLDEHEIT(0.165)S(0.835)QR	A0A0H2XHT4;A0A0E1VLY5	75;75	0.834662	111.86	1	S	2	0.72604	MLDEH(-63.42)EIT(-7.03)S(7.03)QR
TSAAIS(0.965)NT(0.034)AS(0.001)DVK	A0A0H2XG53;A0A0E1VM02	53;70	0.964731	103.76	1	S	2	0.79697	T(-66.15)S(-66.15)AAIS(14.53)NT(-14.53)AS(-28.77)DVK
TSAAISNT(0.011)AS(0.989)DVK	A0A0H2XG53;A0A0E1VM02	57;74	0.988704	206.45	1	S	2	-0.15196	T(-179.67)S(-179.67)AAIS(-59.91)NT(-19.42)AS(19.42)DVK
SCENYS(0.93)H(0.069)ISVSGGLR	A0A0H2XIY2;A0A0E1VM18	126;126	0.93032	189.59	1	S	3	-1.2319	S(-45.94)CENY(-35.72)S(11.3)H(-11.3)IS(-33.21)VS(-52.17)GGLR
ENEVIS(0.002)KS(0.998)ELLEK	A0A0E1VM29;Q2FIT4	169;175	0.997532	226.24	1	S	2	0.097812	ENEVIS(-26.07)KS(26.07)ELLEK
AGIVH(0.003)AS(0.997)IGK	Q2FJA2;A8YZN6;A0A0E1VM41	174;174;174	0.996692	99.752	1	S	2	-0.021425	AGIVH(-24.79)AS(24.79)IGK
IDT(0.059)AS(0.941)FK	Q2FJA2;A8YZN6;A0A0E1VM41	228;228;228	0.941082	78.113	1	S	2	-0.021613	IDT(-12.03)AS(12.03)FK
S(0.991)QS(0.009)VLVFAK	Q2FJA2;A8YZN6;A0A0E1VM41	72;72;72	0.991147	110.54	1	S	2	0.1859	S(20.49)QS(-20.49)VLVFAK
SQS(1)VLVFAK	Q2FJA2;A8YZN6;A0A0E1VM41	74;74;74	0.999818	106.29	1	S	2	0.023203	S(-37.4)QS(37.4)VLVFAK
S(1)VAVTTTMGPGVK	Q2FJA2;A8YZN6;A0A0E1VM41	211;211;211	0.999999	123.95	1	S	2	-1.2867	S(61.86)VAVT(-61.86)T(-67)T(-74.53)MGPGVK
TQH(0.002)Y(0.001)S(0.997)VEEAIK	Q2FJA2;A8YZN6;A0A0E1VM41	22;22;22	0.997428	90.476	1	S	2	-0.069657	T(-50.73)QH(-27.8)Y(-30.41)S(27.8)VEEAIK
MIIS(1)CIAR	A0A0H2XEG6;A0A0E1VM45	413;413	1	75.378	1	S	2	-1.5944	MIIS(75.38)CIAR
AEVYVLS(1)K	Q2FJ92;A8YZP5;A0A0E1VM52	313;313;313	1	106.29	1	S	2	-0.97414	AEVY(-74.36)VLS(74.36)K
DLLSEYDFPGDDVPVIAGS(1)ALK	Q2FJ92;A8YZP5;A0A0E1VM52	174;174;174	0.999922	189.07	1	S	2	0.068394	DLLS(-41.74)EY(-49.56)DFPGDDVPVIAGS(41.74)ALK
PFMMPVEDVFS(0.997)IT(0.003)GR	Q2FJ92;A8YZP5;A0A0E1VM52	220;220;220	0.996872	268.56	1	S	2	0.79981	PFMMPVEDVFS(25.03)IT(-25.03)GR
TVGS(1)GVVTEIIK	Q2FJ92;A8YZP5;A0A0E1VM52	386;386;386	0.999998	129.71	1	S	2	0.4531	T(-63.34)VGS(58.99)GVVT(-58.99)EIIK
EHILLS(1)R	Q2FJ92;A8YZP5;A0A0E1VM52	123;123;123	1	89.355	1	S	2	0.94634	EH(-67.27)ILLS(67.27)R
GITINT(0.006)S(0.97)H(0.024)IEYQTDK	Q2FJ92;A8YZP5;A0A0E1VM52	66;66;66	0.969546	183.23	1	S	3	0.48901	GIT(-48.79)INT(-21.74)S(16.09)H(-16.09)IEY(-65.72)QT(-39.2)DK
GQVLAAPGS(0.961)IT(0.032)PH(0.005)T(0.001)EFK	Q2FJ92;A8YZP5;A0A0E1VM52	298;298;298	0.96146	124.78	1	S	3	0.083245	GQVLAAPGS(14.76)IT(-14.76)PH(-22.82)T(-28.53)EFK
NGDS(1)VAQSYDMIDNAPEEK	Q2FJ92;A8YZP5;A0A0E1VM52	42;42;42	1	326.8	1	S	2	-0.46071	NGDS(142.43)VAQS(-142.43)Y(-244.37)DMIDNAPEEK
NGDSVAQS(1)YDMIDNAPEEK	Q2FJ92;A8YZP5;A0A0E1VM52	46;46;46	1	321.68	1	S	2	-0.33047	NGDS(-103.03)VAQS(103.03)Y(-146.67)DMIDNAPEEK
S(0.892)KEH(0.108)ANIGTIGHVDHGK	Q2FJ92;A8YZP5;A0A0E1VM52	9;9;9	0.891823	126.51	1	S	3	0.46818	S(9.16)KEH(-9.16)ANIGT(-46.1)IGH(-68.01)VDH(-63.74)GK
MEVFEIRS(1)LEK	A0A0E1VM54	8	1	77.732	1	S	2	4.2851	MEVFEIRS(51.07)LEK
S(1)VRFPGLISHVK	Q2FJ87;A0A0E1VM57	166;166	0.999962	70.563	1	S	3	-0.58633	S(45.37)VRFPGLIS(-45.37)H(-50.67)VK
YDLAS(0.956)MT(0.044)K	Q2FJ87;A0A0E1VM57	302;302	0.955849	94.692	1	S	2	-2.0564	Y(-83.47)DLAS(13.35)MT(-13.35)K
NTLS(0.777)S(0.223)VEFQK	A0A0H2XGW9;A0A0E1VM62	96;111	0.777366	103.34	1	S	2	-0.35492	NT(-80.62)LS(5.43)S(-5.43)VEFQK
NTLS(0.159)S(0.841)VEFQK	A0A0H2XGW9;A0A0E1VM62	97;112	0.840532	63.624	1	S	2	-0.11479	NT(-43.49)LS(-7.22)S(7.22)VEFQK
GVKS(1)EMEK	A0A0H2XIZ3;A0A0E1VM63	13;13	1	104.22	1	S	2	0.29291	GVKS(73.89)EMEK
TEFDVELT(0.018)S(0.969)AGS(0.011)S(0.003)K	Q2FJA0;A8YZN8;A0A0E1VM68	62;62;62	0.968527	220.46	1	S	2	0.53266	T(-186.36)EFDVELT(-17.35)S(17.35)AGS(-19.4)S(-25.87)K
TEFDVELTS(0.001)AGS(0.205)S(0.794)K	Q2FJA0;A8YZN8;A0A0E1VM68	66;66;66	0.794286	233.62	1	S	2	0.24279	T(-214.13)EFDVELT(-51.87)S(-29.44)AGS(-5.89)S(5.89)K
LLEIGDTT(0.001)QS(0.999)ELAK	A0A0H2XG42;A0A0E1VM89	146;146	0.999418	145.1	1	S	2	-1.8469	LLEIGDT(-41.25)T(-32.94)QS(32.94)ELAK
S(1)IQAIQQTGLHVEHK	A0A0H2XG42;A0A0E1VM89	248;248	1	119.8	1	S	3	-0.48847	S(77.89)IQAIQQT(-77.89)GLH(-96.37)VEH(-107.52)K
GLDINQLS(1)LEER	Q2FJC1;A8YZL5;A0A0E1VM92	285;285;285	1	109.44	1	S	2	-0.43334	GLDINQLS(56.96)LEER
IIGS(1)DRVK	Q2FJC1;A8YZL5;A0A0E1VM92	7;7;7	1	65.157	1	S	2	-2.0306	IIGS(65.16)DRVK
IVEEVMNAVS(1)IPVMAK	Q2FJC1;A8YZL5;A0A0E1VM92	76;76;76	1	104.41	1	S	2	0.16968	IVEEVMNAVS(104.41)IPVMAK
LAS(0.999)ELGT(0.001)AMK	Q2FJC1;A8YZL5;A0A0E1VM92	270;270;270	0.999428	61.958	1	S	2	0.75365	LAS(32.42)ELGT(-32.42)AMK
S(1)KIIGSDR	Q2FJC1;A8YZL5;A0A0E1VM92	2;2;2	0.99998	51.276	1	S	2	2.2112	S(46.92)KIIGS(-46.92)DR
LKS(0.996)ELNPT(0.004)PK	A0A0E1VM98;Q2FKQ1	567;567	0.995858	63.727	1	S	2	-0.0073712	LKS(23.81)ELNPT(-23.81)PK
S(1)ALDVASLPGK	A0A0E1VM98;Q2FKQ1	407;407	1	151.1	1	S	2	1.2408	S(100.15)ALDVAS(-100.15)LPGK
SALDVAS(1)LPGK	A0A0E1VM98;Q2FKQ1	413;413	1	93.011	1	S	2	-0.31308	S(-82.4)ALDVAS(82.4)LPGK
S(0.969)Y(0.031)VELLNENK	A0A0E1VM98;Q2FKQ1	235;235	0.968565	60.255	1	S	2	0.16163	S(14.89)Y(-14.89)VELLNENK
LFGS(0.97)VS(0.028)T(0.003)K	Q2FKP1;A8YYT8;A0A0E1VMA5	92;92;92	0.969833	80.688	1	S	2	-0.11137	LFGS(15.46)VS(-15.46)T(-25.71)K
MDLPNGIH(0.136)S(0.851)LGYT(0.013)NVPVK	Q2FKP1;A8YYT8;A0A0E1VMA5	123;123;123	0.850502	62.19	1	S	3	-1.1629	MDLPNGIH(-7.97)S(7.97)LGY(-32.5)T(-18.09)NVPVK
IVISDKGDS(1)FDYETTK	Q2FF59;A8Z4W8;A0A0E1VMB0	89;89;89	0.999999	199.08	1	S	2	1.5071	IVIS(-93.62)DKGDS(58.86)FDY(-106.83)ET(-58.86)T(-68.78)K
IVIS(1)DKGDSFDYETTK	Q2FF59;A8Z4W8;A0A0E1VMB0	84;84;84	0.999594	113.69	1	S	2	0.10671	IVIS(33.91)DKGDS(-33.91)FDY(-81.19)ET(-74.68)T(-83.14)K
NNGERVEIS(1)	Q2FF59;A8Z4W8;A0A0E1VMB0	159;159;159	1	57.347	1	S	2	3.1638	NNGERVEIS(57.35)
VPAS(1)AEYVSLIR	Q2FF59;A8Z4W8;A0A0E1VMB0	15;15;15	0.999896	63.76	1	S	2	-0.53681	VPAS(42.76)AEY(-42.76)VS(-42.9)LIR
NAAS(0.91)H(0.087)LLS(0.003)EGK	A0A0H2XE45;A0A0E1VMB4	155;155	0.910354	98.368	1	S	2	-0.10421	NAAS(10.21)H(-10.21)LLS(-25.09)EGK
S(0.998)GQT(0.002)LSEITSK	A0A0H2XE45;A0A0E1VMB4	64;64	0.998333	98.337	1	S	2	-2.8561	S(27.77)GQT(-27.77)LS(-71.63)EIT(-86.75)S(-91.43)K
S(0.795)VT(0.205)ERPEGVEAGTLK	A0A0H2XE45;A0A0E1VMB4	301;301	0.794831	67.326	1	S	2	0.3426	S(5.88)VT(-5.88)ERPEGVEAGT(-47.09)LK
TEGIIES(1)GGQAK	A0A0H2XEP1;A0A0E1VMB5	28;28	1	94.191	1	S	2	1.1776	T(-82.48)EGIIES(82.48)GGQAK
VLDANDKLS(1)VQVHPDDDYALK	A0A0H2XE87;A0A0E1VMC5	90;90	0.999646	145.52	1	S	3	0.48114	VLDANDKLS(34.51)VQVH(-34.51)PDDDY(-106.26)ALK
GHGHLS(0.99)S(0.01)YEFEPDK	A8YY71;A0A0E1VMD7;A0A0H2XEM3	204;204;181	0.990243	206.18	1	S	2	0.33192	GH(-73.96)GH(-47.97)LS(20.07)S(-20.07)Y(-75.51)EFEPDK
MQDAITAVAGAS(0.843)S(0.153)NT(0.004)NHPMLRPR	A8YY71;A0A0E1VMD7;A0A0H2XEM3	60;60;37	0.842902	204.61	1	S	4	-0.32859	MQDAIT(-73.48)AVAGAS(7.4)S(-7.4)NT(-23.48)NH(-47.82)PMLRPR
MQDAITAVAGAS(0.13)S(0.828)NT(0.021)NH(0.021)PMLRPR	A8YY71;A0A0E1VMD7;A0A0H2XEM3	61;61;38	0.827906	145.18	1	S	4	0.83883	MQDAIT(-61.78)AVAGAS(-8.04)S(8.04)NT(-15.95)NH(-15.95)PMLRPR
QVLPLS(0.849)QEDS(0.063)S(0.088)K	A8YY71;A0A0E1VMD7;A0A0H2XEM3	192;192;169	0.849227	87.001	1	S	2	0.51301	QVLPLS(9.84)QEDS(-11.32)S(-9.84)K
VY(0.015)S(0.859)H(0.126)VLK	Q2FF01;A8YY92;A0A0E1VMF9	96;96;96	0.859093	51.193	1	S	2	0.62051	VY(-17.68)S(8.33)H(-8.33)VLK
EQFS(1)QVRVGNPR	Q2FF06;A0A0E1VMG5	304;304	1	80.165	1	S	2	-0.26327	EQFS(63.47)QVRVGNPR
MMSFT(0.035)GS(0.907)GPT(0.022)GS(0.035)K	Q2FF06;A0A0E1VMG5	224;224	0.906717	94.551	1	S	2	-0.38599	MMS(-46.64)FT(-14.08)GS(14.08)GPT(-16.07)GS(-14.08)K
S(1)IAGYFK	Q2FF06;A0A0E1VMG5	469;469	0.999971	52.716	1	S	2	-0.12292	S(45.37)IAGY(-45.37)FK
S(1)IEAGTVEINEAGR	Q2FF06;A0A0E1VMG5	425;425	1	215.51	1	S	2	0.30225	S(100.33)IEAGT(-100.33)VEINEAGR
TLEDTFDS(1)IK	Q2FDQ7;P0C7U6;A0A0E1VMH4	312;312;312	0.999992	143.97	1	S	2	-0.22786	T(-136.75)LEDT(-50.88)FDS(50.88)IK
VIGS(0.001)GT(0.037)VLDS(0.962)AR	Q2FDQ7;P0C7U6;A0A0E1VMH4	152;152;152	0.961883	58.116	1	S	2	0.097041	VIGS(-30.25)GT(-14.12)VLDS(14.12)AR
AIDIIGAPS(0.859)T(0.141)FGQR	A0A0H2XH65;A0A0E1VMH6	14;14	0.859355	77.912	1	S	2	-1.023	AIDIIGAPS(7.86)T(-7.86)FGQR
TFT(0.04)MS(0.959)DIDK	A0A0H2XH65;A0A0E1VMH6	198;198	0.959354	48.44	1	S	2	-0.19625	T(-37.57)FT(-13.75)MS(13.75)DIDK
YAGLIS(1)RLK	A0A0H2XH65;A0A0E1VMH6	37;37	0.999991	55.314	1	S	2	-0.23943	Y(-50.62)AGLIS(50.62)RLK
GREDNPGIMAAS(1)K	A0A0H2XHG3;A0A0E1VMH9	174;174	1	94.309	1	S	2	-0.31568	GREDNPGIMAAS(94.31)K
H(0.015)LGGFPIS(0.985)GQFLACTNPQVIEQHDAK	A0A0H2XHG3;A0A0E1VMH9	269;269	0.984748	61.099	1	S	3	-0.51279	H(-18.2)LGGFPIS(18.2)GQFLACT(-34.77)NPQVIEQH(-56.29)DAK
NGS(1)NLDLFK	A0A0H2XHG3;A0A0E1VMH9	332;332	1	49.35	1	S	2	0.30692	NGS(45.16)NLDLFK
EFGT(0.222)S(0.778)NR	A0A0H2XHZ5;A0A0E1VMI0	282;282	0.777911	40.882	1	S	2	0.55266	EFGT(-5.44)S(5.44)NR
INVNTENQIAS(1)AK	A0A0H2XHZ5;A0A0E1VMI0	240;240	1	171.26	1	S	2	-0.45253	INVNT(-87.41)ENQIAS(87.41)AK
TGIDALAPALGS(0.991)VH(0.009)GPYK	A0A0H2XHZ5;A0A0E1VMI0	179;179	0.991127	200.58	1	S	2	-0.26953	T(-164.55)GIDALAPALGS(20.48)VH(-20.48)GPY(-100.2)K
LDIS(0.004)S(0.022)DS(0.864)H(0.11)PFYTGR	Q2FF08;A8YY85;A0A0E1VMI7	54;54;54	0.864027	92.457	1	S	2	-1.173	LDIS(-23.63)S(-15.87)DS(8.96)H(-8.96)PFY(-64.98)T(-48)GR
TSS(1)EMMEWEDGK	Q2FF08;A8YY85;A0A0E1VMI7	32;32;32	0.999926	165.7	1	S	2	-0.8679	T(-50.56)S(-41.86)S(41.86)EMMEWEDGK
EIS(0.006)PVS(0.994)GGDVNEAYR	A0A0H2XFW5;A0A0E1VMJ5	21;21	0.994443	96.414	1	S	2	-2.0424	EIS(-22.53)PVS(22.53)GGDVNEAY(-81.04)R
FGEMYRDS(1)VAHSMDK	A0A0H2XFW5;A0A0E1VMJ5	274;274	0.999967	141.07	1	S	3	-0.98255	FGEMY(-72.9)RDS(44.93)VAH(-44.93)S(-59.06)MDK
TPGREDEET(0.005)EIRNS(0.967)S(0.028)VAK	Q2FDW8;A8Z3D6;A0A0E1VML6	435;435;446	0.967278	95.209	1	S	3	-0.13777	T(-42.51)PGREDEET(-22.84)EIRNS(15.44)S(-15.44)VAK
RT(1)KAIS(1)NAEK	Q2FJD8;A0A0E1VMP0	484;484	1	41.029	2	S	2	-2.3292	RT(41.03)KAIS(41.03)NAEK
LSNFLKDS(1)EDK	A0A0H2XEG5;A0A0E1VMP5	111;111	1	160.05	1	S	2	0.11379	LS(-124.73)NFLKDS(124.73)EDK
KLS(1)NFLK	A0A0H2XEG5;A0A0E1VMP5	105;105	1	111.06	1	S	2	0.47028	KLS(102.07)NFLK
S(1)IEVGNK	A0A0H2XEG5;A0A0E1VMP5	2;2	1	67.464	1	S	2	0.088632	S(51.06)IEVGNK
VLS(1)IADDGK	A0A0H2XEG5;A0A0E1VMP5	62;62	1	74.944	1	S	2	-0.64879	VLS(74.94)IADDGK
AVFTMPET(0.018)MS(0.982)QERR	A0A0H2XFQ3;A0A0E1VMP9	101;101	0.981974	134.56	1	S	2	-0.072371	AVFT(-94.5)MPET(-17.36)MS(17.36)QERR
AYGAELVLTPGS(1)EAMK	A0A0H2XFQ3;A0A0E1VMP9	121;121	0.999927	182.35	1	S	2	-0.00024273	AY(-177.95)GAELVLT(-41.35)PGS(41.35)EAMK
LEYQNPGGS(1)VK	A0A0H2XFQ3;A0A0E1VMP9	44;44	1	128.57	1	S	2	-0.95763	LEY(-110.25)QNPGGS(110.25)VK
TVVT(0.001)VLPS(0.999)NGER	A0A0H2XFQ3;A0A0E1VMP9	295;295	0.999195	88.101	1	S	2	0.93892	T(-69.52)VVT(-30.94)VLPS(30.94)NGER
VGNDTAMEMS(1)RR	A0A0H2XFQ3;A0A0E1VMP9	254;254	0.999998	83.499	1	S	2	1.5045	VGNDT(-58.11)AMEMS(58.11)RR
YLS(0.952)T(0.048)PLYSFDD	A0A0H2XFQ3;A0A0E1VMP9	302;302	0.952261	78.932	1	S	2	2.4554	Y(-67.3)LS(13)T(-13)PLY(-63.35)S(-56.93)FDD
MYVDRKPS(1)LYLEDLR	A0A0H2XFH6;A0A0E1VMQ0	8;8	0.999996	89.049	1	S	3	0.45502	MY(-61.84)VDRKPS(54.23)LY(-54.23)LEDLR
VIEGYQEIIH(0.026)NES(0.974)QR	Q2FJG0;A0A0E1VMQ3	175;175	0.974035	111.66	1	S	3	-0.75101	VIEGY(-69.98)QEIIH(-15.74)NES(15.74)QR
ES(0.887)VS(0.113)VLFD	A0A0H2XHB4;A0A0E1VMR2	315;315	0.886524	40.002	1	S	2	-0.11835	ES(8.93)VS(-8.93)VLFD
KIDNDLPS(0.962)ET(0.038)LNDETIK	A0A0H2XI29;A0A0E1VMR6	190;190	0.961575	106.38	1	S	2	-1.302	KIDNDLPS(14)ET(-14)LNDET(-39.24)IK
GVSVLVES(1)KEVK	A0A0H2XHX4;A0A0E1VMR7	235;235	0.999758	48.794	1	S	2	0.48346	GVS(-36.16)VLVES(36.16)KEVK
VTEGS(0.997)T(0.002)VSINYVSGSSR	A0A0H2XHX4;A0A0E1VMR7	169;169	0.997226	151.8	1	S	2	0.08754	VT(-33.59)EGS(26.3)T(-26.3)VS(-76.78)INY(-121.24)VS(-119.92)GS(-125.84)S(-125.02)R
S(1)FDEAALK	A0A0H2XGV2;A0A0E1VMR8	380;380	1	61.56	1	S	2	1.3874	S(61.56)FDEAALK
NLPYIGTLKPEVYS(1)N	A0A0H2XGC3;A0A0E1VMS3	182;184	0.999999	142.1	1	S	2	0.41393	NLPY(-133.09)IGT(-60.19)LKPEVY(-104.08)S(60.19)N
AS(1)DRIILDHISLK	A0A0H2XE61;A0A0E1VMT7	13;13	1	107.98	1	S	3	-0.45608	AS(66.89)DRIILDH(-66.89)IS(-82.61)LK
DVGLGHYQLSSEVENMS(1)GGERQR	A0A0H2XE61;A0A0E1VMT7	134;134	1	197.73	1	S	3	-0.81335	DVGLGH(-164.17)Y(-178.01)QLS(-127.27)S(-119.86)EVENMS(119.86)GGERQR
EVAQLS(1)NVR	A0A0H2XHG7;A0A0E1VMU3	257;278	1	80.24	1	S	2	1.8244	EVAQLS(51.16)NVR
IDEVLS(1)FR	A0A0H2XGT6;A0A0E1VMV7	72;72	1	152.54	1	S	2	-0.10377	IDEVLS(145.89)FR
LNIIS(1)DRL	A0A0H2XGT6;A0A0E1VMV7	137;137	1	144.77	1	S	2	1.113	LNIIS(132.01)DRL
QNGELMS(1)VMSQGEK	A0A0H2XGT6;A0A0E1VMV7	14;14	0.999948	190.41	1	S	2	-0.33782	QNGELMS(42.85)VMS(-42.85)QGEK
QNGELMSVMS(1)QGEK	A0A0H2XGT6;A0A0E1VMV7	17;17	0.999905	170.49	1	S	2	0.52568	QNGELMS(-40.22)VMS(40.22)QGEK
VIET(0.114)S(0.772)T(0.114)LER	A0A0H2XIC7;A0A0E1VMX0	505;505	0.7717	73.781	1	S	2	0.81281	VIET(-8.3)S(8.3)T(-8.3)LER
MPFS(0.793)S(0.173)VH(0.033)DAQVK	A0A0E1VN07	62	0.793345	51.841	1	S	2	-0.097692	MPFS(6.61)S(-6.61)VH(-13.77)DAQVK
QS(0.001)GMVFQS(0.998)YNLFPH(0.001)K	A0A0H2XDP9;A0A0E1VN46	86;86	0.998196	70.942	1	S	3	-1.2733	QS(-31.08)GMVFQS(30.51)Y(-38.6)NLFPH(-30.51)K
H(0.002)GQS(0.998)EWNAK	Q2FE81;A8YYG4;A0A0E1VN50	12;12;12	0.997517	75.229	1	S	2	-1.4577	H(-26.04)GQS(26.04)EWNAK
RMMPY(0.067)S(0.883)ES(0.05)LK	Q2FE81;A8YYG4;A0A0E1VN50	149;149;149	0.88345	55.98	1	S	2	-1.5583	RMMPY(-11.23)S(11.23)ES(-12.48)LK
Y(0.002)LEDVS(0.998)DEDIINYEIK	Q2FE81;A8YYG4;A0A0E1VN50	197;197;197	0.998156	81.311	1	S	2	-1.1316	Y(-27.34)LEDVS(27.34)DEDIINY(-53.88)EIK
TFY(0.002)DT(0.024)FGS(0.971)Y(0.002)YDDK	A0A0H2XGV3;A0A0E1VN80	30;30	0.971444	43.991	1	S	2	0.14539	T(-37.61)FY(-26.56)DT(-16.13)FGS(16.13)Y(-26.56)Y(-33.76)DDK
QWFMT(0.173)S(0.827)AR	A0A0H2XIZ7;A0A0E1VN81	43;43	0.826927	57.859	1	S	2	-0.36527	QWFMT(-6.79)S(6.79)AR
DALS(1)NNALVK	A0A0H2XIT5;A0A0E1VNB2	47;47	1	104.82	1	S	2	-1.1418	DALS(104.82)NNALVK
QFIDETGAQEAS(1)KDEAK	A0A0H2XIT5;A0A0E1VNB2	88;88	0.999999	133.14	1	S	2	0.036565	QFIDET(-60.72)GAQEAS(60.72)KDEAK
FES(1)QLMK	A0A0H2XGI7;A0A0E1VNC0	15;20	1	79.474	1	S	2	-0.3605	FES(79.47)QLMK
AQLNEMGYS(0.879)T(0.106)S(0.013)H(0.002)FHEK	A0A0H2XFX5;A0A0E1VNF3	534;534	0.878989	139.17	1	S	3	-0.25935	AQLNEMGY(-80.5)S(9.18)T(-9.18)S(-18.25)H(-27.51)FH(-44.32)EK
LFTS(0.154)LRS(0.846)K	A0A0H2XJS2;A0A0E1VNG2	221;221	0.846056	95.775	1	S	2	0.24888	LFT(-37.18)S(-7.4)LRS(7.4)K
AEIVAGRAS(1)R	A0A0H2XGT1;A0A0E1VNG3	125;141	1	69.451	1	S	2	0.17851	AEIVAGRAS(69.45)R
S(0.03)NS(0.752)T(0.218)FQYK	A0A0H2XG91;A0A0E1VNG6	60;72	0.751813	45.952	1	S	2	-0.2374	S(-14)NS(5.38)T(-5.38)FQY(-32.99)K
ILEEANVS(0.995)ADT(0.005)R	Q2FER3;A8Z333;A0A0E1VNI8	40;40;40	0.99523	151.74	1	S	2	-2.0657	ILEEANVS(23.19)ADT(-23.19)R
RLMEIS(0.98)S(0.02)YR	Q2FER3;A8Z333;A0A0E1VNI8	84;84;84	0.980407	138.66	1	S	2	-0.12585	RLMEIS(16.99)S(-16.99)Y(-73.5)R
AEVTSYDDYVQYGGES(1)GAK	A0A0H2XG28;A0A0E1VNI9	336;336	1	172.23	1	S	2	-0.38487	AEVT(-129.78)S(-118.24)Y(-136.68)DDY(-120.09)VQY(-104.04)GGES(104.04)GAK
FS(0.999)AS(0.001)AAEAIDAK	Q2FEQ8;A8Z338;A0A0E1VNJ4	129;129;129	0.999417	92.856	1	S	2	0.54188	FS(32.34)AS(-32.34)AAEAIDAK
FS(0.001)AS(0.999)AAEAIDAK	Q2FEQ8;A8Z338;A0A0E1VNJ4	131;131;131	0.999205	88.101	1	S	2	-1.088	FS(-30.99)AS(30.99)AAEAIDAK
ILGNGS(1)LDK	Q2FEQ8;A8Z338;A0A0E1VNJ4	116;116;116	1	78.513	1	S	2	0.079477	ILGNGS(66.06)LDK
LHELKPAEGS(1)RK	Q2FEQ8;A8Z338;A0A0E1VNJ4	12;12;12	1	98.694	1	S	3	0.83189	LH(-80.83)ELKPAEGS(80.83)RK
DFDDGHVYVS(1)RK	A0A0E1VNJ7;A0A0H2XI39	87;91	1	126.95	1	S	2	0.17002	DFDDGH(-77.35)VY(-93.25)VS(77.35)RK
TDFFVPNNVQVQS(0.995)LT(0.005)EAIR	A0A0E1VNJ7;A0A0H2XI39	139;143	0.995473	337.85	1	S	2	0.023805	T(-254.6)DFFVPNNVQVQS(23.42)LT(-23.42)EAIR
TDFFVPNNVQVQS(0.001)LT(0.014)EAIRS(0.985)DIKK	A0A0E1VNJ7;A0A0H2XI39	146;150	0.9848	111.03	1	S	3	3.4893	T(-107.97)DFFVPNNVQVQS(-28.95)LT(-18.49)EAIRS(18.49)DIKK
EIAEILKS(1)EGFIK	Q2FEQ3;A8Z343;A0A0E1VNJ8	42;42;42	1	129.71	1	S	3	1.1303	EIAEILKS(55.66)EGFIK
LELPAS(1)NIK	Q2FEQ3;A8Z343;A0A0E1VNJ8	30;30;30	1	48.284	1	S	2	1.2657	LELPAS(40.5)NIK
S(1)GEESEVLVADK	A0A0H2XH82;A0A0E1VNJ9	92;92	0.999929	84.297	1	S	2	-0.42769	S(41.51)GEES(-41.51)EVLVADK
IQET(0.008)RPLS(0.988)AT(0.003)K	Q2FEP8;A8Z348;A0A0E1VNK4	70;70;70	0.988195	143.42	1	S	2	0.18698	IQET(-20.73)RPLS(20.73)AT(-24.56)K
AWH(0.013)DH(0.17)S(0.799)DAIS(0.018)K	Q2FJN4;A0A0E1VNK8	88;88	0.799158	55.196	1	S	3	0.2941	AWH(-17.95)DH(-6.73)S(6.73)DAIS(-16.4)K
AWHDHSDAIS(1)K	Q2FJN4;A0A0E1VNK8	92;92	0.999985	155.26	1	S	2	0.87113	AWH(-101.92)DH(-65.72)S(-48.33)DAIS(48.33)K
DAS(0.999)T(0.001)LAHK	Q2FJN4;A0A0E1VNK8	148;148	0.998751	120.31	1	S	2	0.094844	DAS(29.04)T(-29.04)LAH(-55.15)K
KVEAQEGS(1)EKK	Q2FEP3;A0A0E1VNK9	25;41	1	100.02	1	S	2	0.78618	KVEAQEGS(80.81)EKK
S(0.998)GADVS(0.002)GPIPLPTEK	Q2FEN8;A0A0E1VNL4	32;32	0.998118	49.482	1	S	2	3.6212	S(27.28)GADVS(-27.28)GPIPLPT(-47.89)EK
S(1)VYTIIR	Q2FEN8;A0A0E1VNL4	47;47	0.999804	62.338	1	S	2	-0.071877	S(39.65)VY(-40.57)T(-39.65)IIR
Y(0.001)KDS(0.999)REQFEQR	Q2FEN8;A0A0E1VNL4	61;61	0.998515	83.729	1	S	3	0.24582	Y(-28.28)KDS(28.28)REQFEQR
DEGEVTASDITHDS(1)DVEILNPELK	Q2FER5;A0A0E1VNN4	116;116	0.999898	199.46	1	S	3	-0.67525	DEGEVT(-90.77)AS(-66.71)DIT(-53.88)H(-40.11)DS(40.11)DVEILNPELK
DIS(0.993)DVT(0.007)K	A0A0H2XH09;A0A0E1VNN8	202;211	0.992942	43.185	1	S	2	0.30022	DIS(21.48)DVT(-21.48)K
EDDNPET(0.041)VANRLS(0.959)VNIK	A0A0H2XH09;A0A0E1VNN8	173;182	0.959189	42.106	1	S	3	0.65768	EDDNPET(-13.71)VANRLS(13.71)VNIK
ALAEAARES(1)GLEF	Q2FEQ5;A8Z341;A0A0E1VNP3	115;115;115	1	90.412	1	S	2	-2.8355	ALAEAARES(88.77)GLEF
GVTLAQASSKDS(1)DIATTATK	Q2FEQ5;A8Z341;A0A0E1VNP3	61;61;61	0.999915	244.72	1	S	2	-0.33169	GVT(-154.86)LAQAS(-59.95)S(-45.11)KDS(43.05)DIAT(-43.05)T(-54.01)AT(-81.27)K
LNVYRS(1)NK	Q2FEQ5;A8Z341;A0A0E1VNP3	36;36;36	1	101.46	1	S	2	-3.2605	LNVY(-69.33)RS(69.33)NK
TNLS(0.928)GT(0.072)AEK	Q2FEQ5;A8Z341;A0A0E1VNP3	23;23;23	0.928163	84.882	1	S	2	-0.93789	T(-51.6)NLS(11.11)GT(-11.11)AEK
QILS(0.972)DLT(0.028)R	A0A0H2XI99;A0A0E1VNP6	30;47	0.972385	63.426	1	S	2	-0.62083	QILS(15.47)DLT(-15.47)R
QQLNSTADAVQEQDQQLS(1)NNFGLQ	A0A0H2XI99;A0A0E1VNP6	91;108	0.999997	82.36	1	S	3	0.3715	QQLNS(-57.12)T(-61.6)ADAVQEQDQQLS(57.12)NNFGLQ
AEQYS(0.983)EGT(0.016)VPLHTLR	Q2FEP5;A0A0E1VNQ1	168;168	0.983281	139.58	1	S	2	1.1507	AEQY(-34.12)S(17.79)EGT(-17.79)VPLH(-69.85)T(-76.45)LR
DFAS(0.98)LLH(0.02)EDLK	Q2FEP5;A0A0E1VNQ1	30;30	0.980215	55.188	1	S	2	3.5446	DFAS(16.95)LLH(-16.95)EDLK
EAS(1)VSHVEIER	Q2FEP5;A0A0E1VNQ1	50;50	0.999917	105.03	1	S	2	-1.576	EAS(41.56)VS(-41.56)H(-48.95)VEIER
TQVS(1)GRLGGADIAR	Q2FEP5;A0A0E1VNQ1	153;153	0.999956	74.769	1	S	2	1.3704	T(-43.58)QVS(43.58)GRLGGADIAR
MDKES(0.989)VVAS(0.011)LAR	A0A0H2XGJ8;A0A0E1VNQ4	5;5	0.989365	59.248	1	S	2	-4.4574	MDKES(19.69)VVAS(-19.69)LAR
LALRS(0.999)ALS(0.001)FK	Q2FEP0;A0A0E1VNQ6	112;112	0.998993	74.962	1	S	2	-0.44856	LALRS(29.96)ALS(-29.96)FK
NVLS(0.882)T(0.118)LEQPK	Q2FEP0;A0A0E1VNQ6	144;144	0.881752	103.34	1	S	2	0.55247	NVLS(8.73)T(-8.73)LEQPK
IVANAAIS(1)AVQGEK	Q2FEI9;A0A0E1VNR0	305;305	1	49.298		S	2	0.21	IVANAAIS(49.3)AVQGEK
IVEGDQLS(1)R	Q2FEI9;A0A0E1VNR0	125;125	1	90.05	1	S	2	0.043958	IVEGDQLS(90.05)R
S(1)IDVTNTPK	Q2FEI9;A0A0E1VNR0	89;89	0.999999	108.93	1	S	2	0.0081255	S(59.95)IDVT(-59.95)NT(-74.17)PK
S(1)LNNVVLTPHIGNATFEAR	Q2FEI9;A0A0E1VNR0	274;274	1	120.64	1	S	3	1.4086	S(91.05)LNNVVLT(-91.05)PH(-100.9)IGNAT(-117.51)FEAR
QICPH(0.136)S(0.864)IQPQFTTQR	A0A0E1VNS1;A0A0H2XHV5	272;277	0.863721	86.8	1	S	3	-0.92567	QICPH(-8.02)S(8.02)IQPQFT(-74.5)T(-78.7)QR
TFNT(0.218)S(0.782)QLVR	A0A0E1VNS5;A0A0H2XKA8	312;325	0.781688	56.013	1	S	2	-0.2933	T(-42.43)FNT(-5.54)S(5.54)QLVR
DAS(1)IDMLGTASK	Q2FF95;A8Z4T2;A0A0E1VNU2	311;311;311	0.999949	56.286	1	S	2	-1.0173	DAS(44.42)IDMLGT(-44.42)AS(-48.23)K
DNTTVVDGDGDENS(1)IDAR	Q2FF95;A8Z4T2;A0A0E1VNU2	339;339;339	1	267.38	1	S	2	-0.040897	DNT(-165.95)T(-150.51)VVDGDGDENS(150.51)IDAR
GYQSPYMVT(0.031)DS(0.969)DK	Q2FF95;A8Z4T2;A0A0E1VNU2	206;206;206	0.968519	63.29		S	2	0.15416	GY(-62.66)QS(-48.87)PY(-46.35)MVT(-14.89)DS(14.89)DK
QLKFS(1)EDAR	Q2FF95;A8Z4T2;A0A0E1VNU2	8;8;8	1	69.672	1	S	2	3.4743	QLKFS(66.56)EDAR
S(1)QIEETESDFDREK	Q2FF95;A8Z4T2;A0A0E1VNU2	349;349;349	1	247.38	1	S	2	-3.6208	S(100.7)QIEET(-100.7)ES(-136.39)DFDREK
SQIEET(0.001)ES(0.999)DFDREK	Q2FF95;A8Z4T2;A0A0E1VNU2	356;356;356	0.998938	176.91	1	S	2	-0.95086	S(-141.02)QIEET(-29.74)ES(29.74)DFDREK
VAVEALH(0.147)ENS(0.853)QK	Q2FF95;A8Z4T2;A0A0E1VNU2	134;134;134	0.853017	56.205	1	S	2	-0.23976	VAVEALH(-7.64)ENS(7.64)QK
AMIQYGS(0.918)H(0.082)AR	Q2FK46;A0A0E1VNU3	489;489	0.918231	106.62	1	S	2	-2.1962	AMIQY(-45.71)GS(10.5)H(-10.5)AR
CHNS(1)FVVNR	A0A0E1VNV1;A0A0H2XH08	202;172	0.999911	80.231	1	S	2	-0.23546	CH(-40.51)NS(40.51)FVVNR
HNIES(1)IDSK	A0A0E1VNV1;A0A0H2XH08	212;182	0.999737	89.561	1	S	2	-0.5228	H(-54.8)NIES(35.86)IDS(-35.86)K
HNIESIDS(1)K	A0A0E1VNV1;A0A0H2XH08	215;185	0.999999	180.19	1	S	2	0.92295	H(-139.03)NIES(-58.83)IDS(58.83)K
DNS(1)VETIELK	A0A0E1VNV1;A0A0H2XH08	139;109	0.999986	107.18	1	S	2	-0.41375	DNS(48.5)VET(-48.5)IELK
EHCYAS(1)VRNVK	A0A0E1VNV1;A0A0H2XH08	231;201	1	190.78	1	S	2	-0.2401	EH(-81.86)CY(-71.28)AS(71.28)VRNVK
ELS(1)QLDDRFFR	A0A0E1VNV1;A0A0H2XH08	190;160	1	81.017	1	S	2	-1.1119	ELS(81.02)QLDDRFFR
LGS(1)EIRK	A0A0E1VNV1;A0A0H2XH08	73;43	1	42.864	1	S	2	-0.59869	LGS(42.86)EIRK
S(0.809)H(0.191)RLIAHLDNR	A0A0E1VNV1;A0A0H2XH08	168;138	0.808773	88.087	1	S	3	0.044894	S(6.27)H(-6.27)RLIAH(-33.26)LDNR
TIS(0.014)AS(0.986)QAAGYNFIH	A0A0E1VNV2;A0A0H2XEL7	113;258	0.986202	95.401	1	S	2	0.24479	T(-39.85)IS(-18.57)AS(18.57)QAAGY(-59.07)NFIH(-66.77)
NGGYQIQQAQS(1)K	A0A0E1VNW7;A0A0H2XI51	67;67	1	162.31	1	S	2	-0.73546	NGGY(-148.19)QIQQAQS(148.19)K
GALS(0.951)S(0.047)LS(0.001)SVAK	Q2FK44;A0A0E1VNW9	641;646	0.951499	72.34	1	S	2	-0.87122	GALS(13.08)S(-13.08)LS(-28.92)S(-33.63)VAK
GALSS(0.005)LS(0.848)S(0.148)VAK	Q2FK44;A0A0E1VNW9	644;649	0.84756	100.93	1	S	2	-0.14348	GALS(-54.2)S(-22.59)LS(7.59)S(-7.59)VAK
GALSSLS(0.115)S(0.885)VAK	Q2FK44;A0A0E1VNW9	645;650	0.88467	93.162	1	S	2	1.9846	GALS(-56.65)S(-38.69)LS(-8.85)S(8.85)VAK
QNIH(0.049)S(0.951)IPVRNEMYQGQTPQSFNIK	A0A0H2XIF7;A0A0E1VNX5	142;160	0.951073	103.34	1	S	3	0.61644	QNIH(-12.89)S(12.89)IPVRNEMY(-51.23)QGQT(-66)PQS(-74.39)FNIK
S(1)RLAGYK	A0A0H2XJY2;A0A0E1VNY2	459;488	0.999998	64.757	1	S	2	-0.83803	S(57.85)RLAGY(-57.85)K
S(0.002)GVIAT(0.168)S(0.803)AH(0.026)WLH(0.001)K	A0A0E1VP02;A0A0H2XHX1	177;177	0.802645	65.374	1	S	3	-0.32339	S(-25.86)GVIAT(-6.8)S(6.8)AH(-14.88)WLH(-27.44)K
GAYIRS(1)DVTAK	A0A0H2XFR8;A0A0E1VP04	255;255	0.999969	113.24	1	S	2	-0.27534	GAY(-52.94)IRS(45.84)DVT(-45.84)AK
LFDS(1)GFQK	A0A0H2XFR8;A0A0E1VP04	200;200	1	78.334	1	S	2	0.39148	LFDS(56.43)GFQK
SFH(0.001)AIS(0.97)S(0.029)FK	A0A0H2XFR8;A0A0E1VP04	129;129	0.969791	66.664	1	S	2	-0.7058	S(-43.63)FH(-30.56)AIS(15.2)S(-15.2)FK
RMES(1)LIK	A0A0H2XGI4;A0A0E1VP09	99;108	1	43.442	1	S	2	0.35703	RMES(43.44)LIK
RMQEYES(1)QQAEIK	A0A0H2XGI4;A0A0E1VP09	268;277	0.999957	160.8	1	S	2	0.90369	RMQEY(-43.71)ES(43.71)QQAEIK
MVGIS(1)MR	A0A0E1VP35	5	1	41.892	1	S	2	-0.96846	MVGIS(41.89)MR
FILS(0.017)T(0.119)S(0.846)DDS(0.017)DYICK	A0A0E1VP47	46	0.846217	167.98	1	S	2	-0.49984	FILS(-16.93)T(-8.5)S(8.5)DDS(-16.93)DY(-66.92)ICK
IVS(1)DLCYK	A0A0H2XHA2;A0A0E1VP49	58;66	0.999967	66.568	1	S	2	-4.389	IVS(44.8)DLCY(-44.8)K
VLVKH(0.217)S(0.754)Y(0.004)IS(0.026)K	A0A0H2XHA2;A0A0E1VP49	78;86	0.753516	59.975	1	S	3	-0.92071	VLVKH(-5.41)S(5.41)Y(-22.93)IS(-14.68)K
DTMS(1)IVR	A0A0E1VP50;Q2FK94	142;142	0.999512	50.04	1	S	2	-0.46723	DT(-33.11)MS(33.11)IVR
ES(0.999)DAQILAGGHRLTENGLDK	A0A0E1VP50;Q2FK94	351;351	0.999143	88.133	1	S	3	-2.0979	ES(33.37)DAQILAGGH(-34.01)RLT(-33.37)ENGLDK
GALS(1)NYQQVK	A0A0E1VP50;Q2FK94	475;475	1	134.57	1	S	2	1.361	GALS(76.25)NY(-76.25)QQVK
GS(0.97)ES(0.03)GNAIFNHDGVDK	A0A0E1VP50;Q2FK94	215;215	0.970307	237.59	1	S	2	-0.019993	GS(15.14)ES(-15.14)GNAIFNH(-167.39)DGVDK
IQS(0.997)Y(0.003)IDAAK	A0A0E1VP50;Q2FK94	343;343	0.997103	85.958	1	S	2	2.8322	IQS(25.37)Y(-25.37)IDAAK
LQEAFS(1)NIK	A0A0E1VP50;Q2FK94	315;315	1	86.189	1	S	2	0.46668	LQEAFS(86.19)NIK
NIYIDT(0.011)S(0.989)NALK	A0A0E1VP50;Q2FK94	488;488	0.988882	113.22	1	S	2	-2.98	NIY(-89.06)IDT(-19.49)S(19.49)NALK
S(1)ERAQMLR	A0A0E1VP50;Q2FK94	72;72	1	55.676	1	S	2	-1.5301	S(55.68)ERAQMLR
VAQEAFES(0.988)WS(0.012)LTSK	A0A0E1VP50;Q2FK94	65;65	0.987911	115.78	1	S	2	-0.3241	VAQEAFES(19.19)WS(-19.19)LT(-37.87)S(-46.97)K
FYEYPT(0.097)S(0.903)LIK	A0A0H2XII3;A0A0E1VP52	177;177	0.903254	72.006	1	S	2	-1.4258	FY(-67.31)EY(-44.88)PT(-9.7)S(9.7)LIK
S(0.754)FT(0.246)MGDYVTR	Q2FFH6;A8Z2T4;A0A0E1VP56	206;206;206	0.75416	87.184	1	S	2	-0.53979	S(4.87)FT(-4.87)MGDY(-50.61)VT(-53.85)R
ES(0.99)FNIEH(0.01)K	A0A0H2XDU2;A0A0E1VP73	486;488	0.989518	51.787	1	S	2	0.24783	ES(19.75)FNIEH(-19.75)K
ELIEQDES(0.878)IT(0.105)S(0.016)VLTK	Q2FFI7;A0A0E1VP97	398;398	0.878008	92.935	1	S	2	0.6068	ELIEQDES(9.21)IT(-9.21)S(-17.27)VLT(-39.93)K
DLS(0.995)NAGAH(0.005)VVDESVVVDNNIVTSR	A0A0H2XHR8;A0A0E1VPA1	133;133	0.995153	158.15	1	S	3	0.14342	DLS(23.13)NAGAH(-23.13)VVDES(-61.09)VVVDNNIVT(-155.74)S(-155.67)R
DLSNAGAHVVDES(1)VVVDNNIVTSR	A0A0H2XHR8;A0A0E1VPA1	143;143	0.999999	158.94	1	S	2	0.801	DLS(-67.8)NAGAH(-61.49)VVDES(61.49)VVVDNNIVT(-67.87)S(-72.93)R
EALENAGFNTVVIGDT(0.004)ANS(0.996)EVVGK	A0A0H2XHR8;A0A0E1VPA1	41;41	0.996207	156.57	1	S	3	-0.66024	EALENAGFNT(-109.21)VVIGDT(-24.19)ANS(24.19)EVVGK
NNEDTS(0.024)S(0.976)IINTPIK	A0A0H2XFU6;A0A0E1VPA8	50;50	0.976005	214.23	1	S	2	-0.35588	NNEDT(-47.76)S(-16.1)S(16.1)IINT(-51.31)PIK
VNFS(1)GDEK	Q2FFK6;A0A0E1VPB6	260;260	1	118.71	1	S	2	-0.068328	VNFS(95.61)GDEK
EFS(1)FEPK	Q2FKP7;A8YYT2;A0A0E1VPD7	134;134;134	1	82.426	1	S	2	-0.60207	EFS(44.35)FEPK
EKDS(1)QLNEIDNK	Q2FKP7;A8YYT2;A0A0E1VPD7	88;88;88	1	115.83	1	S	2	1.3878	EKDS(115.83)QLNEIDNK
LIS(0.998)AT(0.002)EEMK	Q2FKP7;A8YYT2;A0A0E1VPD7	43;43;43	0.997555	97.456	1	S	2	-0.36656	LIS(26.11)AT(-26.11)EEMK
NKVS(1)EEIALK	Q2FKP7;A8YYT2;A0A0E1VPD7	56;56;56	1	93.623	1	S	2	-0.068798	NKVS(93.62)EEIALK
TFDAAS(1)YLR	A0A0H2XJV8;A0A0E1VPE1	514;520	0.999964	72.2	1	S	2	-1.2973	T(-50.24)FDAAS(45.82)Y(-45.82)LR
HYS(1)QPAQDTGNVTNEITIK	Q2FKN8;A8YYU1;A0A0E1VPE6	122;122;124	0.999659	200.99	1	S	2	0.044895	H(-34.78)Y(-50.97)S(34.78)QPAQDT(-67.8)GNVT(-83.16)NEIT(-96.03)IK
NHYNENTRYEYDEDS(0.997)NAT(0.003)HQR	A0A0H2XEN6;A0A0E1VPG2	369;369	0.996864	124.86	1	S	4	0.23003	NH(-100.94)Y(-95.42)NENT(-67.71)RY(-88.38)EY(-80.48)DEDS(25.49)NAT(-25.49)H(-34.91)QR
TYHVDEH(0.057)PS(0.939)DT(0.004)YPEDDK	A0A0H2XEN6;A0A0E1VPG2	384;384	0.939418	137.99	1	S	3	0.45136	T(-69.19)Y(-77.4)H(-38.24)VDEH(-12.19)PS(12.19)DT(-24.14)Y(-38.78)PEDDK
TYIEPQQFQS(1)K	A0A0H2XEN6;A0A0E1VPG2	46;46	1	86.114	1	S	2	-0.20236	T(-83.72)Y(-83.84)IEPQQFQS(83.72)K
NEWAFET(0.142)S(0.858)DK	A0A0H2XG88;A0A0E1VPG7	224;224	0.857574	121.02	1	S	2	-0.96373	NEWAFET(-7.8)S(7.8)DK
LSAVS(0.978)Y(0.001)S(0.019)T(0.003)FLK	Q2FKQ5;A8YYS4;A0A0E1VPG8	22;22;22	0.977915	111.63	1	S	2	2.4588	LS(-54.28)AVS(17.19)Y(-31.02)S(-17.19)T(-25.68)FLK
PHFITTEELANY(0.049)S(0.911)NNET(0.032)AT(0.007)PK	Q2FKQ5;A8YYS4;A0A0E1VPG8	87;87;87	0.911235	64.954	1	S	3	-0.056249	PH(-51.36)FIT(-34.53)T(-34.53)EELANY(-12.66)S(12.66)NNET(-14.53)AT(-21.43)PK
QFS(1)NRVMLDK	A0A0H2XG36;A0A0E1VPN8	115;115	1	53.775	1	S	2	0.069545	QFS(53.77)NRVMLDK
DDNFIAGH(0.011)S(0.989)MGGYGTIK	A0A0H2XFN6;A0A0E1VPQ6	121;121	0.988793	231.4	1	S	2	-0.44388	DDNFIAGH(-19.46)S(19.46)MGGY(-94.1)GT(-55.47)IK
IIAS(0.82)CS(0.18)FAK	A0A0H2XEP7;A0A0E1VPX0	74;74	0.819739	59.067	1	S	2	-1.6661	IIAS(6.58)CS(-6.58)FAK
IIAS(0.006)CS(0.994)FAK	A0A0H2XEP7;A0A0E1VPX0	76;76	0.994448	98.04	1	S	2	-1.1908	IIAS(-22.53)CS(22.53)FAK
GKS(1)ELLEK	Q2FE05;A0A0E1VPY0	84;84	1	95.822	1	S	2	1.1115	GKS(95.82)ELLEK
AFVQDGTNIES(1)K	A0A0H2XJF7;A0A0E1VPZ7	154;154	0.999805	109.44	1	S	2	-0.5747	AFVQDGT(-37.1)NIES(37.1)K
IVS(1)QLHMDEYIHK	A0A0H2XHT0;A0A0E1VPZ9	108;108	0.999675	114.69	1	S	3	-2.6008	IVS(34.88)QLH(-34.88)MDEY(-98.75)IH(-81.39)K
IVTET(0.053)S(0.947)EEELK	A0A0H2XHT0;A0A0E1VPZ9	205;205	0.947434	109.72	1	S	2	0.35352	IVT(-56.51)ET(-12.56)S(12.56)EEELK
RQS(1)EDASYR	A0A0H2XIB2;A0A0E1VQ25	24;24	0.999999	101.89	1	S	2	1.6512	RQS(61.16)EDAS(-61.16)Y(-91.18)R
YRDS(1)YQYDNQNQNHR	A0A0H2XIB2;A0A0E1VQ25	10;10	0.999619	169.25	1	S	3	-0.10579	Y(-58.82)RDS(34.23)Y(-34.23)QY(-57.42)DNQNQNH(-146.4)R
ITLS(0.031)FS(0.969)K	A0A0H2XFK1;A0A0E1VQ90	110;110	0.969277	57.59	1	S	2	0.90183	IT(-51)LS(-14.99)FS(14.99)K
S(1)GIGPVIHNPIK	Q2FFR2;A8YY02;A0A0E1VQ97	92;92;92	1	122.39	1	S	2	-0.11299	S(81.15)GIGPVIH(-81.15)NPIK
GLS(1)IECK	A0A0H2XDW3;A0A0E1VQ99	11;11	1	53.775	1	S	2	-0.74981	GLS(50.04)IECK
GEDIGNEIS(1)K	A0A0H2XJW7;A0A0E1VQA2	120;120	1	138.45	1	S	2	-1.8219	GEDIGNEIS(68.44)K
LQS(1)HIENLQNR	A0A0H2XJW7;A0A0E1VQA2	103;103	0.999606	168.61	1	S	2	-0.34243	LQS(34.05)H(-34.05)IENLQNR
NESAEFGS(0.178)S(0.822)IGGEIK	A0A0H2XJW7;A0A0E1VQA2	78;78	0.821935	186.85	1	S	2	-1.3115	NES(-75.46)AEFGS(-6.64)S(6.64)IGGEIK
S(1)DINPNIER	A0A0H2XJW7;A0A0E1VQA2	92;92	1	317.83	1	S	2	0.055583	S(102.52)DINPNIER
S(1)LLGNFK	A0A0H2XJW7;A0A0E1VQA2	85;85	1	84.368	1	S	2	0.31139	S(70.52)LLGNFK
TAPTGS(0.017)KS(0.982)ELQR	A0A0H2XJW7;A0A0E1VQA2	45;45	0.982453	136.99	1	S	2	-0.22685	T(-86.9)APT(-37.11)GS(-17.53)KS(17.53)ELQR
AQDVFET(0.024)VS(0.958)QKPH(0.017)YT(0.001)NK	A0A0H2XHP5;A0A0E1VQB3	138;138	0.957922	99.407	1	S	3	-1.3175	AQDVFET(-15.95)VS(15.95)QKPH(-17.47)Y(-59.79)T(-31.93)NK
DY(0.01)S(0.99)QVAYNEHLHSK	A0A0H2XHV9;A0A0E1VQB5	202;202	0.989734	94.639	1	S	3	-0.97029	DY(-19.87)S(19.87)QVAY(-41.75)NEH(-55.29)LH(-65.22)S(-69.79)K
NRVMNS(1)VVNK	A0A0H2XI37;A0A0E1VQC1	9;9	1	97.163	1	S	2	0.49953	NRVMNS(59.42)VVNK
Y(0.018)LLH(0.141)NRS(0.841)IMFK	A0A0H2XI37;A0A0E1VQC1	20;20	0.841039	47.189	1	S	3	-1.1126	Y(-16.64)LLH(-7.76)NRS(7.76)IMFK
LVSNIGKIS(1)K	A0A0H2XJR5;A0A0E1VQD5	138;138	0.999997	87.026	1	S	2	0.32914	LVS(-54.99)NIGKIS(54.99)K
ILVT(0.001)GGDS(0.999)AIGR	A0A0H2XK08;A0A0E1VQD8	58;58	0.999357	64.534	1	S	2	-1.4678	ILVT(-31.92)GGDS(31.92)AIGR
PGASITTTSSVQGYNPS(0.001)PILH(0.076)DY(0.001)AAS(0.921)K	A0A0H2XK08;A0A0E1VQD8	201;201	0.921397	57.613	1	S	3	0.36853	PGAS(-46.02)IT(-38.85)T(-33.84)T(-39)S(-43.08)S(-43.08)VQGY(-35.66)NPS(-30.52)PILH(-10.83)DY(-31.46)AAS(10.83)K
RQS(1)EVNLER	A0A0H2XJ08;A0A0E1VQE1	79;79	1	56.205	1	S	2	2.2427	RQS(56.2)EVNLER
AEQQS(0.838)T(0.134)S(0.022)GT(0.006)S(0.001)FR	Q2FEG2;A8Z523;A0A0E1VQE3	166;166;166	0.83792	104.24	1	S	2	-0.36471	AEQQS(7.97)T(-7.97)S(-15.82)GT(-21.79)S(-29.46)FR
HFQTVTFEDLS(1)K	Q2FEG2;A8Z523;A0A0E1VQE3	35;35;35	0.999949	108.59	1	S	2	-0.607	H(-83.38)FQT(-49.92)VT(-43.94)FEDLS(43.94)K
FTEYDNKT(0.007)DES(0.993)IEK	A0A0H2XFG6;A0A0E1VQI0	103;103	0.993374	317.13	1	S	2	-0.084895	FT(-211.94)EY(-209.35)DNKT(-21.76)DES(21.76)IEK
NALS(1)DKE	A0A0H2XFG6;A0A0E1VQI0	137;137	1	107.58	1	S	2	1.0902	NALS(48.42)DKE
YKQDPQS(1)YK	A0A0H2XFG6;A0A0E1VQI0	44;44	0.999945	104.82	1	S	2	0.73184	Y(-97.63)KQDPQS(42.62)Y(-42.62)K
S(1)KFTEYDNK	A0A0H2XFG6;A0A0E1VQI0	91;91	1	128.01	1	S	2	-0.25423	S(63.58)KFT(-63.58)EY(-102.08)DNK
VY(0.002)S(0.992)QIS(0.006)IDK	Q2FG49;A0A0E1VQI5	160;160	0.991536	55.353	1	S	2	1.1045	VY(-26.19)S(22.12)QIS(-22.12)IDK
VYS(0.006)QIS(0.994)IDKK	Q2FG49;A0A0E1VQI5	163;163	0.993946	44.612	1	S	2	-2.6479	VY(-37.46)S(-22.28)QIS(22.28)IDKK
EVEEIDDDIT(0.002)IGS(0.998)IR	A0A0H2XI00;A0A0E1VQJ0	138;138	0.997702	145.69	1	S	2	1.6173	EVEEIDDDIT(-26.38)IGS(26.38)IR
VLVVDDEH(0.003)S(0.997)IVTLLK	A0A0H2XI00;A0A0E1VQJ0	13;13	0.997004	224.59	1	S	2	1.1321	VLVVDDEH(-25.22)S(25.22)IVT(-65.41)LLK
ELS(0.966)QY(0.034)INVDNR	A8Z2L4;A0A0E1VQJ5;A0A0H2XGD7	237;237;222	0.965849	79.82	1	S	2	-1.7701	ELS(14.52)QY(-14.52)INVDNR
FDYS(1)LYELANK	A8Z2L4;A0A0E1VQJ5;A0A0H2XGD7	312;312;297	0.999997	126.76	1	S	2	0.41556	FDY(-56.51)S(56.51)LY(-64.18)ELANK
VSVLGHVQRGGS(0.995)PT(0.005)GADR	A8Z2L4;A0A0E1VQJ5;A0A0H2XGD7	257;257;242	0.995309	168.64	1	S	2	-0.66027	VS(-67.66)VLGH(-38.66)VQRGGS(23.39)PT(-23.39)GADR
DFAPS(0.993)IY(0.006)QS(0.001)DDR	A0A0E1VQK2;A0A0H2XGU4	329;309	0.993115	72.496	1	S	2	-0.99116	DFAPS(22.2)IY(-22.2)QS(-30.4)DDR
IYS(0.215)S(0.785)IAQK	A0A0E1VQK2;A0A0H2XGU4	343;323	0.784946	68.846	1	S	2	0.96433	IY(-39.5)S(-5.62)S(5.62)IAQK
EGKDS(0.999)VAT(0.001)ATEDLRR	Q2FEW1;A0A0E1VQK7	381;381	0.999446	70.555	1	S	3	0.25771	EGKDS(32.71)VAT(-32.71)AT(-47.38)EDLRR
TIDDVSAVS(1)EVK	Q2FEW1;A0A0E1VQK7	63;63	0.999833	131.53	1	S	2	-0.63485	T(-103.76)IDDVS(-37.77)AVS(37.77)EVK
TIQPKPGES(1)VGR	Q2FEW1;A0A0E1VQK7	269;269	1	81.494	1	S	2	-0.18163	T(-77.48)IQPKPGES(77.48)VGR
KLS(1)EYGLQLR	Q2FG18;A8Z2N6;A0A0E1VQL3	45;45;45	0.999988	94.767	1	S	2	1.0806	KLS(49.06)EY(-49.06)GLQLR
LGIS(0.995)LS(0.004)GT(0.001)GK	Q2FG18;A8Z2N6;A0A0E1VQL3	18;18;18	0.994706	62.408	1	S	2	0.51884	LGIS(23.63)LS(-23.63)GT(-30.08)GK
LGIS(0.02)LS(0.955)GT(0.025)GK	Q2FG18;A8Z2N6;A0A0E1VQL3	20;20;20	0.955195	93.345	1	S	2	0.28951	LGIS(-16.76)LS(15.88)GT(-15.88)GK
RVDIPS(0.146)Y(0.05)S(0.802)VKPGQT(0.001)IS(0.001)VR	Q2FG18;A8Z2N6;A0A0E1VQL3	132;132;132	0.802376	53.998	1	S	3	2.3373	RVDIPS(-7.4)Y(-12.07)S(7.4)VKPGQT(-29.38)IS(-29.04)VR
KADSILAAS(1)GVSDDAAK	A0A0H2XGH3;A0A0E1VQM5	452;454	0.99967	261.63	1	S	2	1.1472	KADS(-89.65)ILAAS(34.81)GVS(-34.81)DDAAK
KADSILAASGVS(1)DDAAK	A0A0H2XGH3;A0A0E1VQM5	455;457	0.999627	193.54	1	S	2	0.97999	KADS(-124.69)ILAAS(-34.28)GVS(34.28)DDAAK
VYDSEILDEEEGRKES(0.784)NS(0.216)DLK	A0A0H2XGH3;A0A0E1VQM5	428;430	0.784063	102.95		S	3	0.086141	VY(-99.22)DS(-63.82)EILDEEEGRKES(5.6)NS(-5.6)DLK
ANNVATDANH(0.007)S(0.99)YT(0.003)SR	Q2FFZ9;A0A0E1VQN0	156;156	0.989915	246.34	1	S	2	-0.67629	ANNVAT(-115.62)DANH(-21.39)S(21.39)Y(-123.16)T(-25.7)S(-36.25)R
ANNVATDANHSYT(0.002)S(0.998)RVDK	Q2FFZ9;A0A0E1VQN0	159;159	0.998467	335.41	1	S	2	-0.60179	ANNVAT(-167.84)DANH(-90.39)S(-71.17)Y(-174.93)T(-28.14)S(28.14)RVDK
GIGDS(0.856)VQT(0.144)LNSSVDR	Q2FFZ9;A0A0E1VQN0	89;89	0.856141	138.21	1	S	2	1.2924	GIGDS(7.75)VQT(-7.75)LNS(-54.58)S(-60.79)VDR
GIGDSVQT(0.001)LNS(0.862)S(0.137)VDR	Q2FFZ9;A0A0E1VQN0	95;95	0.861574	236.17	1	S	2	-0.13554	GIGDS(-119.6)VQT(-27.71)LNS(7.99)S(-7.99)VDR
VTNS(0.998)IT(0.001)HNISQNEDK	Q2FFZ9;A0A0E1VQN0	103;103	0.998334	168.64	1	S	3	-0.29586	VT(-41.32)NS(28.36)IT(-28.36)H(-38.63)NIS(-73.23)QNEDK
VTNSITHNIS(1)QNEDK	Q2FFZ9;A0A0E1VQN0	109;109	0.999999	221.31	1	S	2	-0.57255	VT(-149.1)NS(-103.83)IT(-88.27)H(-61.25)NIS(61.25)QNEDK
VDRLNS(1)VVDAVK	Q2FFZ9;A0A0E1VQN0	78;78	1	165.34	1	S	3	-0.55648	VDRLNS(70.41)VVDAVK
QLESEQQFES(1)LK	A0A0H2XGN7;A0A0E1VQN7	12;12	0.999753	80.69	1	S	2	0.85015	QLES(-36.08)EQQFES(36.08)LK
DVS(1)GEGVQQALLK	Q2FG62;A8Z2J5;A0A0E1VQP6	201;201;201	1	50.207	1	S	2	1.822	DVS(50.21)GEGVQQALLK
SENT(0.219)S(0.758)IT(0.023)R	Q2FG62;A8Z2J5;A0A0E1VQP6	195;195;195	0.757997	103.31	1	S	2	0.17207	S(-44.26)ENT(-5.39)S(5.39)IT(-15.19)R
VIGFS(0.861)S(0.139)NEADK	Q2FG62;A8Z2J5;A0A0E1VQP6	268;268;268	0.860557	84.169	1	S	2	-0.61117	VIGFS(7.9)S(-7.9)NEADK
VVITAQTINEETEPELYDAEGNLINNS(1)K	Q2FG62;A8Z2J5;A0A0E1VQP6	416;416;416	1	162.58	1	S	3	1.3145	VVIT(-157.11)AQT(-151.41)INEET(-140.35)EPELY(-114.05)DAEGNLINNS(114.05)K
DVS(1)RIGSTFGK	Q2FEV9;A0A0E1VQQ0	49;49	0.999963	101.53	1	S	2	-0.64829	DVS(45.33)RIGS(-45.33)T(-51.05)FGK
IGS(0.983)T(0.017)FGK	Q2FEV9;A0A0E1VQQ0	53;53	0.982939	87.696	1	S	2	-0.5722	IGS(17.61)T(-17.61)FGK
IPT(0.021)S(0.979)EIK	Q2FEV9;A0A0E1VQQ0	26;26	0.978996	107.69	1	S	2	-0.48569	IPT(-16.68)S(16.68)EIK
AFT(0.11)S(0.773)H(0.117)LFANK	Q2FG57;A0A0E1VQQ2	30;30	0.772513	78.814	1	S	2	-0.28268	AFT(-8.46)S(8.18)H(-8.18)LFANK
LVS(0.141)KS(0.859)DMK	Q2FG57;A0A0E1VQQ2	53;53	0.858702	71.451	1	S	2	0.23389	LVS(-7.84)KS(7.84)DMK
ALQS(1)AGLEVTAIR	Q2FER4;A8Z332;A0A0E1VQQ5	102;102;102	0.999999	110.44	1	S	2	-0.52177	ALQS(62.73)AGLEVT(-62.73)AIR
GPGPGRES(1)AIR	Q2FER4;A8Z332;A0A0E1VQQ5	95;95;95	1	92.19	1	S	3	0.053957	GPGPGRES(69.92)AIR
S(1)AMEHGLK	Q2FER4;A8Z332;A0A0E1VQQ5	73;73;73	0.999632	72.643	1	S	2	-0.059374	S(34.34)AMEH(-34.34)GLK
STPFAAQMAS(0.961)ET(0.037)AS(0.002)K	Q2FER4;A8Z332;A0A0E1VQQ5	67;67;67	0.960777	168.05	1	S	2	-0.82852	S(-96.44)T(-96.44)PFAAQMAS(14.1)ET(-14.1)AS(-27.16)K
STPFAAQMAS(0.001)ET(0.082)AS(0.917)K	Q2FER4;A8Z332;A0A0E1VQQ5	71;71;71	0.916801	171.26	1	S	2	2.6624	S(-167.28)T(-167.28)PFAAQMAS(-30.99)ET(-10.46)AS(10.46)K
LTFS(1)DEVVEK	Q2FEV0;A0A0E1VQR1	45;45	0.999984	128.88	1	S	2	0.088284	LT(-48.05)FS(48.05)DEVVEK
VILEYGES(1)APK	Q2FEV0;A0A0E1VQR1	110;110	1	140.24	1	S	2	1.0465	VILEY(-80.05)GES(80.05)APK
AEENIT(0.061)FS(0.939)VEK	Q2FEQ4;A8Z342;A0A0E1VQR5	124;124;124	0.939468	66.989	1	S	2	-0.60265	AEENIT(-11.91)FS(11.91)VEK
DLILNVGYS(0.954)H(0.046)PVEIK	Q2FEQ4;A8Z342;A0A0E1VQR5	110;110;110	0.954129	226.67	1	S	2	0.17291	DLILNVGY(-89.97)S(13.18)H(-13.18)PVEIK
EQVGALAS(1)NIR	Q2FEQ4;A8Z342;A0A0E1VQR5	146;146;146	1	99.669	1	S	2	-0.84727	EQVGALAS(88.08)NIR
S(1)VRPPEPYK	Q2FEQ4;A8Z342;A0A0E1VQR5	150;150;150	0.99999	55.401	1	S	2	1.2783	S(50.09)VRPPEPY(-50.09)K
RNDGS(1)YIK	Q2FEP9;A8Z347;A0A0E1VQS0	75;75;75	0.999836	56.632	1	S	2	-0.083615	RNDGS(37.85)Y(-37.85)IK
VLGGS(1)GRK	Q2FEP9;A8Z347;A0A0E1VQS0	28;28;28	1	46.001	1	S	2	-1.1284	VLGGS(46)GRK
AGS(0.991)GVAT(0.009)LGLPDSPGVPEGIAK	Q2FG69;A8Z2I8;A0A0E1VQS7	157;157;157	0.991482	62.765	1	S	2	0.059364	AGS(20.66)GVAT(-20.66)LGLPDS(-49.58)PGVPEGIAK
S(1)VDTPAIFMDHGK	Q2FG69;A8Z2I8;A0A0E1VQS7	30;30;30	0.999922	91.62	1	S	2	0.77248	S(41.06)VDT(-41.06)PAIFMDH(-87.57)GK
TIQAFDT(0.023)ALS(0.977)R	Q2FG69;A8Z2I8;A0A0E1VQS7	424;424;424	0.976976	89.301	1	S	2	1.2428	T(-83.4)IQAFDT(-16.28)ALS(16.28)R
APGS(1)VGMASDASR	Q2FEN9;A0A0E1VQT0	153;153	1	183.06	1	S	2	0.15879	APGS(91.91)VGMAS(-91.91)DAS(-121.23)R
APGSVGMAS(0.991)DAS(0.009)R	Q2FEN9;A0A0E1VQT0	158;158	0.99074	157.68	1	S	2	-0.030343	APGS(-46.93)VGMAS(20.3)DAS(-20.3)R
APGSVGMAS(0.003)DAS(0.997)R	Q2FEN9;A0A0E1VQT0	161;161	0.996941	178.84	1	S	2	-0.49443	APGS(-92.63)VGMAS(-25.13)DAS(25.13)R
GPMS(0.919)H(0.077)GS(0.004)HFHR	Q2FEN9;A0A0E1VQT0	142;142	0.919347	104.17	1	S	3	-0.55301	GPMS(10.79)H(-10.79)GS(-24.05)H(-34.37)FH(-49.1)R
GPMS(0.002)H(0.024)GS(0.875)H(0.097)FH(0.002)R	Q2FEN9;A0A0E1VQT0	145;145	0.874502	91.62	1	S	3	-0.89084	GPMS(-26.97)H(-15.55)GS(9.55)H(-9.55)FH(-25.62)R
ALLEADPEYRGS(1)LK	Q2FES2;A8Z324;A0A0E1VQU1	99;99;99	1	138.55	1	S	3	0.19991	ALLEADPEY(-76.87)RGS(76.87)LK
RS(1)PQFSK	Q2FES2;A8Z324;A0A0E1VQU1	126;126;126	0.999988	59.067	1	S	2	0.56068	RS(49.29)PQFS(-49.29)K
RSPQFS(1)K	Q2FES2;A8Z324;A0A0E1VQU1	130;130;130	0.999977	50.834	1	S	2	1.0702	RS(-46.29)PQFS(46.29)K
MIS(1)VNDFK	Q2FGJ3;A8Z468;A0A0E1VQU4	3;3;3	1	105.2	1	S	2	-0.26605	MIS(85.81)VNDFK
VRPS(1)VKPICEK	Q2FER2;A8Z334;A0A0E1VQV0	6;6;6	1	148.96	1	S	2	0.20633	VRPS(124.07)VKPICEK
T(0.011)NS(0.843)S(0.147)VVVEDNPAIR	Q2FEQ7;A8Z339;A0A0E1VQV5	33;33;33	0.842717	114.69	1	S	2	1.8775	T(-19)NS(7.59)S(-7.59)VVVEDNPAIR
TNS(0.098)S(0.902)VVVEDNPAIR	Q2FEQ7;A8Z339;A0A0E1VQV5	34;34;34	0.902353	142.85	1	S	2	0.70494	T(-41.28)NS(-9.66)S(9.66)VVVEDNPAIR
S(1)VIGRPETQR	Q2FEQ7;A8Z339;A0A0E1VQV5	11;11;11	1	99.215	1	S	2	-0.36656	S(88)VIGRPET(-88)QR
AKT(0.109)S(0.891)MVAK	Q2FEQ2;A8Z344;A0A0E1VQW0	5;5;5	0.890525	72.928	1	S	2	-0.2103	AKT(-9.1)S(9.1)MVAK
DLTT(0.139)S(0.86)EIEEQIK	A8Z349;A0A0E1VQW6;A0A0H2XHC7	12;12;16	0.860447	173.72	1	S	2	-0.70235	DLT(-39.33)T(-7.9)S(7.9)EIEEQIK
EREIEQS(1)K	A8Z349;A0A0E1VQW6;A0A0H2XHC7	65;65;69	1	120.63	1	S	2	0.13548	EREIEQS(120.63)K
GS(1)VMNPNDHPHGGGEGR	Q2FEP2;A0A0E1VQX1	223;223	1	104.45	1	S	3	-0.39829	GS(84.03)VMNPNDH(-84.03)PH(-94.06)GGGEGR
S(1)AGASAQVLGK	Q2FEP2;A0A0E1VQX1	157;157	0.999805	105.65	1	S	2	-0.41784	S(37.1)AGAS(-37.1)AQVLGK
S(1)LLKPLPK	Q2FEP2;A0A0E1VQX1	32;32	1	72.275	1	S	2	-0.65322	S(70.1)LLKPLPK
VDS(1)IQYDPNR	Q2FEP2;A0A0E1VQX1	80;80	0.999995	75.739	1	S	2	-0.35526	VDS(52.96)IQY(-52.96)DPNR
GLHVANQAS(1)PNAK	A0A0H2XKB1;A0A0E1VQY8	120;120	1	96.059	1	S	2	0.92915	GLH(-72.35)VANQAS(72.35)PNAK
LES(0.9)LNEVT(0.1)EAIAANK	A0A0H2XKB1;A0A0E1VQY8	23;23	0.900255	45.207	1	S	2	0.95766	LES(9.55)LNEVT(-9.55)EAIAANK
DSTNSESGYNS(0.039)H(0.035)DNRS(0.791)H(0.134)LVGK	A0A0H2XE66;A0A0E1VQZ2	170;178	0.791314	116.65	1	S	4	-0.011359	DS(-73.54)T(-70.59)NS(-66.81)ES(-42.69)GY(-64.38)NS(-13.02)H(-13.56)DNRS(7.7)H(-7.7)LVGK
DYYEVLGIS(1)K	Q2FGE4;A8Z4B8;A0A0E1VQZ7	13;13;13	1	102.62	1	S	2	0.50687	DY(-100.09)Y(-83.53)EVLGIS(83.53)K
EFAQLNGEEINEQPS(1)NFK	Q2FGE4;A8Z4B8;A0A0E1VQZ7	366;366;366	1	169.64	1	S	2	-0.30923	EFAQLNGEEINEQPS(144.97)NFK
S(1)AVINQLHNQR	Q2FF75;A8Z4V2;A0A0E1VQZ8	218;218;218	0.999999	64.439	1	S	2	0.37862	S(59.11)AVINQLH(-59.11)NQR
LTQLS(0.974)EIS(0.025)VAH(0.001)VK	Q2FGC5;A8Z4D8;A0A0E1VR15	23;23;23	0.974409	75.102	1	S	2	-0.15349	LT(-47.13)QLS(15.99)EIS(-15.99)VAH(-29.82)VK
LY(0.011)CRNQS(0.976)IS(0.013)K	A0A0H2XGA1;A0A0E1VR19	34;34	0.976369	80.834	1	S	2	0.65782	LY(-19.49)CRNQS(18.88)IS(-18.88)K
VS(0.004)S(0.996)IYDHLVK	A0A0H2XGA1;A0A0E1VR19	178;178	0.996233	95.483	1	S	2	1.9578	VS(-24.26)S(24.26)IY(-58.93)DH(-45.03)LVK
S(0.868)NT(0.132)LNVTLPR	A0A0H2XIU2;A0A0E1VR23	88;88	0.867512	53.327	1	S	2	1.2918	S(8.17)NT(-8.17)LNVT(-37.45)LPR
GDRS(0.869)IT(0.121)LRPEGT(0.01)AAVVR	Q2FG96;A8Z2F8;A0A0E1VR49	74;74;74	0.869414	46.953	1	S	3	-0.2003	GDRS(8.58)IT(-8.58)LRPEGT(-19.43)AAVVR
GVGDS(0.851)T(0.149)DVVQK	Q2FG96;A8Z2F8;A0A0E1VR49	56;56;56	0.851453	94.767	1	S	2	-3.2416	GVGDS(7.58)T(-7.58)DVVQK
HFEPVIHEFCS(0.121)DCQS(0.879)R	Q2FG96;A8Z2F8;A0A0E1VR49	196;196;196	0.879058	95.094	1	S	3	-0.40898	H(-92.04)FEPVIH(-46.62)EFCS(-8.62)DCQS(8.62)R
EKS(1)NEGVIVAVGTGR	Q2FF94;A8Z4T3;A0A0E1VR55	34;34;34	1	79.771	1	S	2	1.3892	EKS(68.98)NEGVIVAVGT(-68.98)GR
S(1)GIVLTDSAK	Q2FF94;A8Z4T3;A0A0E1VR55	22;22;22	1	110.84	1	S	2	0.053177	S(77.84)GIVLT(-77.84)DS(-93.1)AK
SGIVLT(0.007)DS(0.993)AK	Q2FF94;A8Z4T3;A0A0E1VR55	29;29;29	0.992835	132.17	1	S	2	-0.18161	S(-94.98)GIVLT(-21.42)DS(21.42)AK
S(1)NLEVFIK	Q2FG86;A8Z2G9;A0A0E1VR57	37;37;37	1	56.258	1	S	2	0.52962	S(55.55)NLEVFIK
PTQVIT(0.15)S(0.823)VS(0.028)DDR	A0A0H2XGY5;A0A0E1VR62	78;78	0.822516	95.417	1	S	2	0.3948	PT(-74.56)QVIT(-7.4)S(7.4)VS(-14.73)DDR
VKPS(0.97)DT(0.03)IEVEGIK	A0A0H2XGY5;A0A0E1VR62	49;49	0.969865	68.83	1	S	2	1.2206	VKPS(15.08)DT(-15.08)IEVEGIK
QQLQQS(0.762)S(0.238)YK	A0A0H2XGT2;A0A0E1VR66	15;15	0.762173	88.496	1	S	2	1.1679	QQLQQS(5.06)S(-5.06)Y(-62.11)K
QQLQQS(0.242)S(0.758)YK	A0A0H2XGT2;A0A0E1VR66	16;16	0.757859	105.52	1	S	2	-0.50747	QQLQQS(-4.96)S(4.96)Y(-73.17)K
IADVFEVGKS(0.999)DIDTTYK	A0A0H2XG68;A0A0E1VR70	65;65	0.999242	110.12	1	S	2	-3.0696	IADVFEVGKS(34.21)DIDT(-34.21)T(-34.21)Y(-68.04)K
S(0.999)LGLS(0.001)EEDLK	A0A0H2XK21;A0A0E1VR98	6;6	0.999303	44.543	1	S	2	-1.6639	S(31.57)LGLS(-31.57)EEDLK
GILS(0.008)QS(0.992)AEAK	A0A0H2XJK0;A0A0E1VRA4	40;40	0.991509	69.672		S	2	-0.60173	GILS(-20.67)QS(20.67)AEAK
GEY(0.009)S(0.991)LVDLNR	Q2FFJ6;A8Z2R3;A0A0E1VRB6	137;137;137	0.991276	56.936	1	S	2	1.7359	GEY(-20.55)S(20.55)LVDLNR
VKEGS(1)DDYR	Q2FFJ6;A8Z2R3;A0A0E1VRB6	264;264;264	0.999799	50.354	1	S	2	0.17725	VKEGS(36.98)DDY(-36.98)R
S(0.933)FNH(0.623)LKS(0.445)LK	A0A0H2XI79;A8Z437;A0A0E1VRC0	178;212;223	0.932698	42.395		S	2	-0.74779	S(9.17)FNH(1.68)LKS(-1.68)LK
NNDVTQHVS(1)YVASK	A8Z457;A0A0E1VRC9;A0A0H2XGA5	96;96;60	0.999935	205.66	1	S	2	0.72571	NNDVT(-76.29)QH(-41.86)VS(41.86)Y(-100.53)VAS(-73.02)K
NTDVVIAGEDAGS(1)K	Q2FFJ1;A8Z2R8;A0A0E1VRD2	640;640;640	0.999999	63.682	1	S	2	-2.6609	NT(-59.64)DVVIAGEDAGS(59.64)K
PFT(0.001)S(0.999)YPGIK	A0A0H2XGS1;A0A0E1VRF6	22;22	0.998539	126.31	1	S	2	-0.044611	PFT(-28.35)S(28.35)Y(-63.65)PGIK
DSLS(1)QEQEVTR	Q2FFK2;A0A0E1VRF9	92;92	0.999999	162.49	1	S	2	1.0173	DS(-59.06)LS(59.06)QEQEVT(-109.28)R
IGDDS(1)NALYLYEK	Q2FFK2;A0A0E1VRF9	148;148	1	146.96	1	S	2	0.56214	IGDDS(100.35)NALY(-100.35)LY(-114.54)EK
EIIS(1)DIESK	A0A0H2XG38;A0A0E1VRI2	50;50	0.999996	114.4	1	S	2	0.60898	EIIS(54.42)DIES(-54.42)K
EIISDIES(1)K	A0A0H2XG38;A0A0E1VRI2	54;54	0.999999	113.22	1	S	2	0.38696	EIIS(-60.86)DIES(60.86)K
LQQLSNEYILGGVNS(0.104)PS(0.896)R	Q2FFN1;A8YY36;A0A0E1VRI5	25;25;25	0.896494	144.66	1	S	2	3.5048	LQQLS(-106.89)NEY(-101.81)ILGGVNS(-9.38)PS(9.38)R
MNFS(0.98)ES(0.02)ER	Q2FFN1;A8YY36;A0A0E1VRI5	4;4;4	0.979736	61.78	1	S	2	-0.3437	MNFS(16.84)ES(-16.84)ER
DLINTDEGS(1)RR	A0A0E1VRK1;A0A0H2XI24	317;314	0.99965	120.57	1	S	2	-0.89004	DLINT(-34.56)DEGS(34.56)RR
QHIANLS(1)VYAQK	A0A0E1VRK1;A0A0H2XI24	201;198	1	153.74	1	S	2	1.8843	QH(-94.47)IANLS(77.52)VY(-77.52)AQK
S(0.983)Y(0.017)DVEAR	A0A0E1VRK1;A0A0H2XI24	87;84	0.983081	56.434	1	S	2	0.66436	S(17.64)Y(-17.64)DVEAR
VVY(0.004)S(0.978)DPT(0.018)LK	A0A0E1VRK1;A0A0H2XI24	63;60	0.978136	70.028	1	S	2	0.45132	VVY(-23.6)S(17.45)DPT(-17.45)LK
T(0.001)H(0.001)VS(0.999)NILSK	A0A0H2XGC9;A0A0E1VRK7	184;184	0.998834	63.408	1	S	2	0.28079	T(-32.52)H(-32.52)VS(32.52)NILS(-43.2)K
MS(1)NLGFEHTGFHK	A0A0H2XGV7;A0A0E1VRL4	149;161	0.999985	75.479	1	S	3	0.37906	MS(49.52)NLGFEH(-49.52)T(-54.74)GFH(-60.32)K
SFMEDTS(0.011)ES(0.989)K	A0A0H2XGV7;A0A0E1VRL4	227;239	0.989032	110.31	1	S	2	-0.41705	S(-106.45)FMEDT(-34.49)S(-19.69)ES(19.69)K
VVATDEVMT(0.097)S(0.837)PS(0.065)FIK	A0A0H2XHE4;A0A0E1VRT3	111;111	0.837061	102.28		S	2	-0.40004	VVAT(-49.7)DEVMT(-9.34)S(9.34)PS(-11.07)FIK
EAIS(0.913)T(0.087)IGEK	Q2FHI1;A8Z3T8;A0A0E1VRU6	131;131;131	0.913123	91.549	1	S	2	0.50205	EAIS(10.22)T(-10.22)IGEK
EAISTIGEKLS(1)VR	Q2FHI1;A8Z3T8;A0A0E1VRU6	138;138;138	0.999979	109.84	1	S	2	-0.95092	EAIS(-53.63)T(-47.75)IGEKLS(47.75)VR
YVS(0.001)S(0.999)EQVSEEEINHER	Q2FHI1;A8Z3T8;A0A0E1VRU6	195;195;195	0.998948	232.17	1	S	2	0.17071	Y(-95.48)VS(-29.77)S(29.77)EQVS(-106.89)EEEINH(-159.28)ER
YVSSEQVS(1)EEEINHER	Q2FHI1;A8Z3T8;A0A0E1VRU6	199;199;199	1	204.82	1	S	2	-0.6895	Y(-141.09)VS(-83.51)S(-82.49)EQVS(75.44)EEEINH(-75.44)ER
VIEVTHPIQS(1)K	A0A0H2XHC3;A0A0E1VRW0	12;12	0.999979	112.84	1	S	2	-1.0826	VIEVT(-55.83)H(-47.45)PIQS(47.45)K
KAS(0.904)S(0.096)VDVLAER	Q2FHE6;A8Z1W3;A0A0E1VRX7	9;9;9	0.903754	54.343	1	S	2	0.28043	KAS(9.73)S(-9.73)VDVLAER
VNFT(0.001)DVDS(0.999)K	A0A0H2XHD0;A0A0E1VRY7	27;27	0.998809	72.531	1	S	2	0.079386	VNFT(-29.23)DVDS(29.23)K
MMMMQMGQKPS(1)QK	A0A0H2XFT2;A0A0E1VS38	71;71	1	200.76	1	S	3	-1.2258	MMMMQMGQKPS(85.62)QK
MNS(0.912)S(0.063)S(0.026)PENPNGK	A0A0H2XHV2;A0A0E1VS45	3;3	0.911735	55.235	1	S	2	0.3907	MNS(11.62)S(-11.62)S(-15.53)PENPNGK
MNS(0.098)S(0.765)S(0.137)PENPNGK	A0A0H2XHV2;A0A0E1VS45	4;4	0.764881	51.013	1	S	2	-1.094	MNS(-8.92)S(7.47)S(-7.47)PENPNGK
S(1)QQEDYESDILEK	A0A0H2XHV2;A0A0E1VS45	524;524	1	150.05	1	S	2	-0.9139	S(103.35)QQEDY(-103.35)ES(-106.87)DILEK
SQQEDYES(1)DILEK	A0A0H2XHV2;A0A0E1VS45	531;531	1	140.08	1	S	2	-0.58912	S(-106.12)QQEDY(-82.24)ES(82.24)DILEK
QFGS(1)GNTGATNSFR	Q2FH82;A8Z223;A0A0E1VS50	36;36;36	0.999581	89.548	1	S	2	-1.3833	QFGS(33.82)GNT(-33.82)GAT(-53.89)NS(-65.12)FR
GGGVS(0.784)ET(0.207)FT(0.009)VR	A0A0E1VS63;Q2FHJ7	58;58	0.784278	42.095	1	S	2	1.4081	GGGVS(5.79)ET(-5.79)FT(-19.37)VR
KIS(0.999)S(0.001)GVGVER	A0A0E1VS63;Q2FHJ7	67;67	0.999322	87.667	1	S	2	0.24769	KIS(31.69)S(-31.69)GVGVER
ISS(1)GVGVER	A0A0E1VS63;Q2FHJ7	68;68	0.999573	90.05	1	S	2	-1.7084	IS(-33.69)S(33.69)GVGVER
TDLPS(1)FRPGDTLR	A0A0E1VS63;Q2FHJ7	21;21	0.999937	84.365	1	S	2	0.84032	T(-48.41)DLPS(43.12)FRPGDT(-43.12)LR
GES(0.999)LY(0.001)DTCK	A0A0E1VS68;Q2FHN8;A8Z3N7	75;81;81	0.999415	66.92	1	S	2	-0.81262	GES(32.75)LY(-32.75)DT(-42.69)CK
GVEIQSDLVEAS(1)K	A0A0E1VS68;Q2FHN8;A8Z3N7	263;269;269	1	157.38	1	S	2	0.038068	GVEIQS(-79.12)DLVEAS(79.12)K
S(0.873)NY(0.074)H(0.039)S(0.014)LK	A0A0E1VS68;Q2FHN8;A8Z3N7	158;164;164	0.872829	41.302	1	S	2	-1.3014	S(10.69)NY(-10.69)H(-13.53)S(-17.95)LK
EIDEQPET(0.005)ELLS(0.989)EYH(0.005)S(0.001)FKPVGR	Q2FHM8;A8Z3P7;A0A0E1VS77	40;40;40	0.988848	84.933	1	S	3	-0.06102	EIDEQPET(-22.7)ELLS(22.7)EY(-49.9)H(-23.13)S(-29.87)FKPVGR
IRPVIS(0.859)S(0.14)DYYGK	Q2FHM8;A8Z3P7;A0A0E1VS77	65;65;65	0.85947	176.89	1	S	2	-4.3197	IRPVIS(7.88)S(-7.88)DY(-32.87)Y(-41.02)GK
IRPVIS(0.029)S(0.96)DY(0.009)Y(0.002)GK	Q2FHM8;A8Z3P7;A0A0E1VS77	66;66;66	0.959517	190.37	1	S	3	0.29569	IRPVIS(-15.25)S(15.25)DY(-20.11)Y(-25.85)GK
ALS(0.019)ET(0.13)S(0.813)LT(0.47)QT(0.345)NH(0.222)VLGTVQYFSPEQAK	A0A0H2XGG5;A0A0E1VS88	162;162	0.813453	104.83	2;3	S	3	-0.14032	ALS(-16.44)ET(-8.04)S(8.04)LT(1.42)QT(-1.42)NH(-3.49)VLGT(-35.87)VQY(-60.5)FS(-70.12)PEQAK
IDISNEVIAS(1)VVGGK	A0A0H2XG62;A0A0E1VS93	21;21	1	133.86	1	S	2	2.7064	IDIS(-82.09)NEVIAS(82.09)VVGGK
TLEIS(1)NDYGK	A0A0H2XG62;A0A0E1VS93	6;6	1	108.7	1	S	2	2.0149	T(-83.14)LEIS(70.97)NDY(-70.97)GK
FGQS(1)IREEGPQSHMK	Q2FHQ5;A8Z3M3;A0A0E1VSA3	32;32;32	0.999997	97.32	1	S	3	1.5842	FGQS(55.71)IREEGPQS(-55.71)H(-61.6)MK
S(1)YQDVHQSVSDALIQAQK	A0A0H2XER6;A0A0E1VSB2	59;59	0.999571	182.31	1	S	3	1.4084	S(33.73)Y(-52.4)QDVH(-33.73)QS(-64.33)VS(-91.88)DALIQAQK
SYQDVHQS(1)VSDALIQAQK	A0A0H2XER6;A0A0E1VSB2	66;66	0.9996	231.21	1	S	2	-0.1599	S(-95.8)Y(-120.17)QDVH(-46.45)QS(34.23)VS(-34.23)DALIQAQK
SYQDVHQSVS(1)DALIQAQK	A0A0H2XER6;A0A0E1VSB2	68;68	0.999964	371.4	1	S	2	-0.47158	S(-201.18)Y(-264.03)QDVH(-108.22)QS(-44.39)VS(44.39)DALIQAQK
S(1)FNMPIK	A0A0H2XHJ3;A0A0E1VSB7	106;106	1	69.825	1	S	2	0.11439	S(61.68)FNMPIK
LLDSDLS(0.139)S(0.752)LH(0.105)IS(0.005)K	A0A0E1VSD2	15	0.751723	120.87	1	S	2	1.4989	LLDS(-58.96)DLS(-7.34)S(7.34)LH(-8.56)IS(-21.83)K
LDVDENPS(0.937)T(0.063)AAK	Q2FHT6;A0A0E1VSD6	62;62	0.936645	248.36	1	S	2	0.65198	LDVDENPS(11.7)T(-11.7)AAK
VTDADFDS(1)K	Q2FHT6;A0A0E1VSD6	13;13	0.999995	67.385	1	S	2	-0.065709	VT(-52.71)DADFDS(52.71)K
YEVMS(0.998)IPT(0.002)LIVFK	Q2FHT6;A0A0E1VSD6	71;71	0.997983	103.85	1	S	2	2.6729	Y(-38.2)EVMS(27.28)IPT(-27.28)LIVFK
LMS(0.96)ES(0.04)AR	A0A0H2XHU1;A0A0E1VSE0	250;250	0.959761	43.442	1	S	2	-0.091186	LMS(13.78)ES(-13.78)AR
LMS(0.025)ES(0.975)ARGEGGR	A0A0H2XHU1;A0A0E1VSE0	252;252	0.974522	53.252	1	S	2	0.11299	LMS(-15.83)ES(15.83)ARGEGGR
SYTDMDES(1)IFEK	A0A0H2XHU1;A0A0E1VSE0	423;423	1	165.73	1	S	2	0.11336	S(-140.71)Y(-144.73)T(-101.18)DMDES(101.18)IFEK
T(0.001)T(0.001)MAS(0.998)FQGAFEK	A0A0H2XHU1;A0A0E1VSE0	552;552	0.998327	58.098	1	S	2	0.38269	T(-30.77)T(-30.77)MAS(30.77)FQGAFEK
MIAVLIPDDGS(1)GK	A0A0H2XIK0;A0A0E1VSG5	82;106	1	92.856	1	S	2	0.97822	MIAVLIPDDGS(83.31)GK
AILEGQTNPPT(0.001)LNS(0.999)EIK	A0A0H2XGZ2;A0A0E1VSI4	66;76	0.99872	156.67	1	S	2	0.2279	AILEGQT(-94.94)NPPT(-28.92)LNS(28.92)EIK
GVFDGS(1)KPIDFEDNHEWNR	A0A0H2XGZ2;A0A0E1VSI4	39;49	0.999846	50.851	1	S	3	-0.029793	GVFDGS(38.12)KPIDFEDNH(-38.12)EWNR
HSEPH(0.012)DS(0.853)AT(0.058)T(0.076)IR	A0A0H2XGZ2;A0A0E1VSI4	96;106	0.853467	51.643	1	S	3	-0.098239	H(-36.1)S(-35.88)EPH(-18.63)DS(10.49)AT(-11.66)T(-10.49)IR
QELGEEEPELS(1)R	A0A0H2XHX8;A0A0E1VSL5	235;235	1	126.1	1	S	2	-0.065787	QELGEEEPELS(54.52)R
S(0.136)IS(0.864)DDPFFNPQEVK	A0A0E1VSP6	80	0.864373	54.524	1	S	2	-1.2135	S(-8.04)IS(8.04)DDPFFNPQEVK
ES(0.999)AFRNVY(0.001)K	A0A0H2XIW1;A0A0E1VSR3	218;218	0.999396	61.56	1	S	2	3.0178	ES(32.18)AFRNVY(-32.18)K
IQS(1)FVNSYDK	A0A0H2XIW1;A0A0E1VSR3	128;128	1	130.56	1	S	2	-0.19982	IQS(65.06)FVNS(-65.06)Y(-99.49)DK
IQSFVNS(1)YDK	A0A0H2XIW1;A0A0E1VSR3	132;132	0.999983	87.363	1	S	2	-0.08641	IQS(-56.18)FVNS(48.34)Y(-48.34)DK
S(0.012)QQLS(0.988)REEQER	A0A0H2XIW1;A0A0E1VSR3	6;6	0.987509	50.207	1	S	2	-0.60826	S(-18.98)QQLS(18.98)REEQER
GRFS(0.998)ET(0.002)SR	A0A0H2XIJ1;A0A0E1VSS6	107;107	0.99822	65.5	1	S	2	3.4588	GRFS(27.94)ET(-27.94)S(-37.49)R
TVAEMIDAFS(1)R	A0A0H2XH50;A0A0E1VSW4	50;50	1	71.241		S	2	-1.5232	T(-70.17)VAEMIDAFS(70.17)R
VGSFDAGYGS(1)GYLAR	A0A0H2XH50;A0A0E1VSW4	156;156	1	138.57	1	S	2	-1.0238	VGS(-70.54)FDAGY(-77.88)GS(70.54)GY(-78.32)LAR
NYLVS(0.999)ELT(0.001)K	A0A0H2XFA8;A0A0E1VSX2	300;300	0.998748	104.43	1	S	2	-0.3343	NY(-85.37)LVS(29.02)ELT(-29.02)K
S(0.855)H(0.145)DTNTIDSR	Q2FI19;A0A0E1VSY3	2;2	0.854799	152.55	1	S	2	-0.48081	S(7.71)H(-7.71)DT(-35.73)NT(-67.34)IDS(-112.62)R
DADVIVS(1)AVGK	Q2FI15;A8Z1K5;A0A0E1VSY8	207;207;215	1	73.435	1	S	2	-0.18898	DADVIVS(73.44)AVGK
DMAS(0.983)Y(0.017)LK	Q2FI15;A8Z1K5;A0A0E1VSY8	197;197;205	0.982919	42.599	1	S	2	0.079262	DMAS(17.6)Y(-17.6)LK
LS(1)VILVGNDGASQSYVR	Q2FI15;A8Z1K5;A0A0E1VSY8	36;36;44	0.999994	62.646	1	S	2	0.31564	LS(57.15)VILVGNDGAS(-57.15)QS(-57.15)Y(-57.26)VR
LSVILVGNDGAS(0.953)QS(0.047)YVR	Q2FI15;A8Z1K5;A0A0E1VSY8	46;46;54	0.952502	127.3	1	S	2	0.58104	LS(-101.98)VILVGNDGAS(13.02)QS(-13.02)Y(-64.37)VR
NAS(0.999)VT(0.001)ILHSR	Q2FI15;A8Z1K5;A0A0E1VSY8	184;184;192	0.999356	73.466	1	S	2	0.6334	NAS(32.07)VT(-32.07)ILH(-48.77)S(-50.24)R
NASVTILH(0.023)S(0.977)R	Q2FI15;A8Z1K5;A0A0E1VSY8	190;190;198	0.976895	163.51	1	S	2	1.0603	NAS(-90.66)VT(-52.67)ILH(-16.26)S(16.26)R
NAVVIGRS(0.819)H(0.181)IVGQPVSK	Q2FI15;A8Z1K5;A0A0E1VSY8	167;167;175	0.818669	108.25	1	S	3	-1.8643	NAVVIGRS(6.55)H(-6.55)IVGQPVS(-67.44)K
SHIVGQPVS(1)K	Q2FI15;A8Z1K5;A0A0E1VSY8	175;175;183	1	94.122	1	S	2	1.5846	S(-88.63)H(-86.46)IVGQPVS(86.46)K
ILNGES(0.884)T(0.116)EEFEYVDR	Q2FID4;A0A0E1VTF2	341;341	0.883547	170.56	1	S	2	-0.70448	ILNGES(8.8)T(-8.8)EEFEY(-123)VDR
QQLNAGT(0.177)S(0.823)VWAAGVR	Q2FID4;A0A0E1VTF2	259;259	0.823032	113.25	1	S	2	-0.39995	QQLNAGT(-6.68)S(6.68)VWAAGVR
S(1)KYEPLFDK	A0A0H2XGI5;A0A0E1VTG8	3;3	0.999994	85.813	1	S	2	-0.97779	S(52.55)KY(-52.55)EPLFDK
SFAS(1)EMK	Q2FIM6;A8Z044;A0A0E1VTK4	5;5;5	0.999731	43.769	1	S	2	-0.1326	S(-35.7)FAS(35.7)EMK
S(0.91)LS(0.09)EHMDMTER	A0A0H2XJN3;A0A0E1VTK8	39;39	0.909898	82.543	1	S	2	-2.1604	S(10.05)LS(-10.05)EH(-39.75)MDMT(-74.39)ER
S(0.131)LS(0.868)EH(0.002)MDMTER	A0A0H2XJN3;A0A0E1VTK8	41;41	0.867532	62.823	1	S	2	-1.3678	S(-8.22)LS(8.22)EH(-27.31)MDMT(-51.92)ER
S(1)GETEDTTIADIAVATNAGQIK	Q2FIL7;A8Z1A4;A0A0E1VTL2	373;373;373	0.999856	326.8	1	S	2	-0.1094	S(38.42)GET(-38.42)EDT(-163.14)T(-189.75)IADIAVAT(-301.05)NAGQIK
ALVPS(0.023)GAS(0.966)T(0.011)GEHEAVELR	Q2FIL7;A8Z1A4;A0A0E1VTL2	42;42;42	0.96626	153.72	1	S	3	0.84277	ALVPS(-16.33)GAS(16.33)T(-19.35)GEH(-45.68)EAVELR
GNPTVEVEVLT(0.003)ES(0.997)GAFGR	Q2FIL7;A8Z1A4;A0A0E1VTL2	29;29;29	0.996639	159.81	1	S	2	0.26387	GNPT(-135.34)VEVEVLT(-24.72)ES(24.72)GAFGR
QPLEYPS(0.037)CGS(0.962)VFQRPPGH(0.001)FAGK	Q2FIQ3;A8Z012;A0A0E1VTP3	226;226;226	0.961913	83.312	1	S	4	-0.68032	QPLEY(-37.8)PS(-14.19)CGS(14.19)VFQRPPGH(-28.84)FAGK
EGVQIQNES(1)K	Q2FIN8;A0A0E1VTR0	355;355	1	121.29	1	S	2	-0.014878	EGVQIQNES(121.29)K
IEAAYQS(1)QK	Q2FIN8;A0A0E1VTR0	702;702	1	104.79	1	S	2	-0.8623	IEAAY(-71.53)QS(71.53)QK
LGLDDS(0.795)T(0.205)PIESK	Q2FIN8;A0A0E1VTR0	572;572	0.794913	92.65	1	S	2	0.98183	LGLDDS(5.89)T(-5.89)PIES(-32.3)K
LGLDDSTPIES(1)K	Q2FIN8;A0A0E1VTR0	577;577	0.999942	121.45	1	S	2	-2.0373	LGLDDS(-58.65)T(-42.45)PIES(42.45)K
RFS(1)EGLHQAIEAK	Q2FIN8;A0A0E1VTR0	336;336	0.999969	142.35	1	S	3	0.46957	RFS(45.06)EGLH(-45.06)QAIEAK
S(0.069)T(0.069)S(0.862)LYTQANVFAK	Q2FIN8;A0A0E1VTR0	238;238	0.861846	138.75	1	S	2	-0.99956	S(-10.98)T(-10.98)S(10.98)LY(-32.53)T(-39.87)QANVFAK
S(1)VVQVEDNIER	Q2FIN8;A0A0E1VTR0	781;781	1	90.926		S	2	1.3316	S(90.93)VVQVEDNIER
S(0.997)Y(0.003)AQQNPLR	Q2FIN8;A0A0E1VTR0	745;745	0.997045	132.88	1	S	2	0.087811	S(25.28)Y(-25.28)AQQNPLR
MMS(1)MYLR	A0A0H2XIA4;A0A0E1VTS7	451;451	0.999919	69.423	1	S	2	-1.4274	MMS(40.91)MY(-40.91)LR
EIS(0.095)NQS(0.891)LVIH(0.012)S(0.002)ITGINR	A0A0H2XE39;A0A0E1VTW2	388;388	0.89105	74.953	1	S	3	-0.013954	EIS(-9.71)NQS(9.71)LVIH(-18.73)S(-27.43)IT(-35.46)GINR
S(1)GEPNPESNQALR	Q2FIX0;A8Z190;A0A0E1VU27	36;36;36	0.999998	86.898	1	S	2	-1.7627	S(56.41)GEPNPES(-56.41)NQALR
TYS(1)VPNHIIEK	Q2FIX0;A8Z190;A0A0E1VU27	58;58;58	0.999688	104.59	1	S	2	0.38302	T(-37.34)Y(-55.53)S(37.34)VPNH(-39.03)IIEK
ELENITGHTIADS(0.98)T(0.019)GEIKR	A0A0H2XK60;A0A0E1VU37	34;34	0.980107	275.99	1	S	3	-0.058494	ELENIT(-86.22)GH(-48.92)T(-33.7)IADS(17.02)T(-17.02)GEIKR
KIEDTVS(1)L	A0A0H2XH87;A0A0E1VUA0	350;356	0.999768	79.986	1	S	2	0.68773	KIEDT(-36.35)VS(36.35)L
T(0.01)H(0.126)S(0.863)DIDTMLLK	A0A0H2XH87;A0A0E1VUA0	232;238	0.86327	145.29	1	S	2	0.67086	T(-19.18)H(-8.36)S(8.36)DIDT(-33.44)MLLK
S(0.987)VT(0.013)LTQTVAK	A0A0H2XIQ1;A0A0E1VUA5	131;131	0.986738	115.33	1	S	2	-0.23488	S(18.72)VT(-18.72)LT(-46.97)QT(-73.62)VAK
NTPGVTGFVGS(1)AGAGSKPNPLLPEEVR	A0A0H2XEI4;A0A0E1VUB0	96;96	0.999558	175.8	1	S	3	0.13776	NT(-77.87)PGVT(-42.25)GFVGS(34.17)AGAGS(-34.17)KPNPLLPEEVR
NTPGVTGFVGS(0.044)AGAGS(0.955)KPNPLLPEEVR	A0A0H2XEI4;A0A0E1VUB0	101;101	0.955307	65.284	1	S	3	1.8424	NT(-43.44)PGVT(-37.57)GFVGS(-13.32)AGAGS(13.32)KPNPLLPEEVR
RVES(0.991)MNMT(0.009)EQIFR	A0A0H2XEI4;A0A0E1VUB0	33;33	0.990913	60.489	1	S	3	-0.17768	RVES(20.38)MNMT(-20.38)EQIFR
WYAVHTYS(1)GYENK	A0A0H2XEI4;A0A0E1VUB0	17;17	0.999733	213.18	1	S	2	0.11495	WY(-186.55)AVH(-67.21)T(-35.74)Y(-126.86)S(35.74)GY(-126.86)ENK
DVLPDPIH(0.119)NS(0.881)K	Q2FJ94;A8YZP4;A0A0E1VUC1	20;20;20	0.880991	102.62	1	S	2	2.4471	DVLPDPIH(-8.69)NS(8.69)K
KGS(1)VPKR	Q2FJ94;A8YZP4;A0A0E1VUC1	6;6;6	1	40.352	1	S	2	-0.90072	KGS(40.35)VPKR
VGGS(1)NYQVPVEVRPER	Q2FJ94;A8YZP4;A0A0E1VUC1	83;83;83	1	159.13	1	S	2	-2.2611	VGGS(84.37)NY(-84.37)QVPVEVRPER
S(1)QDVNELSK	Q2FJ89;A8YZP8;A0A0E1VUC6	2;2;2	1	125.74	1	S	2	-0.052541	S(107.21)QDVNELS(-107.21)K
SQDVNELS(1)K	Q2FJ89;A8YZP8;A0A0E1VUC6	9;9;9	1	90.913	1	S	2	0.6787	S(-86.57)QDVNELS(86.57)K
GYQLGIVT(0.057)S(0.911)DT(0.032)K	A0A0H2XFV1;A0A0E1VUD2	123;123	0.911464	137.09	1	S	2	-0.41241	GY(-116.09)QLGIVT(-12.06)S(12.06)DT(-14.57)K
NEDGSYYLNDS(1)EFQLR	Q2FJ80;A0A0E1VUD9	162;174	1	131.56	1	S	2	-0.20324	NEDGS(-89.59)Y(-72.36)Y(-65.29)LNDS(65.29)EFQLR
EEFEEIS(1)VRGR	A0A0H2XH68;A0A0E1VUI4	239;239	1	247.29	1	S	2	0.29501	EEFEEIS(247.29)VRGR
FGMDSYGH(0.005)S(0.995)QLPSDGLK	A0A0H2XH68;A0A0E1VUI4	177;177	0.995281	132.64	1	S	2	1.4335	FGMDS(-47.77)Y(-70.31)GH(-23.26)S(23.26)QLPS(-51.91)DGLK
NS(0.995)EGT(0.005)FIDK	A0A0H2XH68;A0A0E1VUI4	279;279	0.994957	53.775	1	S	2	-0.24144	NS(22.95)EGT(-22.95)FIDK
VLGIS(0.139)S(0.837)QT(0.023)R	A0A0H2XH68;A0A0E1VUI4	249;249	0.837459	94.692	1	S	2	1.0659	VLGIS(-7.79)S(7.79)QT(-15.54)R
EEIS(0.004)DS(0.994)VRRDPIH(0.002)R	Q2FF24;A8YY70;A0A0E1VUK3	109;109;109	0.994268	121.79	1	S	3	-0.013093	EEIS(-23.74)DS(23.74)VRRDPIH(-28.12)R
IFEPFYT(0.015)GS(0.985)NK	A0A0H2XIE2;A0A0E1VUM7	830;854	0.985	158.42	1	S	2	0.47077	IFEPFY(-123.19)T(-18.17)GS(18.17)NK
MNVES(1)FNLDHTK	Q2FEZ4;A8YYA0;A0A0E1VUN3	8;8;8	0.999687	71.031	1	S	3	0.22359	MNVES(36.65)FNLDH(-36.65)T(-40.14)K
LYYLDLDS(1)K	A0A0H2XDE9;A0A0E1VUN7	167;167	0.999886	53.569	1	S	2	-0.28945	LY(-51.06)Y(-39.74)LDLDS(39.74)K
VVS(0.91)H(0.09)NGNAIEAINISK	Q2FF09;A0A0E1VUP6	57;57	0.909603	209.7	1	S	2	-0.42447	VVS(10.03)H(-10.03)NGNAIEAINIS(-186.85)K
DMGAELGVMISAS(0.992)H(0.007)NPVADNGIK	Q2FEX1;A8YYC6;A0A0E1VUQ7	102;102;102	0.992415	405.75	1	S	2	-1.0189	DMGAELGVMIS(-35.34)AS(21.34)H(-21.34)NPVADNGIK
S(0.003)LS(0.997)ELAGQMK	Q2FEX1;A8YYC6;A0A0E1VUQ7	362;362;362	0.996786	67.113	1	S	2	-1.948	S(-24.92)LS(24.92)ELAGQMK
S(1)EQYSEINTDTLER	A0A0H2XG84;A0A0E1VUS4	2;2	1	236.3	1	S	2	-2.3094	S(87.78)EQY(-110.11)S(-87.78)EINT(-194.34)DT(-207.29)LER
SEQYS(1)EINTDTLER	A0A0H2XG84;A0A0E1VUS4	6;6	1	198.23	1	S	2	-0.62447	S(-102.25)EQY(-84.54)S(73.71)EINT(-73.71)DT(-87.31)LER
NGVIELGVGS(1)K	Q2FJE0;A0A0E1VUY4	67;67	1	145	1	S	2	0.25057	NGVIELGVGS(132.86)K
VTALNEH(0.132)AS(0.868)K	A0A0H2XIW6;A0A0E1VUZ0	68;68	0.868186	103.43	1	S	2	1.1828	VT(-57.62)ALNEH(-8.19)AS(8.19)K
NS(0.8)IDCH(0.2)VGNR	A0A0H2XJ47;A0A0E1VV13	11;11	0.799512	66.262	1	S	2	-1.1597	NS(6.01)IDCH(-6.01)VGNR
DNS(0.817)RT(0.183)PMQWS(0.001)DDVNAGFTAGK	A0A0E1VVI2;A0A0H2XEH0	413;413	0.816647	71.527	1	S	3	-1.4367	DNS(6.5)RT(-6.5)PMQWS(-30.65)DDVNAGFT(-57.93)AGK
VVS(1)RFGDDTSEEMR	A0A0E1VVI2;A0A0H2XEH0	329;329	0.999979	162.94	1	S	2	-0.87496	VVS(47.84)RFGDDT(-47.84)S(-53.84)EEMR
DFS(1)NQQIVNDDVVFR	A0A0H2XJZ0;A0A0E1VVQ7	148;148	1	67.153	1	S	2	0.6237	DFS(67.15)NQQIVNDDVVFR
MNIVLLS(0.006)GS(0.024)T(0.068)VGS(0.903)K	A0A0H2XJZ0;A0A0E1VVQ7	13;13	0.902933	105.28	1	S	2	0.6139	MNIVLLS(-21.93)GS(-15.81)T(-11.26)VGS(11.26)K
DKS(0.019)S(0.854)H(0.127)QEVHENNSAYEEIDITHFAEASK	A0A0H2XJ55;A0A0E1VVW8	107;107	0.853662	362.75	1	S	4	-0.32306	DKS(-16.46)S(8.28)H(-8.28)QEVH(-40.16)ENNS(-53.8)AY(-119.99)EEIDIT(-176.12)H(-182.03)FAEAS(-198.79)K
SSHQEVHENNS(1)AYEEIDITHFAEASK	A0A0H2XJ55;A0A0E1VVW8	116;116	0.999978	295.41	1	S	3	-0.81652	S(-124.59)S(-124.59)H(-125.66)QEVH(-46.58)ENNS(46.58)AY(-152.08)EEIDIT(-178.43)H(-194.52)FAEAS(-239.54)K
SSHQEVHENNSAYEEIDITHFAEAS(1)K	A0A0H2XJ55;A0A0E1VVW8	130;130	1	340.61	1	S	3	-0.50934	S(-327.34)S(-327.34)H(-327.52)QEVH(-282.47)ENNS(-249.63)AY(-289.21)EEIDIT(-113.97)H(-89.6)FAEAS(89.6)K
KS(1)EGYLESELTIISK	A0A0H2XJ55;A0A0E1VVW8	22;22	1	249.41	1	S	2	-0.66459	KS(115.45)EGY(-139.97)LES(-115.45)ELT(-154.88)IIS(-228.14)K
LHLNDLH(0.001)DS(0.001)EIS(0.992)LIS(0.004)T(0.001)SGTFSDR	A0A0H2XJ55;A0A0E1VVW8	49;49	0.991814	163.76	1	S	3	-0.83973	LH(-58.65)LNDLH(-28.83)DS(-29.3)EIS(23.58)LIS(-23.58)T(-30.12)S(-35.18)GT(-40.16)FS(-49.85)DR
LHLNDLHDSEISLISTSGT(0.015)FS(0.985)DR	A0A0H2XJ55;A0A0E1VVW8	58;58	0.984759	180.23	1	S	3	-0.57571	LH(-149.12)LNDLH(-122.55)DS(-102.36)EIS(-82.54)LIS(-49.03)T(-43.74)S(-37.92)GT(-18.16)FS(18.16)DR
LLTGEDGEH(0.002)AVLS(0.998)RYNLAPDELEK	A0A0H2XJ55;A0A0E1VVW8	76;76	0.998197	94.606	1	S	4	-0.020747	LLT(-49.45)GEDGEH(-27.48)AVLS(27.48)RY(-51.55)NLAPDELEK
EVRDS(1)IFR	A0A0H2XE58;A0A0E1VW45	132;132	1	85.622	1	S	2	-2.9783	EVRDS(73.5)IFR
QVEQFLKS(1)R	A0A0H2XGU7;A0A0E1VWC2	207;214	1	85.265	1	S	2	-1.7401	QVEQFLKS(56.55)R
LS(0.134)EAS(0.793)VGKDT(0.045)MT(0.015)GH(0.012)WEIMGLNIMQPFK	Q2FKC0;A8YZ65;A0A0E1VWD3	80;80;80	0.793085	190.23	1	S	4	-0.28768	LS(-7.71)EAS(7.71)VGKDT(-12.44)MT(-17.2)GH(-18.12)WEIMGLNIMQPFK
S(1)NMDGMDQLMK	Q2FKC0;A8YZ65;A0A0E1VWD3	258;258;258	1	94.122	1	S	2	-0.26463	S(94.12)NMDGMDQLMK
VDLESEYTNHLFANH(0.002)PS(0.998)AVIAMER	A0A0H2XK05;A0A0E1VWK6	127;127	0.998075	151.65	1	S	3	5.2819e-05	VDLES(-101.5)EY(-99.59)T(-72.73)NH(-65.67)LFANH(-27.15)PS(27.15)AVIAMER
LEAS(0.926)EH(0.074)K	A0A0H2XEN8;A0A0E1VWL4	281;281	0.926322	51.346	1	S	2	0.25977	LEAS(10.99)EH(-10.99)K
QRVS(1)LGGILIHR	A0A0H2XFK9;A0A0E1VWS0	155;155	0.999969	48.004	1	S	3	-0.056767	QRVS(45.14)LGGILIH(-45.14)R
IDS(1)LATEAR	Q2FDE9;A8YYS0;A0A0E1VWU8	577;577;577	0.999815	127.42	1	S	2	-0.14072	IDS(37.32)LAT(-37.32)EAR
IKPNEH(0.001)T(0.005)QAIIEQH(0.177)GGS(0.817)RLK	Q2FDE9;A8YYS0;A0A0E1VWU8	498;498;498	0.816623	40.756	1	S	4	-1.5528	IKPNEH(-27.82)T(-22.46)QAIIEQH(-6.63)GGS(6.63)RLK
PLNIAQAS(1)R	Q2FDE9;A8YYS0;A0A0E1VWU8	598;598;598	1	58.37		S	2	-2.0773	PLNIAQAS(58.37)R
EEVDANDVEGGS(1)LK	A0A0H2XHU3;A0A0E1VWV3	324;324	1	180.74	1	S	2	0.25714	EEVDANDVEGGS(179.17)LK
RLEVGEEQAS(0.953)H(0.047)FGMTK	A0A0H2XH33;A0A0E1VX49	40;40	0.953386	63.869	1	S	3	-0.032262	RLEVGEEQAS(13.12)H(-13.12)FGMT(-40.08)K
T(0.001)VS(0.999)QLIDMK	Q2FDR0;A8Z3J9;A0A0E1VX56	5;5;5	0.9994	87.568	1	S	2	-0.45606	T(-32.22)VS(32.22)QLIDMK
LQNLNDYDLTHLHS(0.003)AVS(0.997)AGEPLNR	A0A0H2XHR6;A0A0E1VX66	294;301	0.996858	129.57	1	S	3	-0.7408	LQNLNDY(-73.06)DLT(-47.21)H(-47.58)LH(-33.53)S(-25.73)AVS(25.73)AGEPLNR
S(1)ALFAPEK	A0A0H2XHR6;A0A0E1VX66	4;11	1	67.726	1	S	2	-0.033926	S(67.73)ALFAPEK
VGNVLAS(0.921)H(0.077)GLS(0.002)K	A0A0H2XHR6;A0A0E1VX66	60;67	0.921336	113.69	1	S	2	1.0607	VGNVLAS(10.79)H(-10.79)GLS(-26.94)K
DTHFVTFT(0.002)GS(0.983)RAT(0.012)GT(0.003)R	Q2FDV3;A8Z3F5;A0A0E1VXD2	259;259;259	0.982586	177.64	1	S	3	-0.65659	DT(-120.74)H(-121.32)FVT(-80.32)FT(-27.2)GS(18.99)RAT(-18.99)GT(-24.94)R
GCT(0.025)S(0.975)AVVGYHPFGGFK	Q2FDV3;A8Z3F5;A0A0E1VXD2	475;475;475	0.97482	123.02	1	S	2	-1.4876	GCT(-15.88)S(15.88)AVVGY(-79.39)H(-64.7)PFGGFK
GAVFVNCARGS(0.933)LVDT(0.067)K	A0A0H2XJ90;A0A0E1VXD6	239;249	0.933468	134.25	1	S	2	0.99679	GAVFVNCARGS(11.47)LVDT(-11.47)K
LFPS(1)DQRGK	A0A0H2XJ90;A0A0E1VXD6	272;282	1	55.235	1	S	2	-2.3483	LFPS(55.23)DQRGK
S(1)AGFDTYDLELANK	A0A0H2XJ90;A0A0E1VXD6	77;87	0.999745	69.714	1	S	2	-2.1874	S(36.3)AGFDT(-36.3)Y(-46.8)DLELANK
QMS(0.98)DY(0.018)VT(0.002)IK	Q2FDU3;A0A0E1VXE3	76;76	0.98	40.715	1	S	2	-1.6397	QMS(17.29)DY(-17.29)VT(-27.62)IK
S(1)NRGAIYGVVADK	Q2FDU3;A0A0E1VXE3	431;431	0.999975	100.93	1	S	2	0.21771	S(46.08)NRGAIY(-46.08)GVVADK
NQSNHRPQS(1)INM	A0A0H2XFR2;A0A0E1VXP5	228;228	0.999998	124.42	1	S	2	0.4738	NQS(-70.39)NH(-58.39)RPQS(58.39)INM
NDTENTVADEPS(0.971)IH(0.023)EGT(0.006)EK	Q2FEG1;A0A0E1VXW4	324;324	0.970971	100.04	1	S	2	-1.1436	NDT(-69.07)ENT(-56.59)VADEPS(16.28)IH(-16.28)EGT(-21.96)EK
S(0.805)S(0.195)VVIDAEK	Q2FEG1;A0A0E1VXW4	397;397	0.805426	113.76	1	S	2	0.45246	S(6.17)S(-6.17)VVIDAEK
RS(0.249)S(0.751)VVIDAEK	Q2FEG1;A0A0E1VXW4	398;398	0.75093	111.12	1	S	2	-1.9028	RS(-4.79)S(4.79)VVIDAEK
TEPQH(0.001)H(0.001)IGNQT(0.001)ES(0.001)NH(0.001)DEDH(0.001)DIT(0.01)S(0.041)ES(0.932)VES(0.009)AES(0.002)VK	Q2FEG1;A0A0E1VXW4	356;356	0.93233	58.131	1	S	4	0.38152	T(-34.92)EPQH(-30.17)H(-30.17)IGNQT(-30.65)ES(-30.65)NH(-30.74)DEDH(-30.92)DIT(-19.67)S(-13.56)ES(13.56)VES(-20.2)AES(-25.84)VK
TEPQHHIGNQTESNHDEDHDITS(0.001)ES(0.003)VES(0.206)AES(0.79)VK	Q2FEG1;A0A0E1VXW4	362;362	0.789806	55.22	1	S	4	-1.0221	T(-51.49)EPQH(-51.49)H(-51.49)IGNQT(-51.09)ES(-51.09)NH(-51.1)DEDH(-49.99)DIT(-35.52)S(-30.09)ES(-24.48)VES(-5.83)AES(5.83)VK
TGVAT(0.001)AS(0.849)T(0.15)VGVAK	Q2FEG1;A0A0E1VXW4	306;306	0.848838	116.51	1	S	2	0.060798	T(-85.94)GVAT(-30.96)AS(7.51)T(-7.51)VGVAK
S(1)LDTPIK	A0A0H2XJH3;A0A0E1VY40	131;131	0.999998	111.74	1	S	2	1.4553	S(56.37)LDT(-56.37)PIK
S(0.087)NS(0.913)QAIQAIENVLATSK	A0A0H2XJH3;A0A0E1VY40	4;4	0.913324	214.46	1	S	2	0.078854	S(-10.23)NS(10.23)QAIQAIENVLAT(-197.69)S(-201.16)K
ANNHNQNGQDS(0.804)T(0.196)QQVINFLK	A0A0H2XI20;A0A0E1VY87	12;12	0.804207	162.81	1	S	3	-0.10111	ANNH(-90.01)NQNGQDS(6.14)T(-6.14)QQVINFLK
GMLPS(0.862)T(0.138)R	Q2FES1;A8Z325;A0A0E1VYC0	112;112;112	0.861654	85.676	1	S	2	-0.33297	GMLPS(7.94)T(-7.94)R
LIENS(1)IK	Q2FES1;A8Z325;A0A0E1VYC0	105;105;105	1	87.639	1	S	2	1.8007	LIENS(68.02)IK
LS(0.001)S(0.999)EVASILR	Q2FES1;A8Z325;A0A0E1VYC0	31;31;31	0.999374	103.08	1	S	2	-0.40074	LS(-32.05)S(32.05)EVAS(-55.19)ILR
LSSEVAS(1)ILR	Q2FES1;A8Z325;A0A0E1VYC0	35;35;35	0.999991	117.79	1	S	2	0.070285	LS(-86.9)S(-50.54)EVAS(50.54)ILR
QTFMANES(1)NIERK	Q2FES1;A8Z325;A0A0E1VYC0	10;10;10	1	279.65	1	S	2	0.22776	QT(-196.17)FMANES(196.17)NIERK
S(0.958)IT(0.042)AGELRR	Q2FES1;A8Z325;A0A0E1VYC0	87;87;87	0.957859	78.932	1	S	2	0.19597	S(13.57)IT(-13.57)AGELRR
VYYRH(0.139)S(0.815)NH(0.045)PGGIK	Q2FES1;A8Z325;A0A0E1VYC0	79;79;79	0.81526	82.349	1	S	3	-0.36067	VY(-62.36)Y(-58.59)RH(-7.67)S(7.67)NH(-12.54)PGGIK
DLAT(0.026)S(0.974)LIISER	Q2FER6;A8Z330;A0A0E1VYC5	23;23;23	0.973655	136.7	1	S	2	-0.92662	DLAT(-15.68)S(15.68)LIIS(-71.52)ER
DLATSLIIS(1)ER	Q2FER6;A8Z330;A0A0E1VYC5	27;27;27	0.999996	155.66	1	S	2	0.023435	DLAT(-56.89)S(-57.68)LIIS(56.89)ER
EVRS(1)VVEK	Q2FER6;A8Z330;A0A0E1VYC5	42;42;42	1	104.05	1	S	2	0.26556	EVRS(104.05)VVEK
VELENGHEILAH(0.002)VS(0.998)GK	Q2FER1;A8Z335;A0A0E1VYD4	37;37;37	0.997828	138.55	1	S	2	-0.17439	VELENGH(-101.91)EILAH(-26.62)VS(26.62)GK
S(1)LGSNTPINMVR	Q2FEQ6;A8Z340;A0A0E1VYD9	127;127;127	0.999936	128.08	1	S	2	0.61867	S(41.97)LGS(-41.97)NT(-83.47)PINMVR
SLGS(0.992)NT(0.008)PINMVR	Q2FEQ6;A8Z340;A0A0E1VYD9	130;130;130	0.991894	91.961	1	S	2	0.4836	S(-50.32)LGS(20.88)NT(-20.88)PINMVR
YGS(0.906)GS(0.094)VFMK	Q2FEQ6;A8Z340;A0A0E1VYD9	91;91;91	0.906076	54.066	1	S	2	-0.8531	Y(-33.44)GS(9.86)GS(-9.86)VFMK
YGS(0.005)GS(0.995)VFMK	Q2FEQ6;A8Z340;A0A0E1VYD9	93;93;93	0.99504	119.68	1	S	2	-0.60693	Y(-78.33)GS(-23.02)GS(23.02)VFMK
VRDFQGVS(1)K	Q2FEQ1;A8Z345;A0A0E1VYE3	118;118;118	1	91.961	1	S	2	-2.9506	VRDFQGVS(91.96)K
EQLIFPEIDYDKVS(1)K	Q2FEQ1;A8Z345;A0A0E1VYE3	147;147;147	1	150.05	1	S	3	0.81431	EQLIFPEIDY(-104.08)DKVS(104.08)K
FNYS(0.993)S(0.007)VMEVPK	Q2FEQ1;A8Z345;A0A0E1VYE3	23;23;23	0.992704	159	1	S	2	0.56136	FNY(-63.63)S(21.34)S(-21.34)VMEVPK
FNYS(0.124)S(0.876)VMEVPK	Q2FEQ1;A8Z345;A0A0E1VYE3	24;24;24	0.876386	97.911	1	S	2	-0.62694	FNY(-42.85)S(-8.51)S(8.51)VMEVPK
IVVNMGVGDAVQNS(1)K	Q2FEQ1;A8Z345;A0A0E1VYE3	47;47;47	1	163.41	1	S	2	-0.59108	IVVNMGVGDAVQNS(43.79)K
KS(0.998)IAT(0.002)FR	Q2FEQ1;A8Z345;A0A0E1VYE3	73;73;73	0.998349	47.603	1	S	2	-0.22963	KS(27.82)IAT(-27.82)FR
LIS(0.996)VS(0.004)LPR	Q2FEQ1;A8Z345;A0A0E1VYE3	105;105;105	0.995781	56.432	1	S	2	0.34709	LIS(23.73)VS(-23.73)LPR
LIS(0.001)VS(0.999)LPRVR	Q2FEQ1;A8Z345;A0A0E1VYE3	107;107;107	0.99917	78.513	1	S	2	0.06285	LIS(-30.81)VS(30.81)LPRVR
REELGGETNES(1)	Q2FEP6;A0A0E1VYE7	144;144	1	127.56	1	S	2	-0.62233	REELGGET(-89.56)NES(89.56)
VAS(1)VNIMNYK	Q2FEP1;A0A0E1VYF1	52;52	1	89.548	1	S	2	-0.89003	VAS(80.78)VNIMNY(-80.78)K
NRS(1)QTVSNWLK	A0A0H2XFQ9;A0A0E1VYG2	182;182	0.999928	190.1	1	S	2	-0.76017	NRS(41.46)QT(-41.46)VS(-75.55)NWLK
SQTVS(1)NWLK	A0A0H2XFQ9;A0A0E1VYG2	186;186	0.999949	109.42	1	S	2	-0.1599	S(-66.55)QT(-42.98)VS(42.98)NWLK
AIS(1)DALQIDSATIR	Q2FF78;A0A0E1VYR1	39;39	0.999999	68.277		S	2	4.0655	AIS(64.06)DALQIDS(-64.06)AT(-64.06)IR
DFS(0.999)QGT(0.001)IQLYMSK	A0A0H2XHG8;A0A0E1VYX9	79;79	0.998947	110.29	1	S	2	-1.0139	DFS(29.77)QGT(-29.77)IQLY(-83.4)MS(-94.72)K
EAFEQMVEDQS(0.863)S(0.137)EDK	A0A0H2XDH0;A0A0E1VQD2	530;530	0.862593	228.19	1	S	2	0.55446	EAFEQMVEDQS(7.98)S(-7.98)EDK
EAFEQMVEDQS(0.024)S(0.976)EDK	A0A0H2XDH0;A0A0E1VQD2	531;531	0.975631	236.17	1	S	2	-0.18028	EAFEQMVEDQS(-16.02)S(16.02)EDK
LTVYDES(1)K	A0A0H2XDH0;A0A0E1VQD2	483;483	0.999812	74.841		S	2	-0.70384	LT(-61.25)VY(-37.28)DES(37.28)K
RAS(0.945)S(0.055)GNEYEDK	A0A0H2XDH0	443	0.945494	132.24	1	S	2	-0.47552	RAS(12.39)S(-12.39)GNEY(-61.25)EDK
ES(1)QSTTGIGEGIAIPHAK	A0A0H2XDY2;A0A0E1VLZ5	53;56	0.999962	237.89	1;2	S	2	0.25136	ES(44.21)QS(-44.21)T(-73.16)T(-93.94)GIGEGIAIPH(-155.91)AK
ES(0.001)QS(0.979)T(0.019)TGIGEGIAIPHAK	A0A0H2XDY2;A0A0E1VLZ5	55;58	0.979382	195.89	1;2	S	2	0.72958	ES(-29.26)QS(17.07)T(-17.07)T(-36.4)GIGEGIAIPH(-160.2)AK
LSDVAS(1)FK	A0A0H2XDY2;A0A0E1VLZ5	43;46	1	101.97	1	S	2	-0.28383	LS(-82.03)DVAS(82.03)FK
LS(1)GILMDENVREK	A0A0H2XDY2;A0A0E1VLZ5	121;124	1	102.66	1	S	3	-0.67198	LS(77.75)GILMDENVREK
LTETEIEAS(1)K	A0A0H2XDY2;A0A0E1VLZ5	647;650	0.999829	151.13	1	S	2	0.060039	LT(-113.41)ET(-37.68)EIEAS(37.68)K
S(1)PAIAFGK	A0A0H2XDY2;A0A0E1VLZ5	75;78	1	53.517	1	S	2	0.15902	S(53.52)PAIAFGK
VET(0.002)NGS(0.875)S(0.123)GIK	A0A0H2XDY2;A0A0E1VLZ5	219;222	0.874816	115.29	1	S	2	-0.037026	VET(-26.29)NGS(8.52)S(-8.52)GIK
VETNGS(0.028)S(0.972)GIK	A0A0H2XDY2;A0A0E1VLZ5	220;223	0.97153	129	1	S	2	0.63361	VET(-78.71)NGS(-15.33)S(15.33)GIK
H(0.041)QH(0.026)IIGS(0.933)K	A0A0H2XDZ4;A0A0E1VJ93	52;52	0.933059	48.698	1	S	2	0.14196	H(-13.62)QH(-15.49)IIGS(13.62)K
TANFAELS(1)DIPR	A0A0H2XE20;A0A0E1VNA2	101;101	1	112.51	1	S	2	-0.18777	T(-94.64)ANFAELS(94.64)DIPR
S(1)YFDSESIGNQSGGVR	A0A0H2XE56;A0A0E1VPZ3	127;124	1	228.03	1	S	2	-0.13606	S(69.62)Y(-69.62)FDS(-96.08)ES(-159.86)IGNQS(-206.94)GGVR
SYFDS(1)ESIGNQSGGVR	A0A0H2XE56;A0A0E1VPZ3	131;128	0.999989	234.22	1	S	2	0.027587	S(-93.4)Y(-122.59)FDS(49.76)ES(-49.76)IGNQS(-138.86)GGVR
SYFDSES(1)IGNQSGGVR	A0A0H2XE56;A0A0E1VPZ3	133;130	0.999985	226.24	1	S	2	0.14031	S(-137.63)Y(-138.54)FDS(-48.24)ES(48.24)IGNQS(-74.94)GGVR
SYFDSESIGNQS(0.999)GGVR	A0A0H2XE56;A0A0E1VPZ3	138;135	0.999194	202.34	1	S	3	-2.1896	S(-47.98)Y(-48.04)FDS(-34.12)ES(-34.12)IGNQS(34.12)GGVR
TEVDS(1)EYATTDNEEHIQEQSNQDK	A0A0H2XE56;A0A0E1VPZ3	107;104	1	220.98	1	S	3	0.13437	T(-71.08)EVDS(70.27)EY(-90.95)AT(-70.27)T(-77.65)DNEEH(-123.49)IQEQS(-164.77)NQDK
TEVDSEYATTDNEEHIQEQS(1)NQDK	A0A0H2XE56;A0A0E1VPZ3	122;119	1	286.37	1	S	2	0.77091	T(-230.98)EVDS(-218.3)EY(-224.13)AT(-190.14)T(-184.22)DNEEH(-123.03)IQEQS(123.03)NQDK
MNAS(0.991)Y(0.001)QT(0.008)R	A0A0H2XE88;A0A0E1VJF2	103;103	0.990901	51.445	1	S	2	-0.054448	MNAS(20.88)Y(-29.92)QT(-20.88)R
CET(0.004)MLS(0.771)ES(0.225)K	A0A0H2XEK9	214	0.771389	55.806	1	S	2	0.51978	CET(-23.08)MLS(5.35)ES(-5.35)K
AAENGIS(0.845)AS(0.155)QLAMHLNENLPEK	A0A0H2XER4;A0A0E1VNM1	758;758	0.844542	69.152	1	S	3	0.18865	AAENGIS(7.35)AS(-7.35)QLAMH(-46.1)LNENLPEK
NNLS(0.001)INDDHSNAAMT(0.015)H(0.103)T(0.12)S(0.754)DAIAS(0.003)S(0.004)DFIIR	A0A0H2XEU4;A0A0E1VKP0	23;23	0.753838	70.08	1	S	3	0.55423	NNLS(-28.06)INDDH(-31.85)S(-32.15)NAAMT(-17.11)H(-8.67)T(-7.97)S(7.97)DAIAS(-23.77)S(-23.31)DFIIR
ADKLPS(1)K	A0A0H2XEY2;A0A0E1VRH1	145;152	1	107.57	1	S	2	0.35585	ADKLPS(107.57)K
AVY(0.003)NS(0.997)ILNK	A0A0H2XEY2;A0A0E1VRH1	179;186	0.99664	68.893	1	S	2	1.0316	AVY(-24.72)NS(24.72)ILNK
ETHLVIS(1)NR	A0A0H2XEY2;A0A0E1VRH1	163;170	0.999949	78.513	1	S	2	1.4008	ET(-48.86)H(-44.23)LVIS(44.23)NR
TDAS(1)FWK	A0A0H2XEY2;A0A0E1VRH1	171;178	0.999994	94.114	1	S	2	0.1544	T(-52.55)DAS(52.55)FWK
S(0.999)GAVVAIAH(0.001)ANCMVMLPGGSR	A0A0H2XF86;A0A0E1VNS6	375;375	0.9992	58.92	1	S	3	-2.7337	S(30.97)GAVVAIAH(-30.97)ANCMVMLPGGS(-58.67)R
VAMRPGS(0.969)VT(0.015)T(0.015)VAFVDGK	A0A0H2XF86	288	0.969492	113.69	1	S	2	0.74764	VAMRPGS(18.03)VT(-18.03)T(-18.03)VAFVDGK
VIDHIGAGS(0.999)VS(0.001)DK	A0A0H2XF86	89	0.998774	132.24	1	S	2	-0.040146	VIDH(-71.88)IGAGS(29.11)VS(-29.11)DK
DSYIAEIDAS(1)DAEK	A0A0H2XFA9;A0A0E1VMI4	242;248	1	121.99	1	S	2	-1.145	DS(-103.97)Y(-106.37)IAEIDAS(103.97)DAEK
IYVIAAGT(0.211)S(0.78)YH(0.009)AGLVGK	A0A0H2XFA9;A0A0E1VMI4	302;308	0.779739	109.84	1	S	2	-0.03963	IY(-80.54)VIAAGT(-5.67)S(5.67)Y(-51.16)H(-19.39)AGLVGK
[truncated: 1,655 more rows]

## Sheet: psites Stk1
Phospho (HSTY) Probabilities	Proteins	Positions within proteins	Localization prob	Score	Number of Phospho (HSTY)	Amino acid	Phospho (HSTY) Score diffs	Position in peptide	Charge	Mass error [ppm]
[truncated: 3,298 more rows]

[truncated: 5 more sheets: Class I psites Stk1, psites Stp1, Class I psites Stp1, psites B. subtilis, Class I psites B.subtilis]
