# Supplementary material for: In-Depth Characterization of the Staphylococcus aureus Phosphoproteome Reveals New Targets of Stk1
Source: Mol Cell Proteomics. 2021 Jan 11;20:100034. doi: 10.1074/mcp.RA120.002232 (PMC7950182; doi:10.1074/mcp.RA120.002232)
Supplement: Supplemental Table S3 [file mmc4.xlsx]

## Sheet: Table of content
Table of content
Raw file	Sample
20190215_OR15_Ag1_Prust001_SA_2mg_Ctrl_1_IMAC_exp7.raw	Ctrl R1
20190215_OR15_Ag1_Prust001_SA_2mg_Ctrl_2_IMAC_exp7.raw	Ctrl R2
20190215_OR15_Ag1_Prust001_SA_2mg_Ctrl_3_IMAC_exp7.raw	Ctrl R3
20190215_OR15_Ag1_Prust001_SA_2mg_Ctrl_4_IMAC_exp7.raw	Ctrl R4
20190215_OR15_Ag1_Prust001_SA_2mg_Stk1_1_IMAC_exp7.raw	Stk1 mutant R1
20190215_OR15_Ag1_Prust001_SA_2mg_Stk1_2_IMAC_exp7.raw	Stk1 mutant R2
20190215_OR15_Ag1_Prust001_SA_2mg_Stk1_3_IMAC_exp7.raw	Stk1 mutant R3
20190215_OR15_Ag1_Prust001_SA_2mg_Stk1_4_IMAC_exp7.raw	Stk1 mutant R4
20190215_OR15_Ag1_Prust001_SA_2mg_Stp1_1_IMAC_exp7.raw	Stp1 mutant R1
20190215_OR15_Ag1_Prust001_SA_2mg_Stp1_2_IMAC_exp7.raw	Stp1 mutant R2
20190215_OR15_Ag1_Prust001_SA_2mg_Stp1_3_IMAC_exp7.raw	Stp1 mutant R3
20190215_OR15_Ag1_Prust001_SA_2mg_Stp1_4_IMAC_exp7.raw	Stp1 mutant R4
Sheet	Explanation
Ledgend	Column explamanation for phosphoproteome data
Phosphoproteome data	Phosphoproteome data before data processing
Stk1 targets over-rep Stp1-Ctrl	Identified Stk1 targets over-represented in the Stp1 mutant compared to Ctrl
Stk1 targets only ID in Stp1	Identified Stk1 targets only identified in the Stp1 mutant

## Sheet: Legend Phosphoproteome data
Column	Explanation
Protein	Uniprot ID
Amino acid	Phosphorylated amino acid
Positions within proteins	Position of phosphorylation within the protein
Number of Phospho HSTY	Different numbers of Phospho (HSTY) on peptides that this site is involved in.
Intensity Ctrl_X (column E-H)	Log 2 intensityof the SdrE mutant
Intensity Stk1_X (column I-L)	Log 2 intensityof the Stk1 mutant
Intensity Stp1_X (column M-P)	Log 2 intensityof the Stp1 mutant
Score	The Andromeda score of the best identified modified peptide containing this site
Delta score	The Andromeda delta score of the best identified modified peptide containing this site
Localization prob	Overall localization probability for the identified phosphosite
Sequence window	Sequence windoe (+- 15 amino acids) around the phosphosite
Reverse
Potential contaminant
Localization prob Ctrl_X (column W-Z	Localization probability for individual SdrE mutant replicates
Localization prob Stk1_X (column AA-AD)	Localization probability for individual Stk1 mutant replicates
Localization prob Stp1_X (column AE-AH)	Localization probability for individual Stp1 mutant replicates
Avg intensity Ctrl	Average intensity SdrE mutants
Avg intensity Stk1	Average intensity Stk1 mutant
Avg intensity Stp1	Average intensity Stp1 mutant
Number of NAs Ctrl	Number of missing values in SdrE mutant replicates
Number of NAs Stk1	Number of missing values in Stk1 mutant replicates
Number of NAs Stp1	Number of missing values in Stp1 mutant replicates
name	Concatenated Uniprot ID, amini acid and posiition with protein
anova p	ANOVA p-value
anova q	Adjusted ANOVA p-value according to Benjamini-Hochberg
log10(anova p)	log10 ANOVA p-value
log10(anova q)	log10 adjusted ANOVA p-value according to Benjamini-Hochberg
Tukey HSD p-value Stk1-Ctrl	Tukey's HSD p-value Stk1/SdrE
Tukey HSD p-value Stp1-Ctrl	Tukey's HSD p-value Stp1/SdrE
Tukey HSD p-value Stp1-Stk1	Tukey's HSD p-value Stp1/Stk1
Protein names	Protein name
Gene names	Gene name or gene locus
anovaq significant	"+" if phosphosite is significantly changing according to ANOVA
FC Stk1 Ctrl	Average intensity difference Stk1/SdrE
FC Stp1 Ctrl	Average intensity difference Stp1/SdrE
FC Stp1 Stk1	Average intensity difference Stp1/Stp1
pvalue Stk1 Ctrl	log10 Tukey's HSD p-value Stk1/SdrE
pvalue Stp1 Ctrl	log10 Tukey's HSD p-value Stp1/SdrE
pvalue Stp1 Stk1	log10 Tukey's HSD p-value Stp1/Stk1

## Sheet: Phosphoproteome data
Protein	Amino acid	Positions within proteins	Number of Phospho HSTY	Intensity Ctrl_1	Intensity Ctrl_2	Intensity Ctrl_3	Intensity Ctrl_4	Intensity Stk1_1	Intensity Stk1_2	Intensity Stk1_3	Intensity Stk1_4	Intensity Stp1_1	Intensity Stp1_2	Intensity Stp1_3	Intensity Stp1_4	Score	Delta score	Localization prob	Sequence window	Reverse	Potential contaminant	Localization prob Ctrl_1	Localization prob Ctrl_2	Localization prob Ctrl_3	Localization prob Ctrl_4	Localization prob Stk1_1	Localization prob Stk1_2	Localization prob Stk1_3	Localization prob Stk1_4	Localization prob Stp1_1	Localization prob Stp1_2	Localization prob Stp1_3	Localization prob Stp1_4	Avg intensity Ctrl	Avg intensity Stk1	Avg intensity Stp1	Number of NAs Ctrl	Number of NAs Stk1	Number of NAs Stp1	name	anova p	anova q	log10(anova p)	log10(anova q)	Tukey HSD p-value Stk1-Ctrl	Tukey HSD p-value Stp1-Ctrl	Tukey HSD p-value Stp1-Stk1	Protein names	Gene names
Q2FJN4	S	148;148	1	2.84855	2.21295	2.89158	NA	NA	-1.18098	NA	NA	0.0814594	2.30731	NA	NA	120.31	110.6	0.998751	VQASEINADGIGRDASTLAHKIKAAQYVRKN			0.996515	0.988141	0.998751	0.913834	NA	0.919069	NA	NA	0.990467	0.983555	NA	NA	2.65103	-1.18098	1.19438	1	3	2	Q2FJN4;S;148;148	0.0867863	0.147967	1.06155	0.829835	0.0806288	0.350838	0.254309	Alkyl hydroperoxide reductase C (EC 1.11.1.15) (Peroxiredoxin) (Thioredoxin peroxidase)	ahpC
Q2FES1	S	105;105;105	1	1.53086	1.52465	1.33726	0.78023	NA	-1.98036	-1.47969	-1.95514	-1.59975	NA	NA	NA	87.639	16.26	1	AGELRRTNPERLIENSIKGMLPSTRLGEKQG			1	1	1	1	NA	0	0	0	0	NA	NA	NA	1.29325	-1.80506	-1.59975	0	1	3	Q2FES1;S;105;105;105	0.00013027	0.00117938	3.88515	2.92835	0.00014159	0.00121494	0.853933	50S ribosomal protein L13	rplM
Q2FJM8	S	85;85;85	1;2	2.6443	2.81499	-1.10378	NA	-1.81661	NA	-1.25669	-0.948238	0.787442	-1.62726	-0.374575	2.53139	146.25	142.71	0.85486	LHFDVPCLFAKKAKPSTLTDGYYETSIHSFT			0.5287	0.513754	0.788566	0.454356	0.452629	0.488388	0.491615	0.459903	0.524451	0.45298	0.85486	0.712345	1.45184	-1.34051	0.329251	1	1	0	Q2FJM8;S;85;85;85	0.190307	0.273135	0.720545	0.563622	0.171731	0.669581	0.435372	Xanthine phosphoribosyltransferase (XPRTase) (EC 2.4.2.22)	xpt
Q2FJP6	T	62;62;62	1	0.150321	0.445856	0.400244	0.170519	-3.50281	NA	NA	-1.40313	NA	NA	NA	NA	95.502	89.467	0.983562	RRVTGTSAKYQRMLTTAIKRSRHMALLPYVK			0.774763	0.826927	0.803517	0.983562	0	NA	NA	0.772908	NA	NA	NA	NA	0.291735	-2.45297	NA	0	2	4	Q2FJP6;T;62;62;62	0.0136642	0.0361716	1.86441	1.44163	0.0136652	NA	NA	30S ribosomal protein S18	rpsR
Q2FJB5	S	165;165	1	1.63882	1.42129	0.929945	1.1694	-0.61729	NA	-1.26094	-2.43379	NA	-1.25807	-1.20925	-1.19656	178.84	117.49	0.999952	KNAQASKSNNTPTLDSLARDLTVIAKDGTLD			0.999952	0.999942	0.999943	0.999257	0.996076	NA	0	0	NA	0.996197	0	0.968565	1.28986	-1.43734	-1.22129	0	1	1	Q2FJB5;S;165;165	0.000401077	0.00258861	3.39677	2.58693	0.000691255	0.00113883	0.874869	ATP-dependent Clp protease ATP-binding subunit ClpC	clpC
Q2FGI5	S	325;325;325	1	0.712915	0.730254	0.585709	0.570012	-1.36879	-2.14011	-1.16009	-2.91733	NA	NA	NA	NA	76.1	70.618	1	IGEVTSGTQSPSSGKSIALAMIKRDEFEMGR			1	1	1	1	1	0	1	0	NA	NA	NA	NA	0.649723	-1.89658	NA	0	0	4	Q2FGI5;S;325;325;325	0.000728375	0.00398041	3.13765	2.40007	0.000728336	NA	NA	Aminomethyltransferase (EC 2.1.2.10) (Glycine cleavage system T protein)	gcvT
Q2FJ92	T	390;390;390	1	0.808449	0.786518	-0.214432	-0.0589301	-1.81968	-2.37654	NA	-2.36268	NA	NA	NA	NA	84.365	44.58	0.999373	FSIREGGRTVGSGVVTEIIK___________			0.97425	0.998475	0.992146	0.999373	0	0	0	0	0	0	0	0	0.330401	-2.1863	NA	0	1	4	Q2FJ92;T;390;390;390	0.000876773	0.00460603	3.05711	2.33667	0.000876773	NA	NA	Elongation factor Tu (EF-Tu)	tuf
Q2FEP3	T	63;79	1	NA	2.25837	2.17048	1.86679	NA	NA	-0.331856	NA	-0.0856792	NA	NA	0.359935	92.38	89.818	0.999671	TFAVYDGRKHVPVYVTEDMVGHKLGEFAPTR			NA	0.999671	0	0.998114	NA	0.529379	0	NA	0.846486	NA	NA	0.890743	2.09854	-0.331856	0.137128	1	3	2	Q2FEP3;T;63;79	0.00419985	0.0145867	2.37677	1.83604	0.0069942	0.00659022	0.389099	30S ribosomal protein S19	rpsS
Q2FGD8	S	76;76;76	1	2.50133	2.035	2.45179	2.02663	1.26575	-0.852558	-0.379252	-0.545169	-0.656499	NA	-0.952882	-3.76238	205.49	172.76	1	AQSNLIHSNKADRIKSQLMTANK________			1	1	1	1	1	0.999999	1	1	0	NA	0	0	2.25369	-0.127807	-1.79059	0	0	1	Q2FGD8;S;76;76;76	0.00288413	0.0110018	2.53998	1.95853	0.0296632	0.00249666	0.156006	30S ribosomal protein S20	rpsT
Q2FHZ1	S	358;358	1	1.19958	NA	1.5482	1.43131	NA	NA	-0.924271	NA	0.869562	1.05784	NA	NA	115.33	98.656	0.906514	RTINSLYKAGADVIHSKISNIHTSGHGSQGD			0.785561	NA	0.805434	0.906514	NA	NA	0.814241	NA	0	0.717064	NA	NA	1.39303	-0.924271	0.963703	1	3	2	Q2FHZ1;S;358;358	0.00272291	0.0105804	2.56497	1.9755	0.00243335	0.124909	0.00523822	Ribonuclease J 1 (RNase J1) (EC 3.1.-.-)	rnj1
Q2FES1	T	113;113;113	1	0.566555	0.622534	0.223656	-0.149726	-1.43788	NA	NA	-2.5481	NA	NA	NA	NA	68.536	58.012	0.839702	PERLIENSIKGMLPSTRLGEKQGKKLFVYGG			0.839702	0	0.832298	0.832107	0	NA	NA	0	0	NA	NA	0.5	0.315755	-1.99299	NA	0	2	4	Q2FES1;T;113;113;113	0.00594157	0.0188961	2.2261	1.72363	0.00594278	NA	NA	50S ribosomal protein L13	rplM
A0A0H2XIW4	S	150;131	1	NA	0.42017	1.16796	-0.0573108	NA	-1.79565	NA	NA	2.09509	2.36664	NA	-3.67799	72.789	58.727	0.999998	HMSFVIGEDNVAFIKSRVATLKKSILFEKMK			NA	0.775343	0	0	NA	0	NA	NA	0.999998	0	NA	0	0.510274	-1.79565	0.261249	1	3	1	A0A0H2XIW4;S;150;131	0.726441	0.780155	0.1388	0.107819	0.715363	0.991534	0.762607	Probable malate:quinone oxidoreductase (EC 1.1.5.4) (MQO) (Malate dehydrogenase [quinone])	mqo
Q2FJA2	T	144;144;144	1	NA	2.75601	1.08748	2.39597	-0.118587	NA	-0.299096	NA	NA	NA	NA	NA	86.344	62.991	0.990481	RVLGPKGLMPNPKTGTVTMDVKKAVEEIKAG			NA	0.671213	0.635345	0.990481	0	NA	0	NA	NA	NA	NA	NA	2.07982	-0.208842	NA	1	2	4	Q2FJA2;T;144;144;144	0.0400925	0.0810333	1.39694	1.09134	0.0400925	NA	NA	50S ribosomal protein L1	rplA
Q2FFV5	H	444;444;444	1	2.35894	NA	-1.18004	2.78162	-1.09875	-0.374847	NA	-1.39363	3.01494	-0.429073	NA	0.363548	67.334	57.09	0.961564	GWTGGKYGVGRRISLHYTRQMVNQAISGKLK			0.823323	0	0.955806	0.946318	0.949418	0.961564	NA	0	0.957222	0.912591	NA	0.851017	1.32017	-0.955742	0.983138	1	1	1	Q2FFV5;H;444;444;444	0.269625	0.354626	0.56924	0.45023	0.287058	0.966653	0.384841	Phosphoenolpyruvate carboxykinase (ATP) (PCK) (PEP carboxykinase) (PEPCK) (EC 4.1.1.49)	pckA
Q2FJB5	T	246;246	1	1.20055	1.18003	0.667573	1.12253	-0.948999	NA	-1.03163	-1.57375	NA	NA	NA	NA	137.46	130.18	0.999679	PETLKDKRVMSLDMGTVVAGTKYRGEFEERL			0.996824	0.997652	0.999679	0.996639	0.959731	0	0	0	NA	0	0	NA	1.04267	-1.1848	NA	0	1	4	Q2FJB5;T;246;246	0.000167054	0.00140907	3.77714	2.85107	0.000167055	NA	NA	ATP-dependent Clp protease ATP-binding subunit ClpC	clpC
A0A0H2XHE6	T	207;207	1	2.65093	0.320086	2.57921	-0.245584	-0.793927	-1.09986	-0.719794	NA	-0.987668	NA	NA	NA	155.02	121.79	0.962599	GAQAISQVRLFNLHPTGSMTKDERLNALMGT			0.887381	0.862645	0.792434	0.833949	0.962599	0.784815	0	NA	0.544938	NA	0.44791	0.332708	1.32616	-0.871194	-0.987668	0	1	3	A0A0H2XHE6;T;207;207	0.107457	0.174032	0.968767	0.75937	0.1226	0.272559	0.99594	Succinate dehydrogenase, iron-sulfur protein	sdhB
Q2FE11	T	46;96	1	-0.34862	-0.204842	-0.394702	NA	-2.47344	NA	NA	NA	NA	-0.211182	-2.6736	NA	48.981	39.968	0.999727	DIEQREGFESKLTFGTAGIRGKFGLGEGRLN			0.999727	0.99849	0	NA	0	NA	NA	NA	NA	0	0	NA	-0.316055	-2.47344	-1.44239	1	3	2	Q2FE11;T;46;96	0.28771	0.374065	0.541045	0.427053	0.295321	0.519057	0.710754	Phosphoglucomutase (PGM) (EC 5.4.2.2) (Alpha-phosphoglucomutase) (Glucose phosphomutase)	pgcA
A0A0E1VNJ7	T	156;160	1	2.58459	2.70532	2.5268	2.34105	0.512178	0.244252	0.762937	0.126007	-2.04229	-1.45099	-1.36265	-1.759	151.98	149.44	0.999996	TEAIRSDIKKNVEYFTEMPVRKLEVNVRDQK			0.999996	0.999996	0.99991	0.99961	0.999925	0.973635	0.999939	0.999859	0.997761	0.998942	0.998945	0.997546	2.53944	0.411343	-1.65373	0	0	0	A0A0E1VNJ7;T;156;160	1.0262e-08	1.46153e-06	7.98877	5.83519	2.64652e-06	5.68866e-09	3.41193e-06	Uncharacterized protein	HMPREF0776_0237
Q2FJ92	H	79;79;79	1	4.10611	4.13142	3.89348	4.44119	0.709194	1.57027	3.28701	2.56429	4.19757	4.35371	1.03572	4.12903	122.01	107.59	0.998807	NTSHIEYQTDKRHYAHVDCPGHADYVKNMIT			0.933827	0.996516	0.983796	0.928749	0.87571	0.932917	0.992962	0.952817	0.989222	0.980808	0.863497	0.998807	4.14305	2.03269	3.42901	0	0	0	Q2FJ92;H;79;79;79	0.0724315	0.12733	1.14007	0.895071	0.0648972	0.660797	0.244572	Elongation factor Tu (EF-Tu)	tuf
Q2FEQ4	Y	164;164;164	1	-1.20598	-1.28486	-1.38357	-0.474271	-3.14677	NA	NA	NA	0.356611	0.269974	-0.0873482	0.04514	70.816	54.935	0.999988	RSVRPPEPYKGKGIRYQGEYVRRKEGKTGK_			0	0	0	0.999549	0	0	NA	NA	0.999988	0.998795	0.99535	0.969783	-1.08717	-3.14677	0.146094	0	3	0	Q2FEQ4;Y;164;164;164	0.000259568	0.00192095	3.58575	2.71648	0.0032265	0.00425601	0.000257107	50S ribosomal protein L6	rplF
Q2FJA1	S	110;110;110	1	1.52254	1.67384	1.32676	1.29677	NA	-0.476677	-0.675141	-0.634862	NA	NA	-2.17461	NA	147.12	126.53	1	VISGFAKDHEALEIKSGVMEGNVITAEEVKT			1	0.999999	0.999995	1	NA	0	0	1	NA	NA	0	NA	1.45498	-0.59556	-2.17461	0	1	3	Q2FJA1;S;110;110;110	6.30407e-06	0.000132261	5.20038	3.87857	2.54465e-05	1.18867e-05	0.000672033	50S ribosomal protein L10	rplJ
A0A0H2XFP3	S	35;35;35;35	1	2.46712	2.51625	2.296	2.1897	0.867648	0.164988	0.560838	-0.263177	NA	-2.09996	NA	NA	123.01	114.59	1	QIDQIIDEAKAYHFKSVCVNPTHVKYAAERL;QIDQIIDEAKAYNFKSVCVNPTHVKYAAERL			1	1	1	1	0.999988	0.999994	0.999979	0.999997	NA	0	NA	NA	2.36726	0.332574	-2.09996	0	0	3	A0A0H2XFP3;S;35;35;35;35	6.50349e-05	0.000729896	4.18685	3.13674	0.000523722	8.23535e-05	0.00234644	Deoxyribose-phosphate aldolase (DERA) (EC 4.1.2.4) (2-deoxy-D-ribose 5-phosphate aldolase) (Phosphodeoxyriboaldolase) (Deoxyriboaldolase)	deoC
A0A0E1VNJ7	T	98;102	1	2.46192	2.61013	NA	1.76963	0.543937	0.264165	0.297732	0.0155585	-0.333485	NA	0.0950305	0.178063	68.657	61.427	0.999999	HVYVSRKAVEKTAFDTVAKYDQVRQPNVVAK			0.999999	0.999997	0.999997	0.999991	0.999888	0.999913	0.999991	0.999988	0.999983	0.999989	0.999785	0.999913	2.28056	0.280348	-0.0201304	1	0	1	A0A0E1VNJ7;T;98;102	7.74108e-05	0.000822112	4.1112	3.08507	0.000179785	0.000112256	0.464029	Uncharacterized protein	HMPREF0776_0237
Q2FJA0	T	78;78;78	1	1.42332	1.35135	1.31648	0.913053	-0.28513	-1.16873	-0.330828	-1.16352	NA	NA	NA	NA	57.859	12.179	1	AGSSKIKVVKAVKEATGLGLKDAKELVDGAP			1	1	1	1	0	0	0	0	NA	NA	NA	NA	1.25105	-0.737052	NA	0	0	4	Q2FJA0;T;78;78;78	0.000342868	0.00231649	3.46487	2.63517	0.000342822	NA	NA	50S ribosomal protein L7/L12	rplL
A0A0H2XG53	T	55;72	1	1.46573	1.53298	1.44078	0.414089	NA	-0.636676	-0.850135	-0.808546	1.27459	2.34521	1.86505	2.4922	177.21	162.39	0.97258	ATSKVASKTSAAISNTASDVKEYVGDKKQDF			0.829396	0.962766	0.957686	0.956941	NA	0	0	0.97258	0.941676	0.90173	0.971196	0.964953	1.21339	-0.765119	1.99426	0	1	0	A0A0H2XG53;T;55;72	0.000188793	0.00153521	3.72402	2.81383	0.0014999	0.107522	0.000157364	Uncharacterized protein	SAUSA300_0668
A0A0H2XGV4	T	12;12	1	NA	3.06331	NA	2.3373	0.73511	NA	NA	NA	NA	3.77243	4.02891	4.03368	188.38	184.48	0.853292	____MSDFNHTDHSTTNHSQTPRYRRPKFPW			0.3139	0.729188	0	0.599142	0.853292	0.388773	NA	0.319875	0	0.796366	0.666941	0.735056	2.70031	0.73511	3.94501	2	3	1	A0A0H2XGV4;T;12;12	0.00716084	0.0219761	2.14504	1.65805	0.0309909	0.0477416	0.00661229	Putative serine protease HtrA	SAUSA300_1674
A0A0H2XHJ3	S	106;106	1	0.648702	0.693977	0.620887	0.53562	NA	-1.31385	-0.843503	-1.82471	NA	NA	-2.4176	NA	69.825	59.518	1	YQNRGYASELIDFAKSFNMPIKAIGRNDSKD			1	1	1	1	NA	1	1	0	NA	NA	0	NA	0.624797	-1.32735	-2.4176	0	1	3	A0A0H2XHJ3;S;106;106	0.00040291	0.00258861	3.39479	2.58693	0.00107677	0.000802552	0.065822	Uncharacterized N-acetyltransferase SAUSA300_1070 (EC 2.3.1.-)	SAUSA300_1070
A0A0H2XI23	S	138;138	1	NA	-0.230006	2.67124	2.39394	-0.2208	NA	-0.442255	NA	-0.516358	-0.164084	NA	NA	101.38	88.392	0.790209	GYQIQHLVELVKEGVSTSEIVKKLNHLRENI			NA	0	0.564197	0.558189	0.790209	NA	0	0.719447	0.483816	0	NA	NA	1.61173	-0.331527	-0.340221	1	2	2	A0A0H2XI23;S;138;138	0.19799	0.281835	0.703356	0.550005	0.262088	0.259815	0.999968	DegV family protein	SAUSA300_1318
A0A0H2XH01	S	397;397	1	-1.05245	-0.865075	-0.936417	NA	-3.1161	-2.64949	NA	NA	-1.68029	-2.00111	NA	-1.90287	82.171	76.861	0.99899	SMTPAERNNPDTLNVSRKKRIAKGSGRSLQE			0	0.79559	0.99899	NA	0	0.992712	NA	NA	0	0	NA	0	-0.951314	-2.88279	-1.86142	1	2	1	A0A0H2XH01;S;397;397	0.000291272	0.00205483	3.5357	2.68722	0.00024091	0.00475395	0.00467567	Signal recognition particle protein (Fifty-four homolog)	ffh
Q2FGZ4	S	76;76;92	1	3.29851	2.96062	2.99958	1.06086	1.53188	-0.224029	NA	NA	2.3953	2.25535	NA	NA	165.78	152.8	0.995094	KLKKELEELRLRVATSRPQDNKSFSSNNTTT			0.973917	0.952273	0.960968	0.995094	0.5	0.955072	NA	NA	0.967072	0.994571	NA	NA	2.57989	0.653926	2.32533	0	2	2	Q2FGZ4;S;76;76;92	0.156281	0.233476	0.806094	0.631758	0.146977	0.951043	0.284846	Cell cycle protein GpsB (Guiding PBP1-shuttling protein)	gpsB
A0A0E1VNV1	S	168;138	1	-1.34171	-1.63295	NA	-0.637104	NA	NA	NA	-3.12765	-1.11654	-2.032	NA	-2.40221	88.087	76.027	0.808773	YVQYDDIMFFESSTKSHRLIAHLDNRQIEFY			0.808773	0	0.561944	0.552005	NA	0.543634	NA	0	0	0	0.554807	0	-1.20392	-3.12765	-1.85025	1	3	1	A0A0E1VNV1;S;168;138	0.10997	0.177047	0.958725	0.75191	0.099562	0.449474	0.260726	Accessory protein regulator protein A	agrA HMPREF0776_0188
Q2FI19	T	5;5	1	0.53722	0.383333	0.838895	0.0165279	-1.27865	0.188335	-3.08626	NA	0.701656	1.6199	NA	NA	140.45	133.26	0.997596	___________MSHDTNTIDSRTHEGELNKL			0.990908	0.996762	0.997596	0.985823	0.848261	0.981455	0	NA	0.952825	0.971026	NA	NA	0.443994	-1.39219	1.16078	0	1	2	Q2FI19;T;5;5	0.0631702	0.11438	1.19949	0.941649	0.119882	0.706938	0.0732748	Probable quinol oxidase subunit 3 (EC 1.10.3.-) (Quinol oxidase polypeptide III)	qoxC
A0A0H2XHD5	T	265;265	1	0.303371	0.469107	NA	0.321909	-1.06417	-2.02451	-1.31212	NA	NA	NA	NA	NA	159.31	152.43	0.987044	ARDRAVAGEGPTLIETMTYRYGPHTMAGDDP			0.97321	0.987044	NA	0.981368	0.624413	0	0	0	NA	NA	NA	NA	0.364795	-1.46693	NA	1	1	4	A0A0H2XHD5;T;265;265	0.00331998	0.0122843	2.47886	1.91065	0.00332143	NA	NA	Pyruvate dehydrogenase E1 component, alpha subunit (EC 1.2.4.1)	pdhA
A0A0H2XHZ5	Y	126;126	1	-0.483347	-0.16314	-0.0506123	-1.35531	NA	-2.34434	NA	NA	0.279381	0.605217	NA	NA	70.919	59.85	0.970507	SPFEENVATTKKVVEYAHEKGVSVEAELGTV			0.805595	0.970507	0.911011	0.852954	NA	0	NA	NA	0.570506	0.964746	NA	NA	-0.513103	-2.34434	0.442299	0	3	2	A0A0H2XHZ5;Y;126;126	0.0306835	0.0660353	1.51309	1.18022	0.074292	0.204189	0.0264882	Fructose bisphosphate aldolase (EC 4.1.2.13)	fba
Q2FG57	T	29;29	1	-0.225378	0.12807	-0.240907	0.877832	-1.34041	-2.36064	-1.6775	-1.35042	-1.91146	-2.17448	-2.02874	-1.54532	125.7	115.67	0.984797	VKRTASGQLKRSRAFTSHLFANKSTKQKRQL			0.984797	0.947282	0.951109	0.951847	0.950847	0.333	0	0	0.461469	0	0	0.768623	0.134904	-1.68224	-1.915	0	0	0	Q2FG57;T;29;29	0.00017528	0.00146031	3.75627	2.83555	0.000625313	0.000256427	0.740385	50S ribosomal protein L35	rpmI
A0A0H2XJL5	T	132;132	1	0.587514	0.573879	NA	NA	-1.36248	-1.46994	-0.933749	-1.16692	NA	NA	NA	NA	81.697	75.048	0.988638	NSVHYEEVPEVEFKRTYVCEDMSKCICLYNA			0.988638	0.964158	NA	NA	0	0	0	0	0	0	0	0	0.580697	-1.23327	NA	2	0	4	A0A0H2XJL5;T;132;132	0.000510024	0.00307701	3.29241	2.51187	0.000512657	NA	NA	Uncharacterized protein	SAUSA300_0173
A0A0H2XHD5	T	267;267	1	0.457565	0.52577	0.0672316	0.0153742	-1.22356	-1.44294	-1.54332	-1.92315	NA	NA	NA	NA	186.85	178.88	0.995067	DRAVAGEGPTLIETMTYRYGPHTMAGDDPTR			0.968362	0.995067	0.986896	0.986903	0	0	0	0	NA	NA	NA	NA	0.266485	-1.53324	NA	0	0	4	A0A0H2XHD5;T;267;267	9.49845e-05	0.000944974	4.02235	3.02458	9.49199e-05	NA	NA	Pyruvate dehydrogenase E1 component, alpha subunit (EC 1.2.4.1)	pdhA
A0A0H2XFW2	T	130;136	1	-0.551589	-0.603017	-0.836684	0.27969	-1.95674	NA	-2.45952	NA	-2.70938	0.964049	0.780313	1.01425	105.1	98.998	1	KFVLGSVSHKVAKRATIPVLIVK________			1	1	1	1	0	NA	0	NA	0	1	1	1	-0.4279	-2.20813	0.0123086	0	2	0	A0A0H2XFW2;T;130;136	0.180178	0.260817	0.744298	0.583664	0.28502	0.872502	0.166147	Uncharacterized protein	SAUSA300_1652
Q2FEP5	T	150;150	1	1.35689	1.22911	0.829672	1.03016	-0.158891	NA	-0.60518	-1.1881	NA	NA	NA	NA	72.2	60.479	0.999969	QAITRAMKLGAKGIKTQVSGRLGGADIARAE			0.999969	0.999953	0.99995	0	0	NA	0	0	NA	NA	NA	NA	1.11146	-0.650723	NA	0	1	4	Q2FEP5;T;150;150	0.00159555	0.00717467	2.79709	2.1442	0.00159555	NA	NA	30S ribosomal protein S3	rpsC
Q2FEQ5	T	52;52;52	1	0.797328	-1.04053	0.543823	NA	-1.65503	NA	NA	NA	NA	-2.45804	-1.90319	-1.20776	71.159	58.627	0.999997	NKHIYAQIIDDNKGVTLAQASSKDSDIATTA			0.999997	0	0.999126	NA	0	0	0	NA	0	0	0	0	0.100208	-1.65503	-1.85633	1	3	1	Q2FEQ5;T;52;52;52	0.0940595	0.157792	1.0266	0.801914	0.272604	0.0935565	0.976231	50S ribosomal protein L18	rplR
Q2FJ92	T	303;303;303	1	NA	0.689313	0.201738	-0.355463	NA	NA	-1.56358	NA	NA	NA	-1.99591	-2.82838	89.358	82.917	0.847317	QRGQVLAAPGSITPHTEFKAEVYVLSKDEGG			0	0.847317	0.830597	0	0.838525	0	0	0	0	NA	0	0	0.178529	-1.56358	-2.41215	1	3	2	Q2FJ92;T;303;303;303	0.029463	0.0638639	1.53072	1.19474	0.135452	0.0279338	0.498475	Elongation factor Tu (EF-Tu)	tuf
A8Z349	T	34;34;38	1	0.0827299	-0.0306967	-0.524607	-0.488931	-1.713	NA	-2.24869	NA	-2.42264	-2.40678	-1.84832	-2.18221	97.551	83.782	0.999996	KSSKEELFNLRFQLATGQLEETARIRTVRKT			0.999855	0.999994	0.988444	0.999996	0	NA	0	NA	0	0	0	0	-0.240376	-1.98084	-2.21499	0	2	0	A8Z349;T;34;34;38	8.83179e-05	0.000908604	4.05395	3.04163	0.000768115	9.64052e-05	0.66464	50S ribosomal protein L29	rpmC USA300HOU_2233
Q2FJ92	T	65;65;65	1	3.40267	3.98596	3.84771	3.6734	2.15762	1.75766	2.38871	1.70027	-0.698888	NA	-0.827778	-0.830763	236.78	217.11	0.996944	IDNAPEEKERGITINTSHIEYQTDKRHYAHV			0.984764	0.996944	0.883346	0.989415	0.871687	0.821122	0.792075	0.896792	0	0	0.679361	0.92622	3.72743	2.00106	-0.785809	0	0	1	Q2FJ92;T;65;65;65	4.77319e-08	4.05124e-06	7.32119	5.39241	3.18686e-05	2.72491e-08	1.54437e-06	Elongation factor Tu (EF-Tu)	tuf
Q2FIG2	S	5;5	1	1.32099	1.66911	1.28405	0.894348	-0.647965	0.480986	-1.06585	-0.452022	-0.996346	-1.31	-1.07788	-0.92751	162.93	143.47	1	___________MADESKFEQAKGNVKETVGN			1	1	1	1	1	1	1	1	0	0	0	0	1.29212	-0.421213	-1.07793	0	0	0	Q2FIG2;S;5;5	7.77117e-05	0.000822112	4.10951	3.08507	0.000838442	7.26524e-05	0.132624	UPF0337 protein SAUSA300_0816	SAUSA300_0816
A0A0H2XIF7	H	141;159	1	3.53159	NA	3.37054	3.26926	1.68056	NA	NA	NA	4.34005	4.5425	4.33906	4.22105	100.88	88.665	0.890227	EAIDTIVMSKDKQNIHSIPVRNEMYQGQTPQ			0.5	NA	0.5	0.5	0.546023	NA	0	NA	0.5	0.890227	0.811998	0.771948	3.39046	1.68056	4.36066	1	3	0	A0A0H2XIF7;H;141;159	2.44247e-05	0.000355324	4.61217	3.44938	0.000240225	0.000501609	2.30537e-05	Ribitol-5-phosphate cytidylyltransferase (EC 2.7.7.40)	tarI
A0A0H2XKG5	H	46;46	1	7.67811	7.45866	7.60498	7.55417	7.47184	7.90964	1.2219	6.87077	7.83483	8.45101	7.91291	8.46873	146.71	126.5	0.999976	EYEYVLKSYHIAYEAHKGQFRKNGLPYIMHP			0.999555	0.999953	0.99801	0.999834	0.995463	0.997182	0.999834	0.999976	0.999893	0.999955	0.990491	0.997464	7.57398	5.86854	8.16687	0	0	0	A0A0H2XKG5;H;46;46	0.232102	0.317256	0.634321	0.49859	0.416073	0.890589	0.227261	GTP pyrophosphokinase (EC 2.7.6.5)	SAUSA300_1590
Q2FFJ6	T	255;255;255	1	NA	1.13718	1.08699	0.885482	-0.391007	-0.898035	-0.773756	-0.591079	-1.81654	-1.59888	NA	NA	90.754	83.384	0.996166	EIGQETRRFDESTGKTILMRVKEGSDDYRYF			NA	0	0.996166	0.995647	0	0	0	0	0	0	NA	NA	1.03655	-0.663469	-1.70771	1	0	2	Q2FFJ6;T;255;255;255	8.59386e-06	0.000160972	5.06581	3.79325	4.96883e-05	8.14722e-06	0.00152276	Aspartyl/glutamyl-tRNA(Asn/Gln) amidotransferase subunit B (Asp/Glu-ADT subunit B) (EC 6.3.5.-)	gatB
A0A0H2XGT2	S	15;15	1	-0.116415	NA	0.23343	-0.112257	-1.54399	NA	NA	-1.84839	NA	NA	NA	NA	88.496	68.709	0.762173	_MEERLNRVKQQLQQSSYKLTPQREATVRVL			0.70753	NA	0.639349	0.762173	0	NA	NA	0	0	NA	NA	0	0.00158636	-1.69619	NA	1	2	4	A0A0H2XGT2;S;15;15	0.00285829	0.0109494	2.54389	1.96061	0.00285829	NA	NA	Transcriptional regulator, Fur family	SAUSA300_1448
Q2FEP3	T	77;93	1	3.06367	3.06231	2.77853	2.48958	1.74946	0.98319	NA	0.771962	-2.24158	NA	NA	NA	135.02	125.62	1	VTEDMVGHKLGEFAPTRTFKGHVADDKKTRR			1	1	1	1	1	0.832529	1	0.847691	0	NA	NA	NA	2.84852	1.1682	-2.24158	0	1	3	Q2FEP3;T;77;93	0.000210689	0.00165661	3.67636	2.78078	0.00553451	0.000187457	0.00146786	30S ribosomal protein S19	rpsS
Q2FIE9	T	108;108;126	1	-0.407281	0.477977	0.0286022	1.91137	0.0251005	-2.45368	NA	-1.08334	NA	NA	-0.108643	-0.508969	128.68	91.495	1	VAESVELMNLKHVVITAVARDDLRDAGSNVY			0.988997	0.999998	0.999955	1	0.999935	0	NA	0	1	0	0.998129	0.997424	0.502668	-1.17064	-0.308806	0	1	2	Q2FIE9;T;108;108;126	0.178447	0.259038	0.748492	0.586636	0.158524	0.647682	0.643732	Lipoyl synthase (EC 2.8.1.8) (Lip-syn) (LS) (Lipoate synthase) (Lipoic acid synthase) (Sulfur insertion protein LipA)	lipA
Q2FGE3	S	393;393;401	1	2.22982	2.29111	1.79193	2.66235	0.57334	0.3214	0.889748	0.519176	NA	NA	-1.24593	NA	273.6	265.6	0.999994	MNTLIERNTTIPTSKSQIYSTAVDNQPSVDV			0.999994	0.999994	0.99978	0.999991	0.999252	0.999855	0.999985	0.999056	NA	NA	0	0	2.2438	0.575916	-1.24593	0	0	3	Q2FGE3;S;393;393;401	8.68447e-05	0.000896845	4.06126	3.04728	0.000572137	0.000118933	0.00404379	Chaperone protein DnaK (HSP70) (Heat shock 70 kDa protein) (Heat shock protein 70)	dnaK
A0A0H2XHR8	T	121;121	1	1.78959	2.2815	0.652241	2.40428	0.685817	-0.494624	-0.519605	0.789152	-3.01911	NA	NA	NA	104.24	88.354	0.999936	HGPQILIDTDDLKGRTLTAVLNVRKDLSNAG			0.999936	0.999924	0.999913	0.999794	0.997984	0.99895	0	0.999084	0	0	0	NA	1.7819	0.115185	-3.01911	0	0	3	A0A0H2XHR8;T;121;121	0.00342005	0.0125695	2.46597	1.90068	0.0480608	0.00319008	0.0238602	Uncharacterized protein	SAUSA300_1856
Q2FH99	T	155;155	1	1.90934	1.41076	1.58703	1.9803	0.89417	1.03323	-1.75944	NA	3.57572	3.99735	NA	-1.36471	70.525	58.931	1	KLFVSLNRAVKRDPRTNMRDAQNNWDFWTGL			1	1	1	1	1	1	0	NA	1	1	0	0	1.72186	0.0559862	2.06946	0	1	1	Q2FH99;T;155;155	0.388214	0.476452	0.410929	0.321981	0.487503	0.96594	0.408954	Catalase (EC 1.11.1.6)	katA
Q2FGI5	T	285;285;285	1	-0.605361	-0.279205	NA	-1.00553	NA	-2.5034	NA	-2.07763	-2.34109	-2.42126	-2.31038	-2.07075	78.401	44.015	1	KSVLKDQKENGAPRRTVGLELLEKGIARTGY			1	1	NA	1	NA	0	NA	0	0	0	0	0	-0.630033	-2.29051	-2.28587	1	2	0	Q2FGI5;T;285;285;285	0.00036678	0.0024179	3.43559	2.61656	0.00116442	0.000447061	0.999776	Aminomethyltransferase (EC 2.1.2.10) (Glycine cleavage system T protein)	gcvT
Q2FGE1	S	62;62;62	1	NA	NA	NA	5.25879	NA	3.93193	NA	3.26728	NA	5.8001	5.33579	5.91842	208.82	194.86	0.881685	KQLEDLNYIEKTHSSSGRSPSQLGFRYYVNR			NA	NA	0.835451	0.881685	0	0	NA	0.69897	0.463421	0	0.839345	0	5.25879	3.59961	5.68477	3	2	1	Q2FGE1;S;62;62;62	0.0189956	0.0464793	1.72135	1.33274	0.0699202	0.627324	0.0173977	Heat-inducible transcription repressor HrcA	hrcA
A0A0H2XEY2	T	165;158	1	0.700573	0.576768	0.488701	-0.342094	NA	-1.18047	NA	-1.41215	NA	NA	NA	0.738066	75.509	58.954	0.857803	LPSKDHPDYADLEKETHLVISNRYKTDASFW			0.592124	0.83229	0.857803	0.80796	NA	0	0	0	NA	0	0	0.570748	0.355987	-1.29631	0.738066	0	2	3	A0A0H2XEY2;T;165;158	0.0189078	0.0463061	1.72336	1.33436	0.0223583	0.713535	0.0354276	Uncharacterized protein	SAUSA300_1909
A0A0H2XDY2	S	220;223	1	2.94433	2.26659	3.0765	2.52089	0.439458	1.39563	2.34269	0.0701149	3.27826	3.81429	0.972731	NA	143.24	102.51	0.98629	ADKMGIKIKVETNGSSGIKNHLTEQDIENAT			0.857859	0.536304	0.97153	0.885516	0.584507	0.823941	0.646481	0.499985	0.566049	0.98629	0.865258	0.46188	2.70208	1.06197	2.68843	0	0	1	A0A0H2XDY2;S;220;223	0.0874325	0.148975	1.05833	0.826886	0.112558	0.999826	0.147804	Fructose specific permease	fruA
Q2FJB8	Y	67;67	1;2	4.47431	NA	0.0412135	1.28489	-1.23098	0.65355	1.52367	NA	2.27134	-0.833952	NA	6.39924	69.672	54.992	1	NEHGYEIESKRGGGGYIRITKIENKDATGYI			1	0.718725	1	0	0	1	0	NA	1	0	0	1	1.93347	0.315414	2.61221	1	1	1	Q2FJB8;Y;67;67	0.571566	0.644673	0.242934	0.19066	0.738966	0.945961	0.559585	Transcriptional regulator CtsR	ctsR
A0A0H2XHD5	T	285;285	1	-0.787926	-0.344449	2.59361	2.29354	-0.585135	-0.514304	-0.842888	-0.766185	-1.79549	NA	-2.0359	-1.85631	160.78	143.04	0.983565	YGPHTMAGDDPTRYRTSDEDAEWEKKDPLVR			0	0.937073	0.965516	0.5	0	0.983565	0.499986	0.499232	0.615028	0.49999	0.645105	0	0.938694	-0.677128	-1.8959	0	0	1	A0A0H2XHD5;T;285;285	0.0246205	0.0558174	1.6087	1.25323	0.147156	0.0213983	0.349593	Pyruvate dehydrogenase E1 component, alpha subunit (EC 1.2.4.1)	pdhA
Q2FER4	T	81;81;81	1	0.264187	0.729389	0.809876	0.530245	NA	-0.879723	NA	-1.16894	NA	NA	NA	NA	95.666	89.771	0.999738	ASETASKSAMEHGLKTVEVTVKGPGPGRESA			0.999738	0.998593	0.979221	0.892575	0.999548	0	0.998504	0	NA	NA	NA	NA	0.583424	-1.02433	NA	0	2	4	Q2FER4;T;81;81;81	0.00136797	0.00636197	2.86393	2.19641	0.00136986	NA	NA	30S ribosomal protein S11	rpsK
A0A0E1VK40	T	10;13;13;10;10;10	1	0.661572	0.49547	0.0579529	-0.0436197	-1.19639	NA	-0.905254	-1.83948	NA	NA	NA	NA	99.481	89.527	0.999978	______MRVNVTLACTECGDRNYITTKNKRN			0.999978	0	0	0	0	NA	0	0	NA	NA	NA	NA	0.292844	-1.31371	NA	0	1	4	A0A0E1VK40;T;10;13;13;10;10;10	0.00332437	0.0122843	2.47829	1.91065	0.00332437	NA	NA	50S ribosomal protein L33	rpmG HMPREF0776_2350
A0A0H2XHZ5	S	240;240	1	1.881	1.9554	1.2558	1.04215	0.518953	-0.0947774	-0.108405	-0.595451	-2.45677	-2.0666	-1.88142	-2.37217	171.26	153.79	1	FGTAKINVNTENQIASAKAVRDVLNNDKEVY			1	1	0.999998	1	0.999344	0.999799	0.999981	0.999761	0	0	0	0	1.53359	-0.0699202	-2.19424	0	0	0	A0A0H2XHZ5;S;240;240	1.33671e-06	4.24853e-05	5.87396	4.37176	0.000833526	9.80989e-07	0.000101386	Fructose bisphosphate aldolase (EC 4.1.2.13)	fba
A0A0H2XHZ5	T	227;227	1	-0.207516	-0.217716	-0.308246	-0.72257	NA	-1.78293	NA	-2.14081	NA	NA	NA	NA	61.78	52.766	1	TGIPTKDIQKAIPFGTAKINVNTENQIASAK			1	1	1	1	NA	0	NA	0	NA	NA	NA	NA	-0.364012	-1.96187	NA	0	2	4	A0A0H2XHZ5;T;227;227	0.00168468	0.00742789	2.77348	2.12913	0.00168645	NA	NA	Fructose bisphosphate aldolase (EC 4.1.2.13)	fba
Q2FG20	S	517;517;517	1	-0.411877	0.118409	0.244379	-0.655927	NA	-1.76462	NA	NA	-0.445028	0.53733	NA	NA	83.438	65.175	0.999998	AEKLIQYGNRYRKDYSNVDKSLNEAERLFKN			0.999973	0.999998	0.998885	0.99519	NA	0	NA	NA	0.995767	0	NA	NA	-0.176254	-1.76462	0.046151	0	3	2	Q2FG20;S;517;517;517	0.0885875	0.150566	1.05263	0.822274	0.101374	0.872748	0.0908261	Septation ring formation regulator EzrA	ezrA
A0A0H2XHE6	S	197;197	1	0.608173	0.259443	0.0290339	-0.492345	-0.927918	-1.76155	-1.67447	-1.56133	NA	NA	NA	NA	130.56	116.84	1	PNVTENNKFVGAQAISQVRLFNLHPTGSMTK			1	1	1	1	1	0	0	0	NA	NA	NA	NA	0.101076	-1.48132	NA	0	0	4	A0A0H2XHE6;S;197;197	0.00182275	0.00789566	2.73927	2.10261	0.00182271	NA	NA	Succinate dehydrogenase, iron-sulfur protein	sdhB
Q2FG20	T	172;172;172	1	-1.19264	-1.16477	NA	-1.09247	-2.88308	NA	-2.56482	NA	NA	NA	NA	NA	69.747	64.452	0.999961	LANRHQFGEAASLLETEIEKFEPRLEQYEVL			0.999961	0.997343	0	0.999771	0	0	0	NA	0	0	0	0	-1.14996	-2.72395	NA	1	2	4	Q2FG20;T;172;172;172	0.00107263	0.00528725	2.96955	2.27677	0.00107258	NA	NA	Septation ring formation regulator EzrA	ezrA
A0A0H2XK72	S	144;144	1	-0.559927	0.135818	NA	0.4935	-2.05169	-2.59358	-0.0705737	-1.48176	-1.68433	-1.69479	NA	-3.57365	69.672	55.979	0.999937	PNVGKSTLINKLAKRSIAQTGNKPGVTKQQQ			0.998509	0.998901	NA	0.999937	0.99988	0	0.999913	0	0	0	NA	0	0.0231304	-1.5494	-2.31759	1	0	1	A0A0H2XK72;S;144;144	0.051846	0.0989555	1.28528	1.00456	0.150769	0.0476244	0.574037	Ribosome biogenesis GTPase A	SAUSA300_1136
Q2FGE3	T	380;380;388	1	0.466537	0.264927	-0.127292	0.311215	-1.22608	-1.3864	-1.34352	-1.41757	-1.34935	-0.828328	-1.32452	-1.27706	73.985	57.782	1	TPLSLGIEILGGRMNTLIERNTTIPTSKSQI			1	1	1	1	1	1	1	1	0	0	1	0.426788	0.228846	-1.34339	-1.19481	0	0	0	Q2FGE3;T;380;380;388	3.52161e-06	8.5399e-05	5.45326	4.06855	5.78099e-06	1.31985e-05	0.592891	Chaperone protein DnaK (HSP70) (Heat shock 70 kDa protein) (Heat shock protein 70)	dnaK
Q2FEQ7	S	11;11;11	1	3.36263	3.50306	3.42692	2.97737	1.96449	1.90536	2.06854	1.08856	0.182723	0.336403	0.0946134	0.120236	99.215	90.702	1	_____MAKLQITLTRSVIGRPETQRKTVEAL			1	0	1	1	1	0.999969	0.99998	0	0	0.999999	0	0	3.31749	1.75674	0.183494	0	0	0	Q2FEQ7;S;11;11;11	4.85123e-07	1.96656e-05	6.31415	4.70629	0.000112813	3.52232e-07	0.000106016	50S ribosomal protein L30	rpmD
A0A0H2XJG9	T	119;119	1	2.68933	2.77318	0.679082	0.291176	0.0430728	-0.102986	0.0790487	0.179716	0.0513592	0.152106	-0.125567	-0.213944	375.47	346.48	0.956458	QAAIKEEASANNLSDTSQEAQEIQEAKKEAQ			0.932173	0.878064	0.854333	0.874185	0.823226	0.833504	0.828379	0.956458	0.871951	0.847591	0.864187	0.685826	1.60819	0.0497129	-0.0340114	0	0	0	A0A0H2XJG9;T;119;119	0.0233733	0.0536619	1.63128	1.27033	0.0431543	0.0338875	0.986851	Uncharacterized protein	SAUSA300_1684
A0A0H2XKA6	T	130	1	0.142841	NA	-1.06905	1.38706	NA	-1.40275	NA	NA	1.19827	NA	-0.761413	-1.03297	101.3	97.493	0.922088	VSLIELKEQNELPHGTIRLLATAGEEKEQEG			0	NA	0	0.922088	NA	0	NA	NA	0.809518	NA	0	0	0.153617	-1.40275	-0.198706	1	3	1	A0A0H2XKA6;T;130	0.587952	0.658506	0.230658	0.18144	0.561933	0.934745	0.694343	Probable succinyl-diaminopimelate desuccinylase	SAUSA300_1976
Q2FH15	S	95;95;95	1	0.926741	1.11377	1.29414	1.07533	0.320405	-0.228056	-0.538551	-1.3486	NA	-1.90859	-1.718	NA	138.3	128.72	0.854334	SFGMLRTEVRSEESNSHLGHVFNDGPKESGG			0.770253	0.81806	0.854334	0.798754	0.784299	0.778829	0.49873	0	0	0	0	0	1.1025	-0.448701	-1.8133	0	0	2	Q2FH15;S;95;95;95	0.000483113	0.00294235	3.31595	2.53131	0.0056266	0.000460892	0.0288431	Peptide methionine sulfoxide reductase MsrB (EC 1.8.4.12) (Peptide-methionine (R)-S-oxide reductase)	msrB
Q2FEQ0	T	79;79;79	1	1.6423	1.70986	1.6006	1.07196	0.119951	0.114694	-0.143207	-0.1965	-0.819304	-1.19007	-1.26023	-0.795391	168.98	146.96	1	HVSNVQLLDPKTNEPTRVGYKFVDGKKVRIA			1	1	1	1	1	0.999999	1	0.999996	0.999995	0.999863	0	0.999456	1.50618	-0.0262654	-1.01625	0	0	0	Q2FEQ0;T;79;79;79	4.35761e-07	1.84926e-05	6.36075	4.733	2.22128e-05	3.38322e-07	0.000652375	50S ribosomal protein L24	rplX
Q2FIE9	H	50;50;68	1	0.809648	0.78284	0.89271	1.10465	-0.138492	-1.31091	-0.449556	NA	0.858424	NA	NA	NA	51.03	49.562	1	KNLNTVCEEAKCPNIHECWGARRTATFMILG			1	1	1	1	0	0	0	NA	1	NA	NA	NA	0.897461	-0.632987	0.858424	0	1	3	Q2FIE9;H;50;50;68	0.00955756	0.02721	2.01965	1.56527	0.00940704	0.99582	0.051526	Lipoyl synthase (EC 2.8.1.8) (Lip-syn) (LS) (Lipoate synthase) (Lipoic acid synthase) (Sulfur insertion protein LipA)	lipA
Q2FEQ6	T	84;84;84	1	1.80961	1.94037	NA	0.81827	NA	NA	0.279403	-0.291918	NA	NA	NA	NA	171.73	152.46	0.917679	KDLVVVPRVEGTTPHTITGRYGSGSVFMKPA			0.821374	0.706326	0.63945	0.917679	0.465884	0	0.76761	0.915492	0	0	0.395377	0.780884	1.52275	-0.00625736	NA	1	2	4	Q2FEQ6;T;84;84;84	0.0562721	0.104825	1.24971	0.979535	0.0562721	NA	NA	30S ribosomal protein S5	rpsE
A0A0H2XIE1	T	201;201	1	-1.2307	NA	-1.07309	-1.68425	-2.61748	-3.07037	-2.84244	NA	NA	NA	NA	NA	50.13	42.841	1	TNFIDVLKAFNEDDETKAVVMIGEIGGTAEE			0	NA	0	1	0	0	0	NA	NA	NA	NA	NA	-1.32935	-2.84343	NA	1	1	4	A0A0H2XIE1;T;201;201	0.00254288	0.0101416	2.59467	1.99389	0.00254445	NA	NA	Succinate--CoA ligase [ADP-forming] subunit alpha (EC 6.2.1.5) (Succinyl-CoA synthetase subunit alpha) (SCS-alpha)	sucD
A0A0H2XJL5	S	139;139	1	1.96136	1.78635	1.85903	1.41813	0.303912	0.144671	0.486931	0.0497912	0.906627	1.29565	0.849269	-3.19568	73.273	41.114	1	VPEVEFKRTYVCEDMSKCICLYNAPDEEAVR			1	0	0.999991	0.999985	0	0	0	0	0	0	0.999597	0.999907	1.75622	0.246326	-0.0360327	0	0	0	A0A0H2XJL5;S;139;139	0.142448	0.216866	0.846343	0.663808	0.246718	0.155019	0.944273	Uncharacterized protein	SAUSA300_0173
Q2FGD8	S	51;51;51	1	3.8147	4.12971	3.89979	3.66514	2.70474	2.13211	2.49877	2.1387	-0.873437	-1.25679	-0.741813	-0.961825	91.937	81.35	1	KTAVSNNADNKNELVSLAVKLVDKAAQSNLI			1	1	1	1	1	1	1	1	1	0	1	1	3.87734	2.36858	-0.958468	0	0	0	Q2FGD8;S;51;51;51	1.00319e-09	2.72467e-07	8.99862	6.56469	2.08516e-05	1.48705e-09	2.1594e-08	30S ribosomal protein S20	rpsT
A0A0E1VIX6	T	44;41	1	-0.201251	0.0894802	-0.5966	-0.579055	NA	-1.94965	-1.66592	NA	NA	NA	NA	NA	134.85	126.68	0.974127	LVKRLNDYDLNVTQATVSRDIKELQLIKVPI			0	0	0	0.974127	0	0	0	NA	NA	NA	NA	NA	-0.321856	-1.80778	NA	0	2	4	A0A0E1VIX6;T;44;41	0.00475667	0.0159692	2.3227	1.79672	0.00475797	NA	NA	Arginine repressor (Fragment)	argR HMPREF0776_2556
Q2FEI9	T	288;288	1	-0.190775	-0.301565	NA	-0.242476	-1.81174	NA	-1.49947	-1.87287	NA	NA	NA	NA	73.981	70.487	0.996637	KSLNNVVLTPHIGNATFEARDMMSKIVANAA			0	0.9953	NA	0.996637	0	NA	0	0	NA	0	NA	NA	-0.244939	-1.72803	NA	1	1	4	Q2FEI9;T;288;288	0.000246153	0.00186746	3.6088	2.72875	0.000249677	NA	NA	Putative 2-hydroxyacid dehydrogenase SAUSA300_2254 (EC 1.1.1.-)	SAUSA300_2254
Q2FES2	T	31;31;31	1	1.283	1.38827	1.03757	0.599824	0.0833305	-0.974665	-0.321122	NA	NA	NA	NA	NA	100.55	97.252	1	NSVARVRLVPGEGNITVNNRDVREYLPFESL			1	1	1	1	1	1	1	NA	NA	NA	NA	NA	1.07717	-0.404152	NA	0	1	4	Q2FES2;T;31;31;31	0.00654002	0.0204404	2.18442	1.68951	0.00654002	NA	NA	30S ribosomal protein S9	rpsI
Q2FEI5	S	856;884	1	0.17527	0.500213	-0.24694	0.980574	NA	NA	NA	-1.11388	1.58067	-0.255172	0.951621	1.00666	86.873	63.637	1	TPMIKYKVPRAFVEISPELAEDRGIHEGAEV			1	1	1	1	NA	0.628148	NA	0	1	0	1	1	0.352279	-1.11388	0.820944	0	3	0	Q2FEI5;S;856;884	0.0991844	0.164159	1.00356	0.784735	0.194299	0.598977	0.0863054	Putative formate dehydrogenase SAUSA300_2258 (EC 1.17.1.9)	SAUSA300_2258
A0A0H2XI37	Y	34;34	1	-0.37604	-0.899592	-0.658288	-0.11752	-1.88917	-2.28821	-1.42849	-2.28551	-0.0110426	0.0885198	-0.0190156	0.432435	84.213	75.35	1	RSIMFKNDQDVERFFYKREIENRKKHKQPST			0	0	0	1	0	0	0	0	1	1	1	0	-0.51286	-1.97284	0.122724	0	0	0	A0A0H2XI37;Y;34;34	2.63743e-05	0.000377014	4.57882	3.42364	0.000391884	0.0557595	2.32979e-05	Esterase-like protein	SAUSA300_2296
Q2FH47	S	200;200	1	-0.700761	-0.730007	NA	-1.37876	-2.15655	NA	NA	-2.6191	-1.71497	NA	-1.31828	NA	71.349	44.676	1	FVHESERKAEPRLGESVQVRIIGHNDKGELN			0	1	NA	0	0	NA	NA	0	0	NA	0	NA	-0.936509	-2.38782	-1.51663	1	2	2	Q2FH47;S;200;200	0.0254232	0.0573025	1.59477	1.24183	0.0218848	0.270192	0.133842	Conserved virulence factor B	cvfB
Q2FEI5	T	380;408	1	1.87192	1.46244	1.38318	1.81551	0.460425	-0.583889	1.15026	-0.290171	2.03731	2.46983	2.00719	2.52722	154.86	136.04	1	EESYLMQKLARQVIGTNNVDNCSRYCQAPAT			0.999999	0.999992	0.999963	0.999989	0.999964	0.503139	0.999998	0	0.999998	0.999998	1	0.999979	1.63326	0.184156	2.26039	0	0	0	Q2FEI5;T;380;408	0.00067916	0.0038033	3.16803	2.41984	0.00666697	0.230328	0.000606044	Putative formate dehydrogenase SAUSA300_2258 (EC 1.17.1.9)	SAUSA300_2258
A0A0H2XJ90	T	154;164	1	1.48771	1.30608	0.734931	1.59439	0.346865	-0.571884	0.173155	-0.617243	1.62703	1.88704	1.46798	1.71741	89.9	84.993	1	ILSKSIKDLKVAVIGTGRIGRVVADIFANGY			1	1	0	1	1	0	0	0	1	1	1	1	1.28078	-0.167277	1.67486	0	0	0	A0A0H2XJ90;T;154;164	0.000169088	0.0014218	3.77189	2.84716	0.00107819	0.344982	0.000183951	D-isomer specific 2-hydroxyacid dehydrogenase family protein (EC 1.1.1.28)	SAUSA300_2496
Q2FJB5	T	251;251	1	1.91712	1.96735	1.69595	2.43436	0.624225	0.219427	0.80568	0.587321	NA	-2.06438	-1.83163	NA	202.63	194.31	0.999999	DKRVMSLDMGTVVAGTKYRGEFEERLKKVME			0.99994	0.987111	0.999998	0.999999	0.999978	0	0.999938	0.999137	NA	0	0	NA	2.00369	0.559163	-1.948	0	0	2	Q2FJB5;T;251;251	1.92635e-06	5.68691e-05	5.71527	4.24512	0.000302899	1.35695e-06	3.16351e-05	ATP-dependent Clp protease ATP-binding subunit ClpC	clpC
A0A0H2XH01	S	277;277	1	-0.964237	-0.678364	-0.819973	NA	-2.30535	NA	-2.22301	NA	NA	NA	NA	NA	62.582	53.166	1	SIRSVTQKPIKFVGMSEKLDGLELFHPERMA			1	1	1	NA	0	NA	0	NA	NA	NA	NA	NA	-0.820858	-2.26418	NA	1	2	4	A0A0H2XH01;S;277;277	0.000978809	0.00496095	3.0093	2.30444	0.000978715	NA	NA	Signal recognition particle protein (Fifty-four homolog)	ffh
A0A0H2XHE6	T	164;164	1	0.684822	1.23506	1.01784	0.236942	-0.358057	-0.96644	-0.493451	-0.743328	0.645556	1.28393	-1.02269	0.616727	202.72	145.81	1	YDLGPGPRMPEKKRQTAYELSKCMTCGVCLE			1	0.999996	0.999991	0.999998	0.999982	0.999993	0.999956	0.999911	0.999852	0.999983	0	0	0.793666	-0.640319	0.380881	0	0	0	A0A0H2XHE6;T;164;164	0.0300247	0.0648743	1.52252	1.18793	0.0279882	0.647336	0.114889	Succinate dehydrogenase, iron-sulfur protein	sdhB
Q2FEQ1	T	13;13;13	1	-0.45717	-0.731019	-1.1576	-0.98159	-2.10433	-2.63108	-2.04851	NA	NA	NA	NA	NA	119.45	101.64	0.999998	___MNRLKEKFNTEVTENLMKKFNYSSVMEV			0.999986	0.999998	0.938615	0.99992	0	0	0	NA	NA	NA	NA	NA	-0.831844	-2.2613	NA	0	1	4	Q2FEQ1;T;13;13;13	0.00183961	0.00793076	2.73527	2.10069	0.00183961	NA	NA	50S ribosomal protein L5	rplE
Q2FER4	S	67;67;67	1	2.37411	2.43307	2.05915	1.95981	1.37402	0.643369	0.76185	0.343447	NA	NA	NA	NA	168.05	165.07	0.969342	FKGSKKSTPFAAQMASETASKSAMEHGLKTV			0.960777	0.899592	0.353917	0.900172	0.70709	0.746404	0.969342	0.578646	0	0	0	0	2.20654	0.780672	NA	0	0	4	Q2FER4;S;67;67;67	0.00114813	0.00554861	2.94001	2.25582	0.0011481	NA	NA	30S ribosomal protein S11	rpsK
A0A0H2XHT0	S	108;108	1	1.34352	1.45544	1.04854	1.11469	0.339777	-0.306274	1.49569	-2.22698	2.49056	1.561	2.39163	2.04132	114.69	101.86	0.999716	LLNESKNTQDIDKIVSQLHMDEYIHKKAKTY			0.999675	0.986263	0.967704	0.958923	0.904267	0.982517	0.833008	0	0.995935	0	0.892649	0.999716	1.24055	-0.174448	2.12113	0	0	0	A0A0H2XHT0;S;108;108	0.0212182	0.0504188	1.67329	1.29741	0.137838	0.416243	0.0177376	ABC transporter, ATP-binding protein	SAUSA300_2453
Q2FIM4	T	32;34	1	0.333792	0.0489057	0.229178	1.30478	-0.614386	-1.23533	NA	-0.949721	0.95493	0.975812	0.883073	NA	113.63	109.2	0.952182	LVNEIKKSDSHITILTRHDQISNDKKISYVN			0.839303	0.940053	0.771391	0.81852	0.884689	0	0.952182	0	0.944262	0.815033	0.740808	0.845549	0.479163	-0.933146	0.937938	0	1	1	Q2FIM4;T;32;34	0.0018378	0.00793076	2.7357	2.10069	0.00635167	0.354403	0.00191584	Epimerase family protein SAUSA300_0753	SAUSA300_0753
Q2FJ92	T	17;17;17	1	1.10479	1.2068	1.16364	1.00568	0.322841	0.131998	-0.379389	-1.23043	0.476944	0.861455	-0.185751	0.509458	351.42	333.98	1	AKEKFDRSKEHANIGTIGHVDHGKTTLTAAI			0.999988	1	0.999999	1	0.999986	0.999926	0.9939	0.999872	0.999958	0.999883	0.957919	0.996688	1.12023	-0.288745	0.415526	0	0	0	Q2FJ92;T;17;17;17	0.00775159	0.0233149	2.11061	1.63237	0.00600717	0.146399	0.146677	Elongation factor Tu (EF-Tu)	tuf
Q2FEQ7	S	34;34;34	1	2.45712	2.37656	1.85001	1.69971	0.969871	0.639582	0.46009	NA	NA	NA	NA	NA	142.85	130.88	0.968968	QRKTVEALGLKKTNSSVVVEDNPAIRGQINK			0.388846	0.879706	0.902353	0.851849	0.963991	0.968968	0.389771	0	0	0.333333	0	0	2.09585	0.689848	NA	0	1	4	Q2FEQ7;S;34;34;34	0.00271775	0.0105804	2.56579	1.9755	0.00271775	NA	NA	50S ribosomal protein L30	rpmD
A8Z349	T	40;40;44	1	0.946754	1.19843	0.609577	0.647767	-0.173423	-1.06371	-0.624297	-0.352576	-0.44118	-0.848133	-0.61781	-1.08863	167.32	157.27	1	LFNLRFQLATGQLEETARIRTVRKTIARLKT			0.999986	0.999992	0.998645	1	0.999982	0.999929	0.999997	0.999953	0.999982	0.992598	0.999877	0.998645	0.850633	-0.553502	-0.748939	0	0	0	A8Z349;T;40;40;44	0.000105924	0.00102713	3.97501	2.98837	0.000406575	0.000151878	0.673753	50S ribosomal protein L29	rpmC USA300HOU_2233
A0A0H2XIC4	S	283;283	1	1.39019	1.19462	1.67881	NA	1.09646	-0.190475	0.246145	-1.08271	0.929262	1.10097	NA	NA	114.87	109.12	0.999868	AEAHAEASKQATSNDSLEAKAENDSTASQSE			0.999723	0.999772	0.999842	NA	0.998964	0.999189	0.999729	0.998181	0.99955	0.999868	NA	NA	1.42121	0.0173545	1.01511	1	0	2	A0A0H2XIC4;S;283;283	0.0731216	0.128376	1.13595	0.891515	0.0706694	0.785702	0.26382	Uncharacterized protein	SAUSA300_0383
A0A0H2XHE6	S	130;130	1	0.338589	0.203219	0.31583	1.24102	NA	-0.690272	NA	-1.03922	1.20252	2.19751	0.870215	1.76254	147.29	112.02	1	PMNTFPVIRDLQVDRSRMFDNLKRMKAWIPI			1	1	1	1	1	1	1	0	1	1	1	1	0.524664	-0.864748	1.5082	0	2	0	A0A0H2XHE6;S;130;130	0.00305655	0.011546	2.51477	1.93757	0.0370077	0.0656449	0.0024825	Succinate dehydrogenase, iron-sulfur protein	sdhB
A0A0E1VNV1	T	118;88	1	0.0738337	-0.200851	-0.121787	0.396473	-0.623928	-1.67723	-1.09977	-1.99589	1.02019	1.13882	0.241379	0.842527	118.23	114.29	1	AAMDFIFKDDPAELRTRIIDCLETAHTRLQL			1	1	1	1	1	0	1	0.99998	1	1	1	1	0.0369174	-1.34921	0.810729	0	0	0	A0A0E1VNV1;T;118;88	0.000250505	0.00188768	3.60118	2.72407	0.00452674	0.085719	0.000203029	Accessory protein regulator protein A	agrA HMPREF0776_0188
A0A0H2XH52	T	161;170	1	1.68305	4.34394	NA	1.62005	1.36223	0.967531	1.06653	1.27079	-0.680605	-0.827935	-0.243395	-0.456713	324.79	311	0.998157	NKRDVVEKLYQENGKTSFEPADLKAHRMVNV			0.931787	0.787249	0.843207	0.971655	0.991061	0.997836	0.990421	0.998157	0.874276	0.910939	0.773341	0.966888	2.54901	1.16677	-0.552162	1	0	0	A0A0H2XH52;T;161;170	0.00295524	0.0112415	2.52941	1.94918	0.120105	0.00244831	0.0385067	Uncharacterized protein	SAUSA300_1804
Q2FEQ1	Y	97;97;97	1	0.248461	-0.168774	-0.199282	1.06268	-0.828474	-1.61602	-0.193658	-1.93372	0.664318	1.29986	0.684712	0.887737	82.287	70.421	1	GMPIGAKVTLRGERMYEFLDKLISVSLPRVR			1	1	1	1	1	0	1	0	1	1	1	1	0.235771	-1.14297	0.884156	0	0	0	Q2FEQ1;Y;97;97;97	0.00269254	0.0105322	2.56984	1.97748	0.0227799	0.31437	0.0023495	50S ribosomal protein L5	rplE
A0A0H2XH88	T	2;4	1	3.46029	1.28032	3.23288	3.24568	1.53823	1.39516	1.42599	1.37189	3.75588	2.11566	1.8905	2.0151	181.66	170.95	0.978379	______________MTTLLNVDSVNKQYKDS			0.825466	0.828145	0.853947	0.784036	0.743693	0.7875	0.729917	0.912029	0.978379	0.937656	0.914205	0.829082	2.80479	1.43282	2.44429	0	0	0	A0A0H2XH88;T;2;4	0.0826369	0.142412	1.08283	0.846452	0.0800131	0.794758	0.212881	ABC transporter, ATP-binding protein	SAUSA300_0352
A0A0E1VK40	T	43;46;46	1	-1.6109	NA	-1.28769	-1.19599	-2.48176	-2.84076	-2.51896	-3.09183	NA	NA	NA	NA	40.496	17.27	0.968161	ERIEMKKYCPRLNKYTLHRETK_________			0	NA	0	0.968161	0	0	0	0	NA	0	0	0	-1.36486	-2.73333	NA	1	0	4	A0A0E1VK40;T;43;46;46	0.0010278	0.0051504	2.98809	2.28816	0.0010278	NA	NA	50S ribosomal protein L33	rpmG HMPREF0776_2350
A0A0H2XIE1	S	268;268	1	0.811551	0.62711	1.26432	NA	NA	-0.46612	NA	NA	0.763614	0.905092	NA	-3.83413	81.95	67.889	0.99999	SGGKGTAEEKIKTLNSCGVKTAATPSEIGST			0.929454	0.99999	0.99994	0	NA	0.997652	0	0	0.999834	0.999967	0	0	0.900993	-0.46612	-0.721808	1	3	1	A0A0H2XIE1;S;268;268	0.604986	0.672317	0.218255	0.172426	0.819515	0.596802	0.992712	Succinate--CoA ligase [ADP-forming] subunit alpha (EC 6.2.1.5) (Succinyl-CoA synthetase subunit alpha) (SCS-alpha)	sucD
A0A0H2XKC5	T	213;213	1	-0.354391	0.161276	-0.344754	-0.181454	NA	-1.54452	NA	NA	1.09807	1.09039	1.40882	1.49611	78.078	43.683	0.999449	LGRVLTEMRLVKISNTERLELDNAHKNLNEI			0	0.995181	0.988914	0	NA	0	NA	NA	0.999449	0.998611	0.997137	0	-0.179831	-1.54452	1.27335	0	3	0	A0A0H2XKC5;T;213;213	4.81405e-05	0.000585509	4.31749	3.23247	0.00399568	0.000243644	7.6323e-05	ABC transporter, ATP-binding protein	SAUSA300_0630
Q2FJ70	S	71	1	1.42861	1.50106	0.751945	1.16762	-0.408145	NA	0.230628	-0.274552	-0.520979	-1.11435	NA	NA	176.32	158.26	1	VLADMKIIDAADYEVSQAIKFGADVITILGV			1	1	0	1	0.999837	NA	0.999877	0.999979	0.999228	1	NA	NA	1.21231	-0.15069	-0.817662	0	1	2	Q2FJ70;S;71	0.00112515	0.00549623	2.94879	2.25993	0.00555757	0.00136821	0.176498	3-hexulose-6-phosphate synthase (HPS) (EC 4.1.2.43) (D-arabino-3-hexulose-6-phosphate formaldehyde lyase)	SAUSA300_0555
A0A0H2XE56	S	133;130	1	3.84072	NA	3.26495	2.81377	1.93378	1.85789	1.94985	2.038	0.705072	0.705716	1.21463	0.954023	226.24	219.58	0.999985	IQEQSNQDKSYFDSESIGNQSGGVRQREPLM			0.99731	NA	0.999661	0.999985	0.996695	0.883629	0.985329	0.975855	0.841368	0.986595	0.974196	0.984925	3.30648	1.94488	0.89486	1	0	0	A0A0H2XE56;S;133;130	2.09842e-05	0.00031315	4.67811	3.50425	0.000900684	1.54729e-05	0.00288662	Uncharacterized protein	SAUSA300_2447
A0A0H2XFP3	T	10;10	1	0.334577	0.650151	0.586589	0.36149	-0.546773	-1.09609	-0.69449	-1.13612	NA	NA	NA	NA	113.29	93.683	0.891474	______MNSAKLIDHTLLKPESTRTQIDQII			0.884683	0.834116	0.819033	0	0.891474	0	0	0	NA	NA	0	0	0.483202	-0.868369	NA	0	0	4	A0A0H2XFP3;T;10;10	0.000187636	0.00153221	3.72668	2.81468	0.000187582	NA	NA	Deoxyribose-phosphate aldolase (DERA) (EC 4.1.2.4) (2-deoxy-D-ribose 5-phosphate aldolase) (Phosphodeoxyriboaldolase) (Deoxyriboaldolase)	deoC
Q2FJB5	S	501;501	1	1.25635	1.48965	0.36659	1.94716	0.647024	-0.836313	-0.27662	0.173111	-0.365676	NA	NA	-1.99533	125.54	118.41	1	IPLTKINETESEKLLSLEDTLHERVIGQKDA			1	0.99997	0.999957	0.999995	0.999922	0.99984	0.99977	0.999458	0.999987	NA	NA	0	1.26494	-0.0731996	-1.1805	0	0	2	Q2FJB5;S;501;501	0.0163478	0.0416515	1.78654	1.38037	0.0859297	0.0160534	0.262602	ATP-dependent Clp protease ATP-binding subunit ClpC	clpC
Q2FDS6	T	3;3	1	0.803926	0.906006	0.247474	0.316767	NA	-0.768235	NA	NA	NA	-1.80216	NA	-1.7245	108.7	94.694	1	_____________METLELQGAKLRYHQVGQ			1	1	1	1	NA	1	1	NA	NA	0	NA	1	0.568543	-0.768235	-1.76333	0	3	2	Q2FDS6;T;3;3	0.00185903	0.00797651	2.73071	2.09819	0.0317529	0.00168555	0.101896	Uncharacterized hydrolase SAUSA300_2518 (EC 3.-.-.-)	SAUSA300_2518
Q2FES1	S	35;35;35	1	0.0169543	-0.0469111	-0.355797	-0.265077	-1.313	-1.82434	-1.46645	-1.38894	-1.82037	-1.29213	-0.845411	NA	117.79	103.8	0.999991	DAEGQTLGRLSSEVASILRGKNKVTYTPHVD			0.999991	0.99999	0.999976	0.999987	0.98536	0	0.999458	0	0.999527	0.99807	0.999787	NA	-0.162708	-1.49818	-1.3193	0	0	1	Q2FES1;S;35;35;35	0.000510946	0.00307701	3.29162	2.51187	0.000612042	0.0025543	0.725628	50S ribosomal protein L13	rplM
A0A0H2XG53	T	38;55	1	0.281474	0.762683	1.10492	1.20048	-0.669128	NA	-0.325257	NA	0.75529	0.366845	0.291251	0.96481	106.57	100.66	0.995144	VERKRIKQHPDVQKVTDATSKVASKTSAAIS			0.987026	0.995144	0.941701	0.92147	0.983843	0	0	NA	0	0	0.987443	0.983953	0.83739	-0.497193	0.594549	0	2	0	A0A0H2XG53;T;38;55	0.00937055	0.0268464	2.02823	1.57111	0.00832908	0.61913	0.0223736	Uncharacterized protein	SAUSA300_0668
A0A0H2XFW2	T	11;17	1	-0.530711	-0.25533	-0.896239	-0.708951	-1.58578	-2.13569	-2.039	-1.9665	NA	-3.52185	-2.8788	-2.93926	104.87	81.015	1	_____MYKNILLGVDTQLKNEKALKEVSKLA			1	1	1	1	1	1	1	0	NA	0	0	0	-0.597808	-1.93174	-3.1133	0	0	1	A0A0H2XFW2;T;11;17	9.61006e-06	0.000175174	5.01727	3.75653	0.000427702	7.49357e-06	0.00159062	Uncharacterized protein	SAUSA300_1652
Q2FGD8	S	63;63;63	1	4.05959	NA	4.11546	3.84191	3.01456	2.44931	2.90523	2.32391	NA	NA	NA	NA	190.85	184.42	1	ELVSLAVKLVDKAAQSNLIHSNKADRIKSQL			1	0.964689	1	0.999696	0.999277	0.999604	0.997491	0.999995	0	NA	NA	0	4.00565	2.67325	NA	1	0	4	Q2FGD8;S;63;63;63	0.00149014	0.00680203	2.82677	2.16736	0.00149014	NA	NA	30S ribosomal protein S20	rpsT
Q2FIR4	T	173;173;173	1	NA	0.839669	NA	2.58482	0.267363	0.494161	NA	NA	0.0750201	1.75319	0.554791	1.62344	122.69	102.39	0.837361	DGSKDIFGKLSYIGSTVKTLLNPTQFNYQLS			0	0.811068	0	0.830361	0	0.807568	0	NA	0.824324	0.833227	0.837361	0.79434	1.71224	0.380762	1.00161	2	2	0	Q2FIR4;T;173;173;173	0.363271	0.451347	0.439769	0.34549	0.336028	0.623261	0.691539	Putative lipid kinase SAUSA300_0711 (EC 2.7.1.-)	SAUSA300_0711
Q2FIA7	S	249;249	1	0.275667	0.626955	0.538374	0.0568041	-0.952931	NA	NA	NA	NA	-2.48648	-2.48491	NA	120.57	84.149	1	TGEMILKIDELIEEISKYVALHPGDIIATGT			1	1	1	1	1	NA	1	NA	NA	0	0	NA	0.37445	-0.952931	-2.48569	0	3	2	Q2FIA7;S;249;249	0.000321366	0.00220751	3.493	2.6561	0.0133697	0.00027958	0.0110855	Uncharacterized protein SAUSA300_0871	SAUSA300_0871
A0A0H2XIC6	T	116;123	1	-0.567947	0.0983315	-1.49643	0.028205	-1.29282	NA	NA	-2.32006	NA	NA	NA	NA	117.55	109.55	1	LQEKLDNNEIIEAKVTEVVKGGLVVDVGQRG			1	1	0	1	0	NA	NA	0	NA	NA	NA	NA	-0.484461	-1.80644	NA	0	2	4	A0A0H2XIC6;T;116;123	0.106415	0.172653	0.972999	0.762825	0.106415	NA	NA	30S ribosomal protein S1	rpsA
A0A0H2XF50	S	74;74	1	3.8838	3.91258	3.95858	3.37283	2.61267	2.51385	2.4413	2.28462	0.952441	1.16409	1.21175	1.39625	110.53	102.88	1	KGRNPQTGKEIDIPASKVPAFKAGKALKDAV			1	1	1	1	1	1	1	1	1	1	1	1	3.78195	2.46311	1.18113	0	0	0	A0A0H2XF50;S;74;74	9.53974e-08	6.8184e-06	7.02046	5.16632	2.19609e-05	6.85399e-08	2.76585e-05	DNA-binding protein HU	hup
Q2FEI5	S	360	1	0.170337	-0.046664	NA	NA	-1.61422	NA	-0.889701	NA	-0.950455	-0.396979	-1.38516	NA	156.69	145.52	0.826929	IKEKHGPDALSFISSSKATNEESYLMQKLAR			0.814612	0.516927	NA	NA	0	NA	0.826929	NA	0	0.684362	0	0.249995	0.0618364	-1.25196	-0.910865	2	2	1	Q2FEI5;S;360	0.0843725	0.144944	1.0738	0.838801	0.0849067	0.147794	0.696933	Putative formate dehydrogenase SAUSA300_2258 (EC 1.17.1.9)	SAUSA300_2258
A0A0H2XGS8	S	233;233	1	-0.254523	-0.168774	-0.0928753	NA	-0.957975	-1.24918	NA	-2.2492	NA	-2.67603	-2.45945	-2.97545	81.95	66.335	1	SSRRLENLKHNLNQLSKMHEEKQKEVALHDH			0.99999	1	0.999821	NA	0.999883	0.999989	NA	0	NA	0	0	0	-0.172057	-1.48545	-2.70364	1	1	1	A0A0H2XGS8;S;233;233	0.000990085	0.0049939	3.00433	2.30156	0.0205307	0.000787296	0.0282764	Uncharacterized protein	SAUSA300_1792
Q2FFJ5	S	93;93;93	1	NA	0.798806	NA	0.105234	-0.649332	-1.05863	-0.873396	NA	NA	NA	NA	NA	138.91	128.57	0.963442	IKDNIITNGLETTCASKMLEGFVPIYESTVM			NA	0.963442	NA	0.679257	0	0	0	NA	NA	NA	NA	NA	0.45202	-0.860452	NA	2	1	4	Q2FFJ5;S;93;93;93	0.0221472	0.051855	1.65468	1.28521	0.0221472	NA	NA	Glutamyl-tRNA(Gln) amidotransferase subunit A (Glu-ADT subunit A) (EC 6.3.5.7)	gatA
Q2FEQ6	S	93;93;93	1	3.72296	3.51315	3.55073	3.41509	2.59917	2.08636	2.48331	1.78534	-2.21448	-1.8411	-2.20606	-1.92869	119.68	86.418	0.99504	EGTTPHTITGRYGSGSVFMKPAAPGTGVIAG			0.976224	0.99504	0.984597	0.98429	0.994071	0.983359	0.981091	0.973515	0.980844	0	0	0	3.55048	2.23854	-2.04758	0	0	0	Q2FEQ6;S;93;93;93	4.45294e-10	2.34383e-07	9.35135	6.63007	0.000117948	1.18716e-09	4.04824e-09	30S ribosomal protein S5	rpsE
Q2FJ92	T	72;72;72	1	1.12884	1.18398	1.17637	1.0677	0.403298	-0.21668	-0.238507	-0.633363	-0.625468	-1.80417	0.591122	0.731764	133.21	128.96	1	KERGITINTSHIEYQTDKRHYAHVDCPGHAD			1	0.999985	0.998193	0.999972	0.999697	0.998982	0.999916	0	0	0	0.545532	0.918983	1.13922	-0.171313	-0.276688	0	0	0	Q2FJ92;T;72;72;72	0.0403751	0.08147	1.39389	1.089	0.0737564	0.0536731	0.977288	Elongation factor Tu (EF-Tu)	tuf
Q2FJ95	T	3;3;15	1	3.67045	4.02387	3.65021	3.45597	2.88285	2.14975	2.47817	2.05249	-1.70526	-1.01749	NA	NA	85.731	74.857	1	_____________MPTINQLVRKPRQSKIKK			1	1	1	1	1	1	1	1	1	1	NA	NA	3.70012	2.39081	-1.36138	0	0	2	Q2FJ95;T;3;3;15	1.9595e-06	5.72259e-05	5.70785	4.24241	0.00253893	1.426e-06	1.17111e-05	30S ribosomal protein S12	rpsL
Q2FEP2	S	32;32	1	2.06154	2.40133	2.04506	1.96994	0.868634	NA	0.753751	NA	NA	NA	-2.89748	-2.2204	72.275	53.896	1	TSLDFAEITKTTPEKSLLKPLPKKAGRNNQG			1	1	1	1	0	NA	1	NA	NA	NA	0	0	2.11947	0.811192	-2.55894	0	2	2	Q2FEP2;S;32;32	1.47969e-05	0.000242099	4.82983	3.61601	0.00522024	1.36364e-05	0.000121546	50S ribosomal protein L2	rplB
Q2FG61	T	218;218;218	1	-1.54065	NA	-1.55446	-0.781755	NA	-2.59768	NA	NA	-2.06079	NA	-2.1726	-2.09193	41.348	37.907	0.992537	QLEGMKVDEEKDVVVTFPEEYHAEELAGKEA			0	NA	0	0.992537	NA	0	NA	NA	0	NA	0	0	-1.29229	-2.59768	-2.10844	1	3	1	Q2FG61;T;218;218;218	0.0363167	0.07541	1.43989	1.12257	0.0490882	0.0711851	0.44691	Trigger factor (TF) (EC 5.2.1.8) (PPIase)	tig
Q2FHK0	T	70;70	1	0.846816	0.67478	0.444827	0.352533	-0.411638	-1.46994	-0.640752	-0.370771	-0.390559	-0.0417012	-0.626632	-0.642478	177.03	168.48	0.999474	ALALKWLNDGAKPTDTVHNILSKEGIMKKFD			0.979212	0.996555	0.999474	0.985591	0.995211	0.98815	0.993622	0.998111	0.998095	0.963184	0.960612	0.968717	0.579739	-0.723276	-0.425343	0	0	0	Q2FHK0;T;70;70	0.0015988	0.0071774	2.79621	2.14403	0.00165696	0.00860534	0.499979	30S ribosomal protein S16	rpsP
Q2FJB5	H	16;16	1	NA	NA	NA	-1.3842	NA	-2.60363	-2.77067	NA	-0.932769	-0.362277	-1.62279	-0.38817	78.903	68.379	1	MLFGRLTERAQRVLAHAQEEAIRLNHSNIGT			NA	NA	NA	1	NA	0	0	NA	1	0	0	1	-1.3842	-2.68715	-0.8265	3	2	0	Q2FJB5;H;16;16	0.0352067	0.0737819	1.45337	1.13205	0.213794	0.633336	0.0304769	ATP-dependent Clp protease ATP-binding subunit ClpC	clpC
Q2FEQ6	T	140;140;140	1	0.60874	0.545895	-0.0121706	-0.0143611	-0.887862	-1.32671	-0.599602	-1.26854	NA	NA	NA	NA	69.423	52.038	1	SKSLGSNTPINMVRATIDGLQNLKNAEDVAK			1	1	1	1	1	0	0	0	NA	NA	NA	NA	0.282026	-1.02068	NA	0	0	4	Q2FEQ6;T;140;140;140	0.0016787	0.00741478	2.77503	2.1299	0.00167867	NA	NA	30S ribosomal protein S5	rpsE
Q2FHE6	S	9;9;9	1	-1.27222	-0.859575	-1.14296	-1.38852	-2.14292	-2.75896	NA	NA	NA	NA	NA	NA	54.343	42.98	0.903754	_______MNEEQRKASSVDVLAERDKKAEKD			0.903754	0.697864	0.699731	0.753972	0	0	NA	NA	NA	NA	NA	NA	-1.16582	-2.45094	NA	0	2	4	Q2FHE6;S;9;9;9	0.00721612	0.0220709	2.1417	1.65618	0.00721726	NA	NA	tRNA-2-methylthio-N(6)-dimethylallyladenosine synthase (EC 2.8.4.3) ((Dimethylallyl)adenosine tRNA methylthiotransferase MiaB) (tRNA-i(6)A37 methylthiotransferase)	miaB
Q2FJ92	T	254;254;254	1	2.31636	2.35252	1.89382	2.0201	0.889995	NA	NA	0.84699	0.881553	1.40689	1.40787	1.18768	195.51	183.72	0.946863	VGEEVEIIGLHDTSKTTVTGVEMFRKLLDYA			0.926986	0.936959	0.939739	0.933681	0.860771	0.49935	0.464266	0.870676	0.843844	0.946863	0.861331	0.825875	2.1457	0.868493	1.221	0	2	0	Q2FJ92;T;254;254;254	0.000422367	0.00267537	3.37431	2.57262	0.000690004	0.00142247	0.221847	Elongation factor Tu (EF-Tu)	tuf
Q2FEI5	H	174;202	1	3.8874	3.84296	3.56383	4.4065	2.80149	2.38591	3.88936	1.58798	4.71632	4.99851	4.36818	4.59333	119.74	112.18	1	DIEVNETIRIDWDREHPRVIWDNDVPINESS			1	1	1	1	1	1	1	1	1	1	1	1	3.92517	2.66618	4.66908	0	0	0	Q2FEI5;H;174;202	0.0037498	0.013436	2.42599	1.87173	0.0405836	0.247219	0.00306962	Putative formate dehydrogenase SAUSA300_2258 (EC 1.17.1.9)	SAUSA300_2258
Q2FG28	T	36;36	1	-0.648083	-0.499263	-1.0291	-0.615824	-1.73075	-1.6547	-2.48002	NA	NA	-3.08566	NA	-3.39833	89.301	75.9	1	FNRAVGVAKRNDAKLTIVNVIDSRTYSSYEV			1	1	1	1	0.999997	0.999999	0	NA	NA	0	NA	0	-0.698069	-1.95516	-3.24199	0	1	2	Q2FG28;T;36;36	0.000274906	0.00198979	3.56082	2.70119	0.00529788	0.00024122	0.0111483	Putative universal stress protein SAUSA300_1656	SAUSA300_1656
A0A0H2XJ90	T	262;272	1	2.13335	1.90728	1.75024	2.8691	1.5803	0.20271	1.41408	0.487973	2.82036	3.00446	2.62591	3.01984	107.09	102.56	0.999803	LDALDNGVIKGAALDTYEFERKLFPSDQRGK			0.995887	0.999644	0.959057	0.980825	0.998811	0.996273	0.999356	0.994881	0.999803	0.969712	0.964427	0.977396	2.165	0.921265	2.86764	0	0	0	A0A0H2XJ90;T;262;272	0.0011468	0.00554861	2.94051	2.25582	0.0156401	0.167514	0.000937266	D-isomer specific 2-hydroxyacid dehydrogenase family protein (EC 1.1.1.28)	SAUSA300_2496
A8YY71	S	192;192;169	1	NA	2.26619	2.29946	NA	2.83736	2.93955	-0.646987	-0.971964	1.62743	NA	-1.09184	1.95726	101.89	90.295	0.849227	SVLENKPTSRQVLPLSQEDSSKGHGHLSSYE			0.849227	0.614309	0.692315	NA	0.745241	0.544037	0.631789	0	0.51131	NA	0.445644	0.661937	2.28283	1.03949	0.830951	2	0	1	A8YY71;S;192;192;169	0.663101	0.723867	0.17842	0.140341	0.716818	0.667926	0.987352	ATP synthase gamma chain (ATP synthase F1 sector gamma subunit) (F-ATPase gamma subunit)	atpG USA300HOU_2094
Q2FIX0	T	56;56;56	1	0.191811	0.396746	0.492567	0.0226654	-0.617736	-1.07413	-0.955624	-1.21562	NA	NA	NA	NA	120.57	104.32	0.996005	PESNQALRLVLERAKTYSVPNHIIEKAIDKA			0	0.710202	0.715125	0.700078	0.996005	0.721382	0	0	NA	0	NA	NA	0.275947	-0.965777	NA	0	0	4	Q2FIX0;T;56;56;56	0.000288653	0.00204695	3.53962	2.68889	0.000288605	NA	NA	Probable transcriptional regulatory protein SAUSA300_0655	SAUSA300_0655
Q2FFZ9	T	92;92	1	2.28637	NA	1.8459	NA	0.922916	0.87121	0.715766	NA	1.13473	1.50017	1.09287	0.998503	192.78	182.83	0.999997	NSVVDAVKGIGDSVQTLNSSVDRVTNSITHN			0.999988	0	0.999852	0	0	0.999863	0.999997	0.300106	0.999861	0.999954	0.999889	0.982199	2.06613	0.836631	1.18157	2	1	0	Q2FFZ9;T;92;92	0.00194053	0.00823514	2.71208	2.08433	0.00166009	0.00677068	0.160016	UPF0478 protein SAUSA300_1685	SAUSA300_1685
Q2FJA1	S	2;2;2	1	1.52748	1.49067	1.92659	0.343751	NA	NA	0.0930682	NA	1.3595	1.74251	-0.969999	-0.214044	66.962	46.091	1	______________MSAIIEAKKQLVDEIAE			0	1	1	1	1	NA	1	NA	1	1	0	0	1.32212	0.0930682	0.479493	0	3	0	Q2FJA1;S;2;2;2	0.439549	0.523833	0.356993	0.280808	0.565219	0.516877	0.940235	50S ribosomal protein L10	rplJ
Q2FEP2	T	50;50	1	-0.525667	-0.668181	-0.344791	-0.870801	-1.57634	-2.00905	-1.90301	NA	NA	NA	NA	-3.38144	93.258	79.051	1	KPLPKKAGRNNQGKLTVRHHGGGHKRQYRVI			1	1	1	1	0	0	0	NA	NA	NA	NA	0	-0.60236	-1.82947	-3.38144	0	1	3	Q2FEP2;T;50;50	0.000219756	0.00170531	3.65806	2.7682	0.00190737	0.000242858	0.00426842	50S ribosomal protein L2	rplB
Q2FGE3	S	66;66;74	1	1.01488	0.620591	0.531991	0.861821	-0.504155	-0.640021	-0.317129	-0.392221	-1.43659	-1.13476	-1.31843	-1.27137	147.1	121.71	0.999952	EVAKRQAITNPNTVQSIKRHMGTDYKVDIEG			0.951251	0.992108	0.997714	0.999952	0.993303	0.999754	0.861122	0	0	0	0	0	0.75732	-0.463382	-1.29029	0	0	0	Q2FGE3;S;66;66;74	1.1891e-07	8.27157e-06	6.92478	5.08241	7.47665e-06	9.13538e-08	0.000171292	Chaperone protein DnaK (HSP70) (Heat shock 70 kDa protein) (Heat shock protein 70)	dnaK
A0A0H2XJG9	T	346;291	1	1.11447	1.48649	1.44418	0.943094	-0.222849	-0.109886	0.65985	-0.200657	-0.790028	-0.463647	-0.769743	-1.04832	121.9	111.14	1	DTVKQKEAKFENGVITRKADEKTTNNTAVDK			1	1	1	1	1	1	1	1	1	1	1	1	1.24706	0.0316144	-0.767935	0	0	0	A0A0H2XJG9;T;346;291	3.1092e-05	0.000426494	4.50735	3.37009	0.00112416	2.37127e-05	0.0153741	Uncharacterized protein	SAUSA300_1684
Q2FIA7	S	193;193	1	1.9122	1.98911	1.94965	1.08168	0.730365	0.430505	0.709981	0.200404	NA	NA	NA	NA	140.82	121.69	1	ITDRKAQSEQDQAFLSKSLTGGCPMGPYIVT			1	1	1	1	0.999864	0.999997	0.999869	0.999314	0	NA	NA	NA	1.73316	0.517814	NA	0	0	4	Q2FIA7;S;193;193	0.00290608	0.01107	2.53669	1.95585	0.00290605	NA	NA	Uncharacterized protein SAUSA300_0871	SAUSA300_0871
Q2FEP5	T	171;171	1	2.19265	2.2956	1.91464	NA	1.04415	NA	0.79911	0.935228	NA	NA	NA	NA	186.77	171.57	0.989608	LGGADIARAEQYSEGTVPLHTLRADIDYAHA			0.989608	0.959268	0.987732	0.9595	0.940644	0.712476	0.8629	0.897715	NA	NA	NA	NA	2.1343	0.926162	NA	1	1	4	Q2FEP5;T;171;171	0.000839295	0.00444352	3.07609	2.35227	0.000841514	NA	NA	30S ribosomal protein S3	rpsC
A0A0H2XH68	Y	84;84	1	-0.0723494	-0.277262	-0.40423	0.361036	-0.868433	-1.37508	NA	-1.64963	0.512471	0.353151	0.449997	NA	49.423	33.791	1	VLQEIVKGFGYSYRDYQRLVDKLQVHDKEID			0	0	0	1	0	0	NA	0	0	0	0	NA	-0.0982015	-1.29771	0.438539	0	1	1	A0A0H2XH68;Y;84;84	0.000632315	0.00362294	3.19907	2.44094	0.00347294	0.124446	0.000581448	Sigma-B regulation protein	rsbU
Q2FEP5	T	176;176	1	NA	-0.733184	-1.28991	-0.933899	-1.82457	NA	-2.54501	NA	NA	NA	NA	NA	121.79	105.9	0.832901	IARAEQYSEGTVPLHTLRADIDYAHAEADTT			NA	0.645745	0.818768	0.832901	0	0	0	NA	NA	NA	NA	NA	-0.985665	-2.18479	NA	1	2	4	Q2FEP5;T;176;176	0.039003	0.0794044	1.4089	1.10016	0.039003	NA	NA	30S ribosomal protein S3	rpsC
Q2FHD8	T	118;134	1	-1.05556	-0.800234	-0.842227	-0.912076	-1.91999	-2.13056	-2.29376	-2.05784	NA	NA	NA	NA	71.241	62.54	0.858294	MLLPMHKGGTFGKFSTSIGLGMYDRLAGVKK			0	0.858294	0.787188	0.502675	0	0	0	0	NA	NA	NA	NA	-0.902523	-2.10054	NA	0	0	4	Q2FHD8;T;118;134	1.60439e-05	0.000257841	4.79469	3.58865	1.59161e-05	NA	NA	Aerobic glycerol-3-phosphate dehydrogenase (EC 1.1.5.3)	glpD
Q2FK70	H	91	1	NA	NA	NA	0.168271	0.235869	-1.17396	-1.20635	-1.96861	0.29054	1.45676	-0.633549	0.630897	84.41	77.242	0.84219	HMAELSGVKLGDPIPHHHNDSEKMDYKSYAA			0	0	0	0.747269	0.818257	0	0	0	0.722982	0.84219	0	0.569574	0.168271	-1.02826	0.436162	3	0	0	Q2FK70;H;91	0.137525	0.21067	0.861618	0.676397	0.495914	0.961307	0.128396	PTS system EIIBC component SAUSA300_0194 [Includes: Phosphotransferase enzyme IIB component (EC 2.7.1.-) (PTS system EIIB component); Permease IIC component (PTS system EIIC component)]	SAUSA300_0194
Q2FIE9	T	187;187;205	1	0.629499	-0.115079	0.496631	1.34968	-0.0568658	-1.62154	-0.128563	NA	1.74607	1.58798	0.802362	1.59481	122.39	116.69	0.999984	RRLTPRVRARATYDRTLEFLRRSKELQPDIP			0.999752	0.977347	0.999819	0.999787	0.964666	0	0.998134	0	0.980579	0.999667	0.999312	0.999984	0.590182	-0.602322	1.4328	0	1	0	Q2FIE9;T;187;187;205	0.00923757	0.0265776	2.03444	1.57548	0.0881223	0.204146	0.00728538	Lipoyl synthase (EC 2.8.1.8) (Lip-syn) (LS) (Lipoate synthase) (Lipoic acid synthase) (Sulfur insertion protein LipA)	lipA
Q2FGW7	T	38;38;38	1	1.19478	0.989379	0.608133	1.595	0.512469	-0.656069	0.491528	-0.730522	1.44243	2.07939	1.30062	1.71568	190.24	178.55	0.999999	IVGERVSIVEDTPGVTRDRIYSSGEWLTHDF			0.999999	0	0.999092	0.997869	0.897442	0.871	0	0	0.996965	0	0.994373	0.973178	1.09682	-0.0956485	1.63453	0	0	0	Q2FGW7;T;38;38;38	0.00265576	0.0104537	2.57581	1.98073	0.0212901	0.332923	0.00235027	GTPase Der (GTP-binding protein EngA)	der engA
Q2FJB5	S	378;378	1	-1.59536	-0.476724	-2.44504	NA	-2.45216	NA	NA	-2.94234	NA	NA	NA	NA	85.636	80.357	1	RINISDEAIEAAVKLSNRYVSDRFLPDKAID			0	0.999976	0.999931	1	0	NA	0.980025	0	NA	0.733043	NA	NA	-1.50571	-2.69725	NA	1	2	4	Q2FJB5;S;378;378	0.21408	0.299278	0.669424	0.523925	0.21408	NA	NA	ATP-dependent Clp protease ATP-binding subunit ClpC	clpC
A0A0E1VNW4	H	28;49	1	NA	2.71758	2.9216	2.05664	1.53656	1.57867	1.01017	NA	NA	2.643	NA	NA	85.67	81.453	0.816879	IFFCIRLVSLKISINHSKQLKADGAVEYGVK			NA	0.60696	0.597543	0.583683	0.524256	0.816879	0.5847	NA	NA	0.601122	NA	NA	2.56527	1.37513	2.643	1	1	3	A0A0E1VNW4;H;28;49	0.038116	0.0781402	1.41889	1.10713	0.0432124	0.98381	0.09985	Isoprenylcysteine carboxyl methyltransferase family protein	HMPREF0776_0947
A0A0H2XFW2	T	57;63	1	1.30522	1.4165	1.21805	NA	NA	0.540773	0.266542	-0.426938	0.0270611	1.04923	0.459098	1.27439	148.68	119.92	1	DAQASIKAGVHLNKLTEERSKRLEKTRKALE			1	1	1	1	NA	0.999926	0	0	1	0.999999	0.999503	0.999991	1.31326	0.126792	0.702446	1	1	0	A0A0H2XFW2;T;57;63	0.0448901	0.0878396	1.34785	1.05631	0.0373704	0.257225	0.292271	Uncharacterized protein	SAUSA300_1652
Q2FEQ5	T	25;25;25	1	NA	-0.669816	-0.94906	-1.33007	-1.67212	-2.25328	-2.61727	-2.1276	NA	NA	NA	NA	66.989	58.226	0.985498	VRLKRHARVRTNLSGTAEKPRLNVYRSNKHI			NA	0.985498	0	0.957403	0	0	0	0	NA	0	NA	NA	-0.982981	-2.16757	NA	1	0	4	Q2FEQ5;T;25;25;25	0.00835107	0.0247885	2.07826	1.60575	0.00835107	NA	NA	50S ribosomal protein L18	rplR
A0A0H2XHR8	T	123;123	1	1.76958	2.27554	1.49736	2.09423	0.701387	0.492822	NA	0.983661	NA	-4.85766	-3.30572	NA	79.986	68.617	0.999221	PQILIDTDDLKGRTLTAVLNVRKDLSNAGAH			0	0.975839	0	0.979541	0.999221	0.981347	0	0.987507	0	0	0	NA	1.90918	0.725957	-4.08169	0	1	2	A0A0H2XHR8;T;123;123	3.62422e-05	0.000482519	4.44079	3.31649	0.0597114	3.05373e-05	0.000147387	Uncharacterized protein	SAUSA300_1856
A0A0H2XE56	T	97;94	1	1.21723	1.37197	NA	1.11868	0.199461	NA	NA	-0.087161	4.57893	4.27656	5.06724	4.7113	369.97	361.57	0.981791	EEIKALEEENFVQFHTATMEKTEVDSEYATT			0.836886	0.846034	0	0.855431	0	0	NA	0.758059	0.978899	0.930014	0.976901	0.981791	1.23596	0.0561498	4.65851	1	2	0	A0A0H2XE56;T;97;94	1.35418e-06	4.24853e-05	5.86832	4.37176	0.00569367	5.18313e-06	1.95084e-06	Uncharacterized protein	SAUSA300_2447
A0A0H2XDH0	S	443	1	0.632372	0.607937	1.2489	-0.313181	NA	-0.633612	NA	NA	1.75251	1.91166	NA	NA	146.77	128.94	0.960016	DYKNKKGDSVDSKRASSGNEYEDKAAYYLDG			0.931697	0.945494	0.79832	0.91238	NA	0.882623	NA	NA	0.960016	0.952011	NA	NA	0.544006	-0.633612	1.83208	0	3	2	A0A0H2XDH0;S;443	0.0488807	0.0938232	1.31086	1.02769	0.258058	0.116654	0.0487787	PTS system, arbutin-like IIBC component (EC 2.7.1.69)	glvC
Q2FG18	S	45;45;45	1	2.02201	2.22366	2.17536	1.86388	1.11242	0.697372	1.13756	0.633268	NA	NA	NA	NA	94.767	85.579	0.999988	PYAPGQHGPNQRKKLSEYGLQLREKQKLRYL			0.999976	0.999864	0.999988	0.999975	0.999988	0.999907	0.999987	0.999749	NA	0	0	0	2.07123	0.895156	NA	0	0	4	Q2FG18;S;45;45;45	0.000285435	0.00203188	3.54449	2.6921	0.000285387	NA	NA	30S ribosomal protein S4	rpsD
Q2FEP2	T	25;25	1	0.0103437	0.015107	-0.169057	0.287756	-1.08521	NA	-1.24294	-1.08767	NA	NA	NA	NA	145.1	138.79	1	TNGRRNMTSLDFAEITKTTPEKSLLKPLPKK			1	1	1	1	1	0	0.999987	1	0	0	NA	NA	0.0360375	-1.13861	NA	0	1	4	Q2FEP2;T;25;25	0.000187267	0.00153221	3.72754	2.81468	0.000187267	NA	NA	50S ribosomal protein L2	rplB
A0A0H2XI26	S	216;216	1	NA	-0.505531	0.620505	-0.374871	-0.549099	-1.72367	-1.48794	NA	-0.0165334	1.0775	NA	NA	94.309	64.121	0.99715	FTGLDAQHLRNELSESEKQKADQEMYKLLND			NA	0.5	0.94263	0.996258	0.99715	0.929339	0	NA	0.989301	0.807657	NA	NA	-0.0866322	-1.25357	0.530485	1	1	2	A0A0H2XI26;S;216;216	0.065521	0.117851	1.18362	0.928667	0.166023	0.588702	0.0662621	Ribonucleoside-diphosphate reductase, beta subunit (EC 1.17.4.1)	SAUSA300_0717
Q2FJA1	S	43;43;43	1	0.983469	1.10813	0.0697519	1.23871	-0.180399	-0.593432	NA	-0.152156	-0.156515	-2.17962	-0.784705	-1.42055	246.5	231.82	1	VDYRGLTVAEVTDLRSQLREAGVEYKVYKNT			0.993807	0.917479	0.95837	0.999955	0.910124	0.999342	0.958143	0.963175	1	0	0.949999	0.985066	0.850016	-0.308662	-1.13535	0	1	0	Q2FJA1;S;43;43;43	0.00691758	0.0213362	2.16005	1.67088	0.0991649	0.00553756	0.260935	50S ribosomal protein L10	rplJ
Q2FIE9	S	120;120;138	1	0.430036	0.100118	0.231306	1.17065	-0.197639	-1.24123	-0.556606	NA	1.06513	NA	0.829102	1.34931	82.87	59.265	0.999531	VVITAVARDDLRDAGSNVYAETVRKVRERNP			0.876197	0.999276	0.997404	0.98092	0.999531	0	0	NA	0.993235	NA	0.958324	0.996475	0.483027	-0.665158	1.08118	0	1	1	Q2FIE9;S;120;120;138	0.00543208	0.0175637	2.26503	1.75538	0.0278214	0.249894	0.00478698	Lipoyl synthase (EC 2.8.1.8) (Lip-syn) (LS) (Lipoate synthase) (Lipoic acid synthase) (Sulfur insertion protein LipA)	lipA
A0A0H2XJG9	T	292;237	1	0.622211	0.885892	0.682196	0.517535	NA	NA	-0.468454	NA	1.93409	1.69065	2.28414	2.01544	139.67	123.53	0.999899	QKQAKLTPGSKESQLTEALFAEKPVAKNDLK			0.871586	0.95241	0.917368	0.826137	NA	NA	0.787785	NA	0.99789	0.996542	0.999899	0.997264	0.676959	-0.468454	1.98108	0	3	0	A0A0H2XJG9;T;292;237	5.73805e-05	0.000671748	4.24124	3.17279	0.00586413	0.000257978	9.71408e-05	Uncharacterized protein	SAUSA300_1684
Q2FEQ1	S	24;24;24	1	-0.259825	-0.0811614	-0.6808	NA	NA	-1.56545	NA	-1.40606	-2.66661	NA	NA	NA	97.911	89.868	0.876386	NTEVTENLMKKFNYSSVMEVPKIDKIVVNMG			0.825791	0.876386	0.871795	NA	0.499992	0.860975	0.499994	0	0	0.499999	0.499814	NA	-0.340596	-1.48576	-2.66661	1	2	3	Q2FEQ1;S;24;24;24	0.00897492	0.0260837	2.04697	1.58363	0.0341022	0.00911239	0.0675455	50S ribosomal protein L5	rplE
Q2FEQ8	S	131;131;131	1	0.232035	0.195408	0.0989709	-0.415783	-0.559033	NA	-0.875279	-1.89332	NA	NA	NA	NA	88.101	70.705	0.999205	SLDKKLTVKAHKFSASAAEAIDAKGGAHEVI			0.997804	0.993704	0.999205	0.973349	0.979735	0	0	0.946296	0	NA	NA	NA	0.0276576	-1.10921	NA	0	1	4	Q2FEQ8;S;131;131;131	0.0306465	0.0660353	1.51362	1.18022	0.0306465	NA	NA	50S ribosomal protein L15	rplO
A0A0E1VNV1	H	169;139	1	NA	0.235977	NA	1.8235	NA	NA	-0.104011	NA	1.23523	0.676073	NA	0.495257	85.845	77.017	0.838449	VQYDDIMFFESSTKSHRLIAHLDNRQIEFYG			0	0.758205	NA	0.790783	NA	NA	0.75948	0	0.838449	0.712186	NA	0.652017	1.02974	-0.104011	0.802185	2	3	1	A0A0E1VNV1;H;169;139	0.507426	0.58477	0.294628	0.233015	0.492054	0.937499	0.581899	Accessory protein regulator protein A	agrA HMPREF0776_0188
Q2FGZ4	S	94;94;110	1	4.86662	4.67614	4.35247	4.55573	NA	NA	3.17692	3.78216	5.2235	5.64856	NA	5.69596	282.5	269.07	0.967855	QDNKSFSSNNTTTNTSSNNVDILKRISNLEK			0.858038	0.706872	0.839006	0.967855	NA	0	0.923204	0.933884	0.788781	0.789583	NA	0.515713	4.61274	3.47954	5.52267	0	2	1	Q2FGZ4;S;94;94;110	0.000581777	0.0033691	3.23524	2.47249	0.00764863	0.0119019	0.000465299	Cell cycle protein GpsB (Guiding PBP1-shuttling protein)	gpsB
A0A0H2XG53	S	57;74	1	3.22282	3.48417	3.22212	3.01634	2.31006	2.14177	1.7148	2.26249	2.5268	2.65798	2.4909	2.59202	220.4	215.41	0.992412	SKVASKTSAAISNTASDVKEYVGDKKQDFEN			0.975272	0.976097	0.988704	0.983201	0.946303	0.848176	0.896892	0.935032	0.916421	0.992412	0.990654	0.965274	3.23636	2.10728	2.56693	0	0	0	A0A0H2XG53;S;57;74	6.80797e-05	0.000751225	4.16698	3.12423	5.16014e-05	0.00243568	0.0223156	Uncharacterized protein	SAUSA300_0668
A8Z349	T	11;11;15	1	3.70536	2.51792	2.14952	NA	2.32287	NA	3.54479	-0.872445	3.38895	NA	NA	3.70749	190.15	141.71	0.997563	_____MKAKEIRDLTTSEIEEQIKSSKEELF			0.997563	0.964641	0	NA	0.959666	0.333333	0.616766	0.333333	0.993697	NA	NA	0.803638	2.79093	1.66507	3.54822	1	1	2	A8Z349;T;11;11;15	0.444242	0.528499	0.35238	0.276956	0.664446	0.855583	0.43358	50S ribosomal protein L29	rpmC USA300HOU_2233
Q2FGD8	T	80;80;80	1	0.853739	NA	0.739335	0.662581	0.314521	-0.607665	-0.243175	-0.955436	-1.81924	NA	NA	NA	68.847	58.03	0.999995	LIHSNKADRIKSQLMTANK____________			0.999947	NA	0.999478	0.999995	0.999833	0.999813	0.99923	0	0	NA	0	0	0.751885	-0.372939	-1.81924	1	0	3	Q2FGD8;T;80;80;80	0.00768716	0.0232239	2.11423	1.63406	0.0399322	0.0077293	0.0626965	30S ribosomal protein S20	rpsT
Q2FDS6	T	47;47	1	-1.24589	-1.07354	-1.10631	NA	NA	-2.24885	-2.27815	NA	-1.15638	-1.74688	-1.69234	NA	62.891	57.049	0.99984	GDIFLPLAEQLKDHFTVVAVDRRDYGESELT			0	0.987391	0.99984	NA	NA	0	0	NA	0	0.998738	0	0	-1.14192	-2.2635	-1.53187	1	2	1	Q2FDS6;T;47;47	0.00630747	0.0198047	2.20014	1.70323	0.0052678	0.159216	0.0303244	Uncharacterized hydrolase SAUSA300_2518 (EC 3.-.-.-)	SAUSA300_2518
A0A0H2XFP3	T	162;27;162	1	-0.198412	0.11499	-0.410422	-0.608958	-1.08084	-1.65942	NA	-1.45151	NA	NA	NA	NA	66.826	60.551	0.999973	ADFVKTSTGFAGGGATAEDVKLMKDTVGADV			0.999973	0.999956	0.997456	0.999784	0	0	0	0	NA	0	0	0	-0.275701	-1.39726	NA	0	1	4	A0A0H2XFP3;T;162;27;162	0.00470091	0.0159397	2.32782	1.79752	0.00470091	NA	NA	Deoxyribose-phosphate aldolase (DERA) (EC 4.1.2.4) (2-deoxy-D-ribose 5-phosphate aldolase) (Phosphodeoxyriboaldolase) (Deoxyriboaldolase)	deoC
A0A0H2XE56	S	127;124	1	2.49402	2.68476	2.87551	2.2458	1.47409	1.3808	1.67308	1.30104	0.605174	0.743876	0.895258	0.725955	228.03	224.02	1	TDNEEHIQEQSNQDKSYFDSESIGNQSGGVR			1	1	0.999996	0.999998	0.999117	0.999999	0.999986	0.999999	0.999148	0.999994	0.999992	0.998995	2.57502	1.45725	0.742566	0	0	0	A0A0H2XE56;S;127;124	1.0621e-06	3.79561e-05	5.97383	4.42072	4.97054e-05	8.13522e-07	0.00141769	Uncharacterized protein	SAUSA300_2447
Q2FES1	T	4;4;4	1	-0.548242	-0.573303	0.00135809	-0.787415	-0.875701	-1.66475	-2.22565	NA	-1.33197	-0.957806	-1.36513	-0.819735	172.57	151.62	1	____________MRQTFMANESNIERKWYVI			1	1	1	0.999999	1	0	0	NA	0	0	0	1	-0.4769	-1.5887	-1.11866	0	1	0	Q2FES1;T;4;4;4	0.0265263	0.0590705	1.57632	1.22863	0.0232563	0.14917	0.37153	50S ribosomal protein L13	rplM
A0A0H2XJZ3	T	207;207	1	0.142617	0.647406	0.384022	0.0271561	-0.669018	-0.779321	-0.645709	-1.13844	NA	NA	NA	NA	126.1	97.01	1	SAIMSRSLEIPAIVGTKSITQEVKQGDMIIV			1	1	1	1	1	0.999992	0.999999	0.999966	NA	NA	NA	NA	0.3003	-0.808121	NA	0	0	4	A0A0H2XJZ3;T;207;207	0.000806443	0.00431579	3.09343	2.36494	0.000806405	NA	NA	Phosphoenolpyruvate-protein phosphotransferase (EC 2.7.3.9) (Phosphotransferase system, enzyme I)	ptsI
Q2FHG9	S	474;474	1	1.83235	NA	1.98569	1.99017	NA	0.949621	NA	0.710902	NA	NA	NA	-0.956244	152.37	132.25	0.975675	FVVFSDEKQARRIGESRHEASIIQQRQESKN			0.971505	0	0.910052	0.869916	NA	0.975675	0	0.912092	NA	0	0	0.553728	1.93607	0.830261	-0.956244	1	2	3	Q2FHG9;S;474;474	0.000567308	0.00331712	3.24618	2.47924	0.00446578	0.000567282	0.0026016	Translation initiation factor IF-2	infB
A0A0H2XJW7	S	45;45	1	2.472	2.67818	2.68587	2.37037	1.4673	1.48902	1.40799	1.4452	0.0286372	-0.223855	0.0407372	0.0464059	136.99	132.54	0.997804	VKNNTIDRTAPTGSKSELQREFETIKQSFND			0.943117	0.872711	0.982453	0.793834	0.996943	0.94377	0.993498	0.997804	0.991641	0.958273	0.995922	0.963591	2.55161	1.45238	-0.0270188	0	0	0	A0A0H2XJW7;S;45;45	7.98596e-10	2.40999e-07	9.09767	6.61799	1.04665e-06	1.28108e-09	8.13672e-08	Uncharacterized protein	SAUSA300_1788
A0A0H2XE61	S	13;13	1	1.19662	1.45352	1.02637	2.35981	0.755415	0.0363562	1.03371	-0.169952	2.11936	1.14103	1.841	1.49995	113.76	103.11	1	___MLLEIKDLVYKASDRIILDHISLKVDKG			0.999959	1	0.999975	0.999999	0	0.999914	0.998328	0.997341	1	0.997054	1	0.999997	1.50908	0.413883	1.65034	0	0	0	A0A0H2XE61;S;13;13	0.0187339	0.046088	1.72737	1.33641	0.0427264	0.926744	0.0239173	ABC transporter, ATP-binding protein	SAUSA300_2399
A0A0H2XG53	H	83;100	1	2.20683	1.74944	0.816643	2.16567	1.00656	1.03874	0.730128	-0.216131	1.01677	1.87372	1.03673	1.49514	103.08	91.314	0.999996	QDFENKRELKKFAREHDPAYIEKKGEKLAKQ			0.999996	0.999996	0.999883	0.996054	0.998947	0.99794	0.956559	0.82847	0.996576	0.999951	0.99429	0.999459	1.73465	0.639824	1.35559	0	0	0	A0A0H2XG53;H;83;100	0.0575302	0.106584	1.2401	0.972308	0.0508982	0.616916	0.218227	Uncharacterized protein	SAUSA300_0668
Q2FES2	S	99;99;99	1	2.51324	2.71782	2.89097	2.49913	1.52396	1.5698	1.71809	1.44386	0.550607	0.525476	0.772425	0.699201	138.55	134.19	1	GIARALLEADPEYRGSLKRAGLLTRDPRMKE			1	1	1	0.999999	0.999999	1	1	1	1	0.999997	0.999999	0.999951	2.65529	1.56393	0.636927	0	0	0	Q2FES2;S;99;99;99	3.6663e-08	3.55631e-06	7.43577	5.449	5.2813e-06	2.39465e-08	2.04253e-05	30S ribosomal protein S9	rpsI
Q2FES1	S	31;31;31	1	0.4176	0.575645	0.220509	0.0518424	-0.64944	-0.966907	-0.70109	NA	-0.883891	-1.07738	-0.416289	-1.12586	103.34	89.988	0.999374	WYVIDAEGQTLGRLSSEVASILRGKNKVTYT			0.980778	0.993251	0.997174	0.999374	0.965928	0.949073	0.998891	0	0.996235	0.992981	0.995862	0.995587	0.316399	-0.772479	-0.875854	0	1	0	Q2FES1;S;31;31;31	0.000338029	0.00230097	3.47105	2.63809	0.00139203	0.000457313	0.860897	50S ribosomal protein L13	rplM
Q2FEQ8	S	12;12;12	1	-1.66964	-1.30401	-1.06952	-2.02026	-2.88717	-2.96027	-2.31877	-2.23916	NA	NA	NA	NA	98.694	82.892	1	____MKLHELKPAEGSRKERNRVGRGVATGN			0.999916	1	0.999993	1	0.999997	0	0	0.999999	NA	NA	NA	NA	-1.51586	-2.60134	NA	0	0	4	Q2FEQ8;S;12;12;12	0.00825892	0.0245687	2.08308	1.60962	0.00825889	NA	NA	50S ribosomal protein L15	rplO
Q2FH26	T	105;105	1	NA	NA	2.49593	NA	NA	1.44082	1.38564	NA	NA	0.396209	-0.558463	0.147748	246.32	243.18	0.967451	NTPQQNEETNNKKEETTNNSVDKAEVNQAND			0.613369	0	0.967451	0.333333	0.445468	0	0.665588	0.333333	NA	0	0	0	2.49593	1.41323	-0.00483504	3	2	1	Q2FH26;T;105;105	0.0233705	0.0536619	1.63133	1.27033	0.220391	0.0259053	0.0622689	Dihydrolipoyllysine-residue succinyltransferase component of 2-oxoglutarate dehydrogenase complex (EC 2.3.1.61) (2-oxoglutarate dehydrogenase complex component E2) (OGDC-E2) (Dihydrolipoamide succinyltransferase component of 2-oxoglutarate dehydrogenase complex)	odhB sucB
Q2FEV0	S	110;110	1;2	3.22428	2.86081	2.70264	2.90835	1.99073	2.0332	1.83716	1.53438	2.01028	3.07792	3.11448	3.63031	143.42	127.45	1	KQAAVDLKVILEYGESAPKIFRKVTELVKEQ			1	0.999999	0.999999	1	0.995492	0.999769	0.999827	0.999995	0.9934	0.999999	0.999999	1	2.92402	1.84887	2.95825	0	0	0	Q2FEV0;S;110;110	0.0084479	0.0249754	2.07325	1.60249	0.0163448	0.99313	0.0137842	Alkaline shock protein 23	asp23
Q2FEI5	S	387;415	1;2	0.745566	0.970402	0.869834	1.19306	0.250946	-0.119136	0.654505	-1.29771	0.965413	-1.82181	-2.47044	0.968417	153.09	141.94	1	KLARQVIGTNNVDNCSRYCQAPATKGLFRTV			1	0.999999	0.999984	1	0	0	1	1	0.998218	0.871184	0	0	0.944715	-0.127848	-0.589605	0	0	0	Q2FEI5;S;387;415	0.214056	0.299278	0.669474	0.523925	0.426709	0.202967	0.842847	Putative formate dehydrogenase SAUSA300_2258 (EC 1.17.1.9)	SAUSA300_2258
Q2FEV9	T	58;58	1	0.159866	0.766906	-0.0830131	-0.780068	NA	-0.942986	NA	-1.16229	NA	NA	NA	NA	52.071	33.115	0.99921	LDSKDVSRIGSTFGKTNRVIIDTEDHEYIIY			0.99921	0	0	0	NA	0	NA	0	NA	NA	NA	NA	0.0159228	-1.05264	NA	0	2	4	Q2FEV9;T;58;58	0.0921037	0.15499	1.03572	0.809696	0.0921042	NA	NA	UPF0457 protein SAUSA300_2132	SAUSA300_2132
A0A0H2XH82	T	175;175	1	NA	NA	NA	-1.68069	-2.88472	-2.58753	NA	NA	-2.17153	-1.37012	NA	-1.44871	42.338	30.472	1	VYNIDLKKGNKKQEVTVDAKNGKVLKSEQDH			NA	NA	NA	1	0	0	NA	NA	0	0	NA	0	-1.68069	-2.73612	-1.66345	3	2	1	A0A0H2XH82;T;175;175	0.104638	0.170791	0.980312	0.767536	0.205293	0.999152	0.105472	Putative lipoprotein	SAUSA300_0372
A0A0H2XIC6	T	72;79	1	0.0145095	-0.401146	-0.136737	-0.396845	-1.67181	-1.03887	-1.28565	-1.14216	-1.47452	NA	-0.574161	-0.961357	116.51	110.59	1	PSEVVKEGDEVEAYVTKVEFDEENETGAYIL			0.999999	1	0.999999	0.999994	0	0.771074	0	0	0	NA	0	0	-0.230054	-1.28462	-1.00335	0	0	1	A0A0H2XIC6;T;72;79	0.00359688	0.0130082	2.44407	1.88578	0.00331708	0.0271514	0.490211	30S ribosomal protein S1	rpsA
A0A0H2XEE2	H	273;275	1	-0.689198	-0.731297	-1.10299	0.0301103	-1.74724	-2.20081	-1.07753	NA	-0.0750937	0.492787	-0.788393	NA	60.064	52.177	0.904673	KSITFTHEFMFARPIHRTPDMIKQHEYLEDI			0	0	0	0.820634	0	0	0	NA	0.904673	0.831751	0	NA	-0.623345	-1.67519	-0.123567	0	1	1	A0A0H2XEE2;H;273;275	0.0280442	0.0618443	1.55216	1.2087	0.0929828	0.498054	0.0257487	Zinc-type alcohol dehydrogenase-like protein	SAUSA300_2146
Q2FEQ1	S	107;107;107	1	-1.64803	-1.56277	-1.84278	-0.989211	-2.29812	NA	NA	-2.81475	-0.799355	NA	-1.17915	-0.515615	78.513	76.453	0.999225	RGERMYEFLDKLISVSLPRVRDFQGVSKKAF			0.986696	0.998052	0	0.99917	0	0	NA	0	0.999225	0	0.983921	0.997811	-1.5107	-2.55644	-0.831372	0	2	1	Q2FEQ1;S;107;107;107	0.00538364	0.0174486	2.26892	1.75824	0.0336334	0.101962	0.00434695	50S ribosomal protein L5	rplE
A0A0H2XE56	T	99;96	1	0.519138	0.794882	-0.164294	0.840373	-0.507318	-0.959972	-0.615716	-0.10299	NA	NA	NA	-1.90197	156.5	148.96	0.978923	IKALEEENFVQFHTATMEKTEVDSEYATTDN			0.971822	0.970576	0.957525	0.978923	0.962108	0.814398	0.933506	0.968313	0	0	NA	0	0.497525	-0.546499	-1.90197	0	0	3	A0A0H2XE56;T;99;96	0.00416131	0.0144899	2.38077	1.83893	0.0269186	0.00479871	0.0584071	Uncharacterized protein	SAUSA300_2447
Q2FI15	S	184;184;192	1	0.753138	0.801758	1.02536	0.435955	0.123512	-0.632151	-0.356682	NA	NA	NA	NA	-1.94965	77.597	71.426	0.999923	IVGQPVSKLLLQKNASVTILHSRSKDMASYL			0.998092	0.999356	0.998565	0.99486	0.999923	0.996194	0.998996	NA	NA	0	0	0	0.754053	-0.28844	-1.94965	0	1	3	Q2FI15;S;184;184;192	0.00125786	0.00599312	2.90037	2.22235	0.015242	0.00123285	0.0122892	Bifunctional protein FolD [Includes: Methylenetetrahydrofolate dehydrogenase (EC 1.5.1.5); Methenyltetrahydrofolate cyclohydrolase (EC 3.5.4.9)]	folD
Q2FHK0	S	76;76	1	0.72096	0.775034	1.02853	0.608903	-0.125302	-0.551575	-0.168441	-0.190475	-1.27421	NA	-1.45452	NA	177.42	150.48	1	LNDGAKPTDTVHNILSKEGIMKKFDEQKKAK			1	0.975601	0.999994	0.999934	0.999472	0.999989	0.998977	0.999927	0	0.991654	0.896762	0	0.783357	-0.258948	-1.36436	0	0	2	Q2FHK0;S;76;76	7.42981e-06	0.000145175	5.12902	3.83811	0.000199994	6.46151e-06	0.000494609	30S ribosomal protein S16	rpsP
A0A0H2XHF0	H	440;440	1	-1.31527	NA	-1.78239	-0.487158	-2.49832	-2.59594	-1.61384	NA	-1.08909	-0.638065	NA	-0.890194	61.212	57.543	0.998845	LANFAKSGKMPWPMYHNERRYYRTYQ_____			0	NA	0	0	0	0	0	NA	0	0.998845	NA	0.932775	-1.19494	-2.23603	-0.872451	1	1	1	A0A0H2XHF0;H;440;440	0.0382372	0.0781432	1.41751	1.10711	0.100766	0.729339	0.0382646	Carboxylic ester hydrolase (EC 3.1.1.-)	pnbA
Q2FEV0	T	119;119	1	3.40337	3.66482	3.17728	3.144	NA	2.27436	NA	2.33855	NA	2.33673	-2.34882	2.64663	109.44	43.973	1	ILEYGESAPKIFRKVTELVKEQVKYITGLDV			1	1	1	1	NA	1	NA	1	NA	1	0	1	3.34737	2.30645	0.878179	0	2	1	Q2FEV0;T;119;119	0.218741	0.304355	0.66007	0.51662	0.750499	0.19554	0.624395	Alkaline shock protein 23	asp23
Q2FIM4	T	77;79	1	2.01585	1.81375	1.81798	2.75824	1.23652	0.882432	1.8488	0.29004	2.98745	3.01551	2.54243	3.10151	108.15	89.341	0.999999	DVVINLAGATLNKRWTPEYKQTLMLSRIQST			0.999985	0.9999	0.666038	0.999989	0.999778	0.999367	0.999999	0.999998	0.999996	0.999987	0.999999	0.999987	2.10146	1.06445	2.91172	0	0	0	Q2FIM4;T;77;79	0.00138693	0.00642815	2.85795	2.19191	0.0329659	0.0932345	0.0010573	Epimerase family protein SAUSA300_0753	SAUSA300_0753
Q2FEI5	S	607;635	1	1.10605	0.875762	0.485349	1.16892	0.32472	-0.688469	0.786033	-0.933508	2.1156	2.05294	1.83115	1.74357	161.04	152.22	1	CSDMGSMPDKITGYQSIEADDIRAKFEKEYG			0.999956	0.999998	0.999735	0.999973	0	0	0.994365	0	0.999999	1	1	0	0.909021	-0.127806	1.93581	0	0	0	Q2FEI5;S;607;635	0.00107017	0.00528725	2.97055	2.27677	0.045761	0.0477721	0.000798451	Putative formate dehydrogenase SAUSA300_2258 (EC 1.17.1.9)	SAUSA300_2258
Q2FG27	S	101;101;101	1	-0.981849	-0.657447	-1.34487	-1.15454	-2.05307	-2.63022	-1.5204	NA	NA	NA	NA	NA	126.1	97.92	0.999999	GTGHRVVHGGEKFPESVAITDEVEKEIEELS			0.999946	0.99999	0.997165	0.999999	0	0	0	NA	NA	NA	NA	NA	-1.03468	-2.0679	NA	0	1	4	Q2FG27;S;101;101;101	0.0229587	0.053091	1.63905	1.27498	0.0229587	NA	NA	Acetate kinase (EC 2.7.2.1) (Acetokinase)	ackA
A0A0H2XHT7	Y	6;6	1;2	NA	-1.37885	NA	0.114782	-1.89291	-2.45857	-1.1486	-1.13238	-0.906558	NA	0.429967	NA	160.15	146.72	0.843422	__________MEQNSYVIIDETGIHARPATM			0	0	0	0.796457	0	0	0	0	0.687618	0	0.843422	0	-0.632034	-1.65812	-0.238296	2	0	2	A0A0H2XHT7;Y;6;6	0.183369	0.264488	0.736674	0.577595	0.37803	0.879468	0.198598	Phosphocarrier protein HPr	ptsH
Q2FER4	S	73;73;73	1	2.63985	2.86699	3.04447	2.69651	2.02612	1.54999	NA	NA	0.267108	0.518894	-0.788701	-1.56543	72.643	54.418	0.999632	STPFAAQMASETASKSAMEHGLKTVEVTVKG			0.9993	0.99908	0.999389	0.999632	0.995351	0.998702	NA	0	0.990498	0.995585	0.999516	0.991516	2.81195	1.78805	-0.392031	0	2	0	Q2FER4;S;73;73;73	0.000692261	0.0038371	3.15973	2.416	0.236974	0.00057892	0.0154113	30S ribosomal protein S11	rpsK
Q2FEQ1	T	129;129;129	1	2.25653	2.24506	1.58884	2.40657	1.62261	0.650431	1.42575	0.705392	2.66243	2.97971	2.79509	3.16807	107.99	99.131	0.999749	FQGVSKKAFDGRGNYTLGVKEQLIFPEIDYD			0.994584	0.988366	0.976059	0.990796	0.88543	0	0.995702	0	0.994781	0.994358	0.967837	0.999749	2.12425	1.10104	2.90132	0	0	0	Q2FEQ1;T;129;129;129	0.000294391	0.00206606	3.53108	2.68486	0.0100443	0.0414198	0.000221215	50S ribosomal protein L5	rplE
Q2FJN4	T	178;178	1	3.27163	3.14046	3.18248	3.07738	2.31999	2.3106	1.89269	2.06307	-0.576225	NA	NA	NA	98.902	85.925	1	NPGEVCPAKWEEGAKTLQPGLDLVGKI____			1	1	1	1	1	1	1	1	0	NA	NA	NA	3.16799	2.14659	-0.576225	0	0	3	Q2FJN4;T;178;178	2.12959e-06	5.92452e-05	5.6717	4.22735	0.00023053	1.69328e-06	1.09014e-05	Alkyl hydroperoxide reductase C (EC 1.11.1.15) (Peroxiredoxin) (Thioredoxin peroxidase)	ahpC
Q2FFH6	S	206;206;206	1	-0.472504	-0.298812	NA	-0.467535	-1.26452	-1.41946	-1.47079	-1.57689	-2.48383	NA	NA	NA	87.184	80.954	0.998129	TTDKSVEFLLNMDAKSFTMGDYVTRIAQVNA			0.5	0.752115	NA	0.75416	0.998129	0.895549	0	0	0	NA	NA	NA	-0.41295	-1.43292	-2.48383	1	0	3	Q2FFH6;S;206;206;206	4.6748e-05	0.000577676	4.33024	3.23832	0.000226851	5.30692e-05	0.00120519	Probable manganese-dependent inorganic pyrophosphatase (EC 3.6.1.1) (Pyrophosphate phospho-hydrolase) (PPase)	ppaC
Q2FEP0	S	144;144	1	1.4195	1.61927	1.16266	1.28197	0.373917	0.299819	NA	0.383716	-0.701297	-0.327407	-0.112442	-0.507869	103.34	97.037	0.881752	FNFEAPKTKEFKNVLSTLEQPKKVLVVTENE			0.880123	0.806488	0.881752	0.844291	0.824325	0.868897	NA	0.780101	0	0.5	0.725945	0.5	1.37085	0.352484	-0.412254	0	1	0	Q2FEP0;S;144;144	4.53299e-06	0.000104336	5.34361	3.98157	0.000363147	3.41678e-06	0.00238373	50S ribosomal protein L4	rplD
Q2FEQ1	S	118;118;118	1	1.29951	0.750012	0.896027	1.98569	0.908983	0.401402	0.725356	-1.12454	2.36321	2.80147	1.98767	2.52478	108.9	98.151	1	LISVSLPRVRDFQGVSKKAFDGRGNYTLGVK			0	1	1	1	1	1	1	1	1	1	1	1	1.23281	0.227801	2.41928	0	0	0	Q2FEQ1;S;118;118;118	0.00351489	0.0128313	2.45409	1.89173	0.128913	0.0705855	0.00269685	50S ribosomal protein L5	rplE
Q2FJM6	S	229;229	1	NA	0.511497	-1.05184	1.46075	-0.437581	-1.60325	NA	-0.0533926	-0.679793	NA	-1.91737	-1.44024	78.814	76.134	1	KDEHGRLLVAAAIGISKDTDIRAQKLVEAGV			NA	1	1	1	1	1	NA	1	0	NA	0	0	0.3068	-0.698074	-1.3458	1	1	1	Q2FJM6;S;229;229	0.175893	0.25669	0.754752	0.590591	0.44086	0.158874	0.691825	Inosine-5'-monophosphate dehydrogenase (IMP dehydrogenase) (IMPD) (IMPDH) (EC 1.1.1.205)	guaB
A0A0H2XE56	T	111;108	1	1.10669	1.53508	1.07052	0.68107	0.071397	0.38244	-0.246312	0.169211	NA	NA	NA	-1.46975	193.92	186.47	0.88924	HTATMEKTEVDSEYATTDNEEHIQEQSNQDK			0.88428	0	0.88924	0.831887	0	0.8157	0	0	0	0	0	0	1.09834	0.0941842	-1.46975	0	0	3	A0A0H2XE56;T;111;108	0.000715864	0.00392785	3.14517	2.40584	0.00875736	0.000738869	0.00940635	Uncharacterized protein	SAUSA300_2447
Q2FK70	S	81;81	1	NA	-0.560249	-0.705679	NA	-1.55753	NA	-1.71466	NA	0.733302	1.84478	0.910347	NA	167.89	145.86	1	GPGTVNKVANHMAELSGVKLGDPIPHHHNDS			NA	0.999977	0.999957	NA	0	NA	0	NA	1	1	1	0.999309	-0.632964	-1.63609	1.16281	2	2	1	Q2FK70;S;81;81	0.0046554	0.0158447	2.33204	1.80012	0.160355	0.0219939	0.00448039	PTS system EIIBC component SAUSA300_0194 [Includes: Phosphotransferase enzyme IIB component (EC 2.7.1.-) (PTS system EIIB component); Permease IIC component (PTS system EIIC component)]	SAUSA300_0194
Q2FG28	S	114;114	1	-1.60071	-0.72399	NA	0.00533667	-1.77335	NA	NA	NA	-0.818846	NA	-3.18592	NA	117.03	104.35	0.945161	KLAHEINADLIMSGTSGLNAVERFIVGSVSE			0	0.828411	NA	0.945161	0	NA	NA	NA	0.798883	NA	0	NA	-0.77312	-1.77335	-2.00238	1	3	2	Q2FG28;S;114;114	0.546814	0.621661	0.26216	0.206446	0.759082	0.551601	0.98604	Putative universal stress protein SAUSA300_1656	SAUSA300_1656
Q2FHV6	S	144;144;144	1	NA	NA	1.16685	NA	NA	-1.35013	1.69318	NA	NA	1.62494	1.46083	2.46444	65.895	56.19	0.999996	SSSIVKEVAAYRADISEFVPPYVEKALKKKF			NA	NA	0	NA	NA	0	0	NA	NA	0	0	0.999996	1.16685	0.171524	1.85007	3	2	1	Q2FHV6;S;144;144;144	0.472288	0.554816	0.325793	0.255851	0.821996	0.898402	0.446138	Phosphopantetheine adenylyltransferase (EC 2.7.7.3) (Dephospho-CoA pyrophosphorylase) (Pantetheine-phosphate adenylyltransferase) (PPAT)	coaD
A0A0H2XGF8	S	546;546	1	-0.926894	-0.814337	-1.08062	-1.17532	NA	-1.9757	-2.00806	NA	NA	NA	NA	-3.78811	51.726	39.519	0.972541	DDVLLTDTTFRDAHQSLLATRVRTKDMINIA			0	0.794674	0	0.972541	NA	0	0	NA	NA	NA	NA	0	-0.999292	-1.99188	-3.78811	0	2	3	A0A0H2XGF8;S;546;546	0.000139418	0.00123309	3.85568	2.909	0.00263406	0.000138324	0.00102332	Pyruvate carboxylase (EC 6.4.1.1)	pyc
A0A0H2XK58	T	66;66	1	0.629099	1.25414	1.1026	0.74563	-0.000138368	-0.236248	0.188606	-0.182854	NA	NA	NA	NA	110.08	96.724	1	NLSKAESKIQIGEKLTRGLGAGANPEIGKKA			1	1	1	1	1	1	1	1	NA	NA	NA	NA	0.932867	-0.0576584	NA	0	0	4	A0A0H2XK58;T;66;66	0.00133806	0.0062875	2.87352	2.20152	0.00133803	NA	NA	Cell division protein FtsZ	ftsZ
A0A0H2XHZ1	T	132	1	1.84548	1.98368	1.35871	2.35963	1.2715	0.579633	1.36855	0.380094	2.34697	2.52789	2.61875	2.55888	162.82	159.32	0.999938	KHPNTVNGIITSGALTRYNNKLFGNPDRNIS			0.999507	0.999614	0.821681	0.751452	0.856553	0.969927	0.928878	0.955538	0.989415	0.999938	0.999337	0.99935	1.88687	0.899943	2.51312	0	0	0	A0A0H2XHZ1;T;132	0.00064452	0.00365557	3.19076	2.43704	0.0124283	0.100128	0.00050726	Putative lysophospholipase	SAUSA300_0070
A0A0H2XE56	T	112;109	1	1.55621	1.95337	1.86359	NA	0.829383	0.60926	0.906004	0.90019	NA	NA	NA	NA	186.3	177.78	0.895463	TATMEKTEVDSEYATTDNEEHIQEQSNQDKS			0.856503	0.885343	0.821935	0	0.841305	0.89145	0.895463	0.878133	0	0	0	0	1.79106	0.811209	NA	1	0	4	A0A0H2XE56;T;112;109	0.0006502	0.00367905	3.18695	2.43426	0.0006502	NA	NA	Uncharacterized protein	SAUSA300_2447
A0A0H2XHF0	S	341;341	1	-0.09395	-0.602636	-0.268796	-0.000972429	-1.22521	NA	-1.20954	NA	NA	NA	NA	NA	94.122	76.302	0.999999	DIPLKYEDVQTAKQQSLAITHCYFKQPMKQF			0	0.999911	0.998715	0.999999	0.995935	0	0.985608	NA	NA	NA	NA	NA	-0.241589	-1.21738	NA	0	2	4	A0A0H2XHF0;S;341;341	0.00800441	0.0239164	2.09667	1.6213	0.00800552	NA	NA	Carboxylic ester hydrolase (EC 3.1.1.-)	pnbA
Q2FHG9	S	479;479	1	2.60728	2.78918	3.06411	2.6026	1.98557	1.82177	1.78275	1.57783	0.397066	NA	NA	NA	147.75	109.19	0.999687	DEKQARRIGESRHEASIIQQRQESKNVSLDN			0.982484	0.997781	0.981276	0.999687	0.954945	0.997861	0.997569	0.996981	0	0	0	0	2.76579	1.79198	0.397066	0	0	3	Q2FHG9;S;479;479	7.84606e-05	0.000825965	4.10535	3.08304	0.000955501	8.60687e-05	0.00162036	Translation initiation factor IF-2	infB
Q2FI15	S	175;175;183	1	-0.0906563	0.287734	0.159377	-0.182005	-0.616336	-1.13605	-0.871299	-1.08513	NA	NA	NA	NA	94.122	83.708	1	NAVVIGRSHIVGQPVSKLLLQKNASVTILHS			0.999998	1	1	1	1	0.99992	0.999998	0.999998	NA	NA	0	0	0.0436124	-0.927204	NA	0	0	4	Q2FI15;S;175;175;183	0.000933327	0.00481009	3.02997	2.31785	0.00093329	NA	NA	Bifunctional protein FolD [Includes: Methylenetetrahydrofolate dehydrogenase (EC 1.5.1.5); Methenyltetrahydrofolate cyclohydrolase (EC 3.5.4.9)]	folD
Q2FDQ4	S	273;273;273	1	-0.440958	0.105018	0.415515	-0.608928	-1.44993	-0.754073	NA	NA	-0.532483	-0.30222	-0.433692	-0.734995	120.84	102.78	1	ASFSRALASDLRADQSKEEFDKALGDAVESI			1	1	1	1	0.968346	0	0.98099	0.988782	1	1	1	0	-0.132338	-1.102	-0.500848	0	2	0	Q2FDQ4;S;273;273;273	0.0601037	0.110001	1.2211	0.958603	0.0508916	0.407625	0.232271	Fructose-bisphosphate aldolase class 1 (EC 4.1.2.13) (Fructose-bisphosphate aldolase class I) (FBP aldolase)	fda
A0A0H2XFR7	S	459;459	1	0.329767	0.566873	-0.0418951	0.225763	NA	NA	-0.79031	-0.601901	NA	NA	NA	NA	109.84	85.553	0.999954	QEELANEKEKQAALQSRVESEKEKIANLQEK			0.997631	0.999484	0.999954	0.990138	NA	0.873495	0.997196	0.994543	NA	NA	NA	0.980294	0.270127	-0.696105	NA	0	2	4	A0A0H2XFR7;S;459;459	0.00813355	0.0242489	2.08972	1.61531	0.00813466	NA	NA	Chaperone protein ClpB	clpB
Q2FEI5	T	578;606	1	1.85282	1.59948	1.45787	2.32492	1.09432	0.529586	1.7971	-0.0358434	2.92134	3.10262	2.54409	3.01791	83.137	72.766	0.999996	ISNLLLVTGNYRRPGTGAYPLRGHNNVQGCS			0.999977	0.999991	0.99993	0.999808	0.999946	0.99911	0.999909	0.998358	0.999979	0.999996	0.999831	0.999996	1.80877	0.846292	2.89649	0	0	0	Q2FEI5;T;578;606	0.00124662	0.00596094	2.90427	2.22469	0.0671311	0.039601	0.000936322	Putative formate dehydrogenase SAUSA300_2258 (EC 1.17.1.9)	SAUSA300_2258
Q2FFZ9	T	56;56	1	NA	0.505192	NA	-1.56875	-1.37527	-1.56989	NA	-1.53316	-0.162174	0.106054	-1.35253	5.34978	99.802	82.108	0.768747	LDGVEGQVQGITRETTDLLHKVNRLTEDIQG			NA	0.661233	0.49966	0.330709	0	0	0	0	0.352092	0.768747	0.714839	0.499992	-0.53178	-1.49277	0.985282	2	1	0	Q2FFZ9;T;56;56	0.382982	0.471096	0.416821	0.326891	0.882771	0.716762	0.363138	UPF0478 protein SAUSA300_1685	SAUSA300_1685
Q2FFM1	T	25;25;25	1	NA	-2.36816	-1.85957	NA	NA	-3.07196	NA	NA	3.89082	3.70642	4.03726	3.85332	99.508	95.667	0.996223	SNEHFEHMKHEPHYNTYYQPVGKPPKKKKSK			NA	0	0	0	NA	0	NA	NA	0.966567	0.996223	0.971204	0.985369	-2.11387	-3.07196	3.87195	2	3	0	Q2FFM1;T;25;25;25	7.18073e-06	0.000142357	5.14383	3.84662	0.0468243	1.43294e-05	2.53736e-05	Monofunctional glycosyltransferase (MGT) (EC 2.4.1.129) (Peptidoglycan TGase)	mgt
Q2FEI5	S	963	1	NA	0.389644	0.122224	1.27319	-0.293229	-0.684061	-0.106419	NA	1.5713	1.74074	1.36204	1.71929	125.54	104.48	0.999354	NPNNFRVNKKRQPQYSVQVQKKWERSDYVFP			NA	0.975328	0.668405	0.995981	0.976866	0	0.80123	NA	0.999354	0.998993	0.997461	0.997994	0.595019	-0.361236	1.59834	1	1	0	Q2FEI5;S;963	0.000789351	0.00425373	3.10273	2.37123	0.0398283	0.0240705	0.000626636	Putative formate dehydrogenase SAUSA300_2258 (EC 1.17.1.9)	SAUSA300_2258
Q2FGE3	H	70;70;78	1	0.046572	0.555446	-0.226217	2.02123	0.355975	0.198117	-1.62505	NA	1.90399	3.76669	NA	-1.65117	115.49	115.49	0.999956	RQAITNPNTVQSIKRHMGTDYKVDIEGKSYT			0	0.998278	0.987828	0.999792	0.999627	0.927915	0	NA	0.998065	0.999956	NA	0	0.599258	-0.356986	1.33984	0	1	1	Q2FGE3;H;70;70;78	0.511506	0.587669	0.291149	0.230867	0.754438	0.842144	0.48377	Chaperone protein DnaK (HSP70) (Heat shock 70 kDa protein) (Heat shock protein 70)	dnaK
Q2FHP0	S	79;79	1	0.277605	2.00236	0.411326	1.77813	NA	0.0292318	NA	0.294344	NA	NA	NA	NA	190.34	148.66	0.976018	GTIDITYFRDDIEHMSSLTTKDAIDIDTDIT			0.976018	0.943655	0.944671	0.597439	0.967808	0.800532	0.918282	0.951874	0.499019	NA	0.794717	0.441309	1.11736	0.161788	NA	0	2	4	Q2FHP0;S;79;79	0.232067	0.317256	0.634387	0.49859	0.232067	NA	NA	Bifunctional protein PyrR [Includes: Pyrimidine operon regulatory protein; Uracil phosphoribosyltransferase (UPRTase) (EC 2.4.2.9)]	pyrR
A0A0H2XJG9	T	78	1;2	2.39075	2.27855	1.99153	1.82397	1.20883	1.30385	1.07073	1.07996	8.13023	8.23644	8.25407	8.44948	267.41	252.43	1	ELSQKFEERKTQLEETVAYTKERVEGFLNKS			0.999311	0.999222	0.994719	0.996112	0.99981	0.999827	0.993702	0.997219	1	1	1	1	2.1212	1.16584	8.26756	0	0	0	A0A0H2XJG9;T;78	1.8149e-12	4.92927e-09	11.7411	8.30722	9.91177e-05	5.59095e-10	5.46565e-10	Uncharacterized protein	SAUSA300_1684
Q2FEI5	S	436;464	1	1.1602	NA	0.346408	2.46804	1.0573	-0.237047	NA	0.291207	2.75025	-0.157447	1.44564	1.07182	121.3	117.27	0.987662	VLIGTNTAEAHPVIASRMKRAQKLFGQKIHV			0.868205	0	0	0.987662	0.845735	0	0	0	0.983181	0	0	0	1.32488	0.370488	1.27757	1	1	0	Q2FEI5;S;436;464	0.466576	0.549753	0.331077	0.259832	0.525215	0.998011	0.515367	Putative formate dehydrogenase SAUSA300_2258 (EC 1.17.1.9)	SAUSA300_2258
Q2FEP2	S	80;80	1	0.215739	0.342987	-0.17976	-0.496042	-0.573702	NA	-1.38912	NA	NA	NA	NA	NA	75.739	71.754	0.999995	IDFKRNKDGINAKVDSIQYDPNRSANIALVV			0.999886	0.99998	0.999957	0.999995	0	NA	0	NA	NA	NA	NA	NA	-0.0292691	-0.98141	NA	0	2	4	Q2FEP2;S;80;80	0.0665326	0.119118	1.17697	0.924021	0.0665331	NA	NA	50S ribosomal protein L2	rplB
A0A0H2XK08	T	12;12	1	0.478206	0.825906	0.81831	0.122035	-0.0812792	-0.407509	-0.416012	-0.648908	NA	NA	-0.888961	NA	96.604	51.741	0.957796	____MAAQDPRTKFKTTDYEKQEQEVPGLQS			0	0.939049	0.935724	0.948286	0	0.944365	0	0.957796	0	NA	0	NA	0.561114	-0.388427	-0.888961	0	0	3	A0A0H2XK08;T;12;12	0.00398861	0.0141055	2.39918	1.85061	0.00830554	0.0097931	0.334437	Oxidoreductase, short chain dehydrogenase/reductase family	SAUSA300_2275
A0A0H2XE56	S	107;104	1	3.07496	3.37798	3.31146	2.5451	2.26506	2.14285	2.09954	2.01483	-0.0881735	-0.099331	0.513262	0.163814	243.88	238.45	1	FVQFHTATMEKTEVDSEYATTDNEEHIQEQS			1	0.999987	0.999992	0.999999	0.999997	0.999996	0.999993	1	0.525856	0.999696	0.991898	0.878155	3.07738	2.13057	0.122393	0	0	0	A0A0H2XE56;S;107;104	3.81576e-07	1.72727e-05	6.41842	4.76264	0.00261431	3.32827e-07	8.68008e-06	Uncharacterized protein	SAUSA300_2447
Q2FJB5	S	197;197	1	1.36809	0.689313	1.45552	1.88467	0.61495	-0.0725397	0.744269	0.324111	2.56321	2.82767	2.06401	2.24966	140.16	135.81	1	VIGRDKEITRVIEVLSRRTKNNPVLIGEPGV			1	1	1	1	1	1	1	1	1	1	1	1	1.3494	0.402698	2.42614	0	0	0	Q2FJB5;S;197;197	0.000208161	0.0016435	3.6816	2.78423	0.0222417	0.0111112	0.000153028	ATP-dependent Clp protease ATP-binding subunit ClpC	clpC
A0A0H2XIW1	S	6;6	1	0.234243	0.916623	0.866295	-1.9034	NA	NA	-2.533	0.699591	-1.48611	-1.37257	NA	-1.45822	64.878	42.832	0.987509	__________MSQQLSREEQERKYPEYTWDL			0.987509	0	0.830957	0	NA	NA	0	0.958723	0	0	NA	0	0.0284414	-0.916702	-1.43897	0	2	1	A0A0H2XIW1;S;6;6	0.391915	0.479694	0.406808	0.319036	0.702511	0.375468	0.903605	Oligoendopeptidase F (EC 3.4.24.-)	pepF
Q2FEP9	S	75;75;75	1	-1.26799	-1.5546	-1.39843	-0.336682	-2.08506	-2.08374	NA	NA	-0.229979	0.208542	NA	-3.62771	56.632	35.184	0.999836	AVIVRTKSGVRRNDGSYIKFDENACVIIRDD			0	0	0	0.999836	0	0	NA	NA	0	0	NA	0	-1.13943	-2.0844	-1.21638	0	2	1	Q2FEP9;S;75;75;75	0.685425	0.743456	0.16404	0.128745	0.684206	0.996552	0.746336	50S ribosomal protein L14	rplN
Q2FIE9	Y	282;282;300	1	-0.566446	-0.866906	-0.820362	-0.265545	NA	-2.58519	-0.560466	NA	0.318959	0.937998	-0.151704	0.0699373	179.67	157.68	0.961894	KGFKHCQAGPLVRSSYHADEQVNEAAKEKQR			0	0	0	0.851411	NA	0	0	NA	0.961894	0.348336	0.794652	0.800609	-0.629815	-1.57283	0.293798	0	2	0	Q2FIE9;Y;282;282;300	0.032899	0.0698076	1.48282	1.1561	0.277765	0.178897	0.0300216	Lipoyl synthase (EC 2.8.1.8) (Lip-syn) (LS) (Lipoate synthase) (Lipoic acid synthase) (Sulfur insertion protein LipA)	lipA
Q2FJM8	T	86;86;86	1;2	0.844477	-1.41905	0.714229	0.585319	-1.81661	0.9816	-1.25669	-0.948238	-1.03318	-1.62726	-0.374575	NA	146.25	142.71	0.85486	HFDVPCLFAKKAKPSTLTDGYYETSIHSFTK			0	0.492636	0.788566	0.642608	0.452629	0.488388	0.491615	0.459903	0.47199	0.45298	0.85486	0	0.181243	-0.759984	-1.01167	0	0	1	Q2FJM8;T;86;86;86	0.314039	0.403462	0.503016	0.394198	0.444524	0.34053	0.946596	Xanthine phosphoribosyltransferase (XPRTase) (EC 2.4.2.22)	xpt
Q2FEQ6	T	103;103;103	1	0.801304	0.952471	0.363741	0.353447	-0.0933326	NA	-0.553182	NA	NA	NA	NA	NA	130.24	123.93	1	RYGSGSVFMKPAAPGTGVIAGGPVRAVLELA			1	1	1	0	1	NA	0	NA	NA	NA	NA	NA	0.617741	-0.323257	NA	0	2	4	Q2FEQ6;T;103;103;103	0.0249293	0.0564705	1.60329	1.24818	0.0249301	NA	NA	30S ribosomal protein S5	rpsE
Q2FGE3	T	147;147;155	1	-1.84492	-2.28003	-2.41545	-2.00778	-2.83895	NA	-3.31562	NA	NA	NA	NA	NA	44.299	38.519	0.9973	GKIAGLEVERIINEPTAAALAYGLDKTDKDE			0.9973	0	0	0	0	NA	0	NA	NA	0	NA	NA	-2.13704	-3.07729	NA	0	2	4	Q2FGE3;T;147;147;155	0.0178796	0.0444698	1.74764	1.35193	0.0178805	NA	NA	Chaperone protein DnaK (HSP70) (Heat shock 70 kDa protein) (Heat shock protein 70)	dnaK
A0A0H2XE61	Y	69;69	1	-0.896371	-0.60999	-0.448263	-0.0209544	-1.21473	-1.75628	-1.33084	NA	0.260106	0.0728776	-0.274415	-2.58294	60.255	47.463	0.999931	PTSGELYFKGKPYNDYDPEELRQRISYLMQQ			0	0	0	0.999864	0	0	0	NA	0.999931	0.999812	0	0	-0.493895	-1.43395	-0.631092	0	1	0	A0A0H2XE61;Y;69;69	0.358157	0.446225	0.445927	0.350446	0.364175	0.971835	0.466916	ABC transporter, ATP-binding protein	SAUSA300_2399
Q2FEQ7	S	33;33;33	1	NA	1.70333	1.61011	1.47327	NA	0.700778	0.617902	NA	-1.0861	-0.70923	-0.871578	-0.839874	121.76	115.98	0.842717	TQRKTVEALGLKKTNSSVVVEDNPAIRGQIN			0.388846	0.779861	0.842717	0.689815	0	0.628683	0.389771	0	0	0.333333	0	0	1.59557	0.65934	-0.876695	1	2	0	Q2FEQ7;S;33;33;33	8.47881e-07	3.26606e-05	6.07167	4.48598	0.000569639	9.04646e-07	2.50552e-05	50S ribosomal protein L30	rpmD
Q2FHG9	T	251;243;243	1	-0.234073	-0.247643	-0.55319	-0.595735	-1.00557	-1.51901	-1.3583	-1.48935	NA	NA	NA	NA	98.627	92.399	0.867964	SIRHTKVTAGEAGGITQHIGAYQIENDGKKI			0.867144	0.839134	0.864097	0.867964	0	0	0	0	NA	NA	NA	NA	-0.40766	-1.34306	NA	0	0	4	Q2FHG9;T;251;243;243	0.000856491	0.0045082	3.06728	2.346	0.000856454	NA	NA	Translation initiation factor IF-2	infB
A0A0H2XI26	T	183;183	1	0.527393	0.446733	NA	NA	0.156907	NA	NA	-1.04426	1.05939	1.28684	NA	1.18979	108.47	101.25	0.991463	GFYYPLYLAGQGKMTTSGEIIRKILLDESIH			0.944857	0.562117	NA	NA	0.984381	NA	NA	0	0.991463	0.572866	NA	0.53561	0.487063	-0.443678	1.17867	2	2	1	A0A0H2XI26;T;183;183	0.0368302	0.0761849	1.4338	1.11813	0.194993	0.295747	0.0319086	Ribonucleoside-diphosphate reductase, beta subunit (EC 1.17.4.1)	SAUSA300_0717
Q2FFZ9	T	66;66	1	-0.0778172	-0.26435	-0.614112	-0.735476	-1.26982	NA	-1.43261	NA	-0.824942	-1.16836	NA	NA	100.22	84.581	1	ITRETTDLLHKVNRLTEDIQGKVDRLNSVVD			1	1	1	1	1	NA	1	NA	1	1	NA	NA	-0.422939	-1.35121	-0.996651	0	2	2	Q2FFZ9;T;66;66	0.0223393	0.0522148	1.65093	1.28221	0.0223111	0.115684	0.436013	UPF0478 protein SAUSA300_1685	SAUSA300_1685
Q2FFY7	T	59;59	1	0.428384	0.43112	0.43628	0.451109	-0.392296	-0.0733328	-0.165499	-1.323	-0.358162	-2.13977	-0.344929	-0.104275	132.59	120.9	0.979342	KALDYMYEIAHRDGFTTHDVDHIAGRIEAGK			0.813311	0.832224	0.753517	0.979342	0.731491	0.789221	0.815685	0	0.88826	0.4806	0	0	0.436724	-0.488532	-0.736783	0	0	0	Q2FFY7;T;59;59	0.0645108	0.116459	1.19037	0.933827	0.154682	0.0667229	0.848331	Putative dipeptidase SAUSA300_1697 (EC 3.4.13.-)	SAUSA300_1697
Q2FHK0	T	43;43	1	-0.875112	-0.360556	-1.1298	-0.926416	-1.74196	NA	NA	NA	NA	-2.97992	-2.29391	-3.07507	140.02	131.06	0.898314	PRDGRIIEQIGTYNPTSANAPEIKVDEALAL			0.891497	0.860881	0.797221	0.898314	0	NA	NA	NA	NA	0	0	0	-0.82297	-1.74196	-2.78296	0	3	1	Q2FHK0;T;43;43	0.00271666	0.0105804	2.56596	1.9755	0.160104	0.00223621	0.124712	30S ribosomal protein S16	rpsP
Q2FHZ1	T	116;116	1	NA	NA	-0.63407	0.0231438	-0.897624	-1.53932	NA	NA	-0.184194	-0.426867	-0.62089	-0.365688	111.12	90.531	0.97922	LGLIRNKLEEHHLLRTAKLNEINEDSVIKSK			NA	NA	0	0.97922	0	0	NA	NA	0.747294	0.972659	0.938401	0	-0.305463	-1.21847	-0.39941	2	2	0	Q2FHZ1;T;116;116	0.0585228	0.107834	1.23267	0.967243	0.0792802	0.940162	0.0707782	Ribonuclease J 1 (RNase J1) (EC 3.1.-.-)	rnj1
Q2FEP1	S	52;52	1	0.566555	NA	0.168028	0.12266	-0.469622	NA	-0.749155	-0.662448	NA	-1.47715	-1.2675	-1.20407	89.548	73.658	1	QVKMAVEEIFNVKVASVNIMNYKPKKKRMGR			1	NA	0.999996	1	0	NA	0	0	NA	0	0	0	0.285748	-0.627075	-1.31624	1	1	1	Q2FEP1;S;52;52	0.000120138	0.00112905	3.92032	2.94729	0.00213231	9.61427e-05	0.00869881	50S ribosomal protein L23	rplW
A0A0H2XJF4	Y	47;47	1	-0.701183	-0.560126	NA	NA	-1.23208	-1.82603	-1.56408	NA	-1.48659	NA	-2.08647	-3.15752	78.505	70.914	0.838555	GVNGIDKITRIDTEPYSVHLAGELKNFNIED			0	0.838555	0	NA	0	0	0	NA	0	NA	0	0	-0.630655	-1.54073	-2.24352	2	1	1	A0A0H2XJF4;Y;47;47	0.0680155	0.121214	1.16739	0.916447	0.276259	0.0587978	0.361656	3-oxoacyl-[acyl-carrier-protein] synthase 2 (EC 2.3.1.179)	fabF
A0A0E1VVI2	T	415;415	1	NA	-1.43258	NA	NA	-2.01164	-2.67294	NA	NA	-0.213274	NA	-1.63463	-1.74949	103.63	100.53	0.926739	DVLAILGQKSRDNSRTPMQWSDDVNAGFTAG			0.7073	0.333326	0	0.499827	0.449848	0.449884	NA	0.401625	0.926739	0.496247	0.49951	0.49818	-1.43258	-2.34229	-1.19913	3	2	1	A0A0E1VVI2;T;415;415	0.365409	0.452967	0.437221	0.343934	0.630132	0.961148	0.347659	Putative alpha,alpha-phosphotrehalase (Fragment)	HMPREF0776_1204
Q2FJA3	S	134;134;134		1.62934	1.67313	1.70047	1.63555	0.941838	0.652351	0.717529	0.702494	-0.399889	0.0220444	0.157867	-0.186958	73.248	73.248	1	ADEEAAMRIIEGTARSMGIVVE_________			0	0	0	0	0	0	1	0	0	0	1	1	1.65962	0.753553	-0.101734	0	0	0	Q2FJA3;S;134;134;134	3.18932e-07	1.51968e-05	6.4963	4.81825	5.97611e-05	2.33741e-07	9.42308e-05	50S ribosomal protein L11	rplK
Q2FEQ6	S	127;127;127	1	-0.0692343	0.132658	-0.153018	0.0107502	-0.512598	-0.940597	-1.25007	-0.992129	-1.35591	-1.21811	NA	-1.77828	128.08	116.03	0.999972	RAVLELAGITDILSKSLGSNTPINMVRATID			0.999659	0.999741	0.998089	0.999936	0.946445	0.999972	0	0	0	0.992205	NA	0.996917	-0.0197111	-0.923847	-1.45077	0	0	1	Q2FEQ6;S;127;127;127	0.000189459	0.00153603	3.72248	2.8136	0.0022516	0.000174709	0.0566277	30S ribosomal protein S5	rpsE
A0A0H2XJ47	H	15;15	1	0.18997	-0.489141	-0.151028	NA	NA	-0.133538	NA	-1.96723	0.384906	NA	NA	0.214985	93.258	88.409	0.999079	_MPKSILDIKNSIDCHVGNRIVLKANGGRKK			0.836699	0.978603	0.999079	NA	NA	0.661962	NA	0	0.686741	NA	NA	0.54361	-0.150066	-1.05039	0.299946	1	2	2	A0A0H2XJ47;H;15;15	0.252083	0.337936	0.598456	0.471165	0.413782	0.770933	0.240785	Veg protein	SAUSA300_0471
Q2FFK2	S	74;74	1	-1.56374	NA	NA	-1.29718	NA	NA	-1.92005	-2.73761	-0.591565	-0.458179	-1.39481	-0.555412	73.466	65.246	0.999918	NYINDRGAHAEFRAVSAPKIDFSSILETFKD			0	0	0	0	NA	0	0	0	0.999161	0.553318	0	0.999918	-1.43046	-2.32883	-0.749992	2	2	0	Q2FFK2;S;74;74	0.0220574	0.0516892	1.65645	1.2866	0.188999	0.255801	0.0189462	Bacterial non-heme ferritin (EC 1.16.3.2)	ftnA
Q2FJB2	Y	16;16;16	1	-0.679922	-1.35979	-1.39441	NA	NA	-2.04257	NA	NA	-0.674852	-0.922272	-0.64846	-0.643848	41.378	35.894	0.889718	MSDRIRVRYAPSPTGYLHIGNARTALFNYLY			0	0	0	NA	NA	0	NA	NA	0	0	0.889718	0	-1.14471	-2.04257	-0.722358	1	3	0	Q2FJB2;Y;16;16;16	0.0197261	0.0478358	1.70496	1.32025	0.0799371	0.204849	0.0176958	Glutamate--tRNA ligase (EC 6.1.1.17) (Glutamyl-tRNA synthetase) (GluRS)	gltX
Q2FGZ4	S	105;105;121	1	1.94068	2.10621	2.64132	1.91305	1.47229	1.25524	1.30606	0.981884	1.29135	1.74238	1.37944	2.1125	94.409	50.032	1	TTNTSSNNVDILKRISNLEKAVFGK______			1	1	1	0	1	1	1	1	1	1	1	1	2.15032	1.25387	1.63142	0	0	0	Q2FGZ4;S;105;105;121	0.00942118	0.0269613	2.02589	1.56926	0.00751912	0.101815	0.258166	Cell cycle protein GpsB (Guiding PBP1-shuttling protein)	gpsB
A0A0H2XJG9	S	197;144	1	2.48301	2.76828	3.85199	2.30941	1.90998	2.2128	1.91978	1.78569	1.30612	1.49515	1.25631	1.38753	136.5	133.8	1	AKKEAQAETDKSAAVSNEEPKAVALKAQQAA			1	1	0.999908	0.999978	1	0.99445	0.999995	0.999999	1	0.999999	0.999995	1	2.85317	1.95706	1.36128	0	0	0	A0A0H2XJG9;S;197;144	0.00224986	0.00925851	2.64784	2.03346	0.0341982	0.00177813	0.163377	Uncharacterized protein	SAUSA300_1684
Q2FJ20	H	59;59	1	NA	NA	NA	1.23356	0.451346	0.486288	0.0783005	NA	NA	0.793888	0.55135	1.12142	61.161	39.633	0.999818	SENKEKEYYLKDIINHLNYKQPQVVKAVKIL			NA	NA	NA	0.999244	0.994287	0.999244	0	NA	NA	0.997544	0.995467	0.999818	1.23356	0.338645	0.82222	3	1	1	Q2FJ20;H;59;59	0.0733038	0.128538	1.13487	0.890968	0.083008	0.430522	0.167312	Transcriptional regulator SarA (Staphylococcal accessory regulator A)	sarA
Q2FEQ6	T	160;160;160	1	-1.28662	-0.585345	NA	-1.00874	-2.35878	NA	NA	-1.34466	NA	NA	NA	NA	81.017	75.236	1	QNLKNAEDVAKLRGKTVEELYN_________			0	1	NA	0	0	NA	NA	0	NA	NA	NA	NA	-0.960233	-1.85172	NA	1	2	4	Q2FEQ6;T;160;160;160	0.148344	0.224264	0.82873	0.64924	0.148344	NA	NA	30S ribosomal protein S5	rpsE
Q2FJ92	H	119;119;119	1	3.05528	2.88904	2.37207	2.99564	2.57348	2.16232	1.9538	1.05951	2.65585	3.25777	2.35788	3.00559	72.879	49.451	0.999883	LVVSAADGPMPQTREHILLSRNVGVPALVVF			0.999858	0.999689	0.993336	0.999067	0.99925	0.999883	0.999238	0.99886	0.998726	0.999679	0.985397	0.999841	2.82801	1.93728	2.81927	0	0	0	Q2FJ92;H;119;119;119	0.0390298	0.0794044	1.4086	1.10016	0.0592684	0.999618	0.0617474	Elongation factor Tu (EF-Tu)	tuf
Q2FDS6	T	162;162	1	-1.01843	-0.73382	-1.57873	NA	NA	-2.05186	-1.94423	NA	NA	-2.26026	-1.53674	-1.64471	71.607	71.607	0.997633	IVHQILTEGLEKGMKTFGETLNIAPIDAKMM			0	0	0.98336	NA	NA	0	0	NA	0	0.997633	0	0.970165	-1.11033	-1.99805	-1.8139	1	2	1	Q2FDS6;T;162;162	0.0815545	0.140726	1.08855	0.851627	0.0990483	0.140005	0.852487	Uncharacterized hydrolase SAUSA300_2518 (EC 3.-.-.-)	SAUSA300_2518
Q2FEQ7	T	55;55;55	1	0.629978	0.794055	1.04186	0.36043	-0.140992	-0.215191	-0.0525699	-0.311673	NA	NA	-0.609835	-2.39704	130.66	114.46	0.999999	NPAIRGQINKVKHLVTVEEK___________			0.999999	0.999675	0.999997	0.999998	0.99998	0.999743	0.999876	0.999826	NA	NA	0	0	0.70658	-0.180107	-1.50344	0	0	2	Q2FEQ7;T;55;55;55	0.00519622	0.0170035	2.28431	1.76946	0.10281	0.00420731	0.0497172	50S ribosomal protein L30	rpmD
Q2FIF6	S	25;25	1	0.116409	0.581411	0.427901	0.617419	-0.102068	-0.779515	0.442851	-1.36008	0.431567	0.263714	-0.402132	-0.194297	100.48	70.222	1	DYKYGFHDDDVSIFRSERGLTENIVREISNM			0.999996	0.996471	1	0.999813	0.999995	0.998033	0.999866	0	0.999992	0.99999	0.999507	0.999918	0.435785	-0.449703	0.024713	0	0	0	Q2FIF6;S;25;25	0.108693	0.175351	0.963798	0.756093	0.0928125	0.531455	0.439023	UPF0051 protein SAUSA300_0822	SAUSA300_0822
Q2FEQ5	T	20;20;20	1	1.74634	1.6641	2.06355	1.27045	NA	0.841504	0.720249	0.85083	NA	-1.58433	NA	NA	158.89	136.33	0.999974	IDKNKVRLKRHARVRTNLSGTAEKPRLNVYR			0.99808	0.999974	0.999939	0.999544	0	0.999597	0.998693	0.994575	NA	0	NA	NA	1.68611	0.804194	-1.58433	0	1	3	Q2FEQ5;T;20;20;20	0.000258512	0.00191941	3.58752	2.71683	0.0146857	0.000215415	0.00112203	50S ribosomal protein L18	rplR
A0A0H2XIC6	S	50;57	1	2.92492	3.0058	NA	NA	2.27821	1.97173	NA	2.00241	NA	-1.856	NA	NA	167.67	163.51	0.855787	INGGKFNGIIPISQLSTHHIDSPSEVVKEGD			0.855787	0.751637	0.340173	0.443617	0.639638	0.699049	0.408309	0.808057	0	0	NA	0	2.96536	2.08412	-1.856	2	1	3	A0A0H2XIC6;S;50;57	0.000223747	0.00173133	3.65024	2.76162	0.0131967	0.00016953	0.000331593	30S ribosomal protein S1	rpsA
Q2FH26	S	131;131	1	NA	4.30678	4.79654	3.68266	NA	3.50861	NA	3.25411	2.88509	NA	NA	NA	167.09	128.13	0.99985	NQANDDNQQRINATPSARRYARENGVNLAEV			0	0.994404	0.990838	0.999583	0.998344	0.99985	NA	0.997512	0.954021	0.953575	0.997615	0.995574	4.26199	3.38136	2.88509	1	2	3	Q2FH26;S;131;131	0.13752	0.21067	0.861634	0.676397	0.2447	0.161242	0.694172	Dihydrolipoyllysine-residue succinyltransferase component of 2-oxoglutarate dehydrogenase complex (EC 2.3.1.61) (2-oxoglutarate dehydrogenase complex component E2) (OGDC-E2) (Dihydrolipoamide succinyltransferase component of 2-oxoglutarate dehydrogenase complex)	odhB sucB
Q2FIE9	T	126;126;144	1	2.39139	2.18894	1.69177	3.01188	1.4694	NA	1.41141	NA	2.95831	3.22718	2.44381	3.02037	244.44	238.48	1	ARDDLRDAGSNVYAETVRKVRERNPFTTIEI			1	1	1	1	0.999999	0	0.999988	NA	0.999998	0.999999	1	1	2.321	1.4404	2.91242	0	2	0	Q2FIE9;T;126;126;144	0.0142455	0.0372742	1.84632	1.42859	0.101999	0.183495	0.0117364	Lipoyl synthase (EC 2.8.1.8) (Lip-syn) (LS) (Lipoate synthase) (Lipoic acid synthase) (Sulfur insertion protein LipA)	lipA
Q2FH99	S	95;95	1	NA	1.36395	NA	2.57804	1.25135	0.662548	1.52211	0.925609	3.16707	1.73383	1.86203	2.17018	151.8	125.65	0.978048	IFSEIGKQTEMFARFSTVAGERGAADAERDI			0	0.978048	0	0.968034	0.943103	0.469421	0.880665	0.969794	0.913679	0.872693	0.784231	0.852151	1.971	1.09041	2.23328	2	0	0	Q2FH99;S;95;95	0.0695949	0.123077	1.15742	0.909822	0.260846	0.866718	0.0655311	Catalase (EC 1.11.1.6)	katA
Q2FEI5	T	708;736	1	2.69478	2.70777	3.1139	3.52397	2.49149	1.95342	3.1636	0.918019	4.27769	4.3285	4.05031	4.3792	164.33	160.93	1	LPASPSLEKDGTFTNTERRIQRLYQALEPLG			0.999969	0.99855	0.999999	1	0.999531	0.999919	0.999822	0.997839	0.999992	0.999999	1	0.999548	3.01011	2.13163	4.25892	0	0	0	Q2FEI5;T;708;736	0.00236852	0.009659	2.62552	2.01507	0.150349	0.0391398	0.00185215	Putative formate dehydrogenase SAUSA300_2258 (EC 1.17.1.9)	SAUSA300_2258
A0A0H2XE56	S	122;119	1	3.56799	3.79328	4.0252	3.57503	2.92829	2.8559	2.89459	2.77006	0.203267	0.337456	0.760203	-0.79384	286.37	274.99	1	SEYATTDNEEHIQEQSNQDKSYFDSESIGNQ			1	1	1	1	1	1	1	0.999991	0.999993	0	1	0	3.74037	2.86221	0.126771	0	0	0	A0A0H2XE56;S;122;119	1.23849e-06	4.10211e-05	5.90711	4.38699	0.0314271	1.26562e-06	1.31311e-05	Uncharacterized protein	SAUSA300_2447
Q2FJB5	H	74;74	1	0.330553	-0.514846	NA	1.5069	0.505858	NA	NA	-1.37361	1.91426	NA	1.53561	2.42861	133.24	117.19	0.980651	KVIEEVEKLIGHGQDHVGTLHYTPRAKKVIE			0.557097	0.323471	0.569762	0.980651	0.794635	0.444107	0.434197	0	0.787823	0	0.808887	0.747661	0.44087	-0.433878	1.95949	1	2	1	Q2FJB5;H;74;74	0.0786849	0.136642	1.10411	0.864416	0.585519	0.201949	0.0777906	ATP-dependent Clp protease ATP-binding subunit ClpC	clpC
Q2FI15	S	46;46;54	1	-0.6488	NA	NA	-0.282471	-0.739481	-2.08752	-2.09001	-0.427942	NA	NA	NA	NA	127.3	85.087	0.952502	FTPKLSVILVGNDGASQSYVRSKKKAAEKIG			0.84876	NA	0.498783	0.952502	0.798985	0	0.799542	0.82586	0	NA	NA	NA	-0.465635	-1.33624	NA	2	0	4	Q2FI15;S;46;46;54	0.26251	0.348133	0.580855	0.458255	0.26251	NA	NA	Bifunctional protein FolD [Includes: Methylenetetrahydrofolate dehydrogenase (EC 1.5.1.5); Methenyltetrahydrofolate cyclohydrolase (EC 3.5.4.9)]	folD
A0A0H2XKC5	S	112;112	1	0.574378	0.264727	0.667481	-0.46257	-0.738096	NA	-0.651345	-0.439135	-0.365389	0.937689	0.176774	0.77219	129.89	124.95	1	EHIIQLKMPFFDKNESGQLMSRLTDDTKVIN			1	1	1	1	0.999999	0.999996	0.999998	0.999988	0.999999	1	0.999988	0	0.261004	-0.609525	0.380316	0	1	0	A0A0H2XKC5;S;112;112	0.0611839	0.111527	1.21336	0.95262	0.106714	0.936443	0.0666475	ABC transporter, ATP-binding protein	SAUSA300_0630
Q2FG18	S	20;20;20	1	0.647046	0.796054	0.750549	0.634051	0.0630772	-0.259149	-0.00527735	-0.443801	-1.34125	-2.31418	NA	-2.89588	108.35	55.859	0.963078	RGSNWKKSRRLGISLSGTGKELEKRPYAPGQ			0.955195	0.784096	0.835228	0.86035	0.83214	0.835662	0.838701	0.963078	0.818293	0	NA	0	0.706925	-0.161288	-2.18377	0	0	1	Q2FG18;S;20;20;20	6.00942e-05	0.000694536	4.22117	3.15831	0.0457669	4.86372e-05	0.000604224	30S ribosomal protein S4	rpsD
Q2FJB5	S	676;676	1	2.59835	2.69842	2.52866	2.9279	1.41403	1.60195	2.74696	1.52021	0.505435	0.631101	0.376757	0.359265	293.52	287.28	0.999907	GAQELQDQRFAGFGGSSDGQDYETIRKTMLK			0.992952	0.986172	0.992265	0.996533	0.988019	0.999907	0.972298	0.988365	0.991388	0.886454	0.891205	0.892665	2.68833	1.82079	0.468139	0	0	0	Q2FJB5;S;676;676	5.91807e-05	0.000686901	4.22782	3.16311	0.0253901	4.56039e-05	0.00183126	ATP-dependent Clp protease ATP-binding subunit ClpC	clpC
Q2FGE3	S	475;475;483	1	3.24268	2.90246	2.75112	3.15931	2.21582	2.11231	2.27883	1.9969	0.900085	0.83363	0.932688	0.971051	220.27	200.59	0.872133	DLGTNKEQRITIQSSSSLSDEEIDRMVKDAE			0.775021	0	0.62073	0	0.824409	0	0.872133	0	0	0.699622	0.868205	0.854238	3.01389	2.15096	0.909363	0	0	0	Q2FGE3;S;475;475;483	4.25578e-08	3.72861e-06	7.37102	5.42845	6.04962e-05	2.96489e-08	3.03038e-06	Chaperone protein DnaK (HSP70) (Heat shock 70 kDa protein) (Heat shock protein 70)	dnaK
Q2FEI5	H	586;614	1	2.71374	2.92726	2.83242	3.86711	2.2381	NA	3.16118	1.27402	3.99037	4.14357	3.66794	3.80911	182.74	164.3	0.968335	GNYRRPGTGAYPLRGHNNVQGCSDMGSMPDK			0.94344	0.918728	0.859879	0.922064	0.80563	0.478926	0.875499	0.614881	0.968335	0.943132	0.950101	0.871435	3.08513	2.22443	3.90275	0	1	0	Q2FEI5;H;586;614	0.0170926	0.0429645	1.76719	1.36689	0.194253	0.181106	0.0138581	Putative formate dehydrogenase SAUSA300_2258 (EC 1.17.1.9)	SAUSA300_2258
A0A0H2XKA6	T	103;103	1	4.26361	4.43272	4.05942	4.78754	3.92818	3.25545	4.15699	2.76212	4.90516	5.25861	4.94155	5.11232	123.01	102.22	0.852049	PFQLTEKDGKLYGRGTTDMKGGLMALVVSLI			0.828724	0.787162	0.792204	0.624933	0.809635	0.729234	0.764959	0.852049	0.785689	0.794455	0.822329	0.833312	4.38582	3.52569	5.05441	0	0	0	A0A0H2XKA6;T;103;103	0.00201934	0.00851634	2.69479	2.06975	0.0421425	0.114557	0.00154946	Probable succinyl-diaminopimelate desuccinylase	SAUSA300_1976
A0A0H2XDP9	H	8;8	1	NA	-1.20501	NA	0.783904	NA	-0.415565	-1.71384	NA	NA	0.502202	-1.37411	0.999794	43.185	35.245	1	________MIQLNNIHKSFNDVEVIKGIDLS			NA	0	NA	1	NA	0	0	NA	NA	1	0	0	-0.210552	-1.0647	0.0426278	2	2	1	A0A0H2XDP9;H;8;8	0.634183	0.697909	0.197786	0.156201	0.776392	0.972117	0.618258	ABC transporter, ATP-binding protein	SAUSA300_2357
Q2FGW1	S	180;182	1	NA	3.28474	3.23565	3.09159	NA	2.52383	2.25152	2.28024	1.09089	1.51461	NA	NA	212.39	193.61	0.989134	QPKPYFTTGANQSETSKNEHDNDSVKQDQDE			0.70067	0.970387	0.915421	0.961708	0.65795	0.73393	0.989134	0.884655	0.950027	0.732957	0	0.727954	3.20399	2.35186	1.30275	1	1	2	Q2FGW1;S;180;182	0.000218129	0.00169753	3.66129	2.77018	0.00450671	0.000178146	0.00293024	Elastin-binding protein EbpS	ebpS
Q2FEQ6	T	80;80;80	1	0.737064	1.12204	0.488596	0.550233	0.200424	0.00263644	-0.0639508	-0.640755	0.57819	0.709696	0.479262	0.790794	146.36	129.98	0.998218	EAAKKDLVVVPRVEGTTPHTITGRYGSGSVF			0.978661	0.986586	0.982564	0.982069	0.960339	0.984094	0.946864	0.955195	0.991868	0.998218	0.95295	0.989528	0.724483	-0.125411	0.639486	0	0	0	Q2FEQ6;T;80;80;80	0.00343698	0.0126147	2.46382	1.89912	0.00485817	0.902865	0.00915726	30S ribosomal protein S5	rpsE
A0A0H2XJZ3	S	52;52	1	-0.63273	-0.463423	-0.136979	-0.943757	-1.1584	-1.88644	-0.951442	-1.57981	NA	NA	NA	NA	112.94	99.346	0.999999	DVEGEVAKFNSAIEASKVELTKIRNNAEVQL			0.999965	0.999802	0.999766	0.999999	0.988743	0.999098	0.999686	0	NA	NA	0	0	-0.544222	-1.39402	NA	0	0	4	A0A0H2XJZ3;S;52;52	0.0195825	0.0476182	1.70813	1.32223	0.0195825	NA	NA	Phosphoenolpyruvate-protein phosphotransferase (EC 2.7.3.9) (Phosphotransferase system, enzyme I)	ptsI
Q2FEP8	T	66;66;66	1	0.181277	0.274449	0.0824261	-0.045926	-0.474515	-0.618794	-0.951136	-0.859421	-0.263548	-0.0513109	-0.177415	-0.0254101	122.39	78.622	0.999908	ENNSAKLGDIVKIQETRPLSATKRFRLVEIV			0.96935	0.998984	0.956562	0.999868	0.996985	0.996052	0	0.996127	0.998053	0.999908	0.889337	0.881301	0.123056	-0.725967	-0.129421	0	0	0	Q2FEP8;T;66;66;66	0.000121308	0.00113612	3.91611	2.94458	0.000108732	0.124485	0.00146508	30S ribosomal protein S17	rpsQ
Q2FEI5	Y	716;744	1	1.61553	1.6994	NA	2.77694	1.28371	0.585423	2.03997	0.829183	3.12631	0.428833	2.24983	0.945389	98.077	89.789	1	KDGTFTNTERRIQRLYQALEPLGDSKPDWKI			1	0.999997	NA	0.999998	1	1	1	0.998826	0.999997	0.99998	0.999973	0.999976	2.03062	1.18457	1.68759	1	0	0	Q2FEI5;Y;716;744	0.492176	0.572484	0.30788	0.242237	0.474687	0.875678	0.722677	Putative formate dehydrogenase SAUSA300_2258 (EC 1.17.1.9)	SAUSA300_2258
Q2FIR0	H	124;124;131	1	NA	NA	NA	-0.726183	NA	-1.45433	-1.6379	-1.62247	-0.148957	NA	NA	0.0397477	48.177	36.898	1	DVIEFKNKVGNFNENHGREKVQSY_______			NA	NA	NA	1	NA	0	0	0	0	NA	NA	0	-0.726183	-1.57157	-0.0546048	3	1	2	Q2FIR0;H;124;124;131	0.00157476	0.00710471	2.80279	2.14845	0.0153315	0.033976	0.00144947	Protein NrdI	nrdI
Q2FEV9	T	54;54	1	1.77886	1.86053	1.56293	1.17836	1.05843	0.730618	0.868915	0.349232	-0.793623	-0.862535	-1.07116	NA	82.426	74.272	0.992995	AVPKLDSKDVSRIGSTFGKTNRVIIDTEDHE			0.831816	0.852958	0.992995	0.872938	0.844418	0.844418	0.852958	0.84055	0.814223	0.824431	0.84923	NA	1.59517	0.7518	-0.909106	0	0	1	Q2FEV9;T;54;54	7.0302e-06	0.000140397	5.15303	3.85264	0.00581863	5.42758e-06	0.000113488	UPF0457 protein SAUSA300_2132	SAUSA300_2132
A0A0H2XJG9	T	82	1;2	2.92658	3.06859	2.99485	2.8809	2.0492	2.31204	2.14729	1.99185	5.98228	2.13247	6.10224	2.30609	206.18	198.08	1	KFEERKTQLEETVAYTKERVEGFLNKSKNEQ			1	1	0.999999	0.999975	0.999998	0.999978	0.999999	0.999979	1	0.999998	0.999611	1	2.96773	2.1251	4.13077	0	0	0	A0A0H2XJG9;T;82	0.138616	0.211803	0.858188	0.674068	0.634996	0.436953	0.121214	Uncharacterized protein	SAUSA300_1684
Q2FJB0	S	449;449;449	1	0.0606228	0.11995	0.328162	0.0431888	-1.03292	-0.329787	-1.09402	-0.360729	-0.29769	-0.292672	-0.0975431	-0.236554	162.37	152.42	1	NKDFARADEIRDMLKSQNIILEDTPQGVRFK			1	1	1	1	0.999998	1	1	0.999997	1	1	1	1	0.137981	-0.704364	-0.231115	0	0	0	Q2FJB0;S;449;449;449	0.00408939	0.01436	2.38834	1.84284	0.00317567	0.160841	0.0672814	Cysteine--tRNA ligase (EC 6.1.1.16) (Cysteinyl-tRNA synthetase) (CysRS)	cysS
Q2FFZ9	T	151;151	1	5.73489	0.0390468	5.81499	4.64493	4.48466	0.253663	4.9139	NA	5.52235	5.95465	0.306099	5.70099	275.76	266.73	1	HYRRGSANYKANNVATDANHSYTSRVDK___			0.99982	0.99997	0.999998	0.999998	0.999996	0.999627	1	0	0.999029	0.998206	0.999158	0.99903	4.05846	3.21741	4.37102	0	1	0	Q2FFZ9;T;151;151	0.851737	0.885311	0.0696946	0.0529042	0.912598	0.985227	0.843404	UPF0478 protein SAUSA300_1685	SAUSA300_1685
A0A0H2XGC7	H	57;57	1	0.13566	-0.264494	-0.103247	0.560684	-0.873849	-0.843285	-0.169596	-1.14282	1.55124	1.67741	1.60085	2.16447	104.17	98.213	1	QLASSYKVLTYDLRGHGKSSKSESYDLNDHV			0.999126	0.999997	0.998475	0.999844	0.997392	0.95445	1	0	0.994323	0.999899	0.999967	0.999984	0.0821506	-0.757387	1.74849	0	0	0	A0A0H2XGC7;H;57;57	1.1949e-05	0.000208034	4.92267	3.68186	0.0214724	0.000255487	9.92043e-06	Hydrolase, alpha/beta hydrolase fold family (EC 3.4.11.5)	SAUSA300_0604
A0A0H2XGE9	S	556;556	1	0.00308624	-0.201676	-0.10175	0.495364	-0.659021	-1.44383	0.0123263	-1.06888	0.590309	-0.630431	0.850999	1.17083	111.63	92.498	0.990279	IVNEEALGYGKWAFRSITEDKHLDLDQIPPI			0.822629	0	0.888669	0.988348	0.951023	0	0.834628	0	0.912102	0	0.972555	0.990279	0.0487561	-0.789851	0.495426	0	0	0	A0A0H2XGE9;S;556;556	0.0414772	0.0831995	1.38219	1.07988	0.179234	0.571216	0.0363616	Pyruvate oxidase (EC 1.2.3.3)	cidC
Q2FER3	T	73;73;73	1	2.61184	2.87175	3.33513	2.5097	2.12861	1.82787	2.02655	NA	NA	0.172039	0.159729	0.209688	138.99	83.928	1	EVVDGYKVEGDLRRETNLNIKRLMEISSYRG			1	1	1	1	1	1	1	1	1	0	1	1	2.83211	1.99435	0.180485	0	1	1	Q2FER3;T;73;73;73	8.7279e-06	0.000162363	5.05909	3.78951	0.00869011	6.97311e-06	0.000133891	30S ribosomal protein S13	rpsM
Q2FGE3	T	47;47;55	1	NA	0.225686	NA	0.0401667	-0.152634	-1.07151	-0.542727	-1.03454	NA	NA	NA	NA	122.39	107.72	1	GSRTTPSVVAFKNGETQVGEVAKRQAITNPN			NA	1	NA	1	1	1	1	0	NA	NA	NA	NA	0.132926	-0.700352	NA	2	0	4	Q2FGE3;T;47;47;55	0.0666121	0.119182	1.17645	0.923789	0.0666126	NA	NA	Chaperone protein DnaK (HSP70) (Heat shock 70 kDa protein) (Heat shock protein 70)	dnaK
Q2FJA0	S	66;66;66	1	1.44682	NA	1.21103	2.11267	0.89707	0.618047	NA	NA	0.758363	NA	NA	NA	233.62	227.66	0.794286	AEKTEFDVELTSAGSSKIKVVKAVKEATGLG			0.646609	0.483208	0.652524	0.794286	0.639514	0.63721	0.474287	NA	0.622404	0.49856	NA	NA	1.59017	0.757559	0.758363	1	2	3	Q2FJA0;S;66;66;66	0.176167	0.25669	0.754074	0.590591	0.200974	0.307402	0.999999	50S ribosomal protein L7/L12	rplL
Q2FGD8	S	68;68;68	1	0.89413	1.07411	1.12317	0.64578	0.592461	0.0923553	0.136605	-0.408856	-0.527753	NA	-1.04051	-1.11074	163.33	155.23	0.997243	AVKLVDKAAQSNLIHSNKADRIKSQLMTANK			0.904484	0.990115	0.983417	0.994357	0.984068	0.997243	0.930761	0.952335	0	NA	0.846899	0	0.934298	0.103141	-0.893	0	0	1	Q2FGD8;S;68;68;68	0.000273336	0.00198761	3.5633	2.70167	0.0167059	0.000205447	0.00963557	30S ribosomal protein S20	rpsT
Q2FJB2	S	154;154;154	1	-0.381986	-0.748069	-1.22402	-0.286378	-0.640268	-1.8705	-1.20869	-2.24139	0.316281	0.912016	-0.234162	0.105529	139.74	126.95	1	TEEQRQQFEAEGRQPSIRFRVPQNQTYSFDD			1	0	0	1	0	0	0	0	1	1	1	0	-0.660113	-1.49021	0.274916	0	0	0	Q2FJB2;S;154;154;154	0.00483899	0.0161288	2.31524	1.7924	0.139607	0.0928866	0.00372359	Glutamate--tRNA ligase (EC 6.1.1.17) (Glutamyl-tRNA synthetase) (GluRS)	gltX
Q2FGE3	S	474;474;482	1	2.90831	2.69986	2.44496	2.77595	2.11896	1.47607	1.81537	2.09836	2.37581	NA	-0.283242	NA	246.18	220.2	0.970538	KDLGTNKEQRITIQSSSSLSDEEIDRMVKDA			0.796604	0.824449	0.970538	0.958238	0.907535	0.893479	0.857777	0.938806	0.859914	0	0.705606	NA	2.70727	1.87719	1.04629	0	0	2	Q2FGE3;S;474;474;482	0.0907761	0.153464	1.04203	0.813993	0.319273	0.0845072	0.447895	Chaperone protein DnaK (HSP70) (Heat shock 70 kDa protein) (Heat shock protein 70)	dnaK
A0A0H2XJF7	S	154;154	1	-0.530783	-0.368685	-0.213699	-0.483756	-1.42456	-1.35716	-0.881113	-1.25074	-1.40391	-1.06565	-1.68865	-0.984779	109.44	92.202	0.999805	QNLDRAFVQDGTNIESKLSLAATPKLASKGA			0.893829	0.965145	0.988798	0.999805	0	0	0.999723	0	0.977799	0	0	0.962728	-0.399231	-1.22839	-1.28575	0	0	0	A0A0H2XJF7;S;154;154	0.00107085	0.00528725	2.97027	2.27677	0.00273409	0.00175026	0.942889	Putative membrane protein	SAUSA300_2398
A0A0H2XK58	S	223;223	1	0.9606	1.27662	0.354009	1.09976	0.314409	NA	-0.358977	0.325776	-0.68893	NA	NA	-0.732194	224.4	213.74	0.999991	NLDFADVKTIMSNQGSALMGIGVSSGENRAV			0.999991	0.999989	0.848408	0.999872	0.9945	0.49882	0.995659	0.998083	0.977236	0.489505	0.498774	0.682554	0.922747	0.093736	-0.710562	0	1	2	A0A0H2XK58;S;223;223	0.00537659	0.0174466	2.26949	1.75829	0.0549699	0.00485086	0.11185	Cell division protein FtsZ	ftsZ
A0A0H2XG88	T	153;153	1	-1.02574	-2.20258	-1.9095	-1.18541	NA	-2.40948	NA	NA	-0.0905406	0.223799	-0.679966	-0.315208	76.522	67.798	0.999929	KPGTKLSNIGKAVHNTARQNDLKVIKNLTGH			0	0	0	0	NA	0	NA	NA	0	0.999929	0	0	-1.58081	-2.40948	-0.215479	0	3	0	A0A0H2XG88;T;153;153	0.00739467	0.0224923	2.13108	1.64797	0.33998	0.0166116	0.0154506	Methionine aminopeptidase (MAP) (MetAP) (EC 3.4.11.18) (Peptidase M)	map
Q2FG96	S	74;74;74	1	NA	-0.305195	NA	-0.280462	-0.802782	-1.3416	-1.19301	-1.14253	NA	NA	NA	NA	46.953	36.166	0.869414	VVQKEMYTFKDKGDRSITLRPEGTAAVVRSY			NA	0	NA	0.869414	0	0	0	0	NA	NA	NA	NA	-0.292829	-1.11998	NA	2	0	4	Q2FG96;S;74;74;74	0.0084105	0.0249105	2.07518	1.60362	0.0084116	NA	NA	Histidine--tRNA ligase (EC 6.1.1.21) (Histidyl-tRNA synthetase) (HisRS)	hisS
A0A0H2XIC6	T	82;89	1	1.13206	1.34006	1.22774	1.47802	0.438029	0.37335	0.584655	0.475553	NA	NA	NA	NA	248.06	236.48	1	VEAYVTKVEFDEENETGAYILSRRQLETEKS			0.999995	1	0.999876	0.999967	0.999618	0.999996	0.999936	0.999979	0.499999	NA	0	NA	1.29447	0.467897	NA	0	0	4	A0A0H2XIC6;T;82;89	7.58076e-05	0.000813809	4.12029	3.08948	7.57384e-05	NA	NA	30S ribosomal protein S1	rpsA
Q2FIG2	T	17;17;17;17	1	1.99123	2.47916	1.98413	NA	NA	1.38037	1.27756	NA	1.04921	0.575097	0.927701	0.809162	235.26	223.34	1	ADESKFDQFKGNVKETVGNVTDNKELEKEGQ;ADESKFEQAKGNVKETVGNVTDNKNLENEGK			1	1	1	1	1	1	0.999997	0.999998	1	1	1	1	2.15151	1.32896	0.840293	1	2	0	Q2FIG2;T;17;17;17;17	0.000706117	0.00389799	3.15112	2.40916	0.0148836	0.000563871	0.093215	UPF0337 protein SAUSA300_0816	SAUSA300_0816
Q2FEQ7	T	31;31;31	1	1.74162	1.70194	1.48828	1.42275	0.646936	0.791852	0.919156	0.707545	-1.23359	-1.41506	-1.38446	NA	211.78	202.98	0.999999	PETQRKTVEALGLKKTNSSVVVEDNPAIRGQ			0.999994	0.998622	0.607415	0.999999	0.993508	0.999051	0.9989	0.999668	0	0.333333	0	0	1.58865	0.766372	-1.34437	0	0	1	Q2FEQ7;T;31;31;31	5.86199e-09	1.27054e-06	8.23195	5.89601	4.95514e-05	6.71458e-09	5.10288e-08	50S ribosomal protein L30	rpmD
A0A0H2XJZ3	T	183;183	1	-0.0709208	0.245591	0.0573886	-0.109003	-0.620456	-0.976666	-0.663017	-0.901392	NA	NA	NA	NA	100.19	91.606	1	SDTAQLNKEFVQGFATNIGGRTSHSAIMSRS			1	1	1	1	1	1	1	1	NA	NA	NA	NA	0.0307639	-0.790383	NA	0	0	4	A0A0H2XJZ3;T;183;183	0.000449876	0.00279603	3.34691	2.55346	0.000449833	NA	NA	Phosphoenolpyruvate-protein phosphotransferase (EC 2.7.3.9) (Phosphotransferase system, enzyme I)	ptsI
Q2FGE3	S	476;476;484	1	NA	NA	NA	2.479	1.88854	1.43432	NA	NA	1.29845	0.165337	0.997707	0.723041	220.61	208.47	0.968402	LGTNKEQRITIQSSSSLSDEEIDRMVKDAEV			NA	0	0	0.630569	0.764753	0.834481	0	0	0.880188	0.860981	0.968402	0.846661	2.479	1.66143	0.796134	3	2	0	Q2FGE3;S;476;476;484	0.0532406	0.100627	1.27376	0.997284	0.384791	0.059497	0.178279	Chaperone protein DnaK (HSP70) (Heat shock 70 kDa protein) (Heat shock protein 70)	dnaK
A0A0H2XK58	T	145;145	1	1.78023	0.786588	0.167374	0.753147	0.480199	0.243085	-0.224991	-0.277742	NA	NA	NA	NA	195.46	170.76	1	GVVTRPFSFEGRKRQTQAAAGVEAMKAAVDT			1	1	1	1	1	1	1	1	NA	NA	1	NA	0.871835	0.0551377	NA	0	0	4	A0A0H2XK58;T;145;145	0.0761727	0.13296	1.1182	0.87628	0.0761727	NA	NA	Cell division protein FtsZ	ftsZ
A0A0H2XI37	S	9;9	1	1.07612	1.06825	0.617254	1.8433	1.13471	0.110626	0.0867577	0.00684459	1.88276	2.5152	1.58237	2.04023	97.163	68.945	1	_______MIRNRVMNSVVNKYLLHNRSIMFK			1	1	0	1	1	1	1	1	1	1	1	1	1.15123	0.334734	2.00514	0	0	0	A0A0H2XI37;S;9;9	0.00287957	0.0109999	2.54067	1.95861	0.0924692	0.0780712	0.00218564	Esterase-like protein	SAUSA300_2296
Q2FEQ4	T	122;122;122	1	-1.28749	-0.653153	-1.6709	-1.17996	-1.8255	-2.44777	-1.87854	-1.8967	-3.02122	NA	NA	NA	90.614	84.309	0.967906	VGYSHPVEIKAEENITFSVEKNTVVKVEGIS			0.967906	0.960722	0	0.931762	0	0	0	0	0	NA	NA	NA	-1.19788	-2.01213	-3.02122	0	0	3	Q2FEQ4;T;122;122;122	0.00818382	0.024372	2.08704	1.61311	0.0433717	0.00965521	0.102616	50S ribosomal protein L6	rplF
A0A0H2XHR8	T	32;32	1	0.429394	0.535785	NA	0.0547466	NA	-0.233778	-0.574008	-0.613107	NA	NA	NA	NA	65.425	62.372	0.999913	EYSSPKEALENAGFNTVVIGDTANSEVVGKH			0.99981	0.999202	NA	0.999913	0	0.998207	0.996724	0.996349	NA	0	0	0	0.339975	-0.473631	NA	1	1	4	A0A0H2XHR8;T;32;32	0.0126403	0.0341263	1.89824	1.46691	0.0126413	NA	NA	Uncharacterized protein	SAUSA300_1856
A0A0H2XJG9	S	65;65	1	3.73387	3.87623	4.04579	3.64477	2.85673	2.89592	3.15816	3.15321	2.62617	2.43758	2.32634	2.34796	178.1	166.89	1	VYQKADDLKVKEQELSQKFEERKTQLEETVA			1	1	1	1	1	1	1	1	1	1	1	1	3.82517	3.016	2.43451	0	0	0	A0A0H2XJG9;S;65;65	2.13771e-06	5.92452e-05	5.67005	4.22735	0.000133545	1.58087e-06	0.00150506	Uncharacterized protein	SAUSA300_1684
Q2FIG2	T	52;52	1	2.6354	2.93203	3.02021	2.5578	1.94899	2.00427	2.06143	1.90618	2.15252	2.4203	2.18241	2.30703	142.08	96.717	1	SGKAKEFVENAKEKATDFIDKVKGNKGE___			1	1	1	1	1	1	1	1	1	1	1	1	2.78636	1.98021	2.26557	0	0	0	Q2FIG2;T;52;52	0.000125044	0.00115911	3.90294	2.93588	0.000101562	0.00243345	0.0631317	UPF0337 protein SAUSA300_0816	SAUSA300_0816
Q2FFH6	T	208;208;208	1	-0.472504	-0.99037	-0.234847	-1.35164	-1.67681	-1.55261	-1.47079	-1.57003	-1.86781	-1.40224	-1.58755	-1.5087	87.184	80.954	0.999884	DKSVEFLLNMDAKSFTMGDYVTRIAQVNAVD			0.999659	0.99826	0.983583	0.999884	0	0.996389	0	0	0	0.997225	0.986803	0.999365	-0.76234	-1.56756	-1.59158	0	0	0	Q2FFH6;T;208;208;208	0.00739529	0.0224923	2.13105	1.64797	0.0143921	0.0122324	0.993679	Probable manganese-dependent inorganic pyrophosphatase (EC 3.6.1.1) (Pyrophosphate phospho-hydrolase) (PPase)	ppaC
Q2FG61	T	404;404;404	1	1.49097	1.59572	1.47334	1.47526	0.732698	0.787636	0.682181	0.621971	0.00911795	0.632054	NA	0.404	105.46	86.788	1	QFNISVEDIKNTLGNTDIIKNDVRIQKVIDL			0.999999	0.999999	1	0.999999	1	1	0.999996	1	1	0.999978	NA	0.999969	1.50882	0.706122	0.348391	0	0	1	Q2FG61;T;404;404;404	4.27206e-05	0.000539671	4.36936	3.26787	0.000361617	4.52971e-05	0.0544408	Trigger factor (TF) (EC 5.2.1.8) (PPIase)	tig
Q2FDV8	S	24;24	1	0.437447	-0.0753542	0.788869	-0.647573	-0.42302	NA	-0.0389761	-1.56808	NA	-1.46259	NA	NA	99.215	83.717	1	DFDSIFRRMMKDMQGSNQVGNKKYYINGKEV			1	1	1	1	1	NA	1	0	NA	0	NA	NA	0.125847	-0.676692	-1.46259	0	1	3	Q2FDV8;S;24;24	0.175129	0.256001	0.756642	0.591758	0.364946	0.19932	0.622494	ATP-dependent Clp protease ATP-binding subunit ClpL	clpL
Q2FJ92	S	298;298;298	1	0.352013	0.515769	0.0390716	0.0477102	-0.227248	-0.525348	-0.928877	-0.573607	-1.01184	NA	-0.901332	-1.08531	124.78	118.93	0.985313	AREDVQRGQVLAAPGSITPHTEFKAEVYVLS			0.955521	0.889062	0.909938	0.96146	0.985313	0.976859	0	0.973101	0.931436	0.448894	0.841308	0.781515	0.238641	-0.56377	-0.999494	0	0	1	Q2FJ92;S;298;298;298	0.000310977	0.00216014	3.50727	2.66552	0.00306789	0.000296643	0.0900618	Elongation factor Tu (EF-Tu)	tuf
A0A0H2XHM2	S	210;210	1	NA	-0.560426	NA	1.4259	0.0727132	NA	-1.61038	0.442331	0.654614	NA	NA	-2.98345	175.83	172.86	0.963117	DGHFVQDVNMEEGVASDTTIVTVDHKDFDRT			NA	0.844405	NA	0.919912	0.736026	NA	0	0.963117	0.958941	NA	NA	0	0.432735	-0.365111	-1.16442	2	1	2	A0A0H2XHM2;S;210;210	0.658602	0.719825	0.181377	0.142773	0.862739	0.634436	0.862289	ABC transporter, ATP-binding protein	SAUSA300_1911
A0A0H2XIM6	S	73;73	1	NA	-1.9039	-2.47159	-1.02829	-2.48928	NA	-2.70858	NA	-0.959056	-1.21993	-1.18511	-0.870226	52.5	43.771	0.997511	VTKNLSKKQELISINSRKIDRALNSLPYAAR			NA	0	0	0	0	NA	0	NA	0	0	0	0.997511	-1.80126	-2.59893	-1.05858	1	2	0	A0A0H2XIM6;S;73;73	0.0182742	0.045244	1.73816	1.34444	0.19794	0.149088	0.0161912	Uncharacterized protein	SAUSA300_1560
A0A0E1VNV2	S	113;258	1	-0.425971	-0.30521	-0.620553	-1.01373	-1.63486	-1.272	NA	-1.25997	NA	-0.84622	-0.900417	NA	95.401	88.868	0.986202	YGYGPGVVTSRTISASQAAGYNFIH______			0.986202	0	0.854436	0	0	0	NA	0	NA	0	0	0.496513	-0.591367	-1.38895	-0.873318	0	1	2	A0A0E1VNV2;S;113;258	0.0171358	0.0429754	1.7661	1.36678	0.0142548	0.449031	0.141834	CHAP domain protein	HMPREF0776_0347
Q2FIN8	S	781;781		-0.841883	-0.853102	-0.957332	-1.45797	-1.9286	-2.20927	-1.33353	NA	NA	-1.59312	NA	-1.41949	90.926	69.167	1	MMQNIEEDTCKFILKSVVQVEDNIEREKTTE			0	1	0	0	0	0	0	NA	NA	0	NA	0	-1.02757	-1.8238	-1.50631	0	1	2	Q2FIN8;S;781;781	0.0527881	0.10012	1.27746	0.999477	0.0469507	0.296086	0.580812	Protein translocase subunit SecA 1	secA1
A0A0H2XIC6	S	88;95	1	0.802722	0.991966	0.383121	1.16983	-0.0307652	NA	0.114515	NA	-0.415598	NA	-1.67821	NA	142.98	136.52	0.999999	KVEFDEENETGAYILSRRQLETEKSYSYLQE			0.985267	0.997173	0.832321	0.999999	0	0	0	0	0.499999	NA	0	NA	0.836909	0.0418746	-1.0469	0	2	2	A0A0H2XIC6;S;88;95	0.0165957	0.0420859	1.78	1.37586	0.228867	0.0141459	0.151149	30S ribosomal protein S1	rpsA
Q2FER4	S	95;95;95	1	NA	2.6624	2.17497	1.78074	1.72351	1.29982	1.39022	1.24745	1.36834	1.22582	1.05035	1.15161	92.856	76.654	1	KTVEVTVKGPGPGRESAIRALQSAGLEVTAI			NA	1	1	1	1	1	1	1	1	1	1	1	2.20604	1.41525	1.19903	1	0	0	Q2FER4;S;95;95;95	0.00322798	0.0120098	2.49107	1.92046	0.012172	0.00304965	0.521152	30S ribosomal protein S11	rpsK
Q2FHH9	S	126;126	1	NA	-0.106042	-0.556641	-0.120265	-1.05669	NA	-1.04655	NA	NA	NA	NA	NA	92.781	84.684	1	ERVKDVKKIGEEAKVSVRNIRRDMNDQLKKD			NA	1	1	1	0	NA	0	NA	NA	NA	NA	NA	-0.260982	-1.05162	NA	1	2	4	Q2FHH9;S;126;126	0.025581	0.0574198	1.59208	1.24094	0.025581	NA	NA	Ribosome-recycling factor (RRF) (Ribosome-releasing factor)	frr
Q2FDU3	T	408;408	1	-0.25383	-0.3338	-0.228331	0.0203669	-1.29445	-0.950811	NA	-0.719761	0.165634	1.00687	0.135062	0.531512	100.25	82.733	1	KFRDKILDKLEKMGLTDLRKHIIYEDVWTPE			1	1	1	1	0	1	NA	1	0	1	1	1	-0.198898	-0.988341	0.459769	0	1	0	Q2FDU3;T;408;408	0.00082308	0.00436618	3.08456	2.3599	0.0222959	0.03632	0.000625444	4,4'-diaponeurosporene oxygenase (EC 1.14.99.-) (4,4'-diaponeurosporene oxidase) (Carotenoid oxidase)	crtP
A0A0H2XHQ5	S	55;69	1	0.435438	0.699363	1.2653	-0.0430186	NA	NA	NA	-0.19864	0.684531	1.48837	0.836438	NA	128.27	108.72	0.981113	IKKNKALSAENAELRSQMLSSNNDVGHHAYK			0.839686	0	0	0.759274	0	0	0	0	0.981113	0.9679	0.970938	NA	0.58927	-0.19864	1.00311	0	3	1	A0A0H2XHQ5;S;55;69	0.205822	0.290246	0.686508	0.537234	0.406219	0.564736	0.189788	Uncharacterized protein	SAUSA300_1223
Q2FEP3	H	14;30	1	-0.9072	-1.78577	-1.71057	-0.872669	-1.15513	-1.80291	-2.43959	-3.02588	-1.33238	-0.516902	-1.32285	-0.586364	57.348	49.658	1	__MARSIKKGPFVDEHLMKKVEAQEGSEKKQ			0	0	0	1	0	0	0	0	1	0	0	0	-1.31905	-2.10588	-0.939623	0	0	0	Q2FEP3;H;14;30	0.0615054	0.111963	1.21109	0.950926	0.212037	0.661747	0.0555426	30S ribosomal protein S19	rpsS
A0A0H2XK08	T	13;13	1	0.785977	0.98986	1.04243	0.580321	0.130733	0.240109	NA	-0.173291	-1.06278	NA	NA	NA	78.342	32.974	0.967316	___MAAQDPRTKFKTTDYEKQEQEVPGLQSE			0.94893	0.967047	0	0	0	0.967316	0	0	0	NA	0	NA	0.849646	0.0658504	-1.06278	0	1	3	A0A0H2XK08;T;13;13	0.00108595	0.00533355	2.96419	2.27298	0.0108655	0.0011168	0.0132942	Oxidoreductase, short chain dehydrogenase/reductase family	SAUSA300_2275
Q2FDU3	S	431;431	1	0.0887853	-0.222452	-0.599222	0.506971	-0.66147	-1.11029	-0.622411	-0.964104	0.779831	1.25297	0.523834	1.13119	138.45	106.13	1	YEDVWTPEDIEKNYRSNRGAIYGVVADKKKN			0.999668	0.999973	0.999975	0.99997	0.999999	0	0.999898	0	0.999999	0.999938	1	0.999999	-0.0564796	-0.839569	0.921956	0	0	0	Q2FDU3;S;431;431	0.000240654	0.00184646	3.61861	2.73366	0.0317069	0.00977324	0.000179024	4,4'-diaponeurosporene oxygenase (EC 1.14.99.-) (4,4'-diaponeurosporene oxidase) (Carotenoid oxidase)	crtP
Q2FG28	S	130;130	1	2.92554	3.33632	2.73387	3.11926	2.50856	1.77411	2.2991	2.41902	1.61267	-0.0223415	1.06454	1.08412	148.96	132.43	0.99545	GLNAVERFIVGSVSESIVRHAPCDVLVVRTE			0.956586	0.709386	0.988832	0.904877	0.99545	0.958189	0.985524	0.989424	0.907086	0.943172	0.864278	0.878044	3.02875	2.2502	0.934748	0	0	0	Q2FG28;S;130;130	0.000422583	0.00267537	3.37409	2.57262	0.0959125	0.000337681	0.00777561	Putative universal stress protein SAUSA300_1656	SAUSA300_1656
A0A0H2XHT0	T	202;202	1	1.57749	1.89589	1.58321	1.14036	1.10761	-0.0878163	1.30596	NA	2.38469	3.12703	2.47542	2.70736	176.18	137.95	0.999989	KITNSILIINKGKIVTETSEEELKQFKDNDL			0.999968	0.999943	0.999548	0.999785	0.998117	0.999178	0.999778	0	0.999937	0.999967	0.999984	0.999989	1.54924	0.775251	2.67363	0	1	0	A0A0H2XHT0;T;202;202	0.00212294	0.00887064	2.67306	2.05205	0.138122	0.0228977	0.00184272	ABC transporter, ATP-binding protein	SAUSA300_2453
A0A0H2XGJ8	T	20;20	1	-1.22946	-0.994295	-1.73778	-1.64955	-2.05692	NA	-2.28725	NA	NA	NA	NA	-3.73378	74.944	46.74	1	SVVASLARNKKIAVETMAGQRYIIERILHTN			1	1	1	1	0	NA	0	NA	NA	NA	NA	0	-1.40277	-2.17209	-3.73378	0	2	3	A0A0H2XGJ8;T;20;20	0.00661768	0.0206593	2.17929	1.68488	0.0990195	0.00594639	0.0332838	Uncharacterized protein	SAUSA300_0172
A0A0H2XHX6	S	142;142	1	-0.432677	-1.74841	NA	-2.55329	-2.91289	-1.77934	NA	NA	NA	NA	NA	-0.794377	101.24	98.993	0.776055	LKTIVFNTNHQELDGSETVVSGASCTTNSLA			0.620162	0.569871	0.398421	0.493143	0	0.750214	0.776055	0.46735	0.645406	0.450005	0.740098	0.289623	-1.57813	-2.34611	-0.794377	1	2	3	A0A0H2XHX6;S;142;142	0.503911	0.582504	0.297646	0.234701	0.702498	0.787272	0.493605	Glyceraldehyde-3-phosphate dehydrogenase (EC 1.2.1.-)	gap
A0A0E1VNJ7	S	87;91	1	0.685207	0.843939	1.02168	0.675481	-0.108915	-0.0688445	-0.0809833	0.425347	-0.355297	-0.43877	-0.248378	-0.470536	126.95	119.04	1	KPGLYKDFDDGHVYVSRKAVEKTAFDTVAKY			0.999999	1	1	1	0.999997	0.999999	0.999999	0.999993	0.999971	1	0.999999	0.999967	0.806576	0.0416509	-0.378245	0	0	0	A0A0E1VNJ7;S;87;91	2.62164e-05	0.000376739	4.58143	3.42396	0.000627115	2.11335e-05	0.0257216	Uncharacterized protein	HMPREF0776_0237
A0A0E1VRK1	Y	269;266	1	0.0157324	0.706269	0.15872	-0.726199	0.420871	-0.678901	-1.3733	-1.26571	0.829156	0.688499	0.546987	0.430395	125.97	44.185	0.999853	TEEVFTAPDRNRVDGYVTNKLPLSYNGTIID			0	0.851026	0.971675	0.998929	0.9985	0.999432	0	0.999853	0.99862	0.960415	0.980769	0.977511	0.0386304	-0.724261	0.623759	0	0	0	A0A0E1VRK1;Y;269;266	0.0315443	0.0675148	1.50108	1.1706	0.217611	0.382945	0.0258501	Thermophilic metalloprotease (M29)	HMPREF0776_0019
Q2FIM4	T	238;240	1	-1.53531	NA	-1.80207	NA	-3.11238	-1.54053	-2.64172	NA	NA	-1.71788	-1.84757	-1.62575	59.185	52.056	0.998546	NLTAPIPERQNLFGYTLARAMHKPHETWAPS			0	0	0	0	0	0.559558	0	NA	0.499879	0.571328	0.562791	0.998546	-1.66869	-2.43154	-1.7304	2	1	1	Q2FIM4;T;238;240	0.254548	0.340736	0.59423	0.467582	0.327574	0.990811	0.311687	Epimerase family protein SAUSA300_0753	SAUSA300_0753
A0A0H2XJ08	S	79;79	1	NA	-1.97348	NA	-1.52392	NA	-2.51118	NA	NA	-0.55506	-0.621633	-1.17217	-0.557384	72.652	65.172	1	KGTENKTYLADVKRQSEVNLERAMSGNGRFG			NA	0	NA	1	NA	0	NA	NA	0	1	0	1	-1.7487	-2.51118	-0.726561	2	3	0	A0A0H2XJ08;S;79;79	0.0107923	0.0300251	1.96689	1.52252	0.215848	0.037993	0.0136837	Riboflavin synthase, alpha subunit (EC 2.5.1.9)	ribE
Q2FH99	T	281;281	1	-1.83832	-1.96636	-1.8314	-1.40097	-2.50482	-2.51377	NA	-2.52397	-1.70502	-0.466216	NA	-0.95955	53.597	47.284	1	TEEQAKNHKDNPFDLTKVWYHDEYPLIEVGE			1	0	0	1	0	0	NA	0	0	1	NA	1	-1.75926	-2.51419	-1.0436	0	1	1	Q2FH99;T;281;281	0.00569907	0.0182778	2.2442	1.73808	0.0730875	0.0884765	0.00452071	Catalase (EC 1.11.1.6)	katA
A0A0H2XG46	S	308;308	1	-0.191621	-0.189079	-0.77735	-0.0680727	-0.937214	-1.21255	-1.03252	NA	0.00629022	0.589598	-0.115077	0.134825	78.486	65.653	1	QAKEGKLLLDMNRNVSNERAKTLLGWEPIAT			1	0	0	1	0	0	0	NA	1	1	1	0	-0.306531	-1.06076	0.153909	0	1	0	A0A0H2XG46;S;308;308	0.00155474	0.00703901	2.80834	2.15249	0.019081	0.109699	0.00120096	Putative oxidoreductase	SAUSA300_0329
Q2FEI5	H	450;478	1	0.662744	0.339683	0.253398	1.00087	0.195962	-0.514914	0.723364	-1.15201	NA	NA	1.47088	1.13816	53.327	25.802	1	ASRMKRAQKLFGQKIHVFDIRKHEMAERADR			1	1	0	1	0	0	1	0	NA	NA	1	1	0.564175	-0.186899	1.30452	0	0	2	Q2FEI5;H;450;478	0.0549344	0.102785	1.26016	0.988069	0.235368	0.366623	0.0509818	Putative formate dehydrogenase SAUSA300_2258 (EC 1.17.1.9)	SAUSA300_2258
Q2FF08	S	54;54;54	1	-1.04613	-1.01638	-1.13472	-1.36225	-1.45546	-1.54826	-2.16699	-2.39072	NA	-2.93574	-2.16233	NA	92.457	80.843	0.864027	DGKEYPVIRLDISSDSHPFYTGRQKFAAADG			0	0.864027	0	0	0	0	0	0	0	0	0	NA	-1.13987	-1.89036	-2.54904	0	0	2	Q2FF08;S;54;54;54	0.00917101	0.0264984	2.03758	1.57678	0.0609481	0.00877872	0.180774	50S ribosomal protein L31 type B	rpmE2
Q2FEJ8	T	97;110	1	NA	2.24471	NA	2.10932	NA	1.31833	1.34116	1.62301	1.95049	1.85893	1.7419	1.76325	132.47	119.85	0.983134	RSLQDERTVIVYVTDTQKANIQKLISELEEY			NA	0.970846	NA	0.844959	NA	0.845012	0.728727	0.904045	0.852405	0.653574	0.870596	0.983134	2.17701	1.4275	1.82864	2	1	0	Q2FEJ8;T;97;110	0.00169398	0.00745683	2.77109	2.12745	0.00147605	0.0421293	0.0135947	HTH-type transcriptional regulator SarR (Staphylococcal accessory regulator R)	sarR
A0A0H2XG53	T	48;65	1	3.81338	2.92277	2.07328	2.17485	2.21837	1.80241	1.95801	2.00745	1.975	1.6291	2.39387	2.28254	138.55	127.72	0.861443	DVQKVTDATSKVASKTSAAISNTASDVKEYV			0.714645	0.861443	0.847356	0.78232	0.801535	0.859906	0.784648	0.784651	0.816199	0.824502	0.795401	0.807935	2.74607	1.99656	2.07013	0	0	0	A0A0H2XG53;T;48;65	0.130979	0.202584	0.882799	0.693394	0.154437	0.207155	0.977848	Uncharacterized protein	SAUSA300_0668
Q2FK70	H	48;48	1	NA	-2.33249	NA	-0.71156	-1.98823	-1.41842	-1.95053	-3.72305	-1.20274	-0.492468	-1.79315	-0.947464	92.38	87.466	0.999977	IKVLDENKVDDQELRHIDGVMGVIHDERIQV			NA	0	NA	0.999806	0	0	0	0	0	0.957441	0	0.999977	-1.52202	-2.27006	-1.10895	2	0	0	Q2FK70;H;48;48	0.22798	0.313234	0.642103	0.504132	0.599542	0.848472	0.207746	PTS system EIIBC component SAUSA300_0194 [Includes: Phosphotransferase enzyme IIB component (EC 2.7.1.-) (PTS system EIIB component); Permease IIC component (PTS system EIIC component)]	SAUSA300_0194
A0A0H2XJG3	T	123;123	1	2.73136	2.99198	2.67458	2.33613	2.08929	1.65351	2.0988	1.9011	0.993931	1.17381	1.13296	1.04799	307.1	301.67	1	QAPVATQTEEVDENRTVKAMPSVRKYAREKG			1	1	1	1	0.999994	1	1	0.999992	0.999995	0.999997	0.999995	0.998873	2.68351	1.93568	1.08717	0	0	0	A0A0H2XJG3;T;123;123	5.3713e-06	0.000118028	5.26992	3.92801	0.00142048	3.85192e-06	0.00058115	Dihydrolipoamide acetyltransferase component of pyruvate dehydrogenase complex (EC 2.3.1.-)	SAUSA300_0995
A0A0H2XG02	S	35;35	1	0.685668	0.531986	1.23087	0.401854	-0.113788	-0.106364	-0.146614	0.233834	-0.806233	NA	-0.963556	-0.605229	145.29	133.92	0.999562	EQVKNVKDKINEYTGSNNEEKKENEDKEK__			0.995108	0.998737	0.997658	0.998818	0.981522	0.990453	0.980365	0.999562	0.980366	0.863779	0.890393	0.982873	0.712594	-0.033233	-0.791673	0	0	1	A0A0H2XG02;S;35;35	0.000245932	0.00186746	3.60918	2.72875	0.00992931	0.000188412	0.0137101	Uncharacterized protein	SAUSA300_1581
A0A0H2XI99	S	91;108	1	1.29211	NA	0.857084	1.09799	0.571106	0.103275	NA	NA	-0.759597	NA	-0.482064	-0.102262	82.36	77.559	0.999997	LNSTADAVQEQDQQLSNNFGLQ_________			0.991374	NA	0.99123	0.999997	0.999307	0.999947	NA	NA	0	NA	0	0	1.08239	0.337191	-0.447974	1	2	1	A0A0H2XI99;S;91;108	0.00376898	0.0134869	2.42378	1.87009	0.0814737	0.00310537	0.0688701	ESAT-6 secretion system extracellular protein A (Ess extracellular protein A)	esxA
Q2FDQ4	S	141;141;141	1	0.579018	0.498267	0.346177	0.472005	0	-0.504163	-0.478493	-0.0848307	-1.66622	-2.14459	-1.84261	-1.92718	257.02	218.72	1	LDRANERHIFGTKMRSNILELNEQGIKDVVE			1	1	1	1	1	1	1	1	1	1	1	0	0.473867	-0.266872	-1.89515	0	0	0	Q2FDQ4;S;141;141;141	1.2182e-07	8.27157e-06	6.91428	5.08241	0.00128641	1.08873e-07	2.66311e-06	Fructose-bisphosphate aldolase class 1 (EC 4.1.2.13) (Fructose-bisphosphate aldolase class I) (FBP aldolase)	fda
A0A0H2XHZ5	T	168;168	1	-0.410497	-0.447682	-0.571052	-0.726328	-1.09088	-1.58203	-1.03627	-1.40208	NA	NA	NA	NA	111.92	106.08	1	IIYADPKECQELVEKTGIDALAPALGSVHGP			1	1	1	1	1	1	1	0.999463	0	NA	NA	0	-0.53889	-1.27782	NA	0	0	4	A0A0H2XHZ5;T;168;168	0.002456	0.00988221	2.60977	2.00515	0.00245597	NA	NA	Fructose bisphosphate aldolase (EC 4.1.2.13)	fba
Q2FEP9	T	96;96;96	1	0.569889	0.560239	0.227173	0.51672	-0.14651	-0.562983	0.501237	-0.858804	1.30747	1.91335	0.985311	1.36094	93.467	83.463	1	ENACVIIRDDKGPRGTRIFGPVARELREGNF			1	1	1	1	1	0	0	0	1	1	1	1	0.468505	-0.266765	1.39177	0	0	0	Q2FEP9;T;96;96;96	0.00112062	0.00548397	2.95054	2.2609	0.079719	0.0295709	0.000849453	50S ribosomal protein L14	rplN
Q2FJ92	S	66;66;66	1	1.96428	2.34894	1.92701	1.10161	1.08437	1.01058	1.26183	1.04533	0.852344	1.37569	1.35881	0.99902	183.23	159.4	0.969546	DNAPEEKERGITINTSHIEYQTDKRHYAHVD			0.874671	0.969546	0.881617	0.852669	0.868583	0.784394	0.896862	0.846791	0.86781	0.959676	0.867962	0.886026	1.83546	1.10053	1.14647	0	0	0	Q2FJ92;S;66;66;66	0.0251619	0.0568549	1.59926	1.24523	0.035385	0.0474686	0.980669	Elongation factor Tu (EF-Tu)	tuf
A0A0H2XIC4	S	165;165	1	0.9257	0.864247	0.561142	0.209461	0.302454	-0.171528	-0.239657	-0.233836	-1.39247	-1.19017	-1.47225	-0.982773	282.49	264.74	1	KAIQTSQEAIQEAQASQAKALAESTNKVEKN			1	1	1	1	1	1	1	1	0	0	0	1	0.640138	-0.0856416	-1.25941	0	0	0	A0A0H2XIC4;S;165;165	1.42055e-05	0.000235257	4.84754	3.62846	0.0112844	1.09855e-05	0.000483476	Uncharacterized protein	SAUSA300_0383
A0A0H2XFH8	S	230;230	1	-1.26697	-1.03949	-0.933553	-1.05755	-1.81271	-1.95675	-1.72717	-1.69575	-2.07582	NA	NA	-2.16053	75.695	64.102	0.992275	QESMKAAEELEKDGYSVEVIDLRTVQPIDVD			0.992257	0.817953	0.858014	0.992275	0	0.865085	0.864078	0.976819	0	NA	NA	0	-1.07439	-1.7981	-2.11817	0	0	2	A0A0H2XFH8;S;230;230	3.73508e-05	0.000489206	4.4277	3.31051	0.000163952	5.67328e-05	0.0434563	Pyruvate dehydrogenase E1 component, beta subunit (EC 1.2.4.1)	pdhB
A0A0H2XHE6	S	262;262	1	1.18498	1.2841	1.26248	0.937318	0.445364	0.379835	0.548825	0.409483	-0.387273	-0.093788	-0.168176	NA	106.4	93.868	0.999997	SIAAMNRETTFHMFKSFFGSDHEVE______			0.999987	0.999991	0.999997	0.999996	0.998886	0.99819	0.999976	0.998669	0.999795	0	0.994326	NA	1.16722	0.445877	-0.216412	0	0	1	A0A0H2XHE6;S;262;262	2.57819e-06	6.66891e-05	5.58869	4.17595	0.00014302	2.00679e-06	0.00044429	Succinate dehydrogenase, iron-sulfur protein	sdhB
Q2FJ92	H	85;85;85	1	0.745345	0.158815	0.200461	0.478857	0.175403	-0.0375541	-0.523727	-0.913685	0.169815	0.413168	-0.165926	-0.310851	153.7	140.04	0.999628	YQTDKRHYAHVDCPGHADYVKNMITGAAQMD			0.966515	0.982026	0.999628	0.998498	0.977024	0.818818	0.999197	0.627921	0.995014	0.997171	0.710382	0.965029	0.395869	-0.324891	0.0265516	0	0	0	Q2FJ92;H;85;85;85	0.0671299	0.119872	1.17308	0.921283	0.055888	0.38379	0.416583	Elongation factor Tu (EF-Tu)	tuf
A0A0H2XH43	Y	89;89	1	-1.13902	-1.08326	-0.950393	NA	-1.00549	-1.29464	-1.62338	-3.1895	NA	-0.871344	-1.22194	-1.28249	90.629	78.781	0.993577	YYSQLARGLEDIATMYKYHSIISNSDNDPEK			0	0	0	NA	0.954878	0.967774	0	0	NA	0	0.973016	0.993577	-1.05756	-1.77825	-1.12526	1	0	1	A0A0H2XH43;Y;89;89	0.320391	0.40962	0.49432	0.387619	0.368697	0.9911	0.432052	Catabolite control protein A	ccpA
Q2FEV9	S	26;26	1	3.52548	3.62399	3.32147	3.2146	2.97734	2.79557	2.60752	2.42869	0.501686	0.37142	0.658801	0.397097	150.53	70.314	0.999617	EVRIQWRVADIKIPTSEIKNITQDQDIHAVP			0.978996	0.664874	0.940029	0.826848	0.999617	0.691468	0.797319	0.953097	0.749474	0.837299	0.773824	0.813362	3.42139	2.70228	0.482251	0	0	0	Q2FEV9;S;26;26	1.07623e-08	1.46153e-06	7.96809	5.83519	0.00118586	8.84993e-09	1.3418e-07	UPF0457 protein SAUSA300_2132	SAUSA300_2132
Q2FGB0	S	117;117;117	1	-1.39223	-1.21433	-0.813973	-1.52138	NA	-1.95324	NA	NA	NA	-2.25637	NA	-1.59988	60.518	16.315	0.999999	LSTMAAERSLLEADVSRQKRKQVIDKMAAVF			0	0.999995	0.999998	0.999999	NA	0.999998	NA	0	NA	0	NA	0.999995	-1.23548	-1.95324	-1.92812	0	3	2	Q2FGB0;S;117;117;117	0.138607	0.211803	0.858215	0.674068	0.275763	0.173339	0.998147	Putative pre-16S rRNA nuclease (EC 3.1.-.-)	SAUSA300_1573
Q2FEQ1	T	10;10;10	1	0.479447	0.692202	0.334697	0.314423	-0.340273	-0.275179	-0.324515	-0.102047	-0.522576	-0.273229	-0.259728	-0.184826	119.74	96.367	1	______MNRLKEKFNTEVTENLMKKFNYSSV			0.999997	0.999994	0.999853	0.999993	0.998646	0.999996	0.999971	1	0.999999	0.999991	0.998928	0.997811	0.455192	-0.260504	-0.31009	0	0	0	Q2FEQ1;T;10;10;10	6.05298e-05	0.000696606	4.21803	3.15701	0.000179248	0.000106766	0.882054	50S ribosomal protein L5	rplE
Q2FJA0	H	4;4;4	1	-1.63097	-1.51131	-1.7421	-1.2898	-1.80888	-2.44455	-2.51957	NA	-1.52482	-1.09418	-1.04939	-1.42189	73.781	50.353	1	____________MANHEQIIEAIKEMSVLEL			0	1	0	1	0	0	0	NA	0	1	1	1	-1.54354	-2.25766	-1.27257	0	1	0	Q2FJA0;H;4;4;4	0.00413577	0.0144351	2.38344	1.84058	0.0209089	0.377577	0.0035581	50S ribosomal protein L7/L12	rplL
Q2FH26	T	169	1	0.461161	0.58189	0.547042	NA	0.414138	-0.759955	-0.468272	0.0820901	NA	-1.93337	NA	NA	142.45	135.56	0.859331	VRKEDIDKKQQAPASTQTTQQASAKEEKKYN			0.807638	0.820883	0.859331	0	0.771524	0	0.840663	0.703653	NA	0	0	0.401347	0.530031	-0.183	-1.93337	1	0	3	Q2FH26;T;169	0.00971076	0.0276172	2.01275	1.55882	0.151999	0.00814376	0.0284381	Dihydrolipoyllysine-residue succinyltransferase component of 2-oxoglutarate dehydrogenase complex (EC 2.3.1.61) (2-oxoglutarate dehydrogenase complex component E2) (OGDC-E2) (Dihydrolipoamide succinyltransferase component of 2-oxoglutarate dehydrogenase complex)	odhB sucB
Q2FEI5	S	248;276	1	0.339957	NA	-0.623129	1.14058	-0.472422	NA	0.3742	-1.17875	1.17994	0.641269	0.746817	0.966395	112.64	92.346	0.971012	KKAEPGYGPLFAISDSEAEMRKERIKKTKTV			0.971012	NA	0.96989	0.881927	0.907125	NA	0.677715	0	0.970138	0.916021	0.929553	0.911789	0.285804	-0.425656	0.883606	1	1	0	Q2FEI5;S;248;276	0.0883648	0.150281	1.05372	0.823096	0.417331	0.485964	0.0754637	Putative formate dehydrogenase SAUSA300_2258 (EC 1.17.1.9)	SAUSA300_2258
Q2FGE3	T	595;595;603	1	NA	0.80169	0.632961	0.874496	NA	0.0277534	0.224442	-0.0715039	NA	NA	NA	NA	93.467	88.706	0.802725	QQQAQGANAGQNNDSTVEDAEFKEVKDDDKK			NA	0.762387	0.617492	0.763307	NA	0.802725	0.760745	0.762387	0	0	0	0	0.769716	0.0602303	NA	1	1	4	Q2FGE3;T;595;595;603	0.00324307	0.0120495	2.48904	1.91903	0.00324453	NA	NA	Chaperone protein DnaK (HSP70) (Heat shock 70 kDa protein) (Heat shock protein 70)	dnaK
Q2FEI5	S	311;339	1	2.68726	2.63229	2.43166	3.29157	2.08838	NA	2.81662	1.25763	3.69467	3.49803	NA	3.63503	196.18	187.14	0.966445	IATCVKGKFSWGHINSDQRLTKPLVRKNGEF			0.748523	0.630786	0.94537	0.966445	0.930725	0.499997	0.962956	0.891303	0.636498	0.950275	0.697225	0.965811	2.7607	2.05421	3.60924	0	1	1	Q2FEI5;S;311;339	0.0169376	0.042674	1.77115	1.36984	0.206868	0.123161	0.01383	Putative formate dehydrogenase SAUSA300_2258 (EC 1.17.1.9)	SAUSA300_2258
A0A0H2XIQ2	S	126;126	1	NA	-0.811837	NA	-0.489886	-1.07736	-1.66451	-1.32301	-1.36101	-0.424478	-1.24617	-1.26211	-1.36118	114.63	101.86	0.999995	KVNIVKGEAYFVDNNSLRVMDEKSAQTYNFK			NA	0	NA	0.999995	0	0	0	0	0.979143	0.862103	0	0.995508	-0.650861	-1.35647	-1.07349	2	0	0	A0A0H2XIQ2;S;126;126	0.11794	0.186997	0.928337	0.728165	0.103197	0.369656	0.496547	Dihydrolipoyl dehydrogenase (EC 1.8.1.4)	lpdA
A0A0H2XI52	S	33;33	1	0.212863	0.167146	NA	-0.190744	-0.525625	-0.680915	NA	-0.720539	-0.839002	NA	NA	-0.964473	107.95	77.388	1	AISLADKSTRQALVQSVKDAKNGNRTRKPSK			1	1	NA	1	0	0	NA	1	0	NA	NA	0	0.0630882	-0.642359	-0.901738	1	1	2	A0A0H2XI52;S;33;33	0.0023193	0.00950109	2.63464	2.02223	0.00666226	0.00272937	0.266017	Uncharacterized protein	SAUSA300_1863
A0A0H2XJD9	T	200;200	1	-0.476333	-0.656504	-0.237493	-1.64222	NA	-2.52616	-1.25839	-0.590021	3.42369	3.94135	4.03753	4.09774	174.7	168.91	0.999957	YYDVPKYEKELDKSNTVYDQEQERDKYDQFP			0	0	0.80926	0.5	0	0	0.911599	0.83916	0.999952	0.999957	0.999614	0.998685	-0.753138	-1.45819	3.87508	0	1	0	A0A0H2XJD9;T;200;200	6.68591e-06	0.000138618	5.17484	3.85818	0.374317	2.06597e-05	1.27328e-05	Uncharacterized protein	SAUSA300_1003
A0A0H2XGJ1	T	79	1	NA	NA	NA	-0.649341	NA	-1.52551	-1.29738	-1.23922	NA	2.18327	NA	3.41986	113.53	105.8	0.999983	PKSRITESKKDIHQETIAAHFDKEGLTEEEI			NA	NA	NA	0	NA	0	0	0	0	0.999326	0.999983	0.99995	-0.649341	-1.35404	2.80157	3	1	2	A0A0H2XGJ1;T;79	0.00692874	0.0213362	2.15935	1.67088	0.541522	0.0249457	0.00642602	PhiSLT ORF104a-like protein, repressor	SAUSA300_1434
Q2FES1	S	112;112;112	1	-0.436385	-0.296254	-0.481844	-0.729983	-1.0401	-1.1497	-1.12914	-1.4361	-2.21391	-1.58123	NA	-1.86317	85.676	85.676	0.861654	NPERLIENSIKGMLPSTRLGEKQGKKLFVYG			0.837981	0.834386	0.826927	0.861654	0.850139	0.852955	0.831816	0.838627	0	0.850139	NA	0.5	-0.486117	-1.18876	-1.8861	0	0	1	Q2FES1;S;112;112;112	0.000110904	0.00106007	3.95505	2.97467	0.00492361	8.48863e-05	0.00799525	50S ribosomal protein L13	rplM
A0A0H2XIP2	T	394;394	1	-0.00942293	0.553655	-0.00972959	0.187179	0.167294	-1.07056	-0.0990654	-1.08481	NA	0.254457	0.554892	0.579473	89.189	80.234	0.999839	TGQTVKVAYFKQTDETLDRDIRMIDYLREEN			0.999288	0.999839	0.995393	0.982991	0	0	0.894621	0	NA	0	0	0.995242	0.18042	-0.521785	0.462941	0	0	1	A0A0H2XIP2;T;394;394	0.0425046	0.0846974	1.37156	1.07213	0.120611	0.689869	0.0449255	ABC transporter, ATP-binding protein	SAUSA300_0704
Q2FEN9	S	161;161	1	2.97815	3.10407	2.86668	2.6222	2.13212	2.1483	2.31702	2.16604	0.0738463	0	0.442149	-0.00120401	178.84	167.61	0.997564	HFHRAPGSVGMASDASRVFKGQKMPGRMGGN			0.996672	0.994383	0.996941	0.985904	0.992151	0.988001	0.962608	0.997564	0.871689	0	0.967246	0.987935	2.89277	2.19087	0.128698	0	0	0	Q2FEN9;S;161;161	1.03493e-08	1.46153e-06	7.98509	5.83519	0.00086727	8.24249e-09	1.40282e-07	50S ribosomal protein L3	rplC
A0A0H2XKC5	S	555;555	1	2.37999	2.11896	2.29321	2.28241	2.20589	2.4044	-0.756189	2.41918	1.92933	0.118896	2.48884	-0.594779	158.59	138.36	0.992265	IIFLDKGQVTGKGTHSELMASHAKYKNFVVS			0.832504	0.989922	0.82755	0.959121	0.992265	0.811654	0.834428	0.846019	0.511781	0.818054	0.887258	0.838971	2.26864	1.56832	0.985572	0	0	0	A0A0H2XKC5;S;555;555	0.377676	0.465835	0.42288	0.331768	0.710192	0.347838	0.786781	ABC transporter, ATP-binding protein	SAUSA300_0630
A0A0H2XFG6	T	63;63	1	2.75598	2.75991	2.27855	2.54046	2.10514	1.94261	1.72089	1.76816	1.69705	1.87085	1.96229	1.91087	156.6	150.82	1	NAKDKATQLGTIANETIKEVKTNPKEYANRL			0.999996	1	0.999999	0.999998	0.999997	0.999984	0.999997	0.999937	0.999984	0.999999	0.999998	0.999997	2.58372	1.8842	1.86027	0	0	0	A0A0H2XFG6;T;63;63	0.000398523	0.00258327	3.39955	2.58783	0.000950902	0.00074855	0.980488	Uncharacterized protein	SAUSA300_1698
A0A0H2XJW3	T	18;18	1	0.159202	0.0809136	-0.0302735	0.133335	-0.792441	-0.466536	-0.543533	-0.647205	-0.337305	0.263468	-0.039318	0.106041	112.13	105.39	1	EWTREERYQRIEDVDTEYFKTLKQQVDQSKF			0.999841	0.999996	0.999999	0.999999	0.999906	0.981555	0.999964	1	0.999986	0.999755	0.999999	0.999942	0.0857944	-0.612429	-0.00177884	0	0	0	A0A0H2XJW3;T;18;18	0.000609129	0.00351252	3.21529	2.45438	0.000838791	0.765973	0.00211656	Sucrose-6-phosphate hydrolase (EC 3.2.1.26) (Invertase)	scrB
Q2FJ94	S	83;83;83	1	2.72485	2.85895	3.02449	2.86844	2.31215	2.15071	2.18988	2.03114	0.924255	0.354653	0.943228	0.854938	159.13	135.65	1	NIMPVLEVKARRVGGSNYQVPVEVRPERRTT			1	1	1	1	0.999985	1	1	1	1	0.999969	0.999938	1	2.86918	2.17097	0.769269	0	0	0	Q2FJ94;S;83;83;83	2.35993e-07	1.3273e-05	6.6271	4.87703	0.00137748	2.03054e-07	6.21184e-06	30S ribosomal protein S7	rpsG
A0A0H2XET4	T	43;43	1	-1.02606	NA	NA	NA	-1.50608	-1.91156	-1.51625	-1.95765	-2.16486	NA	NA	-2.56492	53.753	33.405	0.999693	DGFTTNPSLMAKAGVTDYKAFAEEAVKEIPD			0.999693	NA	NA	NA	0	0	0	0	0	NA	NA	0	-1.02606	-1.72289	-2.36489	3	0	2	A0A0H2XET4;T;43;43	0.0293166	0.063699	1.53289	1.19587	0.144194	0.0276492	0.0913246	Transaldolase (EC 2.2.1.2)	SAUSA300_1725
A0A0H2XKA6	H	314;314	1	NA	2.83101	2.47123	3.08439	2.4963	2.00799	NA	1.79647	3.09067	-0.0153086	3.53233	3.39432	166.28	147.98	0.935857	NDVDSNKLSLDIPSNHRPVTSDKNSKLITTI			0.481065	0.648554	0.851102	0.8524	0.514373	0.893716	0.499234	0.76406	0.686324	0.558619	0.520075	0.935857	2.79554	2.10025	2.5005	1	1	0	A0A0H2XKA6;H;314;314	0.760383	0.809565	0.118968	0.0917483	0.742404	0.938502	0.890559	Probable succinyl-diaminopimelate desuccinylase	SAUSA300_1976
Q2FJ92	T	383;383;383	1	0.524303	0.617477	0.0224573	0.0549338	-0.0793776	-0.475227	-0.76205	-0.24498	-0.0295952	-0.202301	-0.346702	-0.432821	188.27	160.06	0.999986	AIEDGTRFSIREGGRTVGSGVVTEIIK____			0.999986	0.999837	0.980986	0.999267	0.999851	0.999183	0.994872	0.997014	0.994886	0.984714	0.991042	0.949006	0.304793	-0.390409	-0.252855	0	0	0	Q2FJ92;T;383;383;383	0.0118154	0.0322842	1.92755	1.49101	0.0128255	0.039315	0.754435	Elongation factor Tu (EF-Tu)	tuf
A0A0E1VNV1	S	202;172	1	0.380203	NA	0.379063	0.148412	-0.467133	-0.0482988	-0.300588	-0.754174	-0.416274	0.448123	-0.651443	-0.148088	94.801	89.213	0.999965	KELSQLDDRFFRCHNSFVVNRHNIESIDSKE			0.916081	0	0.999911	0.99932	0.999965	0.999921	0.949709	0.995463	0.994894	0.993372	0.938846	0.979941	0.302559	-0.392548	-0.19192	1	0	0	A0A0E1VNV1;S;202;172	0.0805772	0.139393	1.09379	0.855758	0.0718583	0.2126	0.70537	Accessory protein regulator protein A	agrA HMPREF0776_0188
A0A0H2XHD5	T	274;274	1	0.855516	0.620047	0.746792	0.283609	0.695418	-0.542066	0.00722498	-0.434306	NA	-2.10428	NA	NA	151.99	144.79	0.9983	GPTLIETMTYRYGPHTMAGDDPTRYRTSDED			0.918675	0.911357	0.771364	0.887581	0.983923	0.9983	0.982303	0.987576	NA	0	NA	NA	0.626491	-0.0684322	-2.10428	0	0	3	A0A0H2XHD5;T;274;274	0.00397297	0.0140686	2.40088	1.85175	0.138189	0.00326318	0.0135444	Pyruvate dehydrogenase E1 component, alpha subunit (EC 1.2.4.1)	pdhA
Q2FGA5	T	196;196;196	1	-2.07706	-2.0504	NA	NA	-2.93399	-2.47092	-2.85849	NA	NA	-3.22496	-2.89604	-3.45325	59.57	53.384	0.987563	IAEEQGLVTAKKKDSTGICFIGEKNFKTFLS			0.8676	0.98519	NA	NA	0.985801	0.9864	0.977031	NA	NA	0	0.987563	0	-2.06373	-2.75447	-3.19142	2	1	1	Q2FGA5;T;196;196;196	0.00951168	0.0271078	2.02174	1.56691	0.0533631	0.00790887	0.1533	tRNA-specific 2-thiouridylase MnmA (EC 2.8.1.13)	mnmA
Q2FH99	T	96;96	1	4.54748	4.3292	3.86746	5.04259	3.882	3.72836	4.41129	3.00998	5.4621	6.11193	4.97946	5.63451	129.88	119.78	0.99895	FSEIGKQTEMFARFSTVAGERGAADAERDIR			0.99895	0.997322	0.924462	0.985866	0.984782	0.871592	0.901037	0.984891	0.994829	0.993065	0.990105	0.979548	4.44668	3.75791	5.547	0	0	0	Q2FH99;T;96;96	0.00262698	0.0103983	2.58054	1.98304	0.19495	0.0344822	0.00210946	Catalase (EC 1.11.1.6)	katA
Q2FH26	S	168	1	2.9318	3.19397	2.71729	NA	2.61511	NA	1.90548	NA	0.15668	0.329132	NA	NA	210.08	203.48	0.920272	VVRKEDIDKKQQAPASTQTTQQASAKEEKKY			0.905679	0.723886	0.712417	0.805321	0.695055	0.405257	0.920272	0.579546	0.828135	0.850173	0	0.401347	2.94769	2.26029	0.242906	1	2	2	Q2FH26;S;168	0.0016461	0.00732135	2.78354	2.13541	0.144422	0.00146005	0.00622587	Dihydrolipoyllysine-residue succinyltransferase component of 2-oxoglutarate dehydrogenase complex (EC 2.3.1.61) (2-oxoglutarate dehydrogenase complex component E2) (OGDC-E2) (Dihydrolipoamide succinyltransferase component of 2-oxoglutarate dehydrogenase complex)	odhB sucB
Q2FJB5	S	241;241	1	-0.607468	-0.977858	-1.44053	-0.320446	-1.06706	-2.02989	-1.42008	-1.57245	0.330604	0.12744	-0.212805	-0.0104394	115.8	85.237	0.999969	VNNEVPETLKDKRVMSLDMGTVVAGTKYRGE			0.999727	0.950583	0.999536	0.999962	0	0	0	0	0.996616	0.998934	0	0.999969	-0.836576	-1.52237	0.0586999	0	0	0	Q2FJB5;S;241;241	0.000895572	0.00465081	3.0479	2.33247	0.0769465	0.0232938	0.000680592	ATP-dependent Clp protease ATP-binding subunit ClpC	clpC
Q2FJB5	T	505;505	1	0.123459	0.66078	-0.438699	1.05212	0.204753	-0.708021	NA	-0.501281	NA	NA	NA	NA	144.47	138.17	0.988089	KINETESEKLLSLEDTLHERVIGQKDAVNSI			0.988089	0.984709	0.981373	0.981769	0	0	0	0.985442	0	NA	NA	0	0.349416	-0.33485	NA	0	1	4	Q2FJB5;T;505;505	0.187279	0.269618	0.727512	0.569251	0.187279	NA	NA	ATP-dependent Clp protease ATP-binding subunit ClpC	clpC
A0A0H2XEG5	S	105;105	1	2.98472	2.88882	3.10743	2.9497	2.29303	2.2632	2.25415	2.39637	1.76398	2.08456	2.08967	1.96578	131.22	82.126	1	HQKPVQKAEDFEKKLSNFLKDSEDKLTSIKR			1	1	1	1	1	1	1	1	1	1	1	1	2.98267	2.30168	1.976	0	0	0	A0A0H2XEG5;S;105;105	1.23847e-06	4.10211e-05	5.90711	4.38699	2.75659e-05	1.05144e-06	0.00582629	Polyribonucleotide nucleotidyltransferase (EC 2.7.7.8)	SAUSA300_0486
A0A0H2XGT6	H	75;75	1	-1.71076	NA	NA	0.791787	-1.37448	-0.179191	-1.34493	-1.6432	-0.16855	0.472598	-1.18653	0.352144	221.32	214.65	0.999999	LGVTQMKIDEVLSFRHLDLFTDQEKVTLEFA			0	NA	NA	0.999999	0.992052	0.999897	0	0	0.996955	0.999999	0.78694	0.894976	-0.459486	-1.13545	-0.132584	2	0	0	A0A0H2XGT6;H;75;75	0.362095	0.450091	0.441178	0.346699	0.694848	0.91511	0.340078	Alkyl hydroperoxide reductase AhpD (EC 1.11.1.15)	SAUSA300_2418
Q2FDU3	T	292;292	1	-0.106402	-0.516607	0.00924269	-0.436682	-1.14555	-0.939102	-0.710908	-0.954606	NA	-0.178855	0.0781109	-0.298725	105.99	77.006	0.999999	NMEVIPTYKYLIHLDTQRLNKLEREFEPASS			0.999913	0.999988	0.999856	0.999999	0.981386	0.999835	0.999449	0	0.999997	0.999818	0.999982	0.999797	-0.262612	-0.93754	-0.133156	0	0	1	Q2FDU3;T;292;292	0.00183919	0.00793076	2.73537	2.10069	0.00512093	0.715399	0.00284009	4,4'-diaponeurosporene oxygenase (EC 1.14.99.-) (4,4'-diaponeurosporene oxidase) (Carotenoid oxidase)	crtP
A0A0H2XGW5	S	671	1	-0.539629	-0.247218	-0.00135809	-0.509679	-0.937241	-0.649727	NA	-1.41101	-0.678863	-0.505242	NA	-0.663266	77.053	70.254	0.999864	KEEKDIAEDKKEADKSDEKDEPAHQQAPNIE			0.989781	0.996454	0.998555	0.999071	0	0.997895	NA	0	0.999864	0.996627	NA	0	-0.324471	-0.999327	-0.61579	0	1	1	A0A0H2XGW5;S;671	0.0379697	0.0780144	1.42056	1.10783	0.0314214	0.382074	0.254037	ATP-dependent zinc metalloprotease FtsH (EC 3.4.24.-)	ftsH
A0A0H2XGT6	S	17;17	1	4.09169	3.91242	3.56544	4.05784	3.01733	3.38355	3.2684	3.28946	2.85849	3.5744	3.14741	3.2337	177.88	168.59	0.999988	PYNYKKQNGELMSVMSQGEKFIHQSPVNDEL			0.999764	0.998874	0.99963	0.999905	0.998486	0.999988	0.874357	0	0.993383	0.993103	0.999988	0.998257	3.90685	3.23968	3.2035	0	0	0	A0A0H2XGT6;S;17;17	0.00369409	0.0132538	2.43249	1.87766	0.00818582	0.00596633	0.974806	Alkyl hydroperoxide reductase AhpD (EC 1.11.1.15)	SAUSA300_2418
Q2FEV0	T	43;43	1	3.60614	3.70993	3.38143	3.42345	2.94617	2.75254	2.73247	3.02786	2.08152	1.98584	2.18773	2.17373	193.06	143.61	0.99999	KQQEQNQEPQFKNKLTFSDEVVEKIAGIAAR			0.998424	0.997822	0.999867	0.999233	0.99999	0.999863	0.99991	0.999125	0.999934	0.99994	0.999889	0.999031	3.53024	2.86476	2.1072	0	0	0	Q2FEV0;T;43;43	4.17721e-07	1.83999e-05	6.37911	4.73519	0.000161451	3.06044e-07	5.85486e-05	Alkaline shock protein 23	asp23
A0A0H2XK24	H	196;207	1	NA	NA	NA	-0.739982	-1.39475	-1.90407	-0.9157	NA	-0.0307312	NA	-0.826935	-0.720701	42.718	31.496	1	FDHRHLPDPIYEQIKHLERQLEKTRNGEIQD			NA	NA	NA	0	0	0	0	NA	1	NA	0	0	-0.739982	-1.40484	-0.526122	3	1	1	A0A0H2XK24;H;196;207	0.174536	0.255309	0.758115	0.592934	0.494194	0.917767	0.163737	Serine acetyltransferase (EC 2.3.1.30)	cysE
A0A0H2XJG9	S	289;234	1	1.86827	2.30511	NA	2.04987	1.39759	1.28422	1.31324	1.65925	1.95687	0.567443	1.74518	1.38957	192.22	167.93	0.988033	AAKQKQAKLTPGSKESQLTEALFAEKPVAKN			0.980744	0.97559	0.959386	0.94408	0.936638	0.988033	0.96344	0.889605	0.970037	0.975412	0.926603	0.985072	2.07442	1.41357	1.41477	1	0	0	A0A0H2XJG9;S;289;234	0.111998	0.179356	0.950789	0.746285	0.142384	0.143176	0.99999	Uncharacterized protein	SAUSA300_1684
Q2FEN8	T	44;44	1	-0.218546	0.331154	-0.53325	-0.172552	-0.759345	-0.935757	-0.706452	-0.828272	NA	-1.52387	-0.951302	-1.63266	106.42	91.744	1	AKRSGADVSGPIPLPTEKSVYTIIRAVHKYK			1	0.999999	0.999962	0.999997	0.999311	0.999499	0.999786	0.999999	NA	0.998899	0.999559	0.998197	-0.148299	-0.807457	-1.36928	0	0	1	Q2FEN8;T;44;44	0.00184971	0.00796013	2.7329	2.09908	0.0305213	0.0015008	0.0819868	30S ribosomal protein S10	rpsJ
A0A0H2XI85	S	2;2	1	-0.893819	-0.768864	NA	-1.15929	-1.61155	NA	NA	-1.58784	NA	-0.72819	-0.477509	-0.336152	68.657	61.427	0.999998	______________MSNKLESYRSEIVSLNH			0.999998	0.999927	NA	0.999978	0	NA	NA	0	NA	0.999207	0.999992	0.999167	-0.940658	-1.5997	-0.51395	1	2	1	A0A0H2XI85;S;2;2	0.00322761	0.0120098	2.49112	1.92046	0.0221838	0.070867	0.00265557	Chorismate mutase/phospho-2-dehydro-3-deoxyheptonate aldolase (EC 5.4.99.5)	SAUSA300_1683
Q2FK73	H	443;443;448;456;456;467	1	NA	NA	NA	-0.0215463	1.10748	-0.204958	-1.22141	-2.40304	-0.910456	0.497711	NA	0.152242	117.7	93.668	1	PFDVLDAMGGKENIKHLDACITRLRVEVVDK;PYAVLEAMGGKANIKHLDACITRLRVEVNDK			NA	NA	NA	0.999998	0.999999	0	1	0.999998	0	0.999967	NA	0	-0.0215463	-0.680481	-0.0868342	3	0	1	Q2FK73;H;443;443;448;456;456;467	0.794643	0.837504	0.0998282	0.0770129	0.88659	0.998865	0.814085	PTS system glucose-specific EIICBA component (EC 2.7.1.199) (EIICBA-Glc) (EII-Glc) (EIICBA-Glc 1) [Includes: Glucose permease IIC component (PTS system glucose-specific EIIC component); Glucose-specific phosphotransferase enzyme IIB component (PTS system glucose-specific EIIB component); Glucose-specific phosphotransferase enzyme IIA component (PTS system glucose-specific EIIA component)]	ptsG glcA
Q2FJB5	S	735;735	1	-0.468993	NA	-1.63758	0.0950766	-0.705127	-1.64194	-1.55946	-1.40708	NA	-2.96393	-1.44002	-1.65767	180.92	165.52	0.997508	KEIVTMMVNKLTNRLSEQNINIIVTDKAKDK			0.989146	0	0.499998	0.997508	0.864909	0	0	0	NA	0	0	0	-0.6705	-1.3284	-2.02054	1	0	1	Q2FJB5;S;735;735	0.130637	0.202171	0.883933	0.694281	0.477399	0.113325	0.445003	ATP-dependent Clp protease ATP-binding subunit ClpC	clpC
A0A0H2XJG9	S	117;117	1	3.72857	3.9821	3.68121	3.4249	3.08379	2.94506	3.00775	3.16354	1.88771	2.06883	1.91881	1.87265	413.47	388.94	0.999946	AQQAAIKEEASANNLSDTSQEAQEIQEAKKE			0.992583	0.999793	0.866911	0.999733	0.987972	0.997044	0.997984	0.999946	0.962729	0.88626	0.970789	0.984419	3.7042	3.05003	1.937	0	0	0	A0A0H2XJG9;S;117;117	1.73862e-07	1.0732e-05	6.75979	4.96932	0.000474216	1.40702e-07	7.08604e-06	Uncharacterized protein	SAUSA300_1684
A0A0H2XHP8	S	191;191	1	2.01564	2.20939	2.43473	1.7861	1.41008	1.44954	1.61588	1.35979	1.90144	2.48476	2.01948	2.54014	119.27	102.18	1	DLRLRLVKGAYKENESIAFQSKEDVDANYIK			1	1	0.999997	0.999998	0.999999	0.999995	0.999989	0.999999	0.999998	0.999999	1	1	2.11147	1.45882	2.23645	0	0	0	A0A0H2XHP8;S;191;191	0.00401409	0.0141221	2.39641	1.8501	0.0135188	0.771293	0.0048263	Proline dehydrogenase (EC 1.5.5.2)	putA
A0A0H2XJG9	S	165	1	1.76802	2.08565	1.56229	1.89231	1.22502	1.07331	1.08973	1.32337	-0.193917	-0.409853	-0.167026	-0.67854	321.92	309.56	1	AVALKAQQAAIKEEASANNLSDISQEAQEVQ			1	1	1	1	0.999999	1	0.999996	1	0.999429	0.993957	0.990655	0.99013	1.82707	1.17786	-0.362334	0	0	0	A0A0H2XJG9;S;165	2.44937e-07	1.3305e-05	6.61094	4.87598	0.00322524	2.26538e-07	4.45195e-06	Uncharacterized protein	SAUSA300_1684
A0A0H2XHT0	S	205;205	1	NA	NA	NA	-0.192409	NA	NA	-0.497387	-1.18338	1.08793	1.62321	1.44177	1.32055	150.06	130.27	0.970056	NSILIINKGKIVTETSEEELKQFKDNDLENV			NA	0.663506	NA	0.947434	NA	NA	0.659119	0	0	0.721828	0.674235	0.970056	-0.192409	-0.840382	1.36836	3	2	0	A0A0H2XHT0;S;205;205	0.00267496	0.0104988	2.57268	1.97886	0.310527	0.0236069	0.00266595	ABC transporter, ATP-binding protein	SAUSA300_2453
A0A0H2XHC2	H	184;198	1	0.0114476	NA	0.0525834	0.111996	-0.00651769	NA	-0.293453	-1.44845	0.452313	0.528551	0.0417906	NA	85.554	80.942	0.954958	SPGFITGKPIVLGGSHGRDRSTALGVVIAIE			0.751829	0.620083	0	0.668721	0	0.760536	0.836471	0.764673	0.93981	0.954958	0.794886	0	0.0586756	-0.582807	0.340885	1	1	1	A0A0H2XHC2;H;184;198	0.119844	0.189353	0.921383	0.722729	0.285901	0.750053	0.112533	Glutamate dehydrogenase	gudB
A0A0H2XJG9	T	277	1	2.78556	3.34776	3.25101	3.08347	2.46191	2.60288	2.51761	2.32893	4.45626	3.87364	4.48119	4.38398	273.36	254.33	1	NDVSETETVNIDNKDTVKQKEAKFENGVITR			1	1	1	1	1	1	1	0.999994	1	1	1	1	3.11695	2.47783	4.29877	0	0	0	A0A0H2XJG9;T;277	4.28434e-06	9.99166e-05	5.36812	4.00036	0.00829144	0.000117072	3.453e-06	Uncharacterized protein	SAUSA300_1684
A0A0H2XFH8	S	160;160	1	NA	-1.09947	-1.35144	-1.20683	-1.66246	-1.8618	-2.15997	-1.74775	-2.50563	-2.39935	-2.15108	-2.1964	99.802	87.897	0.845411	VVIPSGPYDAKGLLISSIRSNDPVVYLEHMK			NA	0.83572	0.568321	0.845411	0.5	0.5	0	0.5	0	0.5	0.5	0.5	-1.21925	-1.85799	-2.31312	1	0	0	A0A0H2XFH8;S;160;160	0.00015558	0.00133797	3.80805	2.87355	0.00410432	0.000116086	0.0174612	Pyruvate dehydrogenase E1 component, beta subunit (EC 1.2.4.1)	pdhB
Q2FJB5	S	148;148	1	2.04418	0.998804	1.25494	1.29985	0.62063	0.457385	1.10371	0.862892	NA	NA	0.21399	-0.359454	94.363	86.648	1	KARAQVVKALGNPEMSNKNAQASKSNNTPTL			1	1	1	1	1	1	1	1	NA	NA	0	1	1.39944	0.761154	-0.0727323	0	0	2	Q2FJB5;S;148;148	0.00846321	0.0249849	2.07246	1.60232	0.109401	0.00708328	0.0879528	ATP-dependent Clp protease ATP-binding subunit ClpC	clpC
Q2FH99	T	88;88	1	-0.749709	-1.44369	NA	-0.832577	-1.81661	-1.0768	-1.55148	-2.13241	NA	NA	-2.67588	-1.89498	83.418	46.825	0.999996	TKYTNAKIFSEIGKQTEMFARFSTVAGERGA			0.999718	0.994274	0.963429	0.999996	0	0	0.993803	0.987372	0.994016	0.992837	0.999987	0.999755	-1.00866	-1.64432	-2.28543	1	0	2	Q2FH99;T;88;88	0.0524283	0.0996467	1.28043	1.00154	0.227655	0.0458164	0.293397	Catalase (EC 1.11.1.6)	katA
A0A0H2XKC5	T	120;120	1	-1.33896	NA	-0.794106	NA	-1.70202	NA	NA	NA	NA	-1.38717	-1.05315	-0.643928	84.874	61.782	0.786172	PFFDKNESGQLMSRLTDDTKVINEFISQKLP			0	0.496565	0	0.49705	0	0.499856	0	0	0	0	0	0.786172	-1.06653	-1.70202	-1.02808	2	3	1	A0A0H2XKC5;T;120;120	0.396323	0.483999	0.401951	0.315156	0.453197	0.993145	0.388324	ABC transporter, ATP-binding protein	SAUSA300_0630
A0A0H2XHR8	S	41;41	1	1.65138	1.55202	0.862504	NA	0.501173	0.804282	0.804926	0.777159	-0.432496	NA	NA	-1.12593	156.57	144.51	0.996207	ENAGFNTVVIGDTANSEVVGKHGEKVTVDVG			0.996207	0.994118	0.950829	NA	0.982892	0.907272	0.953017	0.931298	0.976645	0	0	0	1.3553	0.721885	-0.779214	1	0	2	A0A0H2XHR8;S;41;41	0.00125997	0.00599312	2.89964	2.22235	0.105727	0.00105662	0.00499507	Uncharacterized protein	SAUSA300_1856
A0A0H2XJW7	S	77;77	1	1.5862	1.67706	1.7157	1.51855	0.841325	0.914452	1.02118	1.18885	-0.401701	-0.402865	0.0545712	-0.267574	178.03	160.16	0.90151	LNYGVQIKNESAEFGSSIGGEIKSLLGNFKS			0	0	0	0	0.874276	0.90151	0.831959	0.832353	0.499996	0.860619	0	0	1.62438	0.99145	-0.254392	0	0	0	A0A0H2XJW7;S;77;77	1.55462e-07	9.8194e-06	6.80838	5.00792	0.000893026	1.32888e-07	4.35753e-06	Uncharacterized protein	SAUSA300_1788
A0A0H2XJG9	T	16;16	1	-1.29845	-1.76579	NA	-1.00471	-2.25978	-1.66586	-2.15474	-1.87617	NA	-1.01752	-0.314309	-0.830274	122.01	115.43	0.892464	MTQQQNDKRTLKNKHTYQNEPLPNRKDFVVS;MTQQQNNKRTLKNKHTYQNEPLPNRKDFVVS			0.59581	0.583379	0.838542	0.579779	0.423888	0.892464	0.549877	0.568495	0.57635	0.815508	0.809797	0.884439	-1.35632	-1.98914	-0.720701	1	0	1	A0A0H2XJG9;T;16;16	0.00491085	0.0162657	2.30884	1.78873	0.0939603	0.115549	0.00394869	Uncharacterized protein	SAUSA300_1684
Q2FJ92	S	386;386;386	1	0.50205	0.280368	-0.159547	0.438899	-0.158969	-0.274814	NA	-0.66767	-0.816123	-0.309285	-0.382295	-0.3608	129.71	90.527	0.999998	DGTRFSIREGGRTVGSGVVTEIIK_______			0.999995	0.999998	0.999944	0.999539	0.999312	0.999519	0	0.998371	0.999071	0.999821	0.999988	0.978306	0.265442	-0.367151	-0.467126	0	1	0	Q2FJ92;S;386;386;386	0.0103086	0.0290438	1.9868	1.53695	0.0354979	0.0117643	0.878626	Elongation factor Tu (EF-Tu)	tuf
Q2FGE1	S	67;67;67	1	-1.37973	-1.40936	-1.59403	NA	-2.06501	-1.95363	-1.59399	-2.75848	-2.1035	-1.60305	NA	NA	50.966	44.661	0.986017	LNYIEKTHSSSGRSPSQLGFRYYVNRLLEQT			0.888907	0.898357	0.986017	NA	0	0	0	0.308777	0	0.914021	NA	0	-1.46104	-2.09277	-1.85327	1	0	2	Q2FGE1;S;67;67;67	0.173383	0.254364	0.760993	0.594544	0.153681	0.531062	0.756575	Heat-inducible transcription repressor HrcA	hrcA
A0A0H2XG42	S	157;157	1	-0.398751	-0.450669	NA	NA	-0.99208	-0.574801	-0.710218	-1.9423	-0.768981	-0.25623	-0.809629	-0.34161	60.064	35.188	0.990382	DTTQSELAKSLGKSQSFIANKLRLLKLAPKV			0	0	NA	NA	0.973072	0	0.927994	0	0.990382	0	0	0.975977	-0.42471	-1.05485	-0.544112	2	0	0	A0A0H2XG42;S;157;157	0.221565	0.307045	0.654499	0.512797	0.29394	0.94887	0.298402	Putative chromosome partioning protein, ParB family	SAUSA300_2643
A0A0H2XFH8	S	284;284	1	NA	-0.278727	NA	-1.808	-1.26041	-2.12211	-1.63708	NA	-2.77953	-4.13082	-3.00292	NA	59.198	52.886	1	VGAAVVAELSERAILSLEAPIGRVAAADTIY			NA	1	NA	1	1	1	1	NA	0	0	0	NA	-1.04336	-1.6732	-3.30442	2	1	1	A0A0H2XFH8;S;284;284	0.0367448	0.0760661	1.4348	1.11881	0.631217	0.0410573	0.0846919	Pyruvate dehydrogenase E1 component, beta subunit (EC 1.2.4.1)	pdhB
A0A0H2XHZ5	S	179;179	1	2.14449	2.06005	1.3319	1.40835	1.21492	0.913185	1.04352	1.26797	-1.0636	NA	NA	-1.69481	200.58	186.68	0.992016	LVEKTGIDALAPALGSVHGPYKGEPKLGFKE			0.986242	0.988542	0.978731	0.991127	0.992016	0.991749	0.991749	0.988239	0	NA	NA	0	1.7362	1.1099	-1.37921	0	0	2	A0A0H2XHZ5;S;179;179	4.67926e-05	0.000577676	4.32982	3.23832	0.0817583	3.94443e-05	0.000170071	Fructose bisphosphate aldolase (EC 4.1.2.13)	fba
Q2FEN8	S	47;47	1	NA	2.06794	2.14541	1.97754	1.42942	1.40012	1.71625	1.20988	NA	-2.18687	NA	-2.03537	62.338	59.939	0.999804	SGADVSGPIPLPTEKSVYTIIRAVHKYKDSR			NA	0.996775	0.999804	0.995682	0	0	0	0	0	0	NA	0	2.06363	1.43892	-2.11112	1	0	2	Q2FEN8;S;47;47	2.95753e-07	1.46039e-05	6.52907	4.83553	0.00552284	4.99058e-07	8.03024e-07	30S ribosomal protein S10	rpsJ
A0A0H2XJG9	T	267	1	2.25598	2.36787	2.28604	2.09145	1.56054	1.73198	1.72731	1.48609	2.2086	1.92941	2.23606	2.07668	438.02	392.73	0.99997	KEIPQLVTKKNDVSETETVNIDNKDTVKQKE			0.991378	0.99997	0.999863	0.98712	0.998688	0.993139	0.999614	0.999595	0.993357	0.998739	0.988875	0	2.25034	1.62648	2.11269	0	0	0	A0A0H2XJG9;T;267	0.000165144	0.00139729	3.78214	2.85471	0.000176561	0.321507	0.00110281	Uncharacterized protein	SAUSA300_1684
A0A0H2XJG9	S	170	1	2.63743	2.68098	2.4494	2.36421	1.91783	2.0708	1.76766	1.88648	1.40278	1.17427	1.44613	1.20352	252.83	238.22	0.999998	AQQAAIKEEASANNLSDISQEAQEVQEAKKE			0.998173	0.999998	0.999939	0.966303	0.996496	0.999272	0.996824	0.999972	0.995429	0.991299	0.997044	0.974315	2.53301	1.91069	1.30667	0	0	0	A0A0H2XJG9;S;170	1.98405e-06	5.73265e-05	5.70245	4.24164	0.00034193	1.41364e-06	0.000426601	Uncharacterized protein	SAUSA300_1684
Q2FEV9	T	74;74	1	0.72021	1.17081	-0.229019	1.13506	NA	NA	-0.105852	0.262028	NA	NA	NA	-0.677687	106.63	98.343	0.999994	NRVIIDTEDHEYIIYTQNDQKVYNELTK___			0.999994	0.991927	0	0.999956	NA	NA	0.983363	0	NA	NA	NA	0	0.699267	0.078088	-0.677687	0	2	3	Q2FEV9;T;74;74	0.19623	0.280063	0.707235	0.552744	0.495033	0.199546	0.580923	UPF0457 protein SAUSA300_2132	SAUSA300_2132
A0A0H2XJG9	S	211	1	4.54038	4.78154	4.70926	4.51889	4.12903	4.22413	3.85473	3.85748	2.37593	2.56891	2.70106	2.95887	185.32	180.36	1	TKDASAAKVEVSKPESQAERLANAAKQKQAK			1	0.999999	0.999953	0.999992	0.999592	0.999992	0.999926	0.99998	0.999997	0.999999	0.999886	0.999979	4.63752	4.01634	2.6512	0	0	0	A0A0H2XJG9;S;211	4.63438e-07	1.90712e-05	6.33401	4.71962	0.00358206	4.0861e-07	9.67136e-06	Uncharacterized protein	SAUSA300_1684
Q2FGW1	T	272;274	1	1.80594	2.02979	1.56591	1.29407	1.2608	0.940549	1.17304	0.85751	1.55511	2.01266	1.67777	1.87242	141.13	108.2	1	KDHHNGKKGAAIGAGTAGLAGGAASKSASAA			1	1	0.999998	1	0.999999	1	1	0.999998	1	1	1	1	1.67393	1.05797	1.77949	0	0	0	Q2FGW1;T;272;274	0.00474949	0.0159692	2.32335	1.79672	0.0147076	0.816284	0.00589342	Elastin-binding protein EbpS	ebpS
Q2FG20	S	168;168;168	1	-0.260254	-0.0188967	-1.29462	NA	-1.04723	-1.47867	-0.89097	NA	-1.1761	-3.5394	-1.59511	-1.81974	193.06	155.03	1	KRDVLANRHQFGEAASLLETEIEKFEPRLEQ			1	0.949631	0.996559	0.99639	0	0	0.999635	NA	0	0	0	0	-0.524591	-1.13896	-2.03259	1	1	0	Q2FG20;S;168;168;168	0.100698	0.165655	0.996978	0.780795	0.62564	0.0913256	0.353508	Septation ring formation regulator EzrA	ezrA
Q2FIM4	H	244;246	1	0.512656	0.674555	NA	1.8035	0.378182	-0.123237	0.715526	0.567384	2.06507	-0.432298	1.04554	0.526985	91.789	86.984	0.999784	PERQNLFGYTLARAMHKPHETWAPSLAMRLI			0.999784	0.997583	0	0	0.988062	0.999609	0.999484	0.988505	0.999447	0	0.816261	0.997985	0.996905	0.384464	0.801323	1	0	0	Q2FIM4;H;244;246	0.568712	0.641988	0.245108	0.192473	0.567196	0.940083	0.728514	Epimerase family protein SAUSA300_0753	SAUSA300_0753
A0A0H2XII5	S	556	1;2	2.17344	2.51892	1.35493	3.30157	2.06026	2.3979	0.572486	1.87677	3.81986	3.98789	3.70462	3.96675	203.04	193.61	0.996938	HTSHLKNAILEREMGSTTAIGMNVAIPHAKS			0.996938	0.984108	0.834028	0.671813	0.977788	0.918391	0.808476	0.589888	0.986377	0.981694	0.972088	0.988388	2.33721	1.72685	3.86978	0	0	0	A0A0H2XII5;S;556	0.00363239	0.0130843	2.43981	1.88325	0.426302	0.0233196	0.00336223	Phosphotransferase system, fructose-specific IIABC component (EC 2.7.1.69)	SAUSA300_2576
Q2FJA3	T	67;67;67	1	0.787624	0.941243	0.664057	0.774558	-0.00749093	0.140117	NA	0.415586	-1.00868	-0.555345	-0.566774	-2.60505	86.136	76.106	0.999826	LIIPVEISVYEDRSFTFITKTPPAPVLLKKA			0.999826	0.998986	0.999769	0.999117	0.996089	0.977226	NA	0.985298	0.995412	0	0	0	0.791871	0.182738	-1.18396	0	1	0	Q2FJA3;T;67;67;67	0.00507908	0.0166805	2.29422	1.77779	0.428055	0.00444281	0.0440941	50S ribosomal protein L11	rplK
Q2FJM6	S	150;150	1	0.553142	0.893186	0.988836	1.17367	0.0576368	0.6457	-0.0315538	0.503543	0.538744	0.659057	0.724075	0.998848	105.98	95.988	1	VGILTNRDLRFIEDFSIKIVDVMTQENLITA			1	1	1	1	1	1	1	1	1	1	1	1	0.902208	0.293831	0.730181	0	0	0	Q2FJM6;S;150;150	0.0277982	0.0614319	1.55598	1.21161	0.0260736	0.649221	0.106654	Inosine-5'-monophosphate dehydrogenase (IMP dehydrogenase) (IMPD) (IMPDH) (EC 1.1.1.205)	guaB
Q2FJB5	T	812;812	1	3.2523	2.95708	3.50426	NA	2.66958	2.47821	3.08814	2.28406	-0.0185352	NA	NA	0.380948	232.6	223.24	0.999535	DGKEFKYDIAEQTSETKTPSQA_________			0.993442	0.998635	0.999535	NA	0.99402	0.99407	0.973774	0.717815	0.93829	NA	0.463873	0.950141	3.23788	2.63	0.181207	1	0	2	Q2FJB5;T;812;812	9.8714e-05	0.000971403	4.00562	3.0126	0.0956393	9.53225e-05	0.000248772	ATP-dependent Clp protease ATP-binding subunit ClpC	clpC
Q2FIQ3	S	226;226;226	1	NA	0.681729	NA	0.436889	-0.0485423	NA	NA	NA	-0.439302	-0.778631	NA	-1.06362	83.312	80.074	0.961913	ERRESKQPLEYPSCGSVFQRPPGHFAGKLIQ			NA	0.788631	NA	0.961913	0.957623	0	NA	NA	0	0	NA	0	0.559309	-0.0485423	-0.760518	2	3	1	Q2FIQ3;S;226;226;226	0.0298114	0.0645161	1.52562	1.19033	0.306622	0.0268815	0.207931	UDP-N-acetylenolpyruvoylglucosamine reductase (EC 1.3.1.98) (UDP-N-acetylmuramate dehydrogenase)	murB
A0A0H2XIH0	S	18;53	1	-1.15988	-1.42717	NA	-2.21764	NA	NA	-2.20893	NA	-1.16822	-0.807835	-0.465732	-0.522291	83.877	71.38	0.999759	SASTQSTKTSDIHNESIDKQMEAKAHETAQN			0	0	0	0	0	0	0	0	0.999759	0	0.999745	0.999275	-1.60156	-2.20893	-0.741019	1	3	0	A0A0H2XIH0;S;18;53	0.0423861	0.0845233	1.37278	1.07302	0.488271	0.0994854	0.0611374	Putative membrane protein	SAUSA300_0230
A0A0H2XGS8	S	584;584	1	-0.197845	NA	-0.0429989	-0.510925	-0.51169	-0.8393	-0.951009	-1.1295	-1.80664	-1.2964	-1.10887	-1.26515	68.123	58.929	0.81017	EGRLNDAKGRHDELQSTVENVKDELYLSSKI			0	NA	0.81017	0	0	0	0	0	0	0	0	0	-0.25059	-0.857875	-1.36927	1	0	0	A0A0H2XGS8;S;584;584	0.00217417	0.00901412	2.66271	2.04508	0.0453415	0.00167423	0.0668934	Uncharacterized protein	SAUSA300_1792
A0A0H2XHC2	S	117;131	1	1.50375	1.10068	1.34525	2.00199	1.45579	0.412774	1.25511	0.40053	1.71459	2.14535	1.83881	2.13628	93.684	86.695	0.999732	YGGGKGGIVCDPRQMSIHEVERLSRGYVRAI			0.961919	0.963858	0.991097	0.969486	0.998965	0.922884	0.996786	0.982643	0.992615	0.992314	0.966449	0.999732	1.48792	0.881052	1.95876	0	0	0	A0A0H2XHC2;S;117;131	0.0145161	0.0379094	1.83815	1.42125	0.143597	0.281617	0.0116102	Glutamate dehydrogenase	gudB
A0A0H2XJG9	T	269	1	1.99926	1.90396	1.83717	1.37621	1.09355	1.34588	1.11943	1.13548	1.7742	NA	1.86708	1.95664	282.19	254.86	0.999906	IPQLVTKKNDVSETETVNIDNKDTVKQKEAK			0.671913	0.9997	0.994135	0.999899	0.997308	0.997139	0.980057	0.999906	0.999324	0.993382	0.999266	0.999193	1.77915	1.17358	1.86598	0	0	1	A0A0H2XJG9;T;269	0.00203016	0.00854869	2.69247	2.0681	0.00488377	0.823862	0.00348007	Uncharacterized protein	SAUSA300_1684
A0A0H2XJW8	S	352;352	1	-1.19603	NA	-1.2625	-1.21627	NA	-1.65178	-2.14836	-1.68933	NA	-3.30218	NA	NA	51.762	51.762	0.999967	QEFSKRLKDEGVYVKSIVFPTVPRGTGRVRN			0.999967	0.999964	0.999739	0.999948	NA	0.999877	0	0.999919	NA	0	NA	NA	-1.22493	-1.82983	-3.30218	1	1	3	A0A0H2XJW8;S;352;352	0.00207947	0.00872926	2.68205	2.05902	0.042245	0.0017722	0.00646592	Putative pyridoxal phosphate-dependent acyltransferase	SAUSA300_0535
Q2FJB5	S	383;383	1	0.546388	0.0304086	0.414524	0.887586	0.354894	-0.761871	0.386946	-0.518696	1.80017	1.89162	1.2479	1.91457	107.97	93.293	0.999929	DEAIEAAVKLSNRYVSDRFLPDKAIDLIDEA			0.990863	0.968045	0.996934	0.998229	0.935844	0.998716	0.996327	0.987389	0.999803	0.999345	0.998453	0.999929	0.469727	-0.134682	1.71356	0	0	0	Q2FJB5;S;383;383	0.000644705	0.00365557	3.19064	2.43704	0.179984	0.00766391	0.00055102	ATP-dependent Clp protease ATP-binding subunit ClpC	clpC
A0A0H2XIF3	T	60;60	1	-1.69863	-2.10249	-1.33576	NA	-2.37915	-2.24629	NA	NA	-2.10621	-1.47682	-1.57286	-1.81054	84.404	75.803	1	NIGHIILIDKDDVDITNVNRQLHALTTTVGQ			0	0	0	1	0	0	NA	NA	0	0	0	1	-1.7123	-2.31272	-1.74161	1	2	0	A0A0H2XIF3;T;60;60	0.127789	0.19901	0.893508	0.701125	0.150871	0.99102	0.149764	Uncharacterized protein	SAUSA300_1585
Q2FJ95	T	36;36;48	1	1.32267	1.34718	1.10854	1.16918	1.79092	0.0876328	NA	0.0312196	NA	NA	NA	NA	171.26	133.53	1	SPALNKGFNSKKKKFTDLNSPQKRGVCTRVG			0.999997	1	0.999996	1	0.997972	0.999868	NA	0.999992	NA	NA	NA	NA	1.23689	0.636589	NA	0	1	4	Q2FJ95;T;36;36;48	0.273329	0.358456	0.563314	0.445564	0.273329	NA	NA	30S ribosomal protein S12	rpsL
Q2FDU3	T	136;136	1	-0.229197	0.064198	0.106764	0.376768	-0.452821	NA	-0.586056	NA	0.772107	1.06598	0.667894	1.19295	67.704	37.092	1	ELQNYLNYTRRIDRITEKGYFNYGLDTLSQI			0	1	0	1	1	NA	0	NA	1	0	0	1	0.0796332	-0.519438	0.924734	0	2	0	Q2FDU3;T;136;136	0.000412386	0.0026292	3.3847	2.58018	0.0470342	0.00322501	0.000444904	4,4'-diaponeurosporene oxygenase (EC 1.14.99.-) (4,4'-diaponeurosporene oxidase) (Carotenoid oxidase)	crtP
A0A0H2XGS1	H	154;154	1	NA	-0.906681	-1.56177	-0.144774	-1.05865	-1.87894	NA	NA	-0.302514	NA	-1.21403	NA	67.726	59.262	0.983869	PAEDYHQDYYKKNPVHYYQYQRGSGRKAFIE			0	0.961097	0	0.972104	0	0	0	0	0.738637	0.983869	0	0.486223	-0.871074	-1.46879	-0.758271	1	2	2	A0A0H2XGS1;H;154;154	0.553152	0.627072	0.257155	0.202682	0.621657	0.981116	0.57755	Peptide methionine sulfoxide reductase MsrA (Protein-methionine-S-oxide reductase) (EC 1.8.4.11) (Peptide-methionine (S)-S-oxide reductase) (Peptide Met(O) reductase)	msrA
A0A0H2XIS0	T	5;5	1	-0.698754	-1.00338	-0.847924	NA	NA	NA	NA	-1.44477	1.01427	3.02462	3.28311	3.08958	130.61	81.872	1	___________MIGQTNLFDDVLKQDERFVI			0	0	0	NA	NA	NA	NA	0	1	1	1	1	-0.850018	-1.44477	2.60289	1	3	0	A0A0H2XIS0;T;5;5	0.00460785	0.0157619	2.3365	1.80239	0.815946	0.0065635	0.0166143	Uncharacterized protein	SAUSA300_1230
A0A0H2XHR8	S	143;143	1	3.32896	4.01369	2.1516	4.04306	2.97546	2.6035	2.33044	3.25446	1.84283	-1.44013	0.684619	NA	172.49	158.76	1	VRKDLSNAGAHVVDESVVVDNNIVTSRVPDD			0.999536	0.999988	0.941297	0.999999	0.999997	0.990374	0.916093	1	0.99986	0	0.995612	0.464066	3.38433	2.79096	0.36244	0	0	1	A0A0H2XHR8;S;143;143	0.012111	0.0329593	1.91682	1.48202	0.702329	0.0118286	0.034833	Uncharacterized protein	SAUSA300_1856
A0A0H2XH26	T	509;509	1	-1.04527	-1.47819	-0.797624	-1.31868	-1.6056	-1.89792	NA	NA	NA	NA	NA	NA	70.056	63.232	0.999993	EIIKAFVALRKGYEPTDELKEEIRIFVKEGL			0.99998	0.999946	0.999493	0.999993	0	0	NA	NA	NA	NA	NA	NA	-1.15994	-1.75176	NA	0	2	4	A0A0H2XH26;T;509;509	0.0711683	0.125515	1.14771	0.901304	0.0711689	NA	NA	Acetyl-coenzyme A synthetase (EC 6.2.1.1)	acsA
A0A0H2XE56	S	131;128	1	NA	3.30654	4.13599	3.68629	3.06728	NA	3.17687	3.11063	NA	NA	NA	2.22486	259.68	255.66	0.999996	EHIQEQSNQDKSYFDSESIGNQSGGVRQREP			NA	0.961762	0.999989	0.999988	0.99702	0	0.993532	0.999996	0	NA	0	0.998229	3.70961	3.11826	2.22486	1	1	3	A0A0H2XE56;S;131;128	0.0282602	0.0620993	1.54882	1.20691	0.143797	0.0264502	0.121596	Uncharacterized protein	SAUSA300_2447
Q2FGW1	S	281;283	1	5.27941	5.14928	5.09172	4.73605	4.79123	4.40974	4.42968	4.2707	2.93995	3.40683	3.08827	2.96738	172.6	144.24	1	AAIGAGTAGLAGGAASKSASAASKPHASNNA			0.999999	0.999999	0.999999	1	0.999995	1	1	0.999989	0.99993	0.999978	0.999978	0.999999	5.06412	4.47533	3.10061	0	0	0	Q2FGW1;S;281;283	1.69929e-06	5.18569e-05	5.76973	4.28519	0.0116928	1.51033e-06	2.94851e-05	Elastin-binding protein EbpS	ebpS
A0A0H2XHD5	T	216;216	1	1.43425	1.58289	1.37409	1.01465	0.798453	0.807875	0.592624	0.861019	NA	NA	NA	-3.11001	148.66	117.79	0.999985	IQNNNYAISTPRSKQTAAETLAQKAIAVGIP			0.999954	0.999493	0.999891	0.998654	0.999985	0.999928	0.999963	0.999904	NA	NA	NA	0	1.35147	0.764993	-3.11001	0	0	3	A0A0H2XHD5;T;216;216	2.31477e-06	6.22468e-05	5.63549	4.20588	0.0112037	1.80512e-06	3.92745e-06	Pyruvate dehydrogenase E1 component, alpha subunit (EC 1.2.4.1)	pdhA
A0A0H2XH87	H	67;73	1	2.12315	2.22862	1.4997	3.29524	1.82205	1.89249	1.98976	1.09736	3.03621	2.82507	2.35274	2.72476	74.439	74.439	1	GVFIRRVTNAIKGLEHFIMRRSAVEILFATI			1	1	1	1	1	1	1	1	1	1	1	1	2.28668	1.70041	2.73469	0	0	0	A0A0H2XH87;H;67;73	0.0566352	0.105357	1.24691	0.977337	0.293756	0.469385	0.0474065	PIN domain protein	SAUSA300_0512
A0A0H2XHX1	T	256	1	NA	-0.210227	NA	-0.0429185	-0.216131	-0.983036	-0.939092	NA	1.24036	0.619611	-0.300821	NA	69.716	63.362	1	VDFDYDIKTVFKENITDRRKWRDKFRLPYLL			NA	1	NA	1	1	0	0	NA	1	1	1	NA	-0.126573	-0.712753	0.519717	2	1	1	A0A0H2XHX1;T;256	0.107959	0.174637	0.966743	0.757864	0.533664	0.474902	0.0944123	Putative teichoic acid biosynthesis protein B	SAUSA300_0247
A0A0H2XHE6	S	209;209	1	NA	2.94274	NA	2.51556	2.23613	2.29099	1.99485	2.05917	NA	NA	NA	NA	139.89	115.03	0.867203	QAISQVRLFNLHPTGSMTKDERLNALMGTGG			0.611372	0.695735	NA	0.856254	0.715092	0.658096	0.791326	0.867203	NA	NA	0.44791	0.332708	2.72915	2.14529	NA	2	0	4	A0A0H2XHE6;S;209;209	0.0255223	0.0574192	1.59308	1.24094	0.025523	NA	NA	Succinate dehydrogenase, iron-sulfur protein	sdhB
Q2FIM5	T	169;169;169	1	-0.727317	-1.05484	-0.888744	-0.0426181	-1.00727	-1.68626	-0.955445	-1.39756	0.194976	0.644863	0.0833058	0.419638	110.86	100.1	0.999987	LSERTGQSIEKIQKDTDRDNFLTAEEAKEYG			0.998741	0	0.999514	0.999987	0	0	0	0	0	0	0	0.999978	-0.678379	-1.26163	0.335696	0	0	0	Q2FIM5;T;169;169;169	0.000429274	0.00270512	3.36727	2.56781	0.103552	0.00744702	0.000346002	ATP-dependent Clp protease proteolytic subunit (EC 3.4.21.92) (Endopeptidase Clp)	clpP
A0A0H2XFL9	T	557;557	1	NA	-0.946662	-0.619967	NA	-1.41704	-1.3115	-1.17304	-1.54859	0.225955	0.875048	0.527547	0.603435	79.311	78.68	0.999947	KTKHQTNVRSATKDQTQTMNRPRILTLEEAL			NA	0	0	NA	0	0	0	0	0	0.997851	0	0.999947	-0.783315	-1.36254	0.557996	2	0	0	A0A0H2XFL9;T;557;557	1.67027e-05	0.000263748	4.77721	3.57881	0.0451289	0.000536047	1.40844e-05	GTP-binding protein	typA
Q2FEQ3	S	42;42;42	1	0.236972	0.62587	0.196495	0.2343	-0.41208	0.21597	-0.516249	-0.307864	-0.161898	-1.04325	-0.0648251	-0.758275	129.71	121.98	1	LPASNIKKEIAEILKSEGFIKNVEYVEDDKQ			1	1	1	1	1	1	1	1	1	1	1	1	0.323409	-0.255056	-0.507063	0	0	0	Q2FEQ3;S;42;42;42	0.0230361	0.0531573	1.63759	1.27444	0.101665	0.0209876	0.585417	30S ribosomal protein S8	rpsH
Q2FEQ1	S	23;23;23	1	1.62249	1.79857	1.57165	0.976726	0.834668	1.01326	0.877256	0.937408	0.279075	NA	0.62348	0.194398	159	148.48	0.992704	FNTEVTENLMKKFNYSSVMEVPKIDKIVVNM			0.953938	0.830173	0.992704	0.949685	0.958372	0.973569	0.657098	0.827766	0.888567	0.499999	0.524714	0.88018	1.49236	0.915648	0.365651	0	0	1	Q2FEQ1;S;23;23;23	0.0012109	0.00581059	2.91689	2.23578	0.0282374	0.00095293	0.0491975	50S ribosomal protein L5	rplE
Q2FEQ4	S	146;146;146	1	1.91673	1.95944	1.97333	1.74757	1.27075	1.43869	1.27848	1.31434	0.739238	0.33769	0.656447	0.562926	99.669	90.023	1	VKVEGISKEQVGALASNIRSVRPPEPYKGKG			1	1	1	1	1	1	1	1	1	1	1	1	1.89927	1.32557	0.574075	0	0	0	Q2FEQ4;S;146;146;146	4.20027e-07	1.83999e-05	6.37672	4.73519	0.000296725	3.13738e-07	3.61323e-05	50S ribosomal protein L6	rplF
Q2FF06	T	283;283	1	1.0634	1.35093	0.91865	0.508817	0.0246925	0.535147	1.00952	-0.0136211	NA	NA	NA	NA	216.39	207.2	0.998415	TGKVVNNTGQVCTAGTRVLVPNKIKDAFLAE			0.998415	0.991703	0.797888	0.815869	0.751025	0.926623	0.934305	0.693266	NA	NA	NA	NA	0.960451	0.388934	NA	0	0	4	Q2FF06;T;283;283	0.10414	0.170132	0.982382	0.769215	0.10414	NA	NA	Putative aldehyde dehydrogenase (EC 1.2.1.3)	SAUSA300_2076
Q2FEI5	Y	467;495	1	NA	2.5438	2.53868	3.19393	2.25765	1.86305	3.05355	1.58929	3.83049	3.79165	3.6812	3.9863	67.981	60.31	1	FDIRKHEMAERADRFYQPKPGTDLAWLSAVT			NA	1	1	1	1	1	1	1	1	1	1	1	2.7588	2.19088	3.82241	1	0	0	Q2FEI5;Y;467;495	0.00239268	0.00968484	2.62111	2.01391	0.266862	0.0319375	0.00198811	Putative formate dehydrogenase SAUSA300_2258 (EC 1.17.1.9)	SAUSA300_2258
Q2FIL7	T	420;420;420	1	-0.321974	-0.36286	-0.420055	-0.438921	-0.661689	-0.89168	-1.38368	-0.866909	-1.40853	-1.09459	-0.985379	-1.1002	132.32	120.28	1	AKYNQLLRIEDELFETAKYDGIKSFYNLDK_			1	1	1	1	1	1	1	1	1	1	1	1	-0.385953	-0.950989	-1.14717	0	0	0	Q2FIL7;T;420;420;420	0.00155501	0.00703901	2.80827	2.15249	0.00996005	0.00151409	0.413096	Enolase (EC 4.2.1.11) (2-phospho-D-glycerate hydro-lyase) (2-phosphoglycerate dehydratase)	eno
Q2FJA2	S	22;22;22	1	0.715627	0.582529	0.748541	0.408754	0.0596296	-0.0105942	0.197821	-0.0400133	-0.579805	-0.743044	NA	-0.780223	90.476	63.327	0.997428	KYQEAASKVDRTQHYSVEEAIKLAKETSIAN			0.879367	0.977258	0.997428	0.992646	0.937535	0.973823	0.993837	0.969954	0.985184	0.969011	0	0.981289	0.613863	0.0517108	-0.701024	0	0	1	Q2FJA2;S;22;22;22	2.93589e-06	7.38323e-05	5.53226	4.13175	0.000608796	2.17499e-06	0.000137136	50S ribosomal protein L1	rplA
Q2FI57	T	53;53;53	1	-1.72286	-1.64539	-1.40351	0.262694	-1.81778	-1.41963	-1.69671	-1.82277	-1.26141	-0.516374	-0.75223	-0.660736	65.224	52.697	0.977792	REAGTVKGKKTGKFATSDWMKVEQERGISVT			0.974977	0.977792	0.85047	0.79526	0	0.874882	0	0	0.954878	0	0.852955	0.841528	-1.12727	-1.68922	-0.797688	0	0	0	Q2FI57;T;53;53;53	0.146507	0.222421	0.834143	0.652823	0.398004	0.712229	0.131417	Peptide chain release factor 3 (RF-3)	prfC
A0A0H2XIC6	S	99;106	1	3.20297	3.03266	3.39782	2.85022	2.53864	2.62707	2.74578	2.34141	1.40521	1.86023	1.85326	1.84176	138.08	119.27	0.999997	AYILSRRQLETEKSYSYLQEKLDNNEIIEAK			0.99999	0.999996	0.999957	0.999501	0.999996	0.99998	0.999997	0.999942	0.999926	0.999974	0.999637	0.999734	3.12092	2.56322	1.74012	0	0	0	A0A0H2XIC6;S;99;106	2.41578e-05	0.000354663	4.61694	3.45018	0.0116841	1.82611e-05	0.000975866	30S ribosomal protein S1	rpsA
Q2FDQ7	T	54;54;54	1	0.820885	0.884921	0.557355	0.86913	0.626826	NA	0.219247	-0.167978	NA	NA	NA	NA	102.21	92.726	0.965568	AKDKVKADVQDLNHGTVHSPSPVDVKAGEYE			0.965568	0.829585	0.810819	0.811481	0.837121	NA	0.775772	0.860386	NA	NA	0.449937	0.460816	0.783073	0.226032	NA	0	1	4	Q2FDQ7;T;54;54;54	0.0468336	0.0905983	1.32944	1.04288	0.0468336	NA	NA	L-lactate dehydrogenase 2 (L-LDH 2) (EC 1.1.1.27)	ldh2
Q2FGI7	T	29;29;29	1	-0.415862	-0.752615	-0.824829	-0.384864	NA	-0.920597	-1.26129	-1.26244	-2.82103	NA	NA	-2.24049	116.35	96.586	0.998881	REGRYAYSLPKSDIKTNSVESLLDDKFIRKN			0.998881	0.970674	0	0	0.988961	0	0.833361	0.771977	0	NA	NA	0	-0.594542	-1.14811	-2.53076	0	1	2	Q2FGI7;T;29;29;29	0.00040316	0.00258861	3.39452	2.58693	0.0692158	0.000321429	0.00262802	Probable glycine dehydrogenase (decarboxylating) subunit 2 (EC 1.4.4.2) (Glycine cleavage system P-protein subunit 2) (Glycine decarboxylase subunit 2) (Glycine dehydrogenase (aminomethyl-transferring) subunit 2)	gcvPB
Q2FG20	S	441;441;441	1	3.67249	3.54157	3.21989	3.54794	3.16989	2.73499	3.07772	2.78847	3.28424	4.13713	3.60698	3.54485	227.06	186.56	0.970964	KKEEVYRRLLASNLTSVPERFIIMKNEIDHE			0.970964	0.952003	0.962966	0.964406	0.963549	0.951989	0.950554	0.963549	0.952897	0.95136	0.96469	0.922335	3.49547	2.94277	3.6433	0	0	0	Q2FG20;S;441;441;441	0.0110067	0.0304111	1.95834	1.51697	0.0392046	0.719047	0.0116523	Septation ring formation regulator EzrA	ezrA
Q2FH26	S	87;87	1	NA	-0.846787	-0.4566	NA	-1.62784	-0.905666	-2.00774	-0.266738	NA	-1.98916	NA	NA	81.428	78.45	0.973858	IAIIGEGSGNASKENSNDNTPQQNEETNNKK			NA	0.973858	0	NA	0	0.853884	0	0	NA	0	NA	NA	-0.651694	-1.20199	-1.98916	2	0	3	Q2FH26;S;87;87	0.3682	0.45601	0.433917	0.341025	0.652813	0.345913	0.599372	Dihydrolipoyllysine-residue succinyltransferase component of 2-oxoglutarate dehydrogenase complex (EC 2.3.1.61) (2-oxoglutarate dehydrogenase complex component E2) (OGDC-E2) (Dihydrolipoamide succinyltransferase component of 2-oxoglutarate dehydrogenase complex)	odhB sucB
Q2FGA8	S	863;864;864	1	-0.226245	-0.248069	-0.318353	NA	NA	-0.761935	-0.862556	NA	-0.75046	-0.384817	NA	-0.705594	103.75	91.791	0.999999	RPDMAQGGGTQPENISKSLSFIKDYIKNL__			0.999999	0.999999	0.999481	NA	NA	0	0	NA	0	0.997979	NA	0.99509	-0.264223	-0.812246	-0.613624	1	2	1	Q2FGA8;S;863;864;864	0.0147912	0.0384249	1.83	1.41539	0.0147006	0.0527919	0.317567	Alanine--tRNA ligase (EC 6.1.1.7) (Alanyl-tRNA synthetase) (AlaRS)	alaS
Q2FEP5	S	50;50	1	-0.833204	0.0201863	0.160034	-0.207932	-1.00094	-0.523848	NA	NA	-0.721251	-1.07713	-0.871334	NA	105.03	93.881	0.999917	DLKIRKFIDNELKEASVSHVEIERAANRINI			0	0.999917	0.998271	0	0.951407	0.993493	0	NA	0.987402	0.998905	0	0.997083	-0.215229	-0.762395	-0.889905	0	2	1	Q2FEP5;S;50;50	0.0979445	0.162702	1.00902	0.788608	0.253916	0.10354	0.919283	30S ribosomal protein S3	rpsC
A0A0H2XHM8	S	319;319	1	0.749614	0.971805	0.785892	0.728601	0.588141	0.534453	0.315302	-0.387475	1.69197	1.09697	1.35341	1.6335	86.512	75.82	1	GYEAPCYIAWSGKNRSPLIRVPSSRGLSTRI			1	1	0	1	0	0	0	0	0	1	0	0	0.808978	0.262605	1.44396	0	0	0	A0A0H2XHM8;S;319;319	0.00153411	0.00696974	2.81414	2.15678	0.0802496	0.0428401	0.00115852	Glutamine synthetase (EC 6.3.1.2)	glnA
A0A0H2XI52	T	83	1	NA	-0.250059	NA	-1.24142	-0.706527	-1.42336	-1.34376	-1.69181	0.799991	0.866891	0.699599	1.05346	153.95	131.94	1	RNNPELERSLKDAKETFVNRKNQR_______			1	1	0	1	1	1	1	1	1	1	1	1	-0.745739	-1.29136	0.854986	2	0	0	A0A0H2XI52;T;83	0.000323191	0.00221105	3.49054	2.6554	0.305643	0.00540788	0.000288157	Uncharacterized protein	SAUSA300_1863
A0A0H2XFH8	S	161;161	1	-1.32887	-1.09947	NA	-1.20683	-1.66246	-1.8618	NA	-1.74775	-3.12523	-2.39935	-2.15108	-2.1964	99.802	87.897	0.888722	VIPSGPYDAKGLLISSIRSNDPVVYLEHMKL			0.888722	0	NA	0.5	0.5	0.5	0	0.5	0	0.5	0.5	0.5	-1.21172	-1.75733	-2.46801	1	1	0	A0A0H2XFH8;S;161;161	0.00309459	0.0116411	2.5094	1.934	0.142774	0.00259397	0.0441432	Pyruvate dehydrogenase E1 component, beta subunit (EC 1.2.4.1)	pdhB
A0A0H2XHA2	Y	93;101	1	-0.714363	-0.922323	-1.1206	-0.865779	-1.50915	-1.43694	-1.28337	-1.5687	-0.640823	-1.49953	-1.52379	-1.61818	132.78	122.36	0.999924	SYISKVRSKIDERNTYISISEEQREKIAERV			0.999763	0.995152	0	0.999924	0	0	0	0	0	0	0	0.99974	-0.905768	-1.44954	-1.32058	0	0	0	A0A0H2XHA2;Y;93;101	0.0617975	0.112344	1.20903	0.94945	0.0617441	0.161382	0.807763	Staphylococcal accessory regulator	SAUSA300_0114
A0A0H2XHR8	T	152;152	1	NA	-0.190034	-1.83155	3.23364	-0.482709	NA	NA	0.203649	NA	NA	NA	NA	163.43	154.04	0.830623	AHVVDESVVVDNNIVTSRVPDDLDDFNREIV			NA	0.5	0	0.830623	0	0	0	0.499999	NA	0	NA	NA	0.404017	-0.13953	NA	1	2	4	A0A0H2XHR8;T;152;152	0.797866	0.84025	0.0980699	0.0755915	0.797866	NA	NA	Uncharacterized protein	SAUSA300_1856
Q2FGE3	T	430;430;438	1	-1.21794	-1.11554	-1.29397	-1.17124	-1.8211	-1.66296	NA	NA	-1.19129	-1.62968	-1.4354	NA	73.466	70.185	1	RPMAADNKTLGRFQLTDIPPAERGKPQIEVT			1	1	1	1	0	0	NA	NA	0	1	0	NA	-1.19967	-1.74203	-1.41879	0	2	1	Q2FGE3;T;430;430;438	0.0141653	0.0371237	1.84878	1.43035	0.0118087	0.198195	0.109874	Chaperone protein DnaK (HSP70) (Heat shock 70 kDa protein) (Heat shock protein 70)	dnaK
Q2FGE3	T	386;386;394	1	-0.28335	-0.851095	NA	-0.69836	-1.00924	-1.02773	-1.4218	NA	NA	NA	NA	-1.32115	68.129	58.592	0.798365	IEILGGRMNTLIERNTTIPTSKSQIYSTAVD			0.726249	0.627644	0	0.798365	0	0	0	0	0	0	0.45877	0	-0.610935	-1.15293	-1.32115	1	1	3	Q2FGE3;T;386;386;394	0.100484	0.165403	0.997904	0.781458	0.135599	0.163448	0.852383	Chaperone protein DnaK (HSP70) (Heat shock 70 kDa protein) (Heat shock protein 70)	dnaK
Q2FJA2	T	69;69;69	1	0.400755	NA	-0.252211	0.834061	-0.0562902	-0.564544	0.277231	-0.510291	NA	1.33066	NA	1.24001	68.676	52.911	1	KNDQQIRGAVVLPNGTGKSQSVLVFAKGDKI			0	NA	0	1	0	0	0	0	NA	0	NA	1	0.327535	-0.213473	1.28533	1	0	2	Q2FJA2;T;69;69;69	0.0185278	0.0456639	1.73218	1.34043	0.290338	0.105493	0.0152984	50S ribosomal protein L1	rplA
A0A0H2XE56	S	138;135	1	NA	NA	-0.690743	NA	-1.45682	-1.36491	-1.02903	-1.07497	NA	NA	-2.33489	-2.49337	249.36	238.09	0.999955	NQDKSYFDSESIGNQSGGVRQREPLMDGPHP			NA	0.553267	0.999194	0	0	0.998479	0	0	0.999955	0.99782	0.999612	0	-0.690743	-1.23143	-2.41413	3	0	2	A0A0H2XE56;S;138;135	0.00282043	0.0108349	2.54968	1.96517	0.132559	0.00403535	0.00451263	Uncharacterized protein	SAUSA300_2447
A0A0H2XDE4	T	144;144	1	0.206879	0.422135	0.542614	0.359748	-0.103866	-0.177058	-0.173155	-0.171435	-1.20958	NA	-0.793789	NA	97.597	82.933	1	ELNRLLGKVIHAFDETKEK____________			1	0.999995	0.999979	0.999999	0.999998	0.999996	1	1	0	NA	0	NA	0.382844	-0.156379	-1.00169	0	0	2	A0A0H2XDE4;T;144;144	3.82499e-05	0.000496901	4.41737	3.30373	0.00300165	2.96417e-05	0.000700214	Transcriptional regulator, MarR family	SAUSA300_0672
A0A0H2XHC2	T	51;65	1	0.52645	0.21964	0.158194	0.709289	0.411123	-0.549219	0.166717	-0.570523	0.991446	1.03906	0.774683	0.841664	97.779	75.45	1	LRMLQVRIPVRMDDGTVKTFTGYRAQHNDAV			1	1	1	1	1	0	1	0	1	1	1	1	0.403393	-0.135475	0.911714	0	0	0	A0A0H2XHC2;T;51;65	0.00536777	0.0174388	2.27021	1.75848	0.109206	0.132862	0.00412805	Glutamate dehydrogenase	gudB
Q2FJB5	T	315;315	1	1.27408	NA	NA	2.31692	1.2582	NA	NA	NA	2.98706	NA	1.8901	0.371809	157.8	146.52	0.984414	LKPALARGELQCIGATTLDEYRKNIEKDAAL			0.982083	0.969543	0.892549	0.876371	0.787952	NA	NA	NA	0.984414	0.492532	0.799629	0.797644	1.7955	1.2582	1.74966	2	3	1	Q2FJB5;T;315;315	0.923	0.942786	0.0347985	0.025587	0.925298	0.998956	0.929429	ATP-dependent Clp protease ATP-binding subunit ClpC	clpC
Q2FEV9	T	32;32	1	1.8943	1.80963	1.53549	1.30442	1.33414	1.10386	0.881194	1.07591	-0.0425218	-0.0301176	-0.350654	-0.0979683	163.99	148.05	1	RVADIKIPTSEIKNITQDQDIHAVPKLDSKD			0.999995	0.999999	0.999999	0.999946	1	0.999999	1	1	0.99975	0	0.999999	0.999002	1.63596	1.09877	-0.130315	0	0	0	Q2FEV9;T;32;32	2.28856e-06	6.21573e-05	5.64044	4.20651	0.0130568	2.01345e-06	4.07229e-05	UPF0457 protein SAUSA300_2132	SAUSA300_2132
Q2FGW1	T	172;174	1	2.45019	2.52396	2.35662	1.97401	1.93715	1.79797	1.7753	1.64602	1.6225	2.30743	2.12642	2.03496	196.84	178.98	0.999966	KSEAEQSQQPKPYFTTGANQSETSKNEHDND			0.999723	0	0.624237	0	0.980618	0	0.984999	0.999966	0.989096	0.821841	0	0.854606	2.32619	1.78911	2.02282	0	0	0	Q2FGW1;T;172;174	0.0274468	0.0607543	1.56151	1.21642	0.022381	0.202913	0.362495	Elastin-binding protein EbpS	ebpS
Q2FEI5	T	401;429	1	3.03582	2.91474	2.35622	3.66346	2.47585	2.20778	3.40571	1.73287	NA	3.16245	3.97394	3.59873	132.14	118.55	0.997723	CSRYCQAPATKGLFRTVGHGGDSGSIEDLEK			0.997061	0.921772	0.997723	0.968967	0.996268	0.965036	0.993598	0.994262	0.752915	0.995921	0.98153	0.990075	2.99256	2.45555	3.57838	0	0	1	Q2FEI5;T;401;429	0.0932783	0.156675	1.03022	0.805	0.427817	0.421342	0.0797486	Putative formate dehydrogenase SAUSA300_2258 (EC 1.17.1.9)	SAUSA300_2258
A0A0H2XGF4	T	460	1	-0.712904	-0.50436	-0.725182	NA	-0.90966	-1.79012	-0.853343	NA	NA	-0.688374	-1.57959	-1.86605	126.95	117.9	0.901481	HWDKDTFDSNDNAALTSH_____________			0	0	0	0	0.901481	0	0	0	0	0	0	0	-0.647482	-1.18438	-1.378	1	1	1	A0A0H2XGF4;T;460	0.225595	0.311055	0.64667	0.507163	0.401828	0.220107	0.872928	Sodium:dicarboxylate symporter family protein	SAUSA300_0382
A0A0H2XK99	T	175;175	1	-1.4205	-1.01515	-0.926811	-1.66837	-1.79417	NA	NA	NA	-0.98148	NA	NA	-1.18576	79.974	67.927	1	PSNKIWLDPGIGFAKTRNEEAEVMARLDELV			0	0	0	1	0	NA	NA	NA	0	NA	NA	0	-1.25771	-1.79417	-1.08362	0	3	2	A0A0H2XK99;T;175;175	0.27897	0.364446	0.554442	0.438367	0.363948	0.803221	0.2602	Dihydropteroate synthase (DHPS) (EC 2.5.1.15) (Dihydropteroate pyrophosphorylase)	folP
A0A0E1VQK2	S	329;309	1	-0.262624	-0.326059	-0.218987	-0.252979	-0.730661	-0.971138	-0.531301	-0.966205	NA	NA	NA	NA	74.46	54.674	0.993115	LPLEQPSWNPKDFAPSIYQSDDRLGKIYSSI			0.96087	0.993115	0.98358	0.991747	0.992901	0.99305	0.965941	0	0	0	NA	0	-0.265162	-0.799826	NA	0	0	4	A0A0E1VQK2;S;329;309	0.00257399	0.0102207	2.58939	1.99052	0.00257396	NA	NA	Iron-sulfur cluster carrier protein	HMPREF0776_0218
A0A0H2XFG6	T	58;58	1	3.03362	3.13258	2.67605	2.9492	2.3183	2.41501	2.20843	2.71505	1.9618	1.9883	2.1057	1.89926	149.32	138.87	1	QSYKDNAKDKATQLGTIANETIKEVKTNPKE			0.999983	0.999999	0.999987	0.999998	0.999979	0.999726	0.999678	0.999994	0.99965	0.999987	1	0.999917	2.94786	2.4142	1.98876	0	0	0	A0A0H2XFG6;T;58;58	0.000108557	0.00104553	3.96434	2.98066	0.00522121	8.02324e-05	0.0190878	Uncharacterized protein	SAUSA300_1698
Q2FH99	T	24;24	1	NA	0.88155	NA	0.567325	0.442516	0.255243	0.764101	-0.69659	NA	-1.31668	-1.45058	-1.8372	189.09	170.07	0.963568	TGVFGHPVSDRENSMTAGPRGPLLMQDIYFL			0.332134	0.808791	0.829937	0.832925	0.827745	0.937638	0.963568	0.959515	0.45201	0.446682	0.824099	0.43851	0.724438	0.191317	-1.53482	2	0	1	Q2FH99;T;24;24	0.00358948	0.0129987	2.44497	1.8861	0.453141	0.0050205	0.00782208	Catalase (EC 1.11.1.6)	katA
Q2FJB5	S	810;810	1	4.82555	4.69311	4.92461	5.03792	4.34042	4.32174	4.73779	3.95137	1.57893	1.6075	-0.166526	1.81557	220.31	213.93	0.992255	DHDGKEFKYDIAEQTSETKTPSQA_______			0.877325	0.992255	0.939876	0.840046	0.967387	0.846617	0.904821	0.848968	0.789979	0.800675	0.848895	0.647041	4.8703	4.33783	1.20887	0	0	0	Q2FJB5;S;810;810	1.56857e-05	0.000255104	4.8045	3.59328	0.419945	2.12704e-05	7.52026e-05	ATP-dependent Clp protease ATP-binding subunit ClpC	clpC
A0A0H2XFG6	T	54;54	1	2.62075	2.79655	2.16544	2.43621	2.04656	1.99364	1.69363	2.18243	2.29248	1.82624	2.15933	2.09968	252.47	231.23	1	KQDPQSYKDNAKDKATQLGTIANETIKEVKT			0.999988	1	1	0.999904	1	1	0.999842	1	1	0.999967	0.999914	0.999999	2.50474	1.97906	2.09443	0	0	0	A0A0H2XFG6;T;54;54	0.0225126	0.0525536	1.64757	1.2794	0.023284	0.0714463	0.757908	Uncharacterized protein	SAUSA300_1698
A0A0H2XK28	T	360;360	1	-1.67086	-1.40429	-1.48496	-1.62425	NA	NA	-2.07085	NA	-0.210125	0.320997	-0.13731	-0.0920919	240.2	194.92	1	EPKQDLEAATAQMENTKGKKSSVASKLVSSD			0	0	0	0	NA	NA	0	NA	1	0	0.99998	0.999848	-1.54609	-2.07085	-0.0296326	0	3	0	A0A0H2XK28;T;360;360	4.10123e-05	0.000522955	4.38709	3.28154	0.105965	7.13191e-05	0.000178776	PTS system, mannitol specific IIBC component (EC 2.7.1.69)	mtlF
A0A0H2XJD9	S	198;198	1	0.761108	0.804705	1.23879	-0.636076	-0.163363	-0.431526	NA	0.648895	NA	0.744934	-0.239218	1.13213	183.41	174.36	0.918386	DDYYDVPKYEKELDKSNTVYDQEQERDKYDQ			0.852304	0.553197	0.650119	0.5	0.904201	0	0	0.906523	0	0.834101	0.918386	0.657639	0.542132	0.0180022	0.545948	0	1	1	A0A0H2XJD9;S;198;198	0.594423	0.663838	0.225904	0.177938	0.626342	0.999973	0.658065	Uncharacterized protein	SAUSA300_1003
A0A0H2XHE6	T	9;9	1	-0.574907	-0.792343	NA	NA	-0.34742	NA	-2.06588	NA	-0.536367	-0.219962	-2.27352	NA	92.31	83.602	0.997788	_______MTEQSVKNTPQHETQSKPKQKTVK			0	0	NA	NA	0.923508	NA	0	NA	0.997788	0.965431	0	NA	-0.683625	-1.20665	-1.00995	2	2	1	A0A0H2XHE6;T;9;9	0.87154	0.899355	0.0597126	0.0460687	0.86309	0.932247	0.974547	Succinate dehydrogenase, iron-sulfur protein	sdhB
Q2FGW1	T	87;89	1	1.73432	2.22717	2.4105	2.03723	1.42469	1.5868	1.57465	1.73853	1.46987	1.53982	1.41607	1.55657	194.11	186.36	1	NESQTSEDNVQNEAGTIDDRQVESSHSTESQ			0	1	1	1	1	1	1	1	1	1	1	0.999999	2.1023	1.58117	1.49558	0	0	0	Q2FGW1;T;87;89	0.00257031	0.0102207	2.59001	1.99052	0.00837852	0.00328109	0.797079	Elastin-binding protein EbpS	ebpS
A0A0E1VK74	S	355;318	1	-0.0661259	0.460268	NA	0.509568	-0.427274	-0.51941	0.31784	-0.246803	-2.58647	-2.44238	-2.95942	-2.24611	187.75	181.79	0.997729	YKDELPRFELGHNGASRADSGTVIQAISKTV			0.873164	0.995965	0.99358	0.996552	0.99289	0.997729	0.965052	0.941661	0	0	0	0	0.301237	-0.218912	-2.55859	1	0	0	A0A0E1VK74;S;355;318	6.1105e-06	0.000130062	5.21392	3.88585	0.166613	9.69992e-06	2.44719e-05	Transketolase (EC 2.2.1.1)	tkt HMPREF0776_2357
A0A0H2XJU8	S	332;332	1	2.34867	NA	NA	NA	2.25359	NA	1.40416	NA	NA	2.4947	-2.68025	-3.55264	89.08	81.666	0.95763	TEPKNTKVENDKVTTSVETKTEKAQDSLNDN			0.948484	0	0.465934	0	0.796889	0	0.95763	NA	0	0.904353	0	0	2.34867	1.82888	-1.24606	3	2	1	A0A0H2XJU8;S;332;332	0.436984	0.521462	0.359534	0.282777	0.986447	0.549687	0.506516	Lytic regulatory protein	SAUSA300_2100
Q2FEQ8	T	67;67;67	1	NA	0.181451	NA	0.0309669	-0.190216	NA	-0.541289	-0.507775	NA	NA	-2.9218	-2.50367	57.532	43.762	1	GGQLPLFRRLPKRGFTNINRKEYAIVNLDQL			NA	1	0	1	1	0	1	0	0	NA	0	0	0.106209	-0.413094	-2.71274	2	1	2	Q2FEQ8;T;67;67;67	0.00033626	0.00229468	3.47332	2.63928	0.108353	0.000387409	0.000599785	50S ribosomal protein L15	rplO
Q2FHD8	S	465;481	1	0.233507	0.364694	0.0208664	0.297438	-0.953467	NA	NA	0.375024	NA	NA	-0.810019	-0.732222	58.332	53.848	0.845681	KYGSNVDELFNIAQTSQYHDSKLPLEIYVEL			0.750013	0.834114	0	0.845681	0	NA	NA	0.749265	0.448851	NA	0	0	0.229127	-0.289221	-0.771121	0	2	2	Q2FHD8;S;465;481	0.105864	0.17202	0.975253	0.764421	0.421058	0.0978925	0.552056	Aerobic glycerol-3-phosphate dehydrogenase (EC 1.1.5.3)	glpD
A0A0H2XJG9	T	73	1;2	3.26303	3.22615	3.34	2.80155	2.52161	2.5634	2.56416	2.91017	5.31107	5.22639	4.80199	5.75608	280.32	256.84	1	KVKEQELSQKFEERKTQLEETVAYTKERVEG			1	1	1	1	1	1	1	1	1	1	1	1	3.15768	2.63983	5.27388	0	0	0	A0A0H2XJG9;T;73	8.65818e-07	3.26606e-05	6.06257	4.48598	0.0711197	6.45071e-06	1.01481e-06	Uncharacterized protein	SAUSA300_1684
A0A0H2XKD9	S	373;334	1	NA	0.0629394	NA	0.79145	0.181394	0.0112652	0.266432	-0.819431	0.170584	NA	-0.0291159	NA	77.597	22.557	0.910561	EHNLDQMKKDFIANVSHELRTPISLLQGYTE			NA	0.541008	NA	0.910561	0.544672	0.539968	0.557164	0.552761	0.597287	NA	0.852135	NA	0.427195	-0.0900848	0.0707342	2	0	2	A0A0H2XKD9;S;373;334	0.474754	0.557231	0.323531	0.253965	0.446043	0.726982	0.913264	Staphylococcal respiratory response protein, SrrB	srrB
A0A0H2XJ71	S	59;59	1	-0.532962	NA	-0.727611	-1.09417	NA	-0.877528	-1.72468	NA	-1.82326	-1.12137	-1.70948	-1.31544	66.504	33.505	0.95852	PTETEGVFFHDRKALSHFEKRYTKRSQLRDF			0	NA	0	0.95852	NA	0.93866	0	NA	0	0	0	0	-0.784915	-1.30111	-1.49239	1	2	0	A0A0H2XJ71;S;59;59	0.118441	0.187534	0.926498	0.726919	0.353315	0.106645	0.831437	Uncharacterized protein	SAUSA300_0856
A0A0H2XH26	S	471;471	1	0.92557	0.840938	1.17624	0.571583	0.473538	0.443869	0.503468	0.0379714	NA	NA	NA	-1.35699	133.07	130.22	1	VIMTAGERVGPFEVESKLVEHEAVAEAGIIG			1	1	1	1	1	1	1	1	NA	NA	NA	1	0.878582	0.364712	-1.35699	0	0	3	A0A0H2XH26;S;471;471	0.000442387	0.00275579	3.3542	2.55975	0.0483257	0.000351991	0.00146171	Acetyl-coenzyme A synthetase (EC 6.2.1.1)	acsA
Q2FGE2	S	14;14	1	0.911645	0.918206	0.620123	0.586873	0.575662	0.173481	0.193451	0.0407487	NA	-2.07138	NA	NA	137.84	125.97	0.930931	__MTNKDESVEKNTESTVEETNVKQNIDDSV			0.892066	0.930931	0.773002	0.852846	0.745373	0.749094	0.738762	0.797872	NA	0	NA	NA	0.759212	0.245836	-2.07138	0	0	3	Q2FGE2;S;14;14	5.6735e-05	0.000667066	4.24615	3.17583	0.0292772	4.44983e-05	0.000140599	Protein GrpE (HSP-70 cofactor)	grpE
A0A0H2XIQ2	S	166;166	1	0.508232	0.586437	NA	0.77382	0.600148	-0.323783	0.285466	-0.119233	1.01414	1.27487	0.820468	0.906753	144.5	136.39	0.97677	PIEIPNFKFGKRVIDSTGALNLQEVPGKLVV			0.5	0.843537	NA	0.97677	0.5	0	0.936609	0.793414	0.812406	0.754896	0.970934	0.788577	0.622829	0.11065	1.00406	1	0	0	A0A0H2XIQ2;S;166;166	0.00737521	0.0224816	2.13223	1.64817	0.109291	0.252634	0.00588121	Dihydrolipoyl dehydrogenase (EC 1.8.1.4)	lpdA
Q2FGE2	S	28;28;28	1	0.533724	0.177756	0.222398	-0.0422176	-0.0667874	-0.215921	-0.64505	-0.214092	NA	NA	NA	NA	152.99	138.87	1	ESTVEETNVKQNIDDSVEQAEESKGHLQDEA			1	0	0	0	1	1	0	0	NA	0	NA	0	0.222915	-0.285463	NA	0	0	4	Q2FGE2;S;28;28;28	0.0255596	0.0574192	1.59245	1.24094	0.0255595	NA	NA	Protein GrpE (HSP-70 cofactor)	grpE
A0A0E1VNV1	H	227;197	1	-0.123667	-0.0331418	0.18943	0.167233	-0.458399	NA	NA	NA	-0.227459	1.00171	NA	0.246008	92.838	86.928	0.999983	SIDSKERIVYFKNKEHCYASVRNVKKI____			0.992539	0.999526	0.999525	0.999931	0.999983	0.999439	0	0	0.999971	0.999752	0	0.999439	0.0499636	-0.458399	0.340087	0	3	1	A0A0E1VNV1;H;227;197	0.313943	0.403462	0.503149	0.394198	0.549117	0.648364	0.296916	Accessory protein regulator protein A	agrA HMPREF0776_0188
A0A0H2XH43	S	179;179	1	-0.209944	0.51744	-0.0542969	0.239744	0.325052	NA	-0.698096	-0.77952	NA	NA	NA	NA	88.187	79.593	1	AAKEITGELIEKGAKSFALVGGEHSKKAQED			1	0.999999	1	1	1	NA	0.999998	0	NA	NA	NA	NA	0.123236	-0.384188	NA	0	1	4	A0A0H2XH43;S;179;179	0.210324	0.295367	0.677111	0.529637	0.210324	NA	NA	Catabolite control protein A	ccpA
Q2FGI7	S	13;13;13	1	-0.463904	-0.457664	-0.793546	-0.654656	NA	-1.08969	NA	-1.10923	NA	-0.741463	NA	-0.829968	76.522	70.791	1	___MTSKSSPLIFERSREGRYAYSLPKSDIK			0	0	0.999979	0	NA	0	NA	0	NA	1	NA	0	-0.592443	-1.09946	-0.785715	0	2	2	Q2FGI7;S;13;13;13	0.0167374	0.0423394	1.77631	1.37325	0.0140878	0.282761	0.125107	Probable glycine dehydrogenase (decarboxylating) subunit 2 (EC 1.4.4.2) (Glycine cleavage system P-protein subunit 2) (Glycine decarboxylase subunit 2) (Glycine dehydrogenase (aminomethyl-transferring) subunit 2)	gcvPB
A0A0H2XHM3	S	68	1	-0.854497	-0.367296	-0.809154	-0.0624787	-0.543563	-1.44503	-1.09808	NA	-0.260362	-0.832978	-0.217389	-0.362236	55.567	35.78	1	EATEGQIEIDGKDVRSMNPVELRRNIGYVIQ			0	0	1	1	0	0	0	NA	1	0	0	0	-0.523356	-1.02889	-0.418241	0	1	0	A0A0H2XHM3;S;68	0.135415	0.208378	0.868333	0.681148	0.230043	0.914805	0.135979	Glycine betaine/carnitine/choline ABC transporter ATP-binding protein (EC 3.6.3.32)	opuCa
A0A0H2XIQ2	T	147	1	-0.79158	NA	NA	NA	-1.57779	NA	-1.01568	NA	0.153239	-0.0810927	NA	-0.297161	105.46	96.731	0.909692	EKSAQTYNFKNGIIATGSRPIEIPNFKFGKR			0.909692	NA	NA	NA	0	NA	0	NA	0.646368	0.565558	NA	0	-0.79158	-1.29673	-0.0750048	3	2	1	A0A0H2XIQ2;T;147	0.0436212	0.0860903	1.3603	1.06505	0.443258	0.234822	0.0399921	Dihydrolipoyl dehydrogenase (EC 1.8.1.4)	lpdA
Q2FGW1	T	171;173	1	1.77775	2.01656	1.64667	1.37009	1.38858	1.14751	1.17269	1.08639	0.882492	1.52353	1.32702	1.24749	265.95	247.17	0.998958	DKSEAEQSQQPKPYFTTGANQSETSKNEHDN			0.916357	0.988104	0.994145	0.998958	0.994145	0	0.991776	0.995191	0.998377	0.907576	0	0.992437	1.70277	1.19879	1.24513	0	0	0	Q2FGW1;T;171;173	0.0245872	0.0557884	1.60929	1.25346	0.0324961	0.0504515	0.957273	Elastin-binding protein EbpS	ebpS
Q2FGE2	S	35;35;35	1	1.54821	1.23155	1.59225	0.998979	1.20235	0.847243	0.970329	0.341369	NA	-1.21989	NA	-1.02742	226.7	221.81	1	NVKQNIDDSVEQAEESKGHLQDEAIEETSDE			1	0	0	1	1	1	1	1	NA	0	NA	0	1.34275	0.840323	-1.12366	0	0	2	Q2FGE2;S;35;35;35	0.000101246	0.00099272	3.99462	3.00317	0.116261	8.512e-05	0.000365289	Protein GrpE (HSP-70 cofactor)	grpE
Q2FJB5	T	77;77	1	3.13482	2.93825	3.00813	3.4305	2.72236	2.37311	2.89747	2.50959	1.47196	1.20445	1.10845	1.11063	160.55	143.48	0.998132	EEVEKLIGHGQDHVGTLHYTPRAKKVIELSM			0.998132	0.994726	0.761679	0.997016	0.924618	0.900569	0.980217	0.978351	0.975271	0.816246	0.944367	0.906535	3.12792	2.62563	1.22387	0	0	0	Q2FJB5;T;77;77	1.13418e-06	3.8993e-05	5.94532	4.40901	0.0191439	1.09945e-06	1.44073e-05	ATP-dependent Clp protease ATP-binding subunit ClpC	clpC
A0A0H2XJG9	S	173	1	0.994428	1.18829	0.719945	0.580841	0.299872	0.272511	0.484298	0.422565	0.0191546	-0.356857	-0.247126	-0.279148	192.3	188.81	0.999966	AAIKEEASANNLSDISQEAQEVQEAKKEAQA			0.999928	0.999297	0.999677	0.999966	0.99553	0.99871	0.998286	0.999886	0.999954	0.983106	0.999524	0.868871	0.870876	0.369811	-0.215994	0	0	0	A0A0H2XJG9;S;173	8.14589e-05	0.000850932	4.08906	3.0701	0.0126401	5.95446e-05	0.00503606	Uncharacterized protein	SAUSA300_1684
Q2FG62	S	201;201;201	1	-1.80793	-1.86675	-1.84062	-1.75848	-2.21015	-2.43609	-2.24101	-2.38739	NA	NA	NA	NA	50.207	43.895	1	KIARKSENTSITRDVSGEGVQQALLKILEGT			0	0	1	1	0	0	0	0	NA	NA	NA	NA	-1.81845	-2.31866	NA	0	0	4	Q2FG62;S;201;201;201	0.000158096	0.00135028	3.80108	2.86958	0.00015804	NA	NA	ATP-dependent Clp protease ATP-binding subunit ClpX	clpX
A0A0H2XJ55	T	66;66	1	3.33055	3.44912	3.56594	3.25762	3.04139	2.78233	2.84219	2.93761	1.90458	1.86847	1.84009	1.88922	173.44	161.06	1	ISTSGTFSDRMTKLLTGEDGEHAVLSRYNLA			1	1	0.999969	1	1	0.999999	0.999992	1	0.999999	0.999907	0.999787	0	3.40081	2.90088	1.87559	0	0	0	A0A0H2XJ55;T;66;66	1.99876e-08	2.17146e-06	7.69924	5.66325	0.000198054	1.4304e-08	5.45948e-07	Uncharacterized protein	SAUSA300_0385
Q2FJB8	T	51;51	1	-0.727542	-1.80767	-1.86625	-0.792339	-1.90795	-1.5532	-1.24644	-2.48007	-0.45071	-0.108267	-0.926256	-0.262945	142.26	133.43	0.994497	DCVPSQLNYVIKTRFTNEHGYEIESKRGGGG			0.706939	0	0.884495	0.973846	0	0.477165	0.817545	0	0.994497	0.983515	0.965882	0.985617	-1.29845	-1.79691	-0.437044	0	0	0	Q2FJB8;T;51;51	0.013838	0.0364541	1.85893	1.43825	0.395319	0.0965707	0.011636	Transcriptional regulator CtsR	ctsR
Q2FIM5	T	10;10;10	1	1.01004	1.38237	NA	1.48918	0.420148	1.02972	0.573282	1.16167	NA	-0.78921	NA	NA	137.13	128.48	0.990959	______MNLIPTVIETTNRGERAYDIYSRLL			0.869114	0.990959	0.445228	0.89226	0.989938	0.858127	0.808764	0.861126	0.496696	0.472099	0	0.475009	1.29386	0.796207	-0.78921	1	0	3	Q2FIM5;T;10;10;10	0.00663015	0.0206745	2.17848	1.68456	0.195785	0.00549241	0.0151774	ATP-dependent Clp protease proteolytic subunit (EC 3.4.21.92) (Endopeptidase Clp)	clpP
A0A0H2XEY2	T	143;136	1	0.31653	-0.308879	0.0135253	0.602067	NA	-0.341665	NA	NA	1.51082	1.33523	1.224	1.50359	66.321	53.705	1	ETVWGPRANEVQKFVTDVRADKLPSKDHPDY			0	0	1	1	NA	0	NA	NA	0	1	0	0	0.155811	-0.341665	1.39341	0	3	0	A0A0H2XEY2;T;143;136	0.00135634	0.00634049	2.86763	2.19788	0.350242	0.0024407	0.0045043	Uncharacterized protein	SAUSA300_1909
Q2FGB0	S	71;71;71	1	-0.727195	-0.670939	NA	-0.738895	NA	-1.11298	-1.19048	-1.32575	-0.894698	-0.0947498	0.00785871	NA	78.655	73.921	1	NVGTVVIGLPKNMNNSIGFRGEASLTYKEKL			1	0	NA	1	NA	0	0	0	0	1	0	NA	-0.712343	-1.20974	-0.327196	1	1	1	Q2FGB0;S;71;71;71	0.0282238	0.0620696	1.54938	1.20712	0.174162	0.311694	0.0237281	Putative pre-16S rRNA nuclease (EC 3.1.-.-)	SAUSA300_1573
Q2FJ92	T	255;255;255	1	3.33986	NA	NA	3.20356	2.36892	2.90079	3.01913	2.81403	2.35374	2.7494	2.60973	2.3132	112.83	107.47	0.881673	GEEVEIIGLHDTSKTTVTGVEMFRKLLDYAE			0.771704	0.499038	0.498548	0.691648	0.795937	0.796095	0.78128	0.760658	0.849704	0.881673	0.802674	0.56268	3.27171	2.77572	2.50652	2	0	0	Q2FJ92;T;255;255;255	0.0202351	0.0486944	1.69389	1.31252	0.0982294	0.0164821	0.295361	Elongation factor Tu (EF-Tu)	tuf
Q2FG28	T	157;157	1	2.33239	2.51374	2.37375	2.14707	1.72292	1.71401	1.91326	2.04395	1.92975	2.10602	2.0671	2.05578	276.03	255.43	0.858849	VRTEELPADFQPQVATTQLREKYQN______			0.80918	0.818332	0.835989	0.809204	0.807779	0.792441	0.798747	0.837048	0.79057	0.813317	0.858849	0.812568	2.34174	1.84854	2.03966	0	0	0	Q2FG28;T;157;157	0.00185228	0.00796013	2.73229	2.09908	0.00147659	0.0272845	0.164746	Putative universal stress protein SAUSA300_1656	SAUSA300_1656
Q2FEP2	S	223;223	1	0.781814	1.15135	1.30476	1.14806	0.878827	0.59959	NA	0.332679	-1.63851	-1.20368	NA	NA	104.45	103.67	1	AGRSRWKGIRPTVRGSVMNPNDHPHGGGEGR			1	1	0.999993	1	0.99997	0.999808	NA	0.999711	0	0	0	NA	1.0965	0.603699	-1.4211	0	1	2	Q2FEP2;S;223;223	8.02495e-05	0.000841535	4.09556	3.07493	0.0988736	6.82132e-05	0.000316922	50S ribosomal protein L2	rplB
A0A0E1VI80	S	427;427	1	3.3292	3.41634	3.70572	3.23209	1.04696	3.70745	3.35255	3.60684	2.61358	2.7333	NA	3.08097	210.11	199.6	0.872839	KRKTNKKDTHENEVESTDEEIYQSEDNHQEH			0.831156	0.84799	0.872839	0.84223	0.796654	0.853904	0.857454	0.822215	0.809556	0.524283	0.499855	0.837845	3.42084	2.92845	2.80928	0	0	1	A0A0E1VI80;S;427;427	0.563276	0.636645	0.249279	0.196103	0.668063	0.591618	0.978937	Cell division protein FtsA	ftsA HMPREF0776_2186
A0A0H2XKH6	T	128	1	NA	0.161276	0.338185	-0.182667	-0.415231	-0.147946	-0.115093	-0.864968	NA	NA	NA	-3.05867	112.75	91.776	0.996096	NHRVDLNIKHVLGDVTHKIAKRSSVPVLIVK			NA	0.897834	0.996096	0.980193	0.905247	0.993444	0.98049	0.971816	NA	NA	0.361757	0	0.105598	-0.38581	-3.05867	1	0	3	A0A0H2XKH6;T;128	0.000923856	0.00477941	3.0344	2.32063	0.199325	0.000797479	0.00150852	Universal stress protein family	SAUSA300_0067
A0A0H2XKH5	S	412;412	1	1.48511	1.73795	1.86178	1.6103	1.21968	1.72005	0.780677	1.01464	0.258557	NA	0.521664	0.577746	139.16	136.53	0.998767	SVTAPAGNQGHGLDKSEFDKKAEINFKDGSK			0.991897	0.98587	0.992371	0.926409	0.985357	0.998767	0.991897	0.991052	0.731057	NA	0.979803	0.95644	1.67378	1.18376	0.452656	0	0	1	A0A0H2XKH5;S;412;412	0.00142531	0.00657241	2.84609	2.18228	0.0852055	0.00109071	0.0212482	Aconitate hydratase (Aconitase) (EC 4.2.1.3)	acnA
A0A0H2XDE4	S	118;118	1	0.673787	0.684187	0.500165	0.0900623	NA	0.286075	-0.0755609	-0.215238	-0.483134	NA	-0.209659	NA	75.589	61.027	0.997872	ETIRPELSNASDKVASASSLSQDEVKELNRL			0.989046	0.893014	0.997872	0.9871	NA	0	0.973537	0	0.989389	NA	0	NA	0.48705	-0.0015746	-0.346397	0	1	2	A0A0H2XDE4;S;118;118	0.0229242	0.053091	1.63971	1.27498	0.106158	0.0231295	0.373166	Transcriptional regulator, MarR family	SAUSA300_0672
Q2FEI5	H	866;894	1	1.51274	1.70568	0.639102	2.34348	1.21415	NA	1.72806	0.243788	3.01131	-0.223631	2.30083	1.84013	200.12	192.59	1	AFVEISPELAEDRGIHEGAEVKLISETGEAV			0.999994	1	0.999748	1	0.999995	NA	0.949091	0.973956	0.99998	0.955024	1	0.999341	1.55025	1.062	1.73216	0	1	0	Q2FEI5;H;866;894	0.696037	0.752541	0.157368	0.12347	0.81188	0.966067	0.681329	Putative formate dehydrogenase SAUSA300_2258 (EC 1.17.1.9)	SAUSA300_2258
A0A0H2XIP2	S	314;314	1	1.34337	1.6172	1.30684	1.63765	1.57627	0.474037	1.32306	0.57882	1.60883	1.74916	1.9	1.38029	143.31	132.79	0.999997	NQQYKDDKGELNLAYSRLGKQVFELEDLSKA			0.999702	0.999652	0.999937	0.97783	0.999637	0.991928	0.999997	0.999472	0.999972	0.99973	0.993584	0.999938	1.47627	0.988046	1.65957	0	0	0	A0A0H2XIP2;S;314;314	0.0621524	0.112838	1.20654	0.947544	0.180589	0.751413	0.0593684	ABC transporter, ATP-binding protein	SAUSA300_0704
Q2FGW1	T	212;214	1	0.504839	0.537928	0.298625	0.141202	-0.0304826	-0.169972	0.00604519	-0.271236	0.110487	0.716902	0.603879	0.711433	150.98	143.58	1	KEHHNGKKAAAIGAGTAGVAGAAGAMAASKA			1	1	1	1	1	0.999969	0.999235	1	1	1	1	1	0.370648	-0.116411	0.535675	0	0	0	Q2FGW1;T;212;214	0.00472966	0.0159604	2.32517	1.79696	0.0241998	0.53542	0.00463995	Elastin-binding protein EbpS	ebpS
Q2FGW1	S	74;76	1	4.71518	4.73214	4.68367	4.58527	4.27824	4.20525	4.24969	4.03558	2.33629	2.79897	2.62362	2.48675	356	343.87	0.999995	RRDLATNHNKQVHNESQTSEDNVQNEAGTID			0.998134	0.999995	0.999941	0.999992	0.996705	0.995538	0.999748	0.999942	0.944001	0.515896	0.698436	0.677035	4.67907	4.19219	2.56141	0	0	0	Q2FGW1;S;74;76	9.47007e-09	1.46153e-06	8.02365	5.83519	0.00170158	8.04992e-09	1.03674e-07	Elastin-binding protein EbpS	ebpS
Q2FEP9	T	32;32;32	1	-1.21993	-1.13782	-1.55386	-1.37654	NA	-1.6632	-1.95246	NA	NA	-3.40085	-2.9913	-3.05096	98.531	89.098	1	REVLTIKVLGGSGRKTANIGDVIVCTVKNAT			1	0.999896	1	1	1	0	0	0.999968	0	0.999964	0.999981	0	-1.32203	-1.80783	-3.1477	0	2	1	Q2FEP9;T;32;32;32	6.17858e-05	0.000701653	4.20911	3.15388	0.0698183	5.17983e-05	0.000807359	50S ribosomal protein L14	rplN
Q2FKI2	S	535;535	1	0.65138	0.490202	0.404132	0.724841	-0.203506	0.00238555	0.43654	0.0922172	0.393306	0.950815	0.86989	0.43409	236.12	208.99	0.999956	DNNEVAHAVAKELGISDVHAQLMPEDKESII			0.99428	0.999343	0.9977	0.999839	0.997022	0.992241	0.982216	0.975948	0.999956	0.97836	0.993939	0.999951	0.567639	0.0819093	0.662025	0	0	0	Q2FKI2;S;535;535	0.0172302	0.0431311	1.76371	1.36521	0.0468528	0.848731	0.0199232	Probable copper-transporting P-type ATPase B (EC 3.6.3.-)	copB
A0A0H2XF85	S	60;60	1	-2.05661	-1.52062	-1.8663	-1.34587	-2.37829	-2.46418	-1.7063	NA	-4.43603	NA	NA	NA	81.017	66.782	0.988161	DTIYAEGQRRYVESLSAYARQFLGQMDKPDV			0	0	0.988161	0.969073	0	0	0	NA	0	NA	NA	NA	-1.69735	-2.18292	-4.43603	0	1	3	A0A0H2XF85;S;60;60	0.00304947	0.0115353	2.51578	1.93797	0.275392	0.00251438	0.00689006	UvrABC system protein A (UvrA protein) (Excinuclease ABC subunit A)	uvrA
Q2FEQ6	S	130;130;130	1	0.160861	0.124454	0.107036	0.0545594	-0.348019	-0.313971	NA	-0.459414	-1.02594	-0.990446	-0.701439	-0.883962	99.5	76.583	0.995723	LELAGITDILSKSLGSNTPINMVRATIDGLQ			0.938416	0.968582	0.957767	0.991894	0.995723	0.955863	0.983051	0.988071	0.960631	0.893701	0.980485	0.873049	0.111728	-0.373801	-0.900447	0	1	0	Q2FEQ6;S;130;130;130	2.10411e-06	5.92452e-05	5.67693	4.22735	0.000592203	1.56557e-06	0.00034014	30S ribosomal protein S5	rpsE
A0A0H2XJG9	S	265	1	2.7818	2.69527	2.76406	2.71516	2.10182	2.27012	2.33817	2.305	0.480935	0.698909	0.832107	0.99635	419.08	349.22	0.999999	DLKEIPQLVTKKNDVSETETVNIDNKDTVKQ			0.999965	0.99997	0.999261	0.999988	0.996341	0.94917	0.999949	0.999999	0.989738	0.99995	0.999748	0.969614	2.73907	2.25378	0.752075	0	0	0	A0A0H2XJG9;S;265	2.57776e-08	2.69277e-06	7.58876	5.5698	0.00235389	2.41196e-08	3.1279e-07	Uncharacterized protein	SAUSA300_1684
Q2FGW1	T	18;20	1	2.00324	2.85883	3.10253	2.72546	2.22567	2.36552	2.33031	1.83547	1.19244	1.22234	1.09336	1.53721	159.04	143.62	0.988893	NNFKDDFEKNRQSIDTNSHQDHTEDVEKDQS			0.986651	0.959573	0.840872	0.967054	0.973177	0.98579	0.959942	0.988893	0.79421	0.952086	0.972344	0.962916	2.67252	2.18924	1.26134	0	0	0	Q2FGW1;T;18;20	0.000553677	0.00326201	3.25674	2.48651	0.14596	0.000461549	0.0076185	Elastin-binding protein EbpS	ebpS
Q2FG28	T	85;85	1	2.48434	2.21377	2.07338	2.26468	1.9145	1.43711	1.95981	1.80199	2.62679	1.96477	2.28081	2.31161	187.16	166.46	1	GYKEVATNAGVKDVETRLEFGSPKSIIPKKL			1	1	1	1	1	1	0.999989	0.999997	0.999928	0.999987	0.999999	1	2.25904	1.77835	2.29599	0	0	0	Q2FG28;T;85;85	0.0193302	0.0472131	1.71376	1.32594	0.0386005	0.971991	0.0270992	Putative universal stress protein SAUSA300_1656	SAUSA300_1656
Q2FDQ4	T	87;87;87	1	-0.588223	-0.253333	-0.697156	-0.555233	-1.26815	-1.04109	-0.77054	-0.930324	NA	NA	NA	NA	142.1	131.31	0.999093	ILFEQTMDREVESKYTADYLADKGVVPFLKV			0.986052	0.999093	0.985742	0.971875	0	0	0.818383	0	0	0	NA	NA	-0.523486	-1.00253	NA	0	0	4	Q2FDQ4;T;87;87;87	0.0146494	0.0381841	1.83418	1.41812	0.0146494	NA	NA	Fructose-bisphosphate aldolase class 1 (EC 4.1.2.13) (Fructose-bisphosphate aldolase class I) (FBP aldolase)	fda
A0A0H2XEU8	Y	103;105	1	NA	2.79121	0.730071	NA	1.12358	1.30634	1.47485	1.22423	0.390103	0.645524	0.0409393	0.0423879	131.06	121.08	0.999789	ERKARKLEKQIEKYGYEGAELRRKDKK____			NA	0.663431	0.988924	0.5	0.999789	0.999514	0.980845	0.87005	0.99674	0.917555	0.959911	0.996809	1.76064	1.28225	0.279739	2	0	0	A0A0H2XEU8;Y;103;105	0.0436075	0.0860903	1.36044	1.06505	0.637892	0.0538548	0.106207	Uncharacterized protein	SAUSA300_1277
A0A0H2XFN6	S	121;121	1	1.07266	1.47174	1.32078	1.33059	0.379884	0.909443	1.18803	0.808836	1.42822	1.24608	1.28554	1.31545	231.4	201.01	0.993854	FPLSKKRDDNFIAGHSMGGYGTIKFALTQGD			0.966529	0.957628	0.957031	0.988793	0.983048	0.982922	0.951688	0.984112	0.993854	0.83494	0.979251	0.963522	1.29894	0.821548	1.31882	0	0	0	A0A0H2XFN6;S;121;121	0.0178257	0.0444032	1.74895	1.35259	0.0329359	0.9911	0.0270196	Tributyrin esterase	estA
Q2FJA2	T	18;18;18	1	2.36927	2.66911	2.94085	2.5733	2.03776	2.21142	2.18664	2.21268	3.14068	3.20273	2.90883	3.41253	183.7	143.63	0.998948	KKGKKYQEAASKVDRTQHYSVEEAIKLAKET			0.857366	0.998183	0.984717	0.998948	0.831038	0.9048	0.910551	0.895174	0.993668	0.972131	0.982497	0.876489	2.63813	2.16212	3.16619	0	0	0	Q2FJA2;T;18;18;18	0.00012831	0.00117081	3.89174	2.93151	0.0148708	0.00826305	9.37278e-05	50S ribosomal protein L1	rplA
Q2FJC1	S	2;2;2	1	-0.93146	-0.424595	-0.471302	-0.784214	-1.08541	-1.01521	-1.22104	-1.18535	-0.0503081	0.0991762	-0.0494238	0.0613454	60.064	20.442	0.999997	______________MSKIIGSDRVKRGMAEM			0.999805	0.99998	0.999897	0.999902	0	0	0	0	0.999997	0.999921	0.999996	0.999975	-0.652893	-1.12675	0.0151974	0	0	0	Q2FJC1;S;2;2;2	1.0589e-05	0.000187972	4.97515	3.72591	0.00547641	0.000538586	7.88544e-06	Pyridoxal 5'-phosphate synthase subunit PdxS (PLP synthase subunit PdxS) (EC 4.3.3.6) (Pdx1)	pdxS
Q2FG40	S	383;383	1	2.5823	1.47053	2.09496	NA	2.025	1.12637	NA	NA	NA	-1.79159	NA	1.22125	225.13	203.5	0.836586	LNLNVKAIVAATESGSTARTISKYRPHSDII			0	0.836586	0.80825	NA	0.834669	0.755489	NA	NA	NA	0.440089	NA	0.834101	2.04926	1.57568	-0.285167	1	2	2	Q2FG40;S;383;383	0.201126	0.284658	0.696532	0.545677	0.901338	0.191013	0.352963	Pyruvate kinase (PK) (EC 2.7.1.40)	pyk
Q2FGW1	S	225;227	1	4.03265	4.1686	3.67766	3.6464	3.75382	3.28644	3.36372	3.23103	1.98153	2.22092	2.36401	2.08367	221.6	217.92	1	AGTAGVAGAAGAMAASKAKKHSNDAQNKSNS			1	1	1	1	1	1	1	1	1	1	1	1	3.88133	3.40875	2.16253	0	0	0	Q2FGW1;S;225;227	5.20474e-06	0.000117444	5.2836	3.93017	0.0373015	4.88577e-06	6.78008e-05	Elastin-binding protein EbpS	ebpS
Q2FJ92	S	42;42;42	1	4.81351	4.99371	4.78657	4.61533	4.58854	4.33057	4.22631	4.1798	1.73457	2.14344	2.27336	1.98071	360.25	357.6	1	TLTAAIATVLAKNGDSVAQSYDMIDNAPEEK			1	1	1	1	1	1	1	1	1	1	1	1	4.80228	4.33131	2.03302	0	0	0	Q2FJ92;S;42;42;42	1.65436e-08	1.95359e-06	7.78137	5.70917	0.0177902	1.88353e-08	1.12968e-07	Elongation factor Tu (EF-Tu)	tuf
A0A0H2XJG9	S	193;140	1	0.526793	0.868314	0.143249	0.426366	-0.179302	0.282671	-0.197503	0.180588	-1.14365	-1.16303	-1.18727	-1.30555	312.1	298.36	1	EIQEAKKEAQAETDKSAAVSNEEPKAVALKA			1	0.999996	0.974201	1	1	1	1	1	1	0.999948	1	0.999996	0.491181	0.0216135	-1.19987	0	0	0	A0A0H2XJG9;S;193;140	6.80095e-06	0.000138882	5.16743	3.85735	0.041135	6.34401e-06	8.93075e-05	Uncharacterized protein	SAUSA300_1684
A0A0H2XEG5	T	116;116	1	0.396349	1.33305	0.758469	0.427596	NA	0.216078	0.303826	NA	-0.0373119	-0.145815	-0.0522384	0.425154	175.57	140.77	0.962923	EKKLSNFLKDSEDKLTSIKRQTESRRGGKGS			0.905152	0.945223	0.952202	0.865454	NA	0.526059	0.856473	0.856472	0	0.962923	0.738838	0.898643	0.728867	0.259952	0.0474473	0	2	0	A0A0H2XEG5;T;116;116	0.0591637	0.108868	1.22794	0.963101	0.294007	0.0525249	0.748463	Polyribonucleotide nucleotidyltransferase (EC 2.7.7.8)	SAUSA300_0486
A0A0H2XK03	H	232;232	1	NA	NA	-1.69067	-1.87813	-1.86755	-2.0491	-1.98478	-3.11039	-1.18644	-1.55244	-1.90286	-1.44356	43.246	31.685	0.970904	VMTQPGETDGYSVKDHIDAIHRQAGQPFIDY			NA	NA	0	0	0	0	0	0	0	0	0	0.970904	-1.7844	-2.25296	-1.52133	2	0	0	A0A0H2XK03;H;232;232	0.116139	0.184757	0.935022	0.7334	0.45614	0.765296	0.102826	Gluconeogenesis factor	SAUSA300_0749
A0A0H2XJG9	S	207	1	4.83528	4.88787	5.13431	3.73061	4.37624	3.59319	4.17343	4.57141	2.82513	3.53697	3.07247	3.426	125.53	116.34	0.999998	SDTLTKDASAAKVEVSKPESQAERLANAAKQ			0.999607	0.999996	0.999994	0.999998	0.99996	0.999997	0.999806	0.999997	0.999901	0.999967	0.999993	0.999848	4.64702	4.17857	3.21515	0	0	0	A0A0H2XJG9;S;207	0.00612138	0.0194225	2.21315	1.7117	0.382927	0.00532484	0.0442213	Uncharacterized protein	SAUSA300_1684
Q2FI55	S	341;346	1	0.190945	1.31711	0.450855	-0.0642055	0.153925	0.00914409	-0.106419	-0.034831	0.30512	0.0555015	0.261337	0.389899	133.95	128.95	0.978333	KHKQNADSSETVGYQSQSTASHRSTEKRNIS			0.971802	0.921745	0.934242	0.973988	0.844629	0.928394	0.932439	0.978333	0.742837	0.863893	0.862294	0.834554	0.473677	0.00545481	0.252964	0	0	0	Q2FI55;S;341;346	0.240424	0.326232	0.619022	0.486473	0.214401	0.675624	0.614081	Serine protease HtrA-like (EC 3.4.21.-)	SAUSA300_0923
Q2FEQ7	T	18;18;18	1	2.04271	2.48566	2.98441	2.46034	NA	2.11057	NA	1.94393	1.58649	1.50194	1.40781	NA	71.548	69.668	0.999999	KLQITLTRSVIGRPETQRKTVEALGLKKTNS			0.999998	0.999981	0.999612	0.999999	NA	0.998626	NA	0.999786	0.998906	0.9999	0	0	2.49328	2.02725	1.49875	0	2	1	Q2FEQ7;T;18;18;18	0.0104557	0.0293972	1.98065	1.53169	0.215504	0.00855194	0.179504	50S ribosomal protein L30	rpmD
Q2FGW1	S	177;179	1	4.11177	4.09514	4.14705	3.69014	3.79537	3.38848	3.48923	3.50803	1.78587	2.35656	1.84047	1.94829	266.35	248.49	0.998621	QSQQPKPYFTTGANQSETSKNEHDNDSVKQD			0.989793	0.839626	0.749483	0.973973	0.998621	0.906941	0.64475	0.976635	0.562827	0.304037	0.787145	0.993641	4.01102	3.54528	1.98279	0	0	0	Q2FGW1;S;177;179	9.13017e-07	3.35102e-05	6.03952	4.47482	0.0354572	9.70983e-07	8.76655e-06	Elastin-binding protein EbpS	ebpS
Q2FJB5	S	157;157	1	2.6682	2.21145	2.3719	2.60973	2.05198	1.8627	2.33274	1.75193	0.346828	0.577277	0.290887	0.550418	143.86	75.788	1	LGNPEMSNKNAQASKSNNTPTLDSLARDLTV			0.999995	0.999996	0.999987	0.999982	0.99999	0.999978	0.999996	0.999992	1	0.99998	0.984853	1	2.46532	1.99984	0.441353	0	0	0	Q2FJB5;S;157;157	6.15943e-07	2.46015e-05	6.21046	4.60904	0.0282464	6.58588e-07	6.00286e-06	ATP-dependent Clp protease ATP-binding subunit ClpC	clpC
Q2FJP6	T	24;24;24	1	0.689964	0.840404	0.688405	0.872745	0.0699478	0.5081	0.337463	0.323058	NA	NA	0.0968366	-0.141644	93.823	79.588	0.910651	GRRRKKVCYFTANGITHIDYKDTELLKRFIS			0.83116	0.873452	0.857769	0.910651	0.885345	0.858005	0.877107	0.728064	NA	NA	0.842306	0	0.772879	0.309642	-0.0224039	0	0	2	Q2FJP6;T;24;24;24	0.00107087	0.00528725	2.97026	2.27677	0.00766903	0.00114278	0.0826638	30S ribosomal protein S18	rpsR
A0A0H2XJG9	H	15;15	1	0.378493	NA	NA	-0.0786075	-1.01441	-0.31269	0.323429	-0.24355	0.964273	0.92312	1.03623	NA	128.74	119.55	0.86744	_MTQQQNDKRTLKNKHTYQNEPLPNRKDFVV;_MTQQQNNKRTLKNKHTYQNEPLPNRKDFVV			0.560487	0.575291	0	0.81772	0.777858	0.821566	0.832439	0.847909	0.752173	0.790419	0.86744	0.828351	0.149943	-0.311804	0.97454	2	0	1	A0A0H2XJG9;H;15;15	0.0180397	0.044786	1.74377	1.34886	0.446463	0.149967	0.0149968	Uncharacterized protein	SAUSA300_1684
Q2FEW1	S	381;381	1	NA	0.378558	0.587665	0.355652	0.286775	NA	NA	-0.3255	NA	NA	NA	NA	70.555	60.798	0.999446	REEEFSPLKNKEGKDSVATATEDLRRMGLI_			NA	0	0.999446	0	0	NA	NA	0	NA	NA	NA	NA	0.440625	-0.0193628	NA	1	2	4	Q2FEW1;S;381;381	0.159802	0.237951	0.796418	0.623513	0.159802	NA	NA	Probable uridylyltransferase SAUSA300_2130 (EC 2.7.7.-)	SAUSA300_2130
A0A0H2XII5	H	531;531	1	-1.18469	-1.72273	NA	-0.585137	-1.99219	-1.25481	NA	NA	-1.03005	-0.235024	-0.696233	-0.565172	64.374	59.678	1	TDHDMSRNEAIDMLIHKLKICRYVEHTSHLK			0	0	NA	1	0	0	NA	NA	0	1	0	0	-1.16419	-1.6235	-0.63162	1	2	0	A0A0H2XII5;H;531;531	0.10497	0.171128	0.978934	0.766679	0.545661	0.3427	0.100128	Phosphotransferase system, fructose-specific IIABC component (EC 2.7.1.69)	SAUSA300_2576
A0A0H2XIC4	S	173;173	1	0.155767	0.151082	-0.459525	-0.0577155	-1.00213	-0.42451	-0.756834	0.145986	NA	NA	NA	-2.54732	101.89	76.751	0.826992	AIQEAQASQAKALAESTNKVEKNAVTEDKAD			0	0	0.820935	0.729615	0.810406	0.746497	0	0.826992	NA	NA	NA	0	-0.0525976	-0.509372	-2.54732	0	0	3	A0A0H2XIC4;S;173;173	0.00456815	0.0156655	2.34026	1.80506	0.320006	0.00368768	0.0099142	Uncharacterized protein	SAUSA300_0383
Q2FHH9	S	154;154	1	-0.109732	-0.0543419	-0.0156246	-0.36232	-0.565837	-0.552146	-0.6107	-0.630828	-0.549911	-0.745048	-0.616125	NA	179.95	158.85	0.849338	KKDEKNGDITEDELRSGTEDVQKATDNSIKE			0.796594	0.813721	0.797159	0.849338	0.794343	0.741444	0.815709	0.768296	0.847195	0.797209	0.796071	0.499862	-0.135505	-0.589878	-0.637028	0	0	1	Q2FHH9;S;154;154	0.000426805	0.00269582	3.36977	2.56931	0.000993154	0.000861063	0.843894	Ribosome-recycling factor (RRF) (Ribosome-releasing factor)	frr
A0A0H2XG16	T	208;208	1	0.678118	0.660477	0.177796	0.17259	-0.17297	0.38946	0.0462645	-0.387044	-0.716389	-0.219446	-1.09821	-0.823716	178.67	160.8	0.987984	STDASNKDVVNQAVNTSAPRMRAFSLAAVAA			0.985106	0.882772	0.879146	0.987305	0.985901	0.982553	0.987984	0.853833	0.849475	0.912663	0.885257	0.899319	0.422245	-0.0310724	-0.71444	0	0	0	A0A0H2XG16;T;208;208	0.00285048	0.0109349	2.54508	1.96119	0.181966	0.00226188	0.0402305	Clumping factor A	clfA
A0A0H2XFG6	T	100;100	1	3.11527	3.08165	3.22443	3.05112	2.70415	2.89391	2.57193	2.49204	0.903128	1.22935	1.13992	1.17006	372.91	350	1	FFKEEKSKFTEYDNKTDESIEKGKFDDEGGA			0.999731	0	0.999995	1	0.997841	1	0.885587	0.999987	0.999801	0.999948	0.969106	0.99983	3.11811	2.66551	1.11062	0	0	0	A0A0H2XFG6;T;100;100	1.76802e-08	2.00081e-06	7.75251	5.69879	0.00312715	1.66019e-08	1.85527e-07	Uncharacterized protein	SAUSA300_1698
Q2FG80	T	75;75;75	1	-1.18175	NA	-1.33483	-0.967911	-1.77709	-1.30171	NA	-1.76249	NA	NA	NA	NA	70.1	45.945	0.999293	ATVNKQGRGKKITVFTYKRRKNSKRKKGHRQ			0.996623	0.998019	0.999293	0.995142	0.998295	0.999293	0	0	NA	NA	NA	NA	-1.1615	-1.61377	NA	1	1	4	Q2FG80;T;75;75;75	0.074825	0.130859	1.12595	0.883195	0.0748255	NA	NA	50S ribosomal protein L21	rplU
Q2FGZ4	S	56;56;72	1	1.12108	1.31807	1.39378	1.24799	0.917212	0.668806	0.787484	0.909512	0.237009	0.498548	0.701153	0.859304	170.38	160.32	0.99689	DYQKMADMNNEVVKLSEENHKLKKELEELRL			0.825807	0.839116	0.97362	0.902915	0.895302	0.996747	0.99689	0.886859	0.866828	0.528	0.5	0.847784	1.27023	0.820753	0.574003	0	0	0	Q2FGZ4;S;56;56;72	0.0013535	0.0063381	2.86854	2.19804	0.0169302	0.00111749	0.189612	Cell cycle protein GpsB (Guiding PBP1-shuttling protein)	gpsB
A0A0E1VKU0	T	3		NA	-2.28994	-1.81803	-1.79694	-2.35843	-2.47664	NA	NA	NA	NA	NA	NA	64.04	52.271	1	_____________MATGVLEDDIVKEIYGSS			NA	0	0	0	0	1	NA	NA	NA	NA	NA	NA	-1.9683	-2.41754	NA	1	2	4	A0A0E1VKU0;T;3	0.12475	0.195624	0.903959	0.708577	0.12475	NA	NA	Isochorismate synthase (EC 5.4.4.2)	HMPREF0776_2031
Q2FDQ4	S	259;259	1	2.44729	2.86586	4.08161	2.80141	2.60414	2.04332	1.98038	3.77304	NA	1.34939	-0.792451	-1.20577	183.06	178.1	0.905461	EKANELLKDNAELIASFSRALASDLRADQSK			0.905461	0.567981	0.696375	0.689187	0.61615	0.61615	0.775311	0.714632	NA	0.674688	0.845946	0.807771	3.04904	2.60022	-0.216278	0	0	1	Q2FDQ4;S;259;259	0.00480735	0.0160798	2.31809	1.79372	0.791103	0.00530628	0.0121084	Fructose-bisphosphate aldolase class 1 (EC 4.1.2.13) (Fructose-bisphosphate aldolase class I) (FBP aldolase)	fda
Q2FJA0	S	62;62;62	1	1.90961	2.1233	1.52874	1.57021	1.17852	1.29742	1.33177	1.52902	0.869291	1.18346	1.43596	1.41262	220.46	211.5	0.968527	ADAAAEKTEFDVELTSAGSSKIKVVKAVKEA			0.960477	0.668783	0.936804	0.968527	0.841242	0.744608	0.689757	0.71083	0.92383	0.93119	0.818374	0.912545	1.78296	1.33418	1.22533	0	0	0	Q2FJA0;S;62;62;62	0.0209152	0.0499172	1.67954	1.30175	0.0616451	0.0226104	0.799934	50S ribosomal protein L7/L12	rplL
Q2FGE1	T	41;41;41	1	2.6274	2.34188	2.34794	3.43662	2.48693	1.87598	2.92872	1.67009	3.73746	3.58318	3.55069	3.7337	228.73	223.24	1	SKTLIERHNLNVSPATIRNEMKQLEDLNYIE			0.999996	0.99997	0.999986	1	0.999992	0.999973	0.999088	0.999981	0.999997	0.999305	0.999993	0.999051	2.68846	2.24043	3.65126	0	0	0	Q2FGE1;T;41;41;41	0.00475136	0.0159692	2.32318	1.79672	0.376956	0.0346632	0.00417948	Heat-inducible transcription repressor HrcA	hrcA
Q2FGW7	T	209;209;209	1	0.0118153	0.29233	0.0977366	0.129164	-0.350169	NA	-0.6048	0.0108813	NA	-2.00241	NA	-1.93571	107.65	88.551	0.846728	AILGEDRVIVSNVAGTTRDAIDTEYSYDGQD			0.809685	0.815225	0.503767	0.846728	0.81808	NA	0.784242	0.803164	NA	0	NA	0	0.132761	-0.314696	-1.96906	0	1	2	Q2FGW7;T;209;209;209	5.30542e-05	0.000629236	4.27528	3.20119	0.0571318	4.41525e-05	0.000234727	GTPase Der (GTP-binding protein EngA)	der engA
A0A0H2XFR8	S	200;200	1	0.181822	0.141791	0.35332	NA	0.00207393	-0.347521	-0.240481	-0.299193	NA	-0.626413	NA	-0.893927	78.334	62.698	1	IRFSKYSNSPTKLFDSGFQKIHMKISEINKI			1	1	1	NA	1	1	1	1	NA	1	NA	1	0.225644	-0.22128	-0.76017	1	0	2	A0A0H2XFR8;S;200;200	0.00106413	0.00528513	2.973	2.27694	0.0181837	0.00085768	0.013806	Putative exonuclease	SAUSA300_1970
A0A0H2XIC4	S	227;227	1	1.94104	1.90288	1.91503	1.56729	1.61527	1.33162	1.29005	1.30224	2.12405	2.59816	2.35126	2.27936	267.38	241.39	0.998603	AGDGTATKVDKEDQISATEAIEKASVEQSKN			0.996341	0.973672	0.962497	0.988295	0.92978	0.969588	0.997726	0.998603	0.981891	0.984631	0.968216	0.969588	1.83156	1.3848	2.33821	0	0	0	A0A0H2XIC4;S;227;227	0.000119685	0.00112905	3.92196	2.94729	0.015107	0.00738006	8.75174e-05	Uncharacterized protein	SAUSA300_0383
Q2FGW1	T	153;155	1	NA	0.647787	NA	NA	0.448003	0.814893	-0.659289	NA	-0.362716	-0.420883	NA	0.482024	216.69	205.58	0.936983	KHDTIKNAENNTEHSTVSDKSEAEQSQQPKP			0.302094	0.67732	0.30493	0	0.936983	0.62031	0.45272	0	0	0.322651	0	0	0.647787	0.201202	-0.100525	3	1	1	Q2FGW1;T;153;155	0.627845	0.692619	0.202148	0.159506	0.83011	0.616537	0.843096	Elastin-binding protein EbpS	ebpS
Q2FEN8	T	50;50	1	0.263158	0.559833	0.23393	0.231322	-0.10513	NA	-0.134536	-0.131446	-0.923596	NA	NA	NA	61.962	56.615	0.998437	DVSGPIPLPTEKSVYTIIRAVHKYKDSREQF			0.987247	0.882833	0.977063	0.998437	0	0	0	0	0	0	NA	0	0.322061	-0.123704	-0.923596	0	1	3	Q2FEN8;T;50;50	0.000710787	0.00390789	3.14826	2.40806	0.0120424	0.000663023	0.00581119	30S ribosomal protein S10	rpsJ
Q2FHU3	S	8;8;8	1	1.15071	1.00114	NA	NA	0.830317	0.897958	0.524495	0.274424	0.143984	0.72452	0.585987	0.539696	105.2	94.736	0.960206	________MSEQQTMSELKQQALVDINEAND			0.919512	0.947824	NA	NA	0.930504	0.960206	0.93116	0.889154	0.925753	0.888919	0.947382	0.945558	1.07592	0.631799	0.498547	2	0	0	Q2FHU3;S;8;8;8	0.0863043	0.147589	1.06397	0.830947	0.175204	0.0760634	0.745532	Phenylalanine--tRNA ligase alpha subunit (EC 6.1.1.20) (Phenylalanyl-tRNA synthetase alpha subunit) (PheRS)	pheS
A0A0H2XJF4	S	48;48	1	-0.641687	-0.298047	-1.24694	-0.490978	-0.968739	-1.52298	-1.25057	-0.7041	-1.11039	NA	NA	NA	101.62	86.085	0.887972	VNGIDKITRIDTEPYSVHLAGELKNFNIEDH			0.887972	0.887183	0.741286	0.760234	0.546012	0	0	0.842551	0	NA	0	0	-0.669413	-1.1116	-1.11039	0	0	3	A0A0H2XJF4;S;48;48	0.300038	0.388375	0.522824	0.410749	0.303444	0.586501	0.999996	3-oxoacyl-[acyl-carrier-protein] synthase 2 (EC 2.3.1.179)	fabF
A0A0H2XG68	S	65;65	1	NA	-1.09852	-0.794208	-0.656601	-1.49703	NA	-1.16386	-1.21081	NA	NA	-1.59839	-1.85749	110.12	96.695	0.999242	HGVIQRIADVFEVGKSDIDTTYKDDNDITSI			0.998944	0.999242	0.993063	0.987344	0	0.994437	0.992824	0.998354	NA	0	0	0	-0.849776	-1.29057	-1.72794	1	1	2	A0A0H2XG68;S;65;65	0.0129973	0.0348477	1.88615	1.45783	0.0928737	0.011214	0.131527	Phi77 ORF011-like protein, phage transcriptional repressor	SAUSA300_1969
Q2FGE3	S	594;594;602	1	3.85317	3.63962	3.79029	3.90264	3.45203	3.19979	3.5405	3.23033	0.990824	1.03208	1.16258	1.27268	283.93	279.26	0.84093	QQQQAQGANAGQNNDSTVEDAEFKEVKDDDK			0.750633	0.800584	0.784338	0.756564	0.795803	0.818799	0.817507	0.809938	0.781877	0.84093	0.814982	0.824854	3.79643	3.35566	1.11454	0	0	0	Q2FGE3;S;594;594;602	1.13669e-09	2.8066e-07	8.94436	6.55182	0.00376582	1.86464e-09	5.77621e-09	Chaperone protein DnaK (HSP70) (Heat shock 70 kDa protein) (Heat shock protein 70)	dnaK
A0A0H2XJG3	T	113;113	1	1.39155	1.59311	1.34467	0.877779	1.11734	0.786835	0.779297	0.769323	NA	-0.551444	-0.940662	-0.981856	194.92	185.23	0.996952	EPAKEEAPAEQAPVATQTEEVDENRTVKAMP			0.993754	0.9952	0.996526	0.992641	0.994846	0.991963	0.99658	0.996952	0	0	0	0	1.30178	0.863198	-0.824654	0	0	1	A0A0H2XJG3;T;113;113	8.41431e-06	0.000160939	5.07498	3.79334	0.0787023	8.09402e-06	4.52636e-05	Dihydrolipoamide acetyltransferase component of pyruvate dehydrogenase complex (EC 2.3.1.-)	SAUSA300_0995
A0A0E1VSD2	S	27	1	NA	-0.754813	-0.133544	NA	-0.759416	-1.00309	NA	NA	NA	-1.35214	-1.56506	-1.23259	59.155	47.2	0.773804	DLSSLHISKQTGVPQSTIHRMRKNERSLDNM			NA	0	0.688545	NA	0	0	NA	0.773804	NA	0	0	0	-0.444178	-0.881255	-1.38326	2	2	1	A0A0E1VSD2;S;27	0.0421767	0.0843111	1.37493	1.07412	0.326404	0.0378478	0.209198	Uncharacterized protein	HMPREF0776_2171
A0A0H2XHA2	S	78;86	1	-1.17892	-0.775685	-0.260366	-1.57827	NA	-0.988984	-1.75379	-1.40002	-0.78657	-0.827384	NA	0.0170573	59.975	33.317	0.770568	KQSDLVQHIKVLVKHSYISKVRSKIDERNTY			0	0.514079	0.753516	0.691324	NA	0.657065	0	0	0	0	NA	0.770568	-0.94831	-1.38093	-0.532299	0	1	1	A0A0H2XHA2;S;78;86	0.178669	0.259223	0.74795	0.586326	0.516813	0.540872	0.15737	Staphylococcal accessory regulator	SAUSA300_0114
Q2FEQ4	T	42;42;42	1	-0.622021	NA	-0.691549	-0.0392179	-0.694229	-1.32501	-0.659788	-0.855086	0.291752	0.395423	0.164109	0.696658	66.758	53.491	0.998341	KGPKGELSRTLNERMTFKQEENTIEVVRPSD			0	NA	0	0	0	0	0	0	0.998341	0	0	0	-0.450929	-0.883528	0.386985	1	0	0	Q2FEQ4;T;42;42;42	0.000891064	0.00463626	3.05009	2.33383	0.193732	0.0142767	0.00074009	50S ribosomal protein L6	rplF
Q2FGE1	T	28;28;28	1	-0.470105	-0.903859	-1.09259	-0.118575	-0.733189	-1.3987	-0.629401	-1.55087	0.384906	-0.582446	-0.179583	-0.102244	132.84	128.59	0.992016	IVEDYVDFGQPVGSKTLIERHNLNVSPATIR			0.992016	0	0	0.514809	0	0	0	0.714611	0.769825	0.900008	0.933593	0.947014	-0.646283	-1.07804	-0.119842	0	0	0	Q2FGE1;T;28;28;28	0.0364616	0.0755952	1.43816	1.12151	0.377551	0.25166	0.0298412	Heat-inducible transcription repressor HrcA	hrcA
A0A0H2XKB1	H	114;114	1	0.454051	-0.0358361	-0.281125	0.351696	-0.247259	0.177375	0.0627498	-1.22994	-0.0547947	1.14036	-0.147487	0.604905	128.1	108.74	0.999943	VSDLSDFLNKVNKGLHVANQASPNAKTTIRS			0.99982	0.989822	0.904108	0.997542	0.998336	0.996737	0.934421	0.976731	0.999943	0.999697	0.951818	0.989878	0.122197	-0.309269	0.385746	0	0	0	A0A0H2XKB1;H;114;114	0.243761	0.329873	0.613036	0.481653	0.526608	0.778429	0.222689	Uncharacterized protein	SAUSA300_2257
A0A0H2XHU1	S	252;252	1	0.293725	0.433867	0.311104	0.948745	0.527905	-0.179475	0.597158	-0.681125	1.23207	1.49027	0.883234	1.5649	90.005	87.593	0.99992	PTAIPGDDKLRLMSESARGEGGRIWTYKDGK			0	0	0.974522	0	0.999801	0.966204	0.998467	0.998354	0.99992	0.939601	0.993755	0.999756	0.49686	0.0661158	1.29262	0	0	0	A0A0H2XHU1;S;252;252	0.00910493	0.0263355	2.04072	1.57946	0.376765	0.0671192	0.00772502	Succinate dehydrogenase, flavoprotein subunit	sdhA
A0A0H2XK12	S	774	1	-0.54456	-0.0153875	-0.00816362	-1.03157	-0.853631	-0.514178	-1.12402	NA	NA	-1.53273	NA	-1.5604	68.557	50.572	0.899561	SGQQDNDDQQKDLQSSFSNKNEDTANENRPR			0.89685	0.789916	0	0.732367	0.762075	0.899561	0	NA	NA	0	NA	0	-0.399919	-0.83061	-1.54657	0	1	2	A0A0H2XK12;S;774	0.0395495	0.0803414	1.40286	1.09506	0.376886	0.0333286	0.18917	FtsK/SpoIIIE family protein	SAUSA300_1687
Q2FES1	T	66;66;66	1	-1.22036	-0.814043	-0.571248	NA	-1.80375	-1.02799	-1.21366	-1.1485	-1.40528	-0.931933	-0.901748	-0.776537	57.59	43.075	1	TGDYVIVINASKIEFTGNKETDKVYYRHSNH			1	1	1	NA	0	0	0	0	1	1	1	1	-0.86855	-1.29848	-1.00387	1	0	0	Q2FES1;T;66;66;66	0.23655	0.322201	0.626077	0.491873	0.236895	0.844543	0.425875	50S ribosomal protein L13	rplM
A0A0H2XI99	S	30;47	1	3.84003	3.18545	3.08036	3.5573	2.72187	3.12043	2.75882	3.34399	2.59172	3.52162	3.0071	3.3434	70.552	42.129	0.99849	SQSYGQGSDQIRQILSDLTRAQGEIAANWEG			0.950886	0.952499	0.962484	0.972385	0.975749	0.995397	0.977408	0.985494	0.974843	0.96241	0.98285	0.99849	3.41579	2.98628	3.11596	0	0	0	A0A0H2XI99;S;30;47	0.26638	0.351545	0.574499	0.454019	0.253856	0.485919	0.865489	ESAT-6 secretion system extracellular protein A (Ess extracellular protein A)	esxA
A0A0H2XFQ3	S	101;101	1	-0.0873702	0.110677	0.0842276	0.541376	-1.12654	0.153397	-0.368433	0.284013	0.000741618	-0.0230617	-0.201731	0.056774	137.59	116.75	0.994744	AAKGYKAVFTMPETMSQERRNLLKAYGAELV			0.827436	0.970334	0.966704	0.981974	0.841623	0.994744	0.794981	0.991324	0.986203	0.900203	0.981352	0.982668	0.162228	-0.264391	-0.0418192	0	0	0	A0A0H2XFQ3;S;101;101	0.371911	0.460187	0.429561	0.337066	0.341448	0.763193	0.726373	Cysteine synthase (EC 2.5.1.47)	cysK
Q2FG28	S	126;126	1	2.63971	NA	NA	3.14422	2.29534	2.13989	2.54826	2.88025	2.06796	0.461808	1.25264	0.95686	113.24	98.364	0.994385	SGTSGLNAVERFIVGSVSESIVRHAPCDVLV			0.989029	0.994385	0.967202	0.989652	0.987243	0.962769	0.970544	0.948187	0.854017	0.965122	0.957978	0.969473	2.89196	2.46593	1.18482	2	0	0	Q2FG28;S;126;126	0.00905965	0.0262604	2.04289	1.5807	0.617087	0.0144824	0.0216592	Putative universal stress protein SAUSA300_1656	SAUSA300_1656
A0A0H2XII4	H	174;174	1	-0.0621207	NA	NA	0.240155	NA	0.15351	-0.580827	-0.581996	0.548327	0.882117	NA	0.90308	100.92	91.131	0.803175	KPVINQVEYHPYLTQHKLKLYLAAQRIVMES			0.720276	NA	NA	0.793251	NA	0.751296	0	0.793414	0.737787	0.803175	NA	0.524797	0.0890173	-0.336438	0.777841	2	1	1	A0A0H2XII4;H;174;174	0.0188756	0.046269	1.7241	1.33471	0.36794	0.126672	0.0162824	Oxidoreductase, aldo/keto reductase family	SAUSA300_1728
Q2FHG9	S	34;26;26	1	-1.56967	-0.774008	NA	-0.488385	-1.39148	NA	NA	-1.34589	-2.38697	NA	NA	NA	60.171	56.83	0.999513	KELNLKSKEIIDELKSMNIEVSNHMQALEDD			0	0	NA	0.999513	0	NA	NA	0	0	NA	NA	NA	-0.944021	-1.36869	-2.38697	1	2	3	Q2FHG9;S;34;26;26	0.153289	0.230145	0.814489	0.637998	0.617927	0.139414	0.305262	Translation initiation factor IF-2	infB
Q2FDQ4	S	62;62;62	1	3.59851	3.36121	3.38425	2.99662	3.32938	2.96673	2.59433	2.75198	0.916352	0.396546	0.808564	0.554287	159.99	151.13	0.995306	FQLVHDMRTRVVTSPSFSPDKILGAILFEQT			0.974879	0.995306	0.982763	0.980757	0.95024	0.986518	0.943859	0.992232	0.968278	0.968126	0.967809	0.947308	3.33515	2.9106	0.668937	0	0	0	Q2FDQ4;S;62;62;62	4.35067e-07	1.84926e-05	6.36144	4.733	0.121045	5.81846e-07	2.53041e-06	Fructose-bisphosphate aldolase class 1 (EC 4.1.2.13) (Fructose-bisphosphate aldolase class I) (FBP aldolase)	fda
A0A0H2XEG5	S	62;62	1	0.212436	-0.0444426	-0.0441641	-0.353475	-0.58039	-0.306321	NA	-0.556087	-0.875001	-0.410363	-0.810019	-0.466206	82.417	35.955	1	EEHLSVGDEVDVKVLSIADDGKISLSIKKAK			0	1	1	1	0	1	1	1	1	1	1	0	-0.0574113	-0.480933	-0.640397	0	1	0	A0A0H2XEG5;S;62;62	0.013762	0.036289	1.86132	1.44022	0.0768921	0.0126626	0.617074	Polyribonucleotide nucleotidyltransferase (EC 2.7.7.8)	SAUSA300_0486
A0A0H2XGI4	T	28;37	1	0.599146	0.375335	0.179223	0.481505	0.450537	-0.313143	0.446141	-0.63321	0.868073	0.851339	0.84729	0.578092	113.71	103.29	1	FDGEDIFTDVDFEVKTGERIGIVGRNGAGKS			1	1	1	1	1	1	1	1	1	1	1	1	0.408802	-0.0124187	0.786198	0	0	0	A0A0H2XGI4;T;28;37	0.0281002	0.0618477	1.55129	1.20868	0.243096	0.310636	0.0226645	ABC transporter, ATP-binding protein	vga
A0A0H2XHU6	S	14;14	1	0.631096	0.557479	0.591859	0.730008	-0.165828	0.658733	-0.272224	0.604894	0.550438	0.206239	0.430849	0.663935	158.93	138.5	0.99915	__MEKIFLNGEFVSPSEAKVSYNDRGYVFGD			0.99484	0.993642	0.796385	0.97812	0.96549	0.989933	0.986629	0.99915	0.998171	0.981966	0.940616	0.981864	0.62761	0.206394	0.462865	0	0	0	A0A0H2XHU6;S;14;14	0.20783	0.292469	0.682292	0.53392	0.187463	0.739739	0.497853	D-alanine aminotransferase (EC 2.6.1.21)	dat
Q2FG62	S	268;268;268	1	0.214248	-0.181194	0.727325	-0.374619	-0.0148812	-0.23146	-0.12583	-0.926501	NA	NA	NA	NA	92.792	67.406	0.860557	EEVIKRRLGEKVIGFSSNEADKYDEQALLAQ			0.819537	0.798124	0.860557	0.785101	0.823635	0.774165	0.798124	0.766054	NA	NA	NA	NA	0.0964401	-0.324668	NA	0	0	4	Q2FG62;S;268;268;268	0.234274	0.319743	0.630276	0.495199	0.234274	NA	NA	ATP-dependent Clp protease ATP-binding subunit ClpX	clpX
A0A0H2XGS8	S	648;648	1	-0.708313	-0.905874	-0.647439	-1.0079	-1.21509	-1.39443	-1.09234	-1.2509	-1.68275	-1.42967	-1.30601	-1.6258	89.886	79.418	1	QELDTFYNHAEAVTKSQFVYFNKLSLFHDVQ			1	0.999997	0.999995	0.999972	0.999985	0.999999	0.999979	0.999725	0.999896	0.999969	0.999955	0.999966	-0.817381	-1.23819	-1.51106	0	0	0	A0A0H2XGS8;S;648;648	0.000510779	0.00307701	3.29177	2.51187	0.0108448	0.000398905	0.08456	Uncharacterized protein	SAUSA300_1792
Q2FG40	S	282;282	1	0.072189	0.160207	-0.524248	-0.179361	-0.343974	-0.678439	-0.6051	-0.526501	-1.47442	-1.88157	-1.07029	NA	188.25	184	1	NKLGKPVITATQMLDSMQRNPRATRAEASDV			1	0.998104	0.999999	1	0	0.999809	0.999986	0.999908	0	0.999725	0	NA	-0.117803	-0.538504	-1.47542	0	0	1	Q2FG40;S;282;282	0.000889919	0.00463626	3.05065	2.33383	0.162228	0.000722858	0.00719768	Pyruvate kinase (PK) (EC 2.7.1.40)	pyk
Q2FIF6	S	21;21	1	0.504665	0.980316	0.363056	0.860536	-0.0384181	0.224276	0.570093	0.270516	NA	NA	-2.47662	-2.07177	114.72	104.4	1	PDVGDYKYGFHDDDVSIFRSERGLTENIVRE			0.999999	0.999999	0.999997	1	0.999977	0.999994	1	0.999978	0	0	0	0	0.677143	0.256617	-2.27419	0	0	2	Q2FIF6;S;21;21	1.33773e-05	0.000225669	4.87363	3.64653	0.143547	1.25811e-05	3.50025e-05	UPF0051 protein SAUSA300_0822	SAUSA300_0822
A0A0H2XJW7	S	92;92	1	2.41187	2.20519	2.61431	2.56481	2.03313	2.08503	2.0849	1.91106	2.75146	2.96579	2.88263	3.00042	324.39	314.05	1	SSIGGEIKSLLGNFKSDINPNIERLQSHIEN			1	1	1	1	1	1	1	1	1	1	1	1	2.44905	2.02853	2.90007	0	0	0	A0A0H2XJW7;S;92;92	2.44645e-05	0.000355324	4.61146	3.44938	0.00391828	0.00248904	1.76187e-05	Uncharacterized protein	SAUSA300_1788
A0A0H2XFR7	S	856;856	1	0.309267	1.12845	NA	0.356563	-0.0502604	NA	0.252239	0.334508	0.995854	0.317801	0.797586	0.788507	170.11	151.85	0.999998	KEGFPEGTTIKVNLNSDNNLTFNVEKIHE__			0.963846	0.999965	NA	0.999984	0	NA	0.999955	0.999908	0.999998	0.995375	0.999903	0.999609	0.598094	0.178829	0.724937	1	1	0	A0A0H2XFR7;S;856;856	0.152803	0.22967	0.815867	0.638896	0.32064	0.870769	0.143097	Chaperone protein ClpB	clpB
A0A0H2XHD3	T	196;196	1	0.0647642	0.6471	0.0814551	0.19059	2.28212	-1.11369	-0.680112	-1.17589	1.07197	1.59053	1.29422	0.920171	144.17	133.53	0.998902	EQVFDTLDLDKSRPQTIVMDQNDDKRSLSFV			0.998902	0.989974	0.990607	0.99303	0.991608	0	0	0	0.993327	0.990169	0.987232	0.811576	0.245977	-0.171894	1.21922	0	0	0	A0A0H2XHD3;T;196;196	0.176091	0.25669	0.754262	0.590591	0.822223	0.379266	0.166271	Uncharacterized protein	SAUSA300_1729
Q2FK44	S	644;649	1	-0.459463	-0.313344	NA	-0.174416	-0.66937	-0.571455	-0.678678	-1.00716	0.0750201	1.76606	0.371487	1.22022	134.13	125.36	0.858328	NPMHGRDQKGALSSLSSVAKIPYDCCKDGIS			0.823404	0.84756	0.494255	0.804367	0.807118	0.842247	0.80968	0.765521	0.81915	0.858328	0.716173	0.827637	-0.315741	-0.731667	0.858197	1	0	0	Q2FK44;S;644;649	0.00507315	0.0166805	2.29472	1.77779	0.539408	0.034557	0.004719	Formate acetyltransferase (EC 2.3.1.54) (Pyruvate formate-lyase)	pflB
Q2FIN9	T	12;12	1	2.38255	2.9128	1.20244	3.62347	2.3679	1.37553	1.85813	2.85637	1.8361	-1.53616	-0.36655	-0.574385	188.04	173.88	0.99879	____MIRFEIHGDNLTITDAIRNYIEEKIGK			0.99769	0.998303	0.995613	0.99879	0.983731	0.996582	0.992871	0.998633	0.997362	0.992032	0.995407	0.987402	2.53032	2.11448	-0.160249	0	0	0	Q2FIN9;T;12;12	0.0134163	0.0357592	1.87237	1.44661	0.851088	0.0158878	0.0369393	Ribosome hibernation promotion factor (HPF) (Ribosome hibernation-promoting factor)	hpf
Q2FEP9	T	6;6;6	1	1.78343	1.64282	1.4261	1.51828	1.70979	1.5144	0.9462	0.539333	3.02694	2.91574	2.26353	2.87944	177.78	146.41	1	__________MIQQETRLKVADNSGAREVLT			1	1	1	1	1	1	1	1	1	1	1	1	1.59266	1.17743	2.77141	0	0	0	Q2FEP9;T;6;6;6	0.000571891	0.00333317	3.24269	2.47714	0.313106	0.00432866	0.000554202	50S ribosomal protein L14	rplN
A0A0H2XI14	S	81;81	1	0.253757	0.740453	0.835031	0.681979	0.124654	0.385618	0.491153	-0.150692	0.964463	1.458	0.962634	1.03126	125.48	119.18	1	QYTLETITERYTHIQSYKEKLLLSMAYQLLM			0.999997	0.999976	0.999834	1	0.999982	0.999999	0.999992	0.999973	0.999998	0.999992	0.999999	0.999816	0.627805	0.212683	1.10409	0	0	0	A0A0H2XI14;S;81;81	0.00319805	0.0119369	2.49511	1.92311	0.116494	0.0700855	0.00244355	Transcriptional antiterminator, BglG family	SAUSA300_2575
A0A0H2XFB7	S	58;61	1	-2.08905	-1.87704	-2.18956	NA	-2.45451	-2.29479	-2.64971	NA	-3.65862	-2.73213	-3.12429	-2.72337	66.262	50.373	0.983352	GFSSLKDKLDDSSMQSLFKSTGMALMSNVGG			0	0.983352	0	NA	0	0	0	NA	0	0	0	0	-2.05188	-2.46634	-3.0596	1	1	0	A0A0H2XFB7;S;58;61	0.0115794	0.0318639	1.93631	1.4967	0.303863	0.0100666	0.0972038	Dihydroxyacetone kinase, DhaL subunit (EC 2.7.1.-)	SAUSA300_0637
A0A0H2XDE4	S	121;121	1	0.260272	0.276128	-0.0161293	-0.271399	-0.363333	-0.308498	-0.348175	-0.38303	-0.368753	-0.0983029	-0.332236	-0.423752	120.87	96.529	0.834857	RPELSNASDKVASASSLSQDEVKELNRLLGK			0.792335	0.781565	0.833732	0.818808	0.732529	0.831559	0.822121	0.834857	0.821027	0.792143	0.82995	0.830421	0.0622179	-0.350759	-0.305761	0	0	0	A0A0H2XDE4;S;121;121	0.0151351	0.039075	1.82001	1.4081	0.0197329	0.0349777	0.928115	Transcriptional regulator, MarR family	SAUSA300_0672
A0A0H2XHG8	S	79;79	1	-1.33671	-0.994391	NA	-0.838509	-1.12935	-1.07685	-3.34115	-0.327703	NA	NA	NA	NA	110.29	94.402	0.998947	IIGLMFVVKTITRDFSQGTIQLYMSKVKTRV			0.998947	0.919766	NA	0.943482	0.988672	0	0	0.943497	NA	NA	NA	NA	-1.05654	-1.46876	NA	1	0	4	A0A0H2XHG8;S;79;79	0.619491	0.683958	0.207965	0.16497	0.619491	NA	NA	Putative membrane protein	SAUSA300_1910
A0A0H2XHM8	T	332;332	1	-0.412206	NA	-0.324757	0.513523	0.205833	-0.983706	-0.682118	NA	0.468125	-0.820508	0.0568569	0.0440231	60.518	38.387	0.977904	NRSPLIRVPSSRGLSTRIEVRSVDPAANPYM			0	0	0	0.977904	0	0	0	0	0.591144	0	0	0.939093	-0.0744799	-0.486664	-0.0628757	1	1	0	A0A0H2XHM8;T;332;332	0.577345	0.649842	0.238564	0.187192	0.653375	0.999589	0.601781	Glutamine synthetase (EC 6.3.1.2)	glnA
Q2FHG9	T	279;271;271	1	-1.58142	-1.5838	-2.51021	-1.56202	-1.8977	-2.22722	-2.43938	-2.31886	NA	-3.81554	NA	-3.1297	90.367	79.712	0.801854	KKITFLDTPGHAAFTTMRARGAQVTDITILV			0.780339	0.770121	0.553521	0.801854	0	0	0	0.564753	NA	0	NA	0	-1.80936	-2.22079	-3.47262	0	0	2	Q2FHG9;T;279;271;271	0.00496873	0.0163974	2.30375	1.78522	0.346908	0.00407611	0.0177158	Translation initiation factor IF-2	infB
Q2FK70	T	479;479	1	0.3199	0.251027	0.560943	0.341068	0.362985	-0.0415578	0.220265	-0.712314	0.331292	1.53014	0.142883	0.862049	72.34	64.772	1	FVCTYLFGTTKAMRQTDLLGD__________			1	1	0	1	0	1	1	1	1	1	1	1	0.368234	-0.0426554	0.71659	0	0	0	Q2FK70;T;479;479	0.117548	0.186593	0.929784	0.729104	0.447504	0.552922	0.100866	PTS system EIIBC component SAUSA300_0194 [Includes: Phosphotransferase enzyme IIB component (EC 2.7.1.-) (PTS system EIIB component); Permease IIC component (PTS system EIIC component)]	SAUSA300_0194
Q2FJ74	T	25;25;25	1	0.310763	0.160956	0.276734	-0.0746096	-0.297865	-0.120365	-0.389169	-0.15741	NA	NA	NA	NA	124.63	119.58	0.939422	EGRWKHFGSVDPIEGTKPTTKNEMTDLQSTH			0.939422	0.906459	0.639669	0.508839	0	0	0	0	NA	NA	NA	NA	0.168461	-0.241202	NA	0	0	4	Q2FJ74;T;25;25;25	0.00873678	0.0255426	2.05865	1.59273	0.00873676	NA	NA	GTP cyclohydrolase FolE2 (EC 3.5.4.16)	folE2
A0A0H2XEY2	T	2	1	-0.519862	-0.800692	-0.424343	-0.424106	-1.33912	-0.739775	-0.740416	-0.986528	-1.74627	-1.6332	-1.72805	-1.02991	120.09	98.004	1	______________MTNLETYFKNSQPLNEY			1	0.999971	1	1	1	1	0.999999	0.999999	1	0.99999	1	1	-0.542251	-0.951459	-1.53436	0	0	0	A0A0H2XEY2;T;2	0.00215608	0.00896771	2.66634	2.04732	0.144476	0.00168424	0.0365373	Uncharacterized protein	SAUSA300_1909
Q2FGW1	S	293;295	1	-2.04315	3.6127	2.31356	NA	NA	NA	1.50389	0.269606	-4.28074	3.49972	0.771642	NA	168.65	154.39	0.98915	GAASKSASAASKPHASNNASQNHDEHDNHDR			0	0.98915	0.872433	0.85889	0.767711	NA	0.843685	0.966549	0.737017	0.943863	0.603942	0.45609	1.29437	0.886746	-0.00312598	1	2	1	Q2FGW1;S;293;295	0.879306	0.905648	0.05586	0.0430404	0.988979	0.872171	0.948977	Elastin-binding protein EbpS	ebpS
A0A0H2XFU2	H	140	1	NA	-0.418254	-0.264134	0.572825	0.0409225	NA	NA	-0.928819	0.834572	NA	0.574866	0.611222	66.826	46.163	1	GDKNKLEMVFVPDDRHIKRKLRNIPNKGIIM			NA	1	1	1	1	NA	NA	0	1	NA	1	1	-0.0365208	-0.443948	0.673553	1	2	1	A0A0H2XFU2;H;140	0.100218	0.165248	0.999056	0.781864	0.629746	0.240309	0.0991687	Uncharacterized protein	SAUSA300_0198
A0A0H2XFW2	S	122;128	1	-0.187394	0.101901	0.0907222	-0.333739	-0.285097	-0.618717	-0.343806	-0.701652	NA	-1.16985	NA	NA	108.7	97.869	0.925197	NRKAEDKKKFVLGSVSHKVAKRATIPVLIVK			0.786136	0	0.925197	0.564853	0.707877	0.84003	0	0	NA	0	NA	0.333333	-0.0821272	-0.487318	-1.16985	0	0	3	A0A0H2XFW2;S;122;128	0.00850495	0.0250372	2.07033	1.60141	0.0754929	0.00836437	0.0603186	Uncharacterized protein	SAUSA300_1652
Q2FGB6	S	49;49;49	1	2.35832	2.03983	2.44359	1.84552	2.04783	1.60848	1.71905	1.69316	1.25861	1.33394	1.50471	1.47326	230.16	214.57	1	EKIKVARSFGDLSENSEYDAAKDEQGFIEQD			0.999998	0	0	0	0.999996	0.999916	0.999993	1	0.999465	0.999966	0.999885	0.993866	2.17181	1.76713	1.39263	0	0	0	Q2FGB6;S;49;49;49	0.0016414	0.00732027	2.78479	2.13547	0.0519067	0.00123497	0.0715714	Transcription elongation factor GreA (Transcript cleavage factor GreA)	greA
A0A0H2XE56	Y	128;125	1	0.333302	NA	0.725461	-0.0208558	-0.130836	-0.1175	-0.0492956	0.0702195	-0.384285	NA	-0.351298	-0.0506347	290.13	275.87	0.926862	DNEEHIQEQSNQDKSYFDSESIGNQSGGVRQ			0.91323	NA	0.919925	0.899038	0.919754	0.924878	0	0	0	NA	0.926862	0.917677	0.345969	-0.056853	-0.262073	1	0	1	A0A0H2XE56;Y;128;125	0.0375065	0.0773483	1.42589	1.11155	0.123166	0.0339514	0.507937	Uncharacterized protein	SAUSA300_2447
A0A0H2XJG3	T	115;115	1	1.10284	1.13222	0.829424	0.660922	0.787913	0.38273	0.331928	0.613458	NA	-0.664158	NA	-1.11703	166.43	160.15	0.999981	AKEEAPAEQAPVATQTEEVDENRTVKAMPSV			0.999786	0.997713	0.99456	0.999981	0.999783	0.999501	0.999705	0.998548	0	0	0	0	0.931351	0.529007	-0.890593	0	0	2	A0A0H2XJG3;T;115;115	0.000140812	0.00123369	3.85136	2.90879	0.104277	0.000115739	0.00056121	Dihydrolipoamide acetyltransferase component of pyruvate dehydrogenase complex (EC 2.3.1.-)	SAUSA300_0995
Q2FGA1	T	52;52	1	NA	-0.974846	-1.02797	-0.963847	NA	-1.37403	-1.36388	-1.43251	-1.72413	NA	-1.55949	NA	92.99	40.823	1	IGKAKEVVENAKNKITDAIDKLKK_______			NA	0	1	1	NA	0	0	0	0	NA	0	NA	-0.988887	-1.39014	-1.64181	1	1	2	Q2FGA1;T;52;52	0.000196157	0.00157543	3.7074	2.8026	0.00112542	0.000187901	0.0144322	UPF0337 protein SAUSA300_1582	SAUSA300_1582
Q2FKQ5	T	102;102;102	1	0.385416	0.694642	0.694677	0.102339	0.249318	0.0421038	-0.214165	0.203268	NA	NA	-2.0847	NA	99.86	94.65	0.964742	SNNETATPKETTKPSTETTEDNHVLGREQFN			0.928306	0.772427	0.964742	0	0	0	0.713546	0.658911	NA	0	0	NA	0.469269	0.0701309	-2.0847	0	0	3	Q2FKQ5;T;102;102;102	0.00029631	0.00207417	3.52825	2.68316	0.138885	0.000237177	0.000609958	Chromosomal replication initiator protein DnaA	dnaA
Q2FG18	H	116;116;116	1	-1.15415	NA	-1.54368	-0.0377203	NA	-0.903831	-1.57432	-1.45361	-0.0714525	NA	-0.54794	NA	66.568	57.01	0.973754	LGLARTRRQARQLVNHGHILVDGKRVDIPSY			0	NA	0	0.973754	NA	0	0	0	0.909411	NA	0	NA	-0.911848	-1.31059	-0.309696	1	1	2	Q2FG18;H;116;116;116	0.244873	0.331135	0.61106	0.479994	0.682661	0.518334	0.22125	30S ribosomal protein S4	rpsD
Q2FEP2	T	27;27	1	-0.0278254	0.272668	-0.485765	NA	-0.846672	-0.138647	-0.449664	NA	-1.4151	-1.83308	NA	NA	85.35	81.178	0.862317	GRRNMTSLDFAEITKTTPEKSLLKPLPKKAG			0.783383	0.841078	0	NA	0.800955	0.862317	0	0	0	0	NA	NA	-0.0803076	-0.478328	-1.62409	1	1	2	Q2FEP2;T;27;27	0.0130302	0.0349014	1.88505	1.45716	0.420845	0.0115986	0.0372736	50S ribosomal protein L2	rplB
A0A0H2XIF9	S	210;210	1	-0.953428	-1.43934	-0.757755	NA	-1.6064	-1.28873	NA	NA	NA	-2.00282	NA	-2.14836	44.367	35.032	0.998466	FLNKYLSHPEYVAVDSKKQNKKNIEFYLIPT			0	0	0.998466	NA	0	0	NA	NA	NA	0	NA	0	-1.05017	-1.44757	-2.07559	1	2	2	A0A0H2XIF9;S;210;210	0.0383583	0.0783137	1.41614	1.10616	0.35567	0.0332183	0.172766	DEAD-box ATP-dependent RNA helicase CshB (EC 3.6.4.13)	cshB
A0A0H2XHC2	T	56;70	1	1.77843	1.59541	0.93087	2.13271	1.41455	NA	1.40859	0.813778	1.99089	NA	2.09527	2.43142	137.09	111.92	0.990571	VRIPVRMDDGTVKTFTGYRAQHNDAVGPTKG			0.866864	0.902572	0.850333	0.990571	0.598234	0	0.557311	0.698109	0.927585	0.689709	0.602383	0.563736	1.60936	1.21231	2.17253	0	1	1	A0A0H2XHC2;T;56;70	0.0572705	0.106248	1.24207	0.97368	0.43539	0.221494	0.0491994	Glutamate dehydrogenase	gudB
A0A0H2XHJ8	Y	5;5	1	NA	NA	-1.49971	-0.835887	-1.07678	-1.62549	NA	-1.99191	-0.514785	-0.705348	-0.498961	-0.453037	72.928	55.263	0.904813	___________MKERYYELIDERVFEQELEN			NA	NA	0	0.904813	0	0	NA	0	0.854937	0.900582	0.904813	0.897199	-1.1678	-1.56472	-0.543033	2	1	0	A0A0H2XHJ8;Y;5;5	0.0196725	0.0477485	1.70614	1.32104	0.450267	0.161551	0.0173386	Peptidase, M16 family (EC 3.4.24.56)	SAUSA300_1172
A0A0H2XF50	T	17;17	1	1.07172	1.18177	0.355731	0.696629	0.469247	0.772047	-0.15728	0.637226	-0.439955	-1.14989	-0.239025	-0.559587	231.06	193.91	1	NKTDLINAVAEQADLTKKEAGSAVDAVFESI			1	1	1	1	1	1	1	1	1	1	1	1	0.826462	0.43031	-0.597114	0	0	0	A0A0H2XF50;T;17;17	0.00173897	0.00760554	2.75971	2.11887	0.369307	0.00162596	0.0123883	DNA-binding protein HU	hup
A0A0H2XGI4	S	268;277	1	0.0605043	0.430854	NA	0.46103	0.47881	-0.0112273	NA	-0.699244	1.03372	0.654748	0.979901	NA	160.8	130.08	0.999957	QQRDLYYQKRMQEYESQQAEIKRLETFVEKN			0.990935	0.994589	NA	0.999957	0	0.877948	NA	0	0.993773	0.964765	0.610387	NA	0.317463	-0.0772204	0.889455	1	1	1	A0A0H2XGI4;S;268;277	0.0566744	0.105358	1.24661	0.977334	0.465324	0.24019	0.0490171	ABC transporter, ATP-binding protein	vga
A0A0H2XG76	T	85;85	1	-1.04091	-1.30735	-1.46894	-1.78913	-1.84471	-1.75395	-1.78408	-1.80157	NA	NA	NA	NA	57.225	45.863	0.769543	IICKIETADEKTNETTEEIQAKVDEHTQKST			0	0	0	0	0	0.769543	0	0	NA	NA	NA	NA	-1.40158	-1.79608	NA	0	0	4	A0A0H2XG76;T;85;85	0.0463197	0.0897961	1.33423	1.04674	0.0463197	NA	NA	Dihydrolipoamide acetyltransferase component of pyruvate dehydrogenase complex (EC 2.3.1.-)	SAUSA300_1464
Q2FHF2	S	101;101;101	1	-0.329378	-0.246934	0.192903	-0.745546	-0.298749	-0.733305	NA	-0.988574	NA	NA	NA	NA	114.69	105.64	1	QETRLLQKEENLERKSDLLDKKDEILEQKES			1	0	1	0	0	0	NA	0	NA	NA	NA	NA	-0.282239	-0.673543	NA	0	1	4	Q2FHF2;S;101;101;101	0.225524	0.311055	0.646807	0.507163	0.225524	NA	NA	Ribonuclease Y (RNase Y) (EC 3.1.-.-) (Conserved virulence factor A)	rny cvfA
A0A0H2XIE1	S	282;282	1	0.942388	NA	NA	0.940513	0.343489	0.795404	NA	0.514573	NA	NA	NA	NA	134.85	128.66	0.869211	NSCGVKTAATPSEIGSTLIEAAKEAGIYESL			0.869211	0.499795	0	0.8368	0.832365	0.813404	NA	0.499958	NA	NA	NA	NA	0.94145	0.551155	NA	2	1	4	A0A0H2XIE1;S;282;282	0.105477	0.171747	0.976843	0.76511	0.105477	NA	NA	Succinate--CoA ligase [ADP-forming] subunit alpha (EC 6.2.1.5) (Succinyl-CoA synthetase subunit alpha) (SCS-alpha)	sucD
Q2FEG2	S	166;166;166	1	-0.283441	-0.0664367	-0.201256	-0.581336	-0.473958	-0.991855	-0.458865	-0.761618	NA	NA	NA	-0.618946	125.54	101.2	0.84569	VINIDAHFDTRAEQQSTSGTSFRQILEEDEN			0.785404	0.825645	0.752235	0.83792	0.756394	0.792498	0.8308	0.84569	NA	NA	NA	0	-0.283117	-0.671574	-0.618946	0	0	3	Q2FEG2;S;166;166;166	0.135525	0.20843	0.867979	0.68104	0.129082	0.461837	0.9786	Formimidoylglutamase (EC 3.5.3.8) (Formiminoglutamase) (Formiminoglutamate hydrolase)	hutG
A0A0H2XFG6	T	125;125	1	1.78598	1.95593	1.74928	1.50704	1.50337	1.35205	1.18044	1.41159	0.402312	0.375979	0.644054	0.601963	138.25	85.123	1	DDEGGAAPNNNLRIVTEEDLKKNKNALSDKE			1	1	1	1	1	1	1	1	1	1	1	1	1.74956	1.36186	0.506077	0	0	0	A0A0H2XFG6;T;125;125	3.68664e-06	8.86098e-05	5.43337	4.05252	0.0153558	3.19144e-06	6.86574e-05	Uncharacterized protein	SAUSA300_1698
Q2FG09	S	237;237;237	1	NA	NA	-0.119887	-1.14649	-1.07322	NA	-0.966855	NA	-0.714745	NA	-0.721938	-0.158912	111.79	87.017	0.999654	PLVTKSDGKKFGKSESGAVWLDAEKTSPYEF			NA	NA	0.997344	0.96339	0.968347	NA	0.999654	NA	0.99555	NA	0.942342	0.998829	-0.63319	-1.02004	-0.531865	2	2	1	Q2FG09;S;237;237;237	0.508175	0.584832	0.293986	0.232969	0.669504	0.964338	0.493175	Tyrosine--tRNA ligase (EC 6.1.1.1) (Tyrosyl-tRNA synthetase) (TyrRS)	tyrS
Q2FHH9	S	27;27	1	2.26989	NA	2.03194	1.44862	NA	NA	1.54878	1.51967	1.76249	2.21899	2.03579	2.58117	77.379	62.228	1	MQKSIESLSRELANISAGRANSNLLNGVTVD			1	NA	1	1	NA	NA	1	1	0	1	1	1	1.91682	1.53423	2.14961	1	2	0	Q2FHH9;S;27;27	0.19933	0.282852	0.700428	0.548441	0.48661	0.668416	0.178039	Ribosome-recycling factor (RRF) (Ribosome-releasing factor)	frr
Q2FIM8	S	60;60;60	1	1.22576	1.60535	1.03018	1.3195	0.726272	0.939107	0.960821	1.02891	0.955759	1.03583	1.22623	0.893487	171.21	162.31	1	VLLPKFVELMEQGNPSLRKVAIAIDLRGKEL			1	1	1	1	1	1	1	1	1	1	1	1	1.2952	0.913777	1.02782	0	0	0	Q2FIM8;S;60;60;60	0.0376095	0.0775019	1.4247	1.11069	0.0346522	0.140071	0.650738	Nucleotide-binding protein SAUSA300_0748	SAUSA300_0748
A0A0H2XJW7	S	85;85	1	1.16484	1.23917	1.35694	1.23327	0.668337	1.01394	0.913784	0.880648	0.223311	NA	0.728832	0.695703	84.368	76.186	1	NESAEFGSSIGGEIKSLLGNFKSDINPNIER			1	1	1	1	1	1	1	1	1	NA	1	1	1.24855	0.869178	0.549282	0	0	1	A0A0H2XJW7;S;85;85	0.00238643	0.00967394	2.62225	2.0144	0.0359812	0.00194719	0.097076	Uncharacterized protein	SAUSA300_1788
Q2FIE3	T	348;348;348	1	-1.42037	-1.32675	-1.11068	-1.66177	-1.73094	-2.01143	-0.986499	-2.30789	-2.42695	-2.83324	-1.91333	-4.29491	63.727	57.692	1	EGQSVSLGYLKNDQKTAEVFNFDDGIRTYHT			1	1	1	1	0	0	0	0	0	0	0	0	-1.37989	-1.75919	-2.86711	0	0	0	Q2FIE3;T;348;348;348	0.0339337	0.0715559	1.46937	1.14535	0.724233	0.0331127	0.110893	D-alanine--D-alanyl carrier protein ligase (DCL) (EC 6.2.1.-) (D-alanine--poly(phosphoribitol) ligase subunit 1) (D-alanine-activating enzyme) (DAE)	dltA
A0A0H2XDY8	T	241;241	1	-2.49365	-1.55351	-2.47951	-1.22562	-2.20791	-2.7201	-2.02382	NA	-1.37313	-3.9373	-2.78309	-3.20753	62.94	55.65	0.793527	LGMYRFFVQADSAITTDIKKVIAILETLDFK			0	0	0	0.793527	0	0	0	NA	0	0	0	0	-1.93807	-2.31728	-2.82526	0	1	0	A0A0H2XDY8;T;241;241	0.333442	0.422401	0.47698	0.374275	0.809695	0.305786	0.690057	Prephenate dehydratase (EC 4.2.1.51)	pheA
A0A0H2XIC4	T	34;34	1	-0.999605	-0.509117	-0.124169	-0.788741	-0.71191	NA	NA	-1.25569	NA	NA	NA	NA	122.51	77.35	0.974111	KIVQHLEERGYQLSKTEYRGREATDFKEEDI			0	0.967076	0.974111	0.965004	0	NA	NA	0.966941	NA	NA	NA	NA	-0.605408	-0.983799	NA	0	2	4	A0A0H2XIC4;T;34;34	0.314332	0.403462	0.502612	0.394198	0.314332	NA	NA	Uncharacterized protein	SAUSA300_0383
A0A0H2XFH6	S	8;8	1	NA	-0.306718	-0.226079	0.0168162	-0.55667	-0.509591	NA	-0.582078	-1.34777	NA	-1.46579	-1.76524	89.049	80.449	0.999996	________MYVDRKPSLYLEDLRHDFKNSLS			NA	0.999979	0.995402	0.999996	0.999633	0.999991	NA	0.999918	0	NA	0	0	-0.171994	-0.549447	-1.52627	1	1	1	A0A0H2XFH6;S;8;8	0.000120001	0.00112905	3.92081	2.94729	0.0612992	0.000112955	0.000702857	Uncharacterized protein	SAUSA300_2446
Q2FGW1	T	179;181	1	2.04723	2.32214	2.37363	1.67402	1.94216	1.89644	1.60484	1.4643	0.108654	0.636242	0.234706	0.31821	215.07	202.99	0.981855	QQPKPYFTTGANQSETSKNEHDNDSVKQDQD			0.737324	0.981855	0.790089	0.788755	0.789657	0.889628	0.818221	0.853024	0.876483	0.731927	0.849819	0.734359	2.10426	1.72694	0.324453	0	0	0	Q2FGW1;T;179;181	1.21744e-05	0.00021061	4.91455	3.67652	0.159539	1.346e-05	9.18098e-05	Elastin-binding protein EbpS	ebpS
Q2FG80	T	72;72;72	1	-0.189647	-0.226224	-0.543464	-0.559525	-0.62018	-0.826519	NA	-0.818443	NA	NA	NA	NA	112.13	78.939	0.999999	TVTATVNKQGRGKKITVFTYKRRKNSKRKKG			0.997178	0.998055	0.9954	0.999999	0.969882	0.999668	0	0.999877	NA	NA	NA	NA	-0.379715	-0.755047	NA	0	1	4	Q2FG80;T;72;72;72	0.0348149	0.0731301	1.45823	1.1359	0.0348149	NA	NA	50S ribosomal protein L21	rplU
A0A0H2XJG3	S	94;94	1	5.03846	5.09087	NA	5.09538	NA	4.98436	4.4309	4.68957	2.8483	NA	3.08826	NA	301.9	293.61	0.810805	PDAEDMQFKGHDDDSSSKEEPAKEEAPAEQA			0.757548	0.746471	0.810805	0.749667	0.6156	0.751023	0.742501	0.538562	0.536563	0	0.794663	0.330061	5.0749	4.70161	2.96828	1	1	2	A0A0H2XJG3;S;94;94	0.000170508	0.00142932	3.76826	2.84487	0.132773	0.000165264	0.000423932	Dihydrolipoamide acetyltransferase component of pyruvate dehydrogenase complex (EC 2.3.1.-)	SAUSA300_0995
Q2FIM6	S	5;5;5	1	-1.41469	-1.47293	NA	-1.55264	-1.88615	-1.65265	-1.93347	-1.94112	NA	NA	NA	NA	43.769	32.793	0.999731	___________MSFASEMKNELTRIDVEEMN			0.999239	0.998895	NA	0.999731	0	0.999481	0	0	NA	NA	NA	NA	-1.48009	-1.85335	NA	1	0	4	Q2FIM6;S;5;5;5	0.00783407	0.0235109	2.10601	1.62873	0.00783407	NA	NA	Probable cell division protein WhiA	whiA
A0A0H2XGG6	T	416;293	1	-0.647541	-0.779006	-1.14871	-1.05588	-1.75329	-1.02479	-1.14586	-1.19796	-1.3404	-1.27437	-1.43319	-1.51522	102.73	88.037	0.994283	NLVDWLRQYAPEDEQTETFLRGFLGRMLFSG			0.972808	0.969724	0.994283	0.976889	0	0	0	0	0	0	0	0.963354	-0.907784	-1.28047	-1.3908	0	0	0	A0A0H2XGG6;T;416;293	0.0440063	0.0866095	1.35649	1.06243	0.122568	0.0446018	0.794611	ABC transporter, ATP-binding protein	SAUSA300_1285
Q2FER2	S	6;6;6	1	1.66582	1.59117	1.87232	1.31965	1.4023	1.12504	1.17799	1.26249	1.81991	1.75573	1.5788	1.73031	148.96	137.79	1	__________MKVRPSVKPICEKCKVIKRKG			1	1	1	1	1	1	1	1	1	1	1	1	1.61224	1.24196	1.72119	0	0	0	Q2FER2;S;6;6;6	0.00549619	0.0177499	2.25994	1.7508	0.0240134	0.618422	0.00566813	50S ribosomal protein L36	rpmJ
Q2FHH9	T	91;91	1	-1.47031	-0.830301	-1.94931	-0.991007	-1.65743	-2.07921	-2.19941	-0.781481	-0.870768	-2.78368	-1.84581	-1.88193	190.82	180.21	0.914691	DIEKAIIAANLGVNPTSDGEVIRIAVPALTE			0.890615	0.872249	0.84164	0.852081	0	0	0	0.879644	0.853528	0	0	0.914691	-1.31023	-1.67938	-1.84555	0	0	0	Q2FHH9;T;91;91	0.519583	0.596445	0.284345	0.22443	0.712475	0.504303	0.931586	Ribosome-recycling factor (RRF) (Ribosome-releasing factor)	frr
A0A0H2XGT6	S	14;14	1	-0.267287	-0.482409	-0.370831	-1.71229	-0.721575	-1.51682	-1.05194	-1.01637	2.61297	1.38545	2.11213	1.60936	190.41	180.18	0.999948	__MPYNYKKQNGELMSVMSQGEKFIHQSPVN			0.992893	0.999948	0.999204	0.998265	0.933255	0.992132	0.990589	0.996583	0.999483	0.995854	0.997384	0.991516	-0.708205	-1.07668	1.92998	0	0	0	A0A0H2XGT6;S;14;14	4.37235e-05	0.000547249	4.35928	3.26181	0.611888	0.000175777	6.33525e-05	Alkyl hydroperoxide reductase AhpD (EC 1.11.1.15)	SAUSA300_2418
Q2FHN4	T	169;170	1	-2.14049	-1.39075	-2.47102	-2.44431	NA	-2.47986	NA	NA	NA	-1.54432	-1.61085	-1.90338	41.429	21.652	0.801944	VCSPLESRMLTEKLGTSFLKVTPGIRPKGAS			0	0.5	0	0	NA	0	NA	NA	NA	0.801944	0	0	-2.11164	-2.47986	-1.68619	0	3	1	Q2FHN4;T;169;170	0.269069	0.354237	0.570137	0.450706	0.715496	0.424316	0.298434	Orotidine 5'-phosphate decarboxylase (EC 4.1.1.23) (OMP decarboxylase) (OMPDCase) (OMPdecase)	pyrF
A0A0H2XF50	T	4;4	1	3.86594	4.3273	3.8252	4.02305	3.6493	3.65535	4.01392	3.25319	2.1818	-0.210754	2.78917	2.47453	391.63	360.66	1	____________MNKTDLINAVAEQADLTKK			1	1	1	1	1	1	1	1	1	0.999999	1	1	4.01037	3.64294	1.80868	0	0	0	A0A0H2XF50;T;4;4	0.00920533	0.0265411	2.03596	1.57608	0.806248	0.0107144	0.0282132	DNA-binding protein HU	hup
A0A0H2XGC3	S	120;122	1	NA	-0.908229	0.114243	NA	NA	-0.874783	-0.621357	-0.796847	-1.6937	NA	-1.06839	-1.33913	61.435	53.503	0.998781	LETGTTLKSITELLQSRKVNSLEIVTLLDKP			NA	0	0	NA	NA	0.998781	0	0.998211	0	NA	0	0.99188	-0.396993	-0.764329	-1.36707	2	1	1	A0A0H2XGC3;S;120;122	0.090496	0.153138	1.04337	0.814916	0.588208	0.0882734	0.232191	Hypoxanthine phosphoribosyltransferase (EC 2.4.2.8)	hpt
A0A0E1VM29	T	111;117	1	-1.51165	NA	-2.57592	-0.956057	-1.72782	-2.77977	-1.63757	NA	-1.13342	-0.328575	-1.05429	-0.753659	91.549	85.446	1	PFSPRELVLRINNLLTRMKKYHHQPVEQLSF			1	NA	0	0	0	0	0	NA	0	1	1	1	-1.68121	-2.04839	-0.817485	1	1	0	A0A0E1VM29;T;111;117	0.0736426	0.129041	1.13287	0.889273	0.746865	0.216918	0.0734141	Response regulator SaeR	saeR HMPREF0776_1711
Q2FFI3	S	49;49;49	1	NA	-1.50961	-2.15397	-2.02667	-1.8864	-2.51032	-2.37231	-2.28535	-1.90062	-3.33414	-2.42531	-2.43763	55.186	40.31	0.810455	YVQSHSFIKSLVLGISGGQDSTLVGKLVQMS			NA	0.746764	0	0.7025	0	0	0	0	0.810455	0	0	0	-1.89675	-2.2636	-2.52442	1	0	0	Q2FFI3;S;49;49;49	0.227943	0.313234	0.642173	0.504132	0.537387	0.202859	0.685115	NH(3)-dependent NAD(+) synthetase (EC 6.3.1.5)	nadE
A0A0H2XH21	S	216;216	1	1.51253	1.55858	1.59512	1.30965	0.98421	1.18231	1.45477	0.887548	0.846101	1.71308	1.1255	1.48608	118.53	110.34	1	KLLYAYGVRNMVMCDSRGAIFEGRSYGMNPT			1	1	1	1	1	1	1	1	1	1	1	1	1.49397	1.12721	1.29269	0	0	0	A0A0H2XH21;S;216;216	0.221579	0.307045	0.654471	0.512797	0.197148	0.573831	0.681756	Putative NADP-dependent malic enzyme	SAUSA300_1648
Q2FIM4	S	253;255	1	NA	NA	0.372386	NA	-0.139726	0.281327	-0.188516	0.0714736	0.470536	0.637002	0.664058	0.67851	161.99	156.21	1	TLARAMHKPHETWAPSLAMRLILGQMSTVVL			NA	0.99129	0.999998	NA	0.999999	0.99901	0.999975	1	0.999994	0.982343	0.999956	0.999974	0.372386	0.00613972	0.612526	3	0	0	Q2FIM4;S;253;255	0.00625785	0.0197173	2.20357	1.70515	0.201931	0.451337	0.00512248	Epimerase family protein SAUSA300_0753	SAUSA300_0753
Q2FHG9	T	278;270;270	1	NA	-1.42655	-2.11859	-1.31337	-1.90878	-2.02912	-2.00853	NA	NA	NA	NA	NA	111.43	94.066	0.84036	GKKITFLDTPGHAAFTTMRARGAQVTDITIL			0.818356	0.557746	0	0.688666	0.800803	0.84036	0	0	NA	0	NA	0	-1.61951	-1.98214	NA	1	1	4	Q2FHG9;T;278;270;270	0.227165	0.31287	0.643659	0.504637	0.227165	NA	NA	Translation initiation factor IF-2	infB
A0A0H2XHF0	S	308;308	1	0.755263	0.4491	0.954852	0.809811	0.411956	0.431903	0.481093	0.197248	1.04945	1.59362	1.12985	1.33016	172.76	168.99	0.993299	IFACYTKDEGDIYITSEQKKLSPQRFIDIME			0.993299	0.931712	0.981974	0.984588	0.974555	0.859732	0.750711	0.983758	0.934048	0.990358	0.950706	0.980881	0.742256	0.38055	1.27577	0	0	0	A0A0H2XHF0;S;308;308	0.000461917	0.00286431	3.33544	2.54298	0.0718855	0.0110096	0.000356601	Carboxylic ester hydrolase (EC 3.1.1.-)	pnbA
A0A0H2XI26	S	298;298	1	-0.128928	NA	0.176367	-0.192409	NA	-0.409761	NA	NA	-1.30671	NA	-1.70033	-1.81634	53.751	45.068	0.999944	IENALDTTTKNHDFFSVKGDGYVLALNVEAL			0.999944	NA	0.999834	0.999854	NA	0	NA	NA	0.999807	NA	0.999421	0.999901	-0.0483232	-0.409761	-1.60779	1	3	1	A0A0H2XI26;S;298;298	0.00300966	0.0114165	2.52148	1.94247	0.451475	0.00275196	0.0249125	Ribonucleoside-diphosphate reductase, beta subunit (EC 1.17.4.1)	SAUSA300_0717
A0A0H2XJC0	S	12;12	1	0.902947	1.14617	0.834455	NA	0.475828	0.725612	NA	NA	NA	0.770788	0.910663	NA	76.17	63.617	0.999998	____MNFNNLDQLYRSVIMDHYKNPRNKGVL			0.999352	0.999998	0.998645	0	0.999596	0.999885	NA	0	NA	0.999461	0.999995	NA	0.961192	0.60072	0.840725	1	2	2	A0A0H2XJC0;S;12;12	0.141769	0.216074	0.848419	0.665397	0.12721	0.691574	0.3594	SUF system FeS assembly protein, NifU family	SAUSA300_0821
Q2FEG1	T	304;304	1	-1.43176	-1.43096	-1.84241	-2.60139	-1.9718	-2.19211	NA	-2.39568	-0.687516	NA	-0.906889	NA	58.32	48.089	0.99043	KSSSNIKDAEKTGVATASTVGVAKNDTENTV			0	0	0	0	0	0	0	0	0.949924	NA	0.99043	NA	-1.82663	-2.18653	-0.797203	0	1	2	Q2FEG1;T;304;304	0.0268734	0.0596797	1.57068	1.22417	0.527368	0.0636912	0.024102	Lysostaphin resistance protein A	lyrA
A0A0H2XKA3	Y	205;221	1	-0.328012	-0.47754	NA	-0.19352	-0.76352	-1.00362	-0.0573581	-0.940949	-0.952319	-0.316735	-1.34372	-1.2769	165.7	140.31	0.884884	KEMKYKRNQEEIETYYEYTLKIEAINNEMRK			0.573471	0.802251	0	0.884884	0.849096	0.827772	0.827772	0	0	0.76742	0	0	-0.333024	-0.691363	-0.972418	1	0	0	A0A0H2XKA3;Y;205;221	0.172043	0.252889	0.764362	0.59707	0.497314	0.150645	0.598259	Accessory gene regulator protein C	agrC
Q2FJA2	S	211;211;211	1	2.64614	2.86957	2.57796	2.24983	2.16933	2.24128	2.25243	2.24781	2.24704	2.4743	2.57529	2.36742	133.32	117.69	1	LAKAKPSSAKGTYFKSVAVTTTMGPGVKIDT			0.999999	0.999997	0.99996	0.999985	0.999976	1	0.999994	0.999998	0.999996	0.999998	0.999998	0.999997	2.58588	2.22771	2.41601	0	0	0	Q2FJA2;S;211;211;211	0.0459875	0.0894714	1.33736	1.04832	0.0377505	0.37647	0.309496	50S ribosomal protein L1	rplA
A0A0H2XIS0	T	100;100	1	NA	1.04734	1.11587	0.596099	0.441497	0.557433	0.867472	0.381022	0.758655	1.13795	0.703616	0.910782	121.5	95.943	0.999864	QIYAHVKRFRGKHDWTQTAK___________			NA	0.999864	0.981743	0.998031	0.978361	0.99493	0.975221	0.992571	0.974072	0.99497	0.992978	0.997672	0.919771	0.561856	0.87775	1	0	0	A0A0H2XIS0;T;100;100	0.12149	0.191396	0.91546	0.718067	0.159733	0.968351	0.182992	Uncharacterized protein	SAUSA300_1230
Q2FG18	S	132;132;132	1	NA	-0.662019	-1.37	-1.08532	-1.22204	-1.69198	-1.27324	NA	-1.05354	-1.92269	-1.1771	-1.52286	44.632	38.728	0.802376	GHILVDGKRVDIPSYSVKPGQTISVREKSQK			NA	0	0	0.802376	0	0	0	NA	0	0	0	0	-1.03911	-1.39575	-1.41905	1	1	0	Q2FG18;S;132;132;132	0.357239	0.445482	0.447041	0.351169	0.459715	0.376203	0.995755	30S ribosomal protein S4	rpsD
Q2FES1	T	89;89;89	1	-1.07923	-1.3182	-1.02339	-1.48226	-1.32657	-1.911	NA	-1.50503	NA	NA	NA	-1.30912	66.962	40.166	0.997544	VYYRHSNHPGGIKSITAGELRRTNPERLIEN			0.5	0.997102	0	0.995424	0	0	NA	0	0	0	0	0.997544	-1.22577	-1.58087	-1.30912	0	1	3	Q2FES1;T;89;89;89	0.266636	0.351545	0.574081	0.454019	0.246935	0.953144	0.64363	50S ribosomal protein L13	rplM
Q2FHT6	S	13;13	1	NA	-0.161267	-0.299221	-0.995012	-0.747427	-1.04736	-0.655965	-0.906465	-0.73913	-0.877327	-0.688244	-0.551098	110.66	85.225	1	___MAIVKVTDADFDSKVESGVQLVDFWATW			NA	0.999847	0.999977	0.999995	1	0.999991	1	0.99996	0	1	0.999995	0.997678	-0.485167	-0.839305	-0.71395	1	0	0	Q2FHT6;S;13;13	0.261329	0.347245	0.582813	0.459364	0.236805	0.513315	0.781264	Thioredoxin (Trx)	trxA
A0A0H2XI23	S	15;15	1	-0.259736	NA	NA	-0.615586	NA	-0.977062	-0.759908	-0.637319	NA	-0.450287	NA	NA	130.2	122.55	0.890379	_MTKQIIVTDSTSDLSKEYLEANNIHVIPLS			0.708811	NA	NA	0.667426	NA	0	0.890379	0.88568	0.434923	0.541843	0.264071	NA	-0.437661	-0.79143	-0.450287	2	1	3	A0A0H2XI23;S;15;15	0.253456	0.339608	0.596098	0.469022	0.278562	0.998567	0.420253	DegV family protein	SAUSA300_1318
A0A0H2XFL3	T	87;87	1	0.919899	0.579412	0.556257	1.26876	0.880331	NA	0.723683	-0.166375	1.40875	1.90993	1.17822	1.61353	141.2	104.18	1	VKAFYTHGHLYQVNRTRDLLAEKGLELGCLF			0	1	1	1	1	1	1	1	1	1	1	1	0.831081	0.479213	1.52761	0	1	0	A0A0H2XFL3;T;87;87	0.0214894	0.0509294	1.66778	1.29303	0.50818	0.0875389	0.0211026	Phosphoesterase (EC 3.1.4.-)	SAUSA300_1051
A0A0H2XKH6	S	135	1	-0.378206	0.393109	0.587371	0.528966	0.59044	0.680379	-0.0927319	-1.44974	0.806366	0.811752	0.651352	0.82332	117.2	93.245	0.999817	IKHVLGDVTHKIAKRSSVPVLIVK_______			0.980261	0.994567	0.986844	0.997989	0.999563	0.976923	0.996336	0.982656	0.999817	0.996765	0.999802	0.998396	0.28281	-0.0679134	0.773197	0	0	0	A0A0H2XKH6;S;135	0.216505	0.302159	0.664533	0.519765	0.716723	0.533149	0.19395	Universal stress protein family	SAUSA300_0067
A0A0H2XEN6	T	372;372	1	-1.68026	-1.34544	-1.36605	-1.34956	NA	-1.92964	-1.42375	-2.00265	-0.481943	-0.679239	-0.213717	NA	49.638	46.239	0.768944	YNENTRYEYDEDSNATHQRTYHVDEHPSDTY			0	0	0	0	0	0	0.750648	0	0	0.531177	0	0.768944	-1.43533	-1.78535	-0.4583	0	1	1	A0A0H2XEN6;T;372;372	0.000579234	0.00336154	3.23715	2.47346	0.196057	0.00242432	0.000582167	Putative membrane protein	SAUSA300_1864
A0A0H2XKC5	S	438;438	1	0.949764	0.508558	0.57737	0.85356	0.727359	NA	NA	0.0184876	-0.130574	1.05827	NA	0.0238377	214.42	200.3	0.999982	GTIRDNILYGINRHVSDEELINYAKLANCHD			0.999922	0.999793	0.99998	0.999915	0.999756	0	0	0.988581	0.999936	0.999982	0	0.999434	0.722313	0.372923	0.317178	0	2	1	A0A0H2XKC5;S;438;438	0.488842	0.568921	0.310832	0.244948	0.663547	0.508347	0.989979	ABC transporter, ATP-binding protein	SAUSA300_0630
Q2FHF2	Y	327;327;327	1	-1.76378	NA	-1.63229	-1.68032	-2.04123	NA	NA	NA	NA	-1.46875	NA	-1.4805	51.927	34.063	0.831168	HNMHPDLVKIVGRLNYRTSYGQNVLKHSIEV			0	NA	0	0	0	NA	NA	NA	NA	0	NA	0.831168	-1.69213	-2.04123	-1.47463	1	3	2	Q2FHF2;Y;327;327;327	0.00794103	0.0237531	2.10012	1.62428	0.0234643	0.0445298	0.00704822	Ribonuclease Y (RNase Y) (EC 3.1.-.-) (Conserved virulence factor A)	rny cvfA
A0A0H2XKC5	S	389;389	1	1.10663	0.95142	1.1101	NA	0.763996	0.595355	0.764799	NA	NA	1.44227	0.684897	0.967978	101.39	93.914	1	KSTIFNLIERMYEIESGDIKYGLESVYDIPL			1	0.999998	1	NA	0.999944	1	0.999985	NA	NA	1	0.999997	0.999998	1.05605	0.70805	1.03171	1	1	1	A0A0H2XKC5;S;389;389	0.207315	0.291897	0.683369	0.534771	0.24115	0.991104	0.281982	ABC transporter, ATP-binding protein	SAUSA300_0630
A0A0H2XHD5	S	67;67	1	0.0646461	0.049368	0.302439	0.816892	0.288362	-0.404978	0.321638	-0.359461	1.75536	1.66903	1.25581	1.49721	63.076	51.716	0.999916	MERMVWTRILDQRSISLNRQGRLGFYAPTAG			0.999582	0.999835	0	0	0.934367	0.999693	0.999916	0.999777	0.998479	0	0.983815	0	0.308336	-0.0386097	1.54435	0	0	0	A0A0H2XHD5;S;67;67	0.000217675	0.00169753	3.66219	2.77018	0.349526	0.00140301	0.000233297	Pyruvate dehydrogenase E1 component, alpha subunit (EC 1.2.4.1)	pdhA
A0A0H2XHC2	H	76;90	1	2.30202	2.44311	2.62869	2.85036	2.40813	1.96251	2.67929	1.78744	3.05914	2.76624	2.85096	3.0495	159.18	128.69	1	QHNDAVGPTKGGVRFHPDVDEEEVKALSMWM			1	0	1	1	1	1	1	1	1	1	1	1	2.55604	2.20934	2.93146	0	0	0	A0A0H2XHC2;H;76;90	0.0185853	0.045764	1.73083	1.33948	0.250697	0.205247	0.0147736	Glutamate dehydrogenase	gudB
Q2FJB5	S	677;677	1	-0.315086	0.0966551	-0.198372	0.152353	-0.712772	-0.670737	0.547744	-0.812069	0.0648934	0.529165	0.105005	0.00262813	170.49	165.48	0.974963	AQELQDQRFAGFGGSSDGQDYETIRKTMLKE			0.974963	0.843282	0.797871	0.793248	0.895434	0.869583	0.845707	0.869586	0.902885	0.867659	0.869586	0.869586	-0.0661125	-0.411958	0.175423	0	0	0	Q2FJB5;S;677;677	0.190386	0.273135	0.720366	0.563622	0.496971	0.701104	0.169693	ATP-dependent Clp protease ATP-binding subunit ClpC	clpC
A0A0H2XJG9	S	120;120	1	NA	NA	2.58517	2.34394	2.00477	2.13875	1.97657	2.35553	1.08344	0.545651	0.736516	0.603096	400.22	375.68	0.999948	AAIKEEASANNLSDTSQEAQEIQEAKKEAQA			0.761657	0.95269	0.983655	0.986062	0.989744	0.999948	0.98408	0.974109	0.957014	0.832347	0.844524	0.866492	2.46456	2.1189	0.742177	2	0	0	A0A0H2XJG9;S;120;120	2.91491e-05	0.000405995	4.53537	3.39148	0.194992	6.5846e-05	7.56633e-05	Uncharacterized protein	SAUSA300_1684
Q2FGW1	S	20;22	1	4.0711	4.3336	4.55042	3.717	3.81791	3.89177	NA	3.7611	1.9193	2.79619	2.12951	2.661	169.92	144.21	0.926645	FKDDFEKNRQSIDTNSHQDHTEDVEKDQSEL			0.926645	0.92168	0.86961	0.888394	0.890499	0.898611	0.890287	0.881518	0.871599	0.843078	0.881737	0.52535	4.16803	3.8236	2.3765	0	1	0	Q2FGW1;S;20;22	0.000176151	0.00146308	3.75411	2.83473	0.419864	0.000186304	0.0013341	Elastin-binding protein EbpS	ebpS
A0A0H2XE87	S	90;90	1	1.3197	2.48613	NA	2.6596	NA	0.884612	NA	2.73847	2.91563	NA	NA	0.297655	161.39	143.14	0.999969	SFPLLTKVLDANDKLSVQVHPDDDYALKHEG			0.974399	0.999646	NA	0.992528	NA	0.541903	NA	0.999969	0.999802	NA	0	0	2.15514	1.81154	1.60664	1	2	2	A0A0H2XE87;S;90;90	0.887129	0.912668	0.0520132	0.0396873	0.951517	0.883172	0.985251	Mannose-6-phosphate isomerase, class I (EC 5.3.1.8)	manA
Q2FIR4	S	172;172;172	1	3.04736	3.01994	3.08784	NA	2.44404	2.82874	2.71227	2.8536	1.13371	1.75319	1.65239	NA	155	138.8	0.992314	QDGSKDIFGKLSYIGSTVKTLLNPTQFNYQL			0.984254	0.864257	0.978254	NA	0.844093	0.992314	0.976554	0.86293	0.86293	0.4999	0.831355	0	3.05171	2.70966	1.5131	1	0	1	Q2FIR4;S;172;172;172	0.000121812	0.00113691	3.91431	2.94427	0.166763	0.000135529	0.000436916	Putative lipid kinase SAUSA300_0711 (EC 2.7.1.-)	SAUSA300_0711
A0A0H2XJE5	T	80;80	1	0.56154	0.171399	-0.0241094	NA	NA	-0.0127477	-0.195798	NA	NA	0.0200648	-0.67351	NA	160.04	134.6	0.998754	KPFDKVIFSVGSGGNTGADKTIIVDLDGAVK			0.998754	0.98669	0.836282	NA	NA	0.994906	0.967245	NA	NA	0.869802	0	NA	0.236277	-0.104273	-0.326723	1	2	2	A0A0H2XJE5;T;80;80	0.271857	0.357043	0.565659	0.44728	0.547342	0.260639	0.789771	Uncharacterized protein	SAUSA300_2097
A0A0E1VVI2	S	343;343	1	-1.1366	-1.32205	-1.79324	-0.487294	-1.35528	-1.51319	-1.2887	-1.94002	-0.107219	NA	-0.00360184	NA	143.38	133.94	0.997933	VSRFGDDTSEEMRIQSAKMLAIALHMLQGTP			0	0	0	0	0	0	0	0	0.997933	NA	0	NA	-1.18479	-1.5243	-0.0554106	0	0	2	A0A0E1VVI2;S;343;343	0.0116278	0.0319323	1.9345	1.49577	0.495404	0.0339779	0.00979628	Putative alpha,alpha-phosphotrehalase (Fragment)	HMPREF0776_1204
Q2FGE1	H	33;33;33	1	3.00154	2.55784	2.24137	3.447	2.5991	1.90653	2.91237	NA	3.55189	NA	3.74958	3.67084	171.35	167.11	0.999992	VDFGQPVGSKTLIERHNLNVSPATIRNEMKQ			0.780178	0.964972	0.963626	0.997214	0.924561	0.999992	0.531728	0	0.984189	NA	0.998888	0.999987	2.81194	2.47267	3.65744	0	1	1	Q2FGE1;H;33;33;33	0.0335228	0.0709649	1.47466	1.14896	0.599494	0.0928564	0.0322928	Heat-inducible transcription repressor HrcA	hrcA
A0A0H2XI14	H	465;465	1	-1.31921	-1.79637	-1.74549	-0.946602	NA	-1.53186	-1.53155	-2.30936	-0.564753	-0.301637	NA	NA	77.222	72.331	0.992887	LTTIKVAPLFSEDDRHKIRHVVKQKQNPVQA			0	0	0	0.992887	NA	0	0	0	0	0.989859	0	0.988946	-1.45192	-1.79092	-0.433195	0	1	2	A0A0H2XI14;H;465;465	0.0229833	0.053091	1.63859	1.27498	0.528844	0.0536417	0.0207922	Transcriptional antiterminator, BglG family	SAUSA300_2575
A0A0H2XGS1	S	170;170	1	NA	0.22589	NA	0.349866	NA	-0.136298	0.0367958	NA	-0.41601	0.0120606	-0.181484	-0.355907	69.01	63.684	0.911106	YYQYQRGSGRKAFIESHWGNQNA________			NA	0.553987	NA	0.548228	NA	0.911106	0	NA	0	0	0	0	0.287878	-0.0497509	-0.235335	2	2	0	A0A0H2XGS1;S;170;170	0.0373085	0.0770569	1.42819	1.11319	0.192607	0.0317146	0.449706	Peptide methionine sulfoxide reductase MsrA (Protein-methionine-S-oxide reductase) (EC 1.8.4.11) (Peptide-methionine (S)-S-oxide reductase) (Peptide Met(O) reductase)	msrA
Q2FJ98	T	1177;1177;1177	1	0.0550427	-0.307886	-0.0410489	-0.579955	-0.584907	-0.529859	-0.709034	-0.399631	NA	-2.3575	-2.38017	-2.6223	191.96	161	1	VVERKVDLQQNDAPETQKEVTD_________			1	1	0	1	1	0	0	1	NA	0	0	0	-0.218462	-0.555858	-2.45332	0	0	1	Q2FJ98;T;1177;1177;1177	1.36091e-06	4.24853e-05	5.86617	4.37176	0.109539	1.53519e-06	5.31778e-06	DNA-directed RNA polymerase subunit beta (RNAP subunit beta) (EC 2.7.7.6) (RNA polymerase subunit beta) (Transcriptase subunit beta)	rpoB
Q2FEQ2	H	31;31;31	1	-0.312474	0.0806874	NA	-1.09521	NA	-1.02871	-0.527366	NA	NA	NA	-0.75053	NA	42.809	34.884	0.857606	YAVREYTRCERCGRPHSVYRKFKLCRICFRE			0	0	NA	0.857606	0	0	0	0	NA	NA	0	0	-0.442332	-0.778037	-0.75053	1	2	3	Q2FEQ2;H;31;31;31	0.769874	0.817747	0.11358	0.0873812	0.783352	0.874908	0.99901	30S ribosomal protein S14 type Z	rpsZ rpsN1
A0A0H2XG16	S	60;60	1	2.56428	NA	2.46518	2.21776	NA	2.40342	NA	1.75707	NA	NA	NA	-0.911575	124.12	117.67	0.864764	TQSDSASNESKSNDSSSVSAAPKTDDTNVSD			0.822321	NA	0.583351	0.864764	0	0.541593	0	0.766554	NA	NA	NA	0.694537	2.41574	2.08024	-0.911575	1	2	3	A0A0H2XG16;S;60;60	0.00535633	0.017425	2.27113	1.75883	0.520946	0.00498794	0.00803929	Clumping factor A	clfA
Q2FGE3	S	103;103;111	1	1.18405	0.980255	0.846263	0.835914	0.536229	0.87861	0.665756	0.42412	0.712106	1.36679	1.12489	1.37446	102.4	92.812	0.999982	EISAMILQNLKNTAESYLGEKVDKAVITVPA			0.999354	0.999879	0.999699	0.999683	0.999446	0.999982	0.999849	0.995493	0.999652	0.999701	0.999651	0.999683	0.961621	0.626179	1.14456	0	0	0	Q2FGE3;S;103;103;111	0.0322315	0.0686593	1.49172	1.1633	0.156306	0.528072	0.0279531	Chaperone protein DnaK (HSP70) (Heat shock 70 kDa protein) (Heat shock protein 70)	dnaK
A0A0H2XIJ3	S	198;205	1	-0.427515	-0.202501	-0.709683	-0.887249	NA	-0.757871	-0.913565	-1.00364	NA	NA	NA	NA	85.845	64.214	0.949523	APKAKTEATPKVTTFSASAQPRSVAATPKTS			0	0	0.820935	0.91142	NA	0	0	0.949523	NA	NA	NA	NA	-0.556737	-0.891691	NA	0	1	4	A0A0H2XIJ3;S;198;205	0.136323	0.209538	0.86543	0.678737	0.136323	NA	NA	Autolysin (EC 3.5.1.28)	atl
Q2FK70	H	57;57	1	NA	-2.45283	NA	-1.23045	-2.25	-2.09679	NA	NA	-1.29812	-1.15488	NA	-1.80608	52.576	45.887	0.99737	DDQELRHIDGVMGVIHDERIQVVVGPGTVNK			NA	0	NA	0	0	0	0	0	0	0.99737	0	0	-1.84164	-2.1734	-1.41969	2	2	1	Q2FK70;H;57;57	0.343053	0.432494	0.464638	0.36402	0.794268	0.653824	0.325296	PTS system EIIBC component SAUSA300_0194 [Includes: Phosphotransferase enzyme IIB component (EC 2.7.1.-) (PTS system EIIB component); Permease IIC component (PTS system EIIC component)]	SAUSA300_0194
A0A0H2XDE4	S	110;110	1	-0.107067	0.0386976	-0.0163669	-0.184875	-0.288134	-0.402584	-0.317819	-0.584463	-0.566967	-0.25385	-0.722036	-0.709665	112.5	86.971	0.999882	FIHLTDKSETIRPELSNASDKVASASSLSQD			0	0	0	0	0	0.999467	0	0.999882	0	0	0	0	-0.067403	-0.39825	-0.56313	0	0	0	A0A0H2XDE4;S;110;110	0.0048575	0.0161481	2.31359	1.79188	0.0384893	0.00418383	0.346709	Transcriptional regulator, MarR family	SAUSA300_0672
A0A0H2XHE0	S	124;124	1	-1.56272	-1.43833	NA	-1.67017	NA	-1.37635	NA	-2.39915	NA	NA	NA	-3.55129	41.164	36.408	1	RMWKTTWHQPNDYEKSFFLDDNAKVKLTD__			1	0	NA	1	NA	0	NA	0	NA	NA	NA	0	-1.55707	-1.88775	-3.55129	1	2	3	A0A0H2XHE0;S;124;124	0.060462	0.110434	1.21852	0.956897	0.704893	0.0547722	0.0990115	Uncharacterized protein	SAUSA300_2093
Q2FER3	S	84;84;84	1	4.22976	4.53704	4.55642	4.42608	3.86653	4.26999	4.26669	4.02355	3.98983	4.49959	4.50336	4.3326	138.66	134.3	0.980407	LRRETNLNIKRLMEISSYRGIRHRRGLPVRG			0.889279	0.887291	0.894356	0.980407	0.865261	0.888376	0.873034	0.970079	0.911093	0.867106	0.885704	0.892131	4.43732	4.10669	4.33134	0	0	0	Q2FER3;S;84;84;84	0.109238	0.176077	0.961626	0.754296	0.100383	0.740769	0.297922	30S ribosomal protein S13	rpsM
A0A0H2XI92	Y	21;21	1	-1.74618	-2.17381	-2.07038	-1.79064	-2.14591	-2.18067	-2.29693	-2.47665	NA	-1.00069	-1.70637	-1.79978	86.086	61.088	0.999994	SKILNFILVKMSKSLYVIGKDNIPKDSKYVV			0.998006	0	0.997877	0	0	0	0	0	NA	0.999994	0.999648	0.997643	-1.94525	-2.27504	-1.50228	0	0	1	A0A0H2XI92;Y;21;21	0.0171004	0.0429645	1.76699	1.36689	0.252011	0.139906	0.0136813	1-acyl-sn-glycerol-3-phosphate acyltransferases (EC 2.3.1.51)	SAUSA300_1673
Q2FDQ4	S	261;261	1	3.95151	4.09031	NA	4.02065	3.8125	3.56904	3.69236	NA	2.69804	-1.78211	2.21156	2.13609	204.01	194.42	0.977769	ANELLKDNAELIASFSRALASDLRADQSKEE			0.977769	0.824446	NA	0.754759	0.768075	0.586701	0.755238	NA	0.905461	0.592552	0.658837	0.653748	4.02082	3.6913	1.31589	1	1	0	Q2FDQ4;S;261;261	0.0631455	0.11438	1.19966	0.941649	0.953201	0.0806291	0.124616	Fructose-bisphosphate aldolase class 1 (EC 4.1.2.13) (Fructose-bisphosphate aldolase class I) (FBP aldolase)	fda
Q2FI55	S	68;73	1	0.658131	0.505866	NA	0.15349	NA	0.109928	NA	NA	0.354389	0.648919	0.502402	0.561994	76.073	60.515	0.954052	HKDSIDKHERFKNSLSSHLEQRNRDVNENKA			0.85928	0.723448	NA	0.573377	NA	0.632388	NA	NA	0.688214	0.954052	0.669829	0.897805	0.439162	0.109928	0.516926	1	3	0	Q2FI55;S;68;73	0.251844	0.337782	0.598868	0.471363	0.36555	0.8575	0.227914	Serine protease HtrA-like (EC 3.4.21.-)	SAUSA300_0923
Q2FG62	S	416;416;416	1	0.256449	1.3125	NA	1.56194	1.3862	-0.310445	0.0378225	1.74592	-0.350845	NA	NA	NA	162.58	156.98	1	TEPELYDAEGNLINNSKTSA___________			1	1	NA	1	1	0.999999	0.999999	1	0	NA	NA	NA	1.04363	0.714873	-0.350845	1	0	3	Q2FG62;S;416;416;416	0.458311	0.541677	0.338839	0.26626	0.882548	0.429561	0.571505	ATP-dependent Clp protease ATP-binding subunit ClpX	clpX
A0A0H2XJH3	S	131;131	1	1.40047	1.26612	1.46746	1.33676	0.790315	0.974583	1.36722	1.03203	-0.0258152	0.111259	0.130729	0.429501	111.74	70.31	0.999998	VLRVVPQSIKLMNDKSLDTPIKIDL______			0.999833	0.999998	0.999982	0.999989	0.999994	0.999805	0.999985	0.999971	0.99991	0.999992	0.999985	0.999997	1.3677	1.04104	0.161419	0	0	0	A0A0H2XJH3;S;131;131	1.92815e-05	0.000295867	4.71486	3.5289	0.0782876	1.82823e-05	0.000222823	Uncharacterized protein	SAUSA300_2327
Q2FEQ5	T	65;65;65	1	1.27413	1.3358	1.48792	0.970588	1.05198	0.846684	1.15517	0.71826	0.581745	0.286174	0.408649	0.372474	109.24	102.79	0.897899	GVTLAQASSKDSDIATTATKVELATKVGEAI			0.711149	0.897899	0.774499	0.879687	0.514145	0.715536	0.608648	0.712307	0.816317	0.671814	0.666649	0.635671	1.26711	0.943023	0.412261	0	0	0	Q2FEQ5;T;65;65;65	0.000340848	0.00230859	3.46744	2.63665	0.0796611	0.000269478	0.00696933	50S ribosomal protein L18	rplR
A0A0H2XKC5	S	417;417	1	-0.937033	-1.07005	-1.37342	-0.95404	-1.35065	-1.28827	-1.4848	-1.50709	-1.77639	-1.26973	-1.50058	-1.7033	116.96	110.93	0.985513	IPLSKWRRKIGYVMQSNSMMSGTIRDNILYG			0.974728	0.977599	0.891147	0.982829	0	0.970643	0.858949	0.985513	0	0.807034	0	0.513412	-1.08363	-1.4077	-1.5625	0	0	0	A0A0H2XKC5;S;417;417	0.0151666	0.0390821	1.81911	1.40802	0.0830003	0.0134052	0.494378	ABC transporter, ATP-binding protein	SAUSA300_0630
A0A0H2XJ55	S	49;49	1	1.6358	2.27874	1.07262	3.89325	2.60127	NA	1.19172	NA	3.91527	NA	0.777804	NA	172.18	164.42	0.999627	SKSKLHLNDLHDSEISLISTSGTFSDRMTKL			0.991814	0.774186	0.919343	0.95656	0.901493	0	0.998051	0.487625	0.999627	0	0.658366	0	2.2201	1.89649	2.34654	0	2	2	A0A0H2XJ55;S;49;49	0.948458	0.963715	0.022982	0.0160512	0.963854	0.99436	0.948169	Uncharacterized protein	SAUSA300_0385
A0A0H2XKA5	S	85;85	1	1.90179	2.02856	2.27167	1.87937	1.70177	1.57103	1.62999	1.88473	1.88004	1.19474	2.12577	1.98588	74.162	57.622	0.99875	VNEKDSSDTDEKLNPSDLSAPPGVKINDPVR			0.99875	0.994269	0.996803	0.992469	0.994667	0.995697	0.982606	0.993592	0.980212	0	0.9953	0.961661	2.02035	1.69688	1.79661	0	0	0	A0A0H2XKA5;S;85;85	0.277574	0.362797	0.556621	0.440336	0.263867	0.502513	0.864435	RNA polymerase sigma factor SigA	rpoD sigA
Q2FFZ9	S	95;95	1	5.72001	5.75433	5.46335	5.66065	5.09462	5.25733	5.69458	5.26306	5.23007	5.38967	5.40194	5.00938	236.17	224.01	0.864735	VDAVKGIGDSVQTLNSSVDRVTNSITHNISQ			0.861574	0.858701	0.85951	0.388397	0.834154	0.859168	0.855829	0.834152	0.273832	0.498452	0.83619	0.864735	5.64959	5.32739	5.25776	0	0	0	Q2FFZ9;S;95;95	0.0441571	0.0867805	1.355	1.06158	0.105044	0.0484543	0.873244	UPF0478 protein SAUSA300_1685	SAUSA300_1685
A0A0H2XHT7	T	25;25	1	2.2251	NA	NA	1.95776	NA	NA	1.7694	NA	1.98506	NA	2.15009	2.07419	188.27	165.69	0.983371	DETGIHARPATMLVQTASKFDSDIQLEYNGK			0.793965	0.964529	0	0.603627	0	0	0.971568	0	0.983371	0	0.960448	0.97075	2.09143	1.7694	2.06978	2	3	1	A0A0H2XHT7;T;25;25	0.235398	0.320954	0.628198	0.493557	0.247751	0.981459	0.252582	Phosphocarrier protein HPr	ptsH
A0A0H2XDY2	S	219;222	1	2.23726	1.13402	2.20426	0.842272	2.49507	NA	NA	0.0701149	1.54367	2.97975	NA	-0.0796109	115.29	89.244	0.874816	QADKMGIKIKVETNGSSGIKNHLTEQDIENA			0.813021	0.825337	0.874816	0.870702	0.649474	0.499809	0	0.499985	0.841617	0.827097	0	0.550948	1.60445	1.28259	1.48127	0	2	1	A0A0H2XDY2;S;219;222	0.95607	0.969274	0.0195104	0.0135533	0.951889	0.990694	0.983141	Fructose specific permease	fruA
A0A0H2XHQ4	T	194;194	1	0.16053	0.146336	0.0799279	NA	-0.077785	NA	-0.303185	-0.196878	NA	-0.776024	-1.25441	-1.00586	102.97	89.57	0.971	NGRMTIQDILSKLGSTADASEFENKEPYDVL			0.948978	0.751703	0.915422	NA	0.958198	NA	0.917459	0.971	0	0.693495	0	0	0.128931	-0.192616	-1.0121	1	1	1	A0A0H2XHQ4;T;194;194	0.000270553	0.00197532	3.56775	2.70436	0.0963384	0.000253586	0.00155133	Alkyl hydroperoxide reductase, subunit F	ahpF
Q2FDQ7	S	152;152;152	1	-1.38334	-1.61753	-2.00215	-1.74258	-1.89261	NA	-1.61432	-2.51485	-1.1622	-0.694742	-1.33003	NA	60.196	48.975	0.997324	GLPAERVIGSGTVLDSARLQYLISQELGVAP			0.905978	0.961883	0	0	0	NA	0	0	0.996155	0.997324	0	NA	-1.6864	-2.00726	-1.06233	0	1	1	Q2FDQ7;S;152;152;152	0.0326895	0.069526	1.48559	1.15785	0.483778	0.112181	0.0294675	L-lactate dehydrogenase 2 (L-LDH 2) (EC 1.1.1.27)	ldh2
Q2FK70	S	96	1	1.29529	1.79884	2.07276	1.65701	1.59471	1.23638	1.51	1.19964	5.89323	6.63601	5.70542	5.7696	181.51	176.43	0.999993	SGVKLGDPIPHHHNDSEKMDYKSYAADKAKA			0.999993	0.99844	0.97342	0.990471	0.995689	0.997814	0.987443	0.996523	0.999843	0.995832	0.999695	0.982993	1.70597	1.38518	6.00106	0	0	0	Q2FK70;S;96	1.48618e-08	1.83476e-06	7.82793	5.73642	0.394984	5.21698e-08	2.56803e-08	PTS system EIIBC component SAUSA300_0194 [Includes: Phosphotransferase enzyme IIB component (EC 2.7.1.-) (PTS system EIIB component); Permease IIC component (PTS system EIIC component)]	SAUSA300_0194
A0A0H2XHN9	T	96;96	1	-0.334386	0.303128	-0.424619	NA	NA	-0.684182	NA	-0.260939	NA	-0.552006	NA	NA	142.97	105.41	0.985167	IDDRRDKSRKMNDKLTSVQKHLENSGENL__			0.961851	0.950898	0.985167	NA	NA	0.944066	NA	0.833889	NA	0.931723	0.969056	NA	-0.151959	-0.472561	-0.552006	1	2	3	A0A0H2XHN9;T;96;96	0.568395	0.641896	0.24535	0.192535	0.647864	0.654469	0.983031	Uncharacterized protein	SAUSA300_1506
Q2FEQ4	S	124;124;124	1	-0.138418	0.144065	-0.416758	NA	-0.240002	-0.659797	-0.660912	-0.26925	-0.965848	NA	-0.930778	NA	102.62	92.011	0.996868	YSHPVEIKAEENITFSVEKNTVVKVEGISKE			0.933308	0.939468	0.937048	NA	0.94704	0.940023	0.953121	0.82135	0.996868	NA	0.978582	NA	-0.137037	-0.45749	-0.948313	1	0	2	Q2FEQ4;S;124;124;124	0.0244394	0.0556129	1.61191	1.25482	0.245156	0.0202476	0.109775	50S ribosomal protein L6	rplF
A0A0H2XFQ3	S	44;44	1	1.32035	1.28042	1.30172	0.896438	0.855923	1.16572	0.687997	0.807645	NA	-0.116826	NA	0.0256461	128.57	112.68	1	AADVYVKLEYQNPGGSVKDRIALAMIEKAER			1	1	1	1	1	0.999998	0	1	NA	0.999954	NA	1	1.19973	0.87932	-0.0455897	0	0	2	A0A0H2XFQ3;S;44;44	0.00043975	0.00274566	3.35679	2.56135	0.111587	0.000349645	0.00211127	Cysteine synthase (EC 2.5.1.47)	cysK
Q2FJB5	Y	358;358	1	NA	NA	-1.64965	-1.96472	-1.48223	-2.0962	-2.75192	-2.17877	-0.130709	-1.03979	-1.07244	-0.323984	48.004	44.163	0.997883	SVVDTVAILKGLRDRYEAHHRINISDEAIEA			NA	NA	0	0	0	0	0	0	0.997883	0	0	0	-1.80718	-2.12728	-0.64173	2	0	0	Q2FJB5;Y;358;358	0.0078003	0.0234354	2.10789	1.63013	0.725368	0.0572712	0.00734276	ATP-dependent Clp protease ATP-binding subunit ClpC	clpC
Q2FHI2	S	229;229;229	1	-0.736142	0.595566	NA	0.703629	0.0825467	-0.955409	NA	0.482326	-0.441264	NA	NA	-2.80656	106.63	106.63	1	TAKMADAILEGQQGVSNEEVAAEQNIDLDEK			1	1	NA	1	1	1	NA	1	1	NA	NA	0	0.187684	-0.130179	-1.62391	1	1	2	Q2FHI2;S;229;229;229	0.223957	0.309529	0.649835	0.509299	0.923786	0.219935	0.32546	30S ribosomal protein S2	rpsB
A0A0H2XIR5	S	110;110;110	1	2.00767	2.11366	1.62703	2.72951	2.23936	1.25493	2.13996	1.57256	2.60739	1.73392	2.53556	2.11143	159	137.7	1	RVLGGMYDGIEYRGFSQRVVEDLAKYSGVPV			1	1	1	1	1	1	1	1	1	1	1	1	2.11947	1.8017	2.24707	0	0	0	A0A0H2XIR5;S;110;110;110	0.384704	0.473	0.414873	0.325139	0.588922	0.914049	0.373235	Ornithine carbamoyltransferase (OTCase) (EC 2.1.3.3)	arcB argF
A0A0H2XG46	T	11	1	-0.625315	-0.655487	-0.464824	-0.675294	NA	-0.821092	-0.972684	-0.971641	NA	NA	-0.690327	NA	98.531	90.311	0.997869	_____MNNKVLATGGTGFVGMRIISRLLEQG			0	0.766162	0.979111	0.993742	NA	0	0.983519	0	0.997869	NA	0.794302	NA	-0.60523	-0.921805	-0.690327	0	1	3	A0A0H2XG46;T;11	0.0172813	0.0432193	1.76242	1.36432	0.0148626	0.706478	0.170447	Putative oxidoreductase	SAUSA300_0329
Q2FGW1	S	158;160	1	2.55638	2.43083	3.20808	2.65277	2.55577	2.65889	2.38805	1.98779	0.524637	0.472598	0.488182	NA	266.57	257.72	1	KNAENNTEHSTVSDKSEAEQSQQPKPYFTTG			0.999999	0.999979	0.998975	1	0.999996	0.999945	0.999736	0.999988	0.999866	0.980009	0.893662	NA	2.71201	2.39763	0.495139	0	0	1	Q2FGW1;S;158;160	1.39729e-05	0.000234261	4.85471	3.6303	0.298981	1.58523e-05	4.92059e-05	Elastin-binding protein EbpS	ebpS
Q2FEG1	S	398;398	1	NA	2.08114	1.83149	NA	1.70292	1.44433	1.93952	1.48178	1.76492	1.88552	1.6391	1.68414	151.3	92.602	0.956792	QSLKEPATYKEDRRSSVVIDAEKHIEKTEEQ			0	0.75093	0.739789	0.5	0.956792	0.847061	0.889976	0.829963	0.80382	0.934682	0.800161	0.565356	1.95631	1.64214	1.74342	2	0	0	Q2FEG1;S;398;398	0.197375	0.281549	0.704709	0.550446	0.17478	0.402007	0.713606	Lysostaphin resistance protein A	lyrA
A0A0H2XGZ5	S	52;61	1	-1.23428	-1.4587	-1.50787	-0.779934	-1.35662	-1.6005	-1.28077	-1.99694	-0.262095	-0.0122666	-0.460186	0.127793	64.207	48.826	1	LLTENQMAKQFNVSRSPIRDAFKLLQQNQLI			0	0	0	0	0	0	0	0	0	0	0	1	-1.2452	-1.55871	-0.151689	0	0	0	A0A0H2XGZ5;S;52;61	0.000282361	0.00202112	3.54919	2.69441	0.360398	0.00181594	0.00029945	Gluconate operon transcriptional repressor	gntR
Q2FI15	S	167;167;175	1	0.484844	0.307483	0.94459	-0.0335354	0.0860704	0.203692	0.0477942	NA	0.138043	NA	0.0912722	-0.168928	108.25	97.399	0.818669	ADIDLEGKNAVVIGRSHIVGQPVSKLLLQKN			0	0.57887	0.565597	0.818669	0.542843	0.527847	0	NA	0.527574	NA	0	0	0.425845	0.112519	0.020129	0	1	1	Q2FI15;S;167;167;175	0.205688	0.290207	0.686791	0.537292	0.371702	0.217178	0.917348	Bifunctional protein FolD [Includes: Methylenetetrahydrofolate dehydrogenase (EC 1.5.1.5); Methenyltetrahydrofolate cyclohydrolase (EC 3.5.4.9)]	folD
A0A0H2XKF9	S	577;590	1	NA	NA	NA	-0.427763	-0.66274	-0.786153	NA	-0.774235	-0.32451	NA	-0.527356	-0.370636	60.398	53.338	0.999973	MELNKINKLVHYNVVSRLSKETTKDNTLEVG			NA	NA	NA	0.995441	0.999162	0.999973	NA	0.997818	0.999763	NA	0.999873	0.998267	-0.427763	-0.741043	-0.407501	3	1	1	A0A0H2XKF9;S;577;590	0.0215524	0.0509632	1.6665	1.29274	0.0804256	0.979038	0.0221498	Na+/H+ antiporter	SAUSA300_0617
A0A0H2XG16	T	68;68	1	1.07419	1.46777	1.43221	1.36553	1.06539	1.13183	1.09183	0.797891	NA	NA	NA	-1.38271	173.07	161.82	0.997306	ESKSNDSSSVSAAPKTDDTNVSDTKTSSNTN			0.988979	0.98864	0.994485	0.997306	0.985949	0.996458	0.927689	0.99644	NA	NA	NA	0	1.33492	1.02174	-1.38271	0	0	3	A0A0H2XG16;T;68;68	1.89539e-05	0.000292492	4.7223	3.53389	0.0822291	1.53265e-05	3.18829e-05	Clumping factor A	clfA
A0A0H2XJW7	S	103;103	1	3.86179	3.8733	4.02718	4.01255	3.52908	3.67987	3.59742	3.71796	3.81626	3.77815	4.05969	4.03126	181.76	178.5	0.999858	GNFKSDINPNIERLQSHIENLQNRGEDIGNE			0.99762	0.997914	0.999278	0.999606	0.998777	0.999171	0.998816	0.999858	0.999366	0.997548	0.998242	0.997705	3.9437	3.63108	3.92134	0	0	0	A0A0H2XJW7;S;103;103	0.00489657	0.0162382	2.31011	1.78946	0.00737589	0.955162	0.0113465	Uncharacterized protein	SAUSA300_1788
A0A0H2XIW4	H	302;283	1	NA	-1.0891	-1.32873	-1.51364	-1.01894	NA	NA	-2.22575	-0.246527	0.171908	-0.826671	NA	57.499	56.925	0.847417	SGLFLRCTNQEVIDRHHAKVYGKAAVGAPPM			NA	0	0	0	0	NA	NA	0	0	0.847417	0	NA	-1.31049	-1.62235	-0.30043	1	2	1	A0A0H2XIW4;H;302;283	0.0689231	0.12251	1.16164	0.911829	0.792944	0.129151	0.0808133	Probable malate:quinone oxidoreductase (EC 1.1.5.4) (MQO) (Malate dehydrogenase [quinone])	mqo
Q2FEV9	S	53;53	1	5.77171	6.10459	5.98564	5.47677	5.52623	5.62223	5.57839	5.36473	3.84905	4.32194	4.13464	5.14442	87.696	77.923	0.982939	HAVPKLDSKDVSRIGSTFGKTNRVIIDTEDH			0.982939	0.811651	0.916048	0.948652	0.933669	0.841724	0.909996	0.911386	0.927922	0.971	0.900719	0.567654	5.83468	5.5229	4.36251	0	0	0	Q2FEV9;S;53;53	0.000695655	0.00384806	3.15761	2.41476	0.476747	0.000754308	0.00378745	UPF0457 protein SAUSA300_2132	SAUSA300_2132
Q2FJ97	T	1203;1194	1	NA	-0.164212	-0.292319	-0.606218	-0.484276	NA	-0.883856	-0.629027	NA	-1.96884	-1.90937	-1.77392	87.476	82.585	0.930447	KYEKTAKPVAEVESQTEVTE___________			NA	0.930447	0.896756	0.877788	0	0.49962	0	0	0	0	0	0	-0.354249	-0.66572	-1.88404	1	1	1	Q2FJ97;T;1203;1194	0.000123023	0.00114429	3.91001	2.94147	0.178282	0.000132594	0.00047599	DNA-directed RNA polymerase subunit beta' (RNAP subunit beta') (EC 2.7.7.6) (RNA polymerase subunit beta') (Transcriptase subunit beta')	rpoC
A0A0H2XGW5	S	550;550	1	NA	-0.10039	NA	-0.436025	-0.576526	-0.717887	NA	-0.44058	NA	-1.12304	-1.00488	-1.01587	114.52	110.86	0.878797	QVFLGKDMQGEPNYSSQIAYEIDKEVQRIVK			0.498545	0.823566	0.49322	0.811336	0	0	NA	0.878797	NA	0	0	0	-0.268207	-0.578331	-1.04793	2	1	1	A0A0H2XGW5;S;550;550	0.00472808	0.0159604	2.32532	1.79696	0.135681	0.0044763	0.0233241	ATP-dependent zinc metalloprotease FtsH (EC 3.4.24.-)	ftsH
Q2FES1	T	25;25;25	1	-0.276538	-0.405685	-0.372978	-0.275394	-0.852631	-0.796592	-0.317999	-0.598722	-0.774785	-0.962115	-0.563435	-0.961959	145.71	138.06	1	SNIERKWYVIDAEGQTLGRLSSEVASILRGK			0	0.999998	1	1	0	0	0	1	1	0.999991	0	0.999999	-0.332649	-0.641486	-0.815574	0	0	0	Q2FES1;T;25;25;25	0.0132657	0.0353925	1.87727	1.45109	0.0910448	0.0112138	0.402025	50S ribosomal protein L13	rplM
A0A0H2XDH0	Y	480;480	1	NA	-2.40708	-1.80402	-2.23013	-2.65577	-2.54672	-2.40465	-2.21231	-2.30809	NA	-2.09805	-2.32834	45.718	26.241	0.973694	IKDVTNCTTRLRLTVYDESKVADTEYFTHQQ			NA	0	0.973694	0	0	0	0	0	0	NA	0	0	-2.14708	-2.45486	-2.24483	1	0	1	A0A0H2XDH0;Y;480;480	0.229244	0.31414	0.639703	0.502876	0.224861	0.851052	0.460271	PTS system, arbutin-like IIBC component (EC 2.7.1.69)	glvC
Q2FIR4	Y	169;169;169	1	0.532529	0.598649	0.570861	0.108484	0.124274	-0.0213943	0.0674075	0.411548	0.252137	0.0596172	0.214885	0.601057	99.136	71.611	0.999897	ENVQDGSKDIFGKLSYIGSTVKTLLNPTQFN			0.999596	0.999897	0.992455	0.753742	0.995254	0.990204	0.986588	0.995434	0	0.977043	0.939447	0.987327	0.45263	0.145459	0.281924	0	0	0	Q2FIR4;Y;169;169;169	0.188401	0.271026	0.724917	0.566989	0.166279	0.529245	0.65887	Putative lipid kinase SAUSA300_0711 (EC 2.7.1.-)	SAUSA300_0711
Q2FIM5	Y	18;18;18	1	-0.782049	-0.321405	-0.67772	NA	-1.18731	-0.629563	-0.538245	-1.24764	-0.726865	-0.237547	-1.04347	-0.348927	89.55	59.977	0.999999	LIPTVIETTNRGERAYDIYSRLLKDRIIMLG			0.99999	0.999984	0.999984	0.999999	0.999999	0.999999	0.999999	0.999999	0.999999	0.999984	0.999999	0.999997	-0.593725	-0.90069	-0.589203	1	0	0	Q2FIM5;Y;18;18;18	0.394142	0.481985	0.404348	0.316967	0.497359	0.999834	0.438214	ATP-dependent Clp protease proteolytic subunit (EC 3.4.21.92) (Endopeptidase Clp)	clpP
Q2FG29	Y	329;336	1	-0.511804	-0.736587	-0.390943	0.0788771	-0.539977	-0.938355	-0.608349	NA	0.902335	0.687765	0.899005	0.989526	60.76	49.943	1	NNATLPYALMLANKGYREAFKSNQPLSLGLN			1	1	1	1	1	0	1	NA	1	1	1	1	-0.390114	-0.695561	0.869658	0	1	0	Q2FG29;Y;329;336	6.20018e-05	0.000701653	4.2076	3.15388	0.297016	0.000248444	9.19429e-05	Alanine dehydrogenase 2 (EC 1.4.1.1)	ald2
A0A0H2XJ83	S	22;22	1	0.224333	NA	0.310749	0.182646	0.5042	-0.232892	0.338296	-0.870316	-0.778575	-0.239882	-0.819814	NA	162.68	153.73	0.987117	LKDKFATNKENEEVKSLTEEQGQDKLEDTHS			0.856211	0.877843	0.985411	0.955444	0.880149	0.792906	0.987117	0.744002	0.656484	0.947531	0.929656	0	0.239243	-0.0651778	-0.612757	1	0	1	A0A0H2XJ83;S;22;22	0.124394	0.195291	0.905202	0.709318	0.658928	0.113389	0.301665	Signal recognition particle receptor FtsY (SRP receptor)	ftsY
A0A0H2XK58	S	362;362	1	3.81189	3.79862	3.77257	3.6791	3.45127	3.48467	3.4843	3.42849	1.75566	1.76128	1.91881	1.90597	404.07	388.97	0.995076	SFTSNSSNAQATDSVSERTHTTKEDDIPSFI			0.975476	0.986105	0.986941	0.992208	0.988866	0.992989	0.991466	0.98887	0.992944	0.988281	0.99231	0.995076	3.76554	3.46218	1.83543	0	0	0	A0A0H2XK58;S;362;362	2.13222e-11	2.07455e-08	10.6712	7.68308	0.000231204	6.02556e-10	8.02324e-10	Cell division protein FtsZ	ftsZ
Q2FGW1	T	76;78	1	2.31255	2.79567	2.63587	2.32074	2.36522	NA	2.23997	2.03522	NA	0.373587	NA	NA	182.23	178.2	0.979846	DLATNHNKQVHNESQTSEDNVQNEAGTIDDR			0.91176	0.794166	0.979846	0.968814	0.977946	0.498256	0.600833	0.951629	0.438215	0.663992	NA	0	2.51621	2.21347	0.373587	0	1	3	Q2FGW1;T;76;78	0.000807225	0.00431579	3.09301	2.36494	0.244399	0.000671266	0.00159161	Elastin-binding protein EbpS	ebpS
A0A0H2XGE9	S	572;572	1	-1.06592	-0.393256	-1.1468	-0.898585	-1.12295	-1.36737	-1.12813	-1.09366	-0.621089	-2.36061	-0.649485	-0.572364	121.24	111.23	1	ITEDKHLDLDQIPPISVAAKRFL________			0.999999	1	1	1	1	0	0	0	1	0	1	0.999992	-0.876139	-1.17803	-1.05089	0	0	0	A0A0H2XGE9;S;572;572	0.742082	0.793814	0.129548	0.100281	0.722693	0.894443	0.942319	Pyruvate oxidase (EC 1.2.3.3)	cidC
Q2FG28	T	57;57	1	3.14197	2.92477	3.24391	3.12195	2.60336	2.86066	3.0483	2.71439	2.50247	2.5818	2.44695	2.63414	259.29	256.34	1	DSRTYSSYEVYDAQFTEKSKHFAEELLNGYK			1	1	1	1	1	1	1	1	1	1	1	1	3.10815	2.80668	2.54134	0	0	0	Q2FG28;T;57;57	0.00118007	0.00567271	2.92809	2.24621	0.0377613	0.00088596	0.0657937	Putative universal stress protein SAUSA300_1656	SAUSA300_1656
Q2FIN8	T	487;487	1	NA	-1.7154	NA	-1.85154	NA	-1.89366	-2.62749	-1.72957	NA	NA	NA	NA	43.991	34.038	0.999635	REAEIVAGAGQKGAVTIATNMAGRGTDIKLG			NA	0.999333	NA	0	0.999635	0	0	0	NA	NA	NA	NA	-1.78347	-2.08358	NA	2	1	4	Q2FIN8;T;487;487	0.465626	0.549128	0.331963	0.260327	0.465626	NA	NA	Protein translocase subunit SecA 1	secA1
A0A0E1VNV1	S	231;201	1	0.42719	0.492754	0.781628	0.012004	0.172337	0.149551	-0.0323616	0.223717	-0.12841	0.0635799	-0.410259	-0.22405	219.43	202.89	1	KERIVYFKNKEHCYASVRNVKKI________			0.999802	0.999998	1	1	0.999994	0.999989	0.999994	0.998035	1	0.999575	1	0.999948	0.428394	0.128311	-0.174785	0	0	0	A0A0E1VNV1;S;231;201	0.0137092	0.036212	1.86299	1.44115	0.198471	0.0107849	0.193143	Accessory protein regulator protein A	agrA HMPREF0776_0188
Q2FGE3	S	281;281;289	1	-0.438627	-0.540984	-0.401512	-0.226806	-1.00521	-0.653952	-0.339284	-0.808239	NA	0.127981	-0.12356	-0.426152	173.68	161.7	0.999436	LEVNLTRSKFEELSDSLIRRTMEPTRQAMKD			0.949901	0.977672	0.995474	0.989503	0.997709	0.996344	0.991327	0.998309	0.999436	0.968763	0.997777	0.975969	-0.401982	-0.701672	-0.140577	0	0	1	Q2FGE3;S;281;281;289	0.0397137	0.0804971	1.40106	1.09422	0.22927	0.360291	0.0338467	Chaperone protein DnaK (HSP70) (Heat shock 70 kDa protein) (Heat shock protein 70)	dnaK
Q2FG27	S	277;277;277	1	0.779296	0.919345	0.805682	NA	NA	0.424525	0.635726	0.546716	-1.65749	NA	NA	NA	133.48	101.16	0.955956	QVLEILNKESGLLGLSGTSSDLRDLSEEAES			0.955956	0.806455	0.88137	0	0.405694	0.872822	0.946641	0.675614	0	0.459503	0	0	0.834774	0.535656	-1.65749	1	1	3	Q2FG27;S;277;277;277	4.74572e-05	0.000582294	4.3237	3.23486	0.0346707	5.76223e-05	8.68331e-05	Acetate kinase (EC 2.7.2.1) (Acetokinase)	ackA
A0A0H2XIQ1	H	10;10	1	-0.433011	-0.849112	-1.12537	0.412849	-0.0871464	-1.1552	-0.592376	-1.35373	0.373407	-0.0261867	-0.120732	0.208632	73.834	68.217	0.999986	______MEDTVIVGRHAVREAIITGHPINKI			0	0	0	0.999909	0	0	0	0	0	0	0.999986	0	-0.498661	-0.797113	0.10878	0	0	0	A0A0H2XIQ1;H;10;10	0.095333	0.15924	1.02076	0.797947	0.710512	0.281161	0.0866659	RNA methyltransferase, TrmH family, group 3	SAUSA300_0517
A0A0H2XG68	T	141;141	1	-1.26359	-0.715228	-1.45555	-0.959096	-1.69407	NA	-1.14851	-1.3418	NA	-3.23786	-2.79551	NA	130.1	109.15	0.999886	NGCVSAGVGERLHDETLFTEMVKGPIPTHDL			0.744992	0.868495	0	0.999886	0	NA	0	0	NA	0	0	NA	-1.09837	-1.39479	-3.01669	0	1	2	A0A0H2XG68;T;141;141	0.0010029	0.0050349	2.99874	2.29801	0.466451	0.000904483	0.00289978	Phi77 ORF011-like protein, phage transcriptional repressor	SAUSA300_1969
Q2FEG1	T	300;300	1	-0.841838	-0.776341	-1.61272	-1.27316	-1.5353	-1.51682	-1.3096	-1.32542	0.0470587	0.24539	NA	0.193376	80.312	56.109	0.999838	TEAEKSSSNIKDAEKTGVATASTVGVAKNDT			0.999838	0	0	0	0	0	0	0.984973	0.997204	0.999682	NA	0.997167	-1.12601	-1.42178	0.161942	0	0	1	Q2FEG1;T;300;300	0.000105128	0.0010234	3.97828	2.98996	0.288387	0.000449421	0.000105516	Lysostaphin resistance protein A	lyrA
A0A0H2XJG3	T	337;337	1	-1.01486	-0.601384	-0.498859	-0.637754	-1.24797	-0.793016	-0.909477	NA	NA	-0.808895	-0.632582	-0.812591	87.719	68.588	1	DEINELAVKARDGKLTADEMKGATCTISNIG			0	0	1	1	0	0	0	NA	NA	0	1	1	-0.688213	-0.983486	-0.751356	0	1	1	A0A0H2XJG3;T;337;337	0.214211	0.299278	0.669159	0.523925	0.204517	0.91288	0.387695	Dihydrolipoamide acetyltransferase component of pyruvate dehydrogenase complex (EC 2.3.1.-)	SAUSA300_0995
A0A0H2XKA3	Y	204;220	1	-1.20358	-0.972287	-2.10167	-0.976971	-1.72617	NA	-1.48882	NA	NA	-2.50589	NA	NA	152.85	127.47	0.761899	LKEMKYKRNQEEIETYYEYTLKIEAINNEMR			0	0	0	0.761899	0	0	0	0	0	0	0	0	-1.31363	-1.6075	-2.50589	0	2	3	A0A0H2XKA3;Y;204;220	0.192192	0.275168	0.716264	0.560402	0.766409	0.173884	0.36166	Accessory gene regulator protein C	agrC
A0A0H2XKC5	S	405;405	1	-0.606189	-0.357902	-0.498756	-0.563398	-1.04808	-0.911374	-0.48814	-0.743843	-0.589946	-0.967102	-0.440104	-0.762119	102.73	94.507	1	GDIKYGLESVYDIPLSKWRRKIGYVMQSNSM			0.999999	1	0.999998	0.999999	1	0.999971	1	0.999995	1	0.999994	0.999996	0.999982	-0.506561	-0.79786	-0.689818	0	0	0	A0A0H2XKC5;S;405;405	0.173181	0.254248	0.7615	0.594742	0.156322	0.435807	0.735645	ABC transporter, ATP-binding protein	SAUSA300_0630
Q2FGI7	T	474;474;474	1	NA	0.96306	0.837991	0.802026	0.387414	0.541809	0.71969	0.657828	0.130723	-0.631392	0.179923	NA	87.511	82.894	0.990133	LEAPHTTVIDRLDEATAARKPILKFENLKQE			0.707591	0.902239	0.923742	0.98339	0.942284	0.768251	0.990133	0.979958	0.78174	0	0.94781	NA	0.867693	0.576685	-0.106915	1	0	1	Q2FGI7;T;474;474;474	0.00727251	0.0222184	2.13832	1.65329	0.374546	0.00684693	0.0280459	Probable glycine dehydrogenase (decarboxylating) subunit 2 (EC 1.4.4.2) (Glycine cleavage system P-protein subunit 2) (Glycine decarboxylase subunit 2) (Glycine dehydrogenase (aminomethyl-transferring) subunit 2)	gcvPB
A0A0H2XFV7	Y	154	1	-1.17425	-1.7206	-1.71355	-0.604768	NA	-1.99827	-1.18976	NA	-0.661985	-0.13434	-0.832556	-0.382668	91.087	70.567	1	HVSDVNLPYTEHSRRYLLDEGLNKANIFVTG			1	0	0	1	NA	1	1	NA	1	1	1	1	-1.30329	-1.59401	-0.502887	0	2	0	A0A0H2XFV7;Y;154	0.0465225	0.0900606	1.33234	1.04547	0.751366	0.0946677	0.0643538	Capsular polysaccharide biosynthesis protein Cap5G (EC 5.1.3.14)	cap5G
Q2FFZ9	H	155;155	1	NA	6.50646	6.88947	NA	6.26468	6.55082	NA	NA	6.37567	6.28302	6.62604	6.74985	222.42	216.19	0.906283	GSANYKANNVATDANHSYTSRVDK_______			0	0.555883	0.610539	0	0.576476	0.575189	0.598691	0	0.569994	0.521372	0.568299	0.906283	6.69797	6.40775	6.50865	2	2	0	Q2FFZ9;H;155;155	0.475897	0.557722	0.322487	0.253582	0.460929	0.625674	0.86713	UPF0478 protein SAUSA300_1685	SAUSA300_1685
Q2FGH0	S	50;50	1	2.67754	2.42358	2.53427	2.33179	2.11463	2.29142	2.44123	1.96058	1.11009	1.25699	1.23647	1.30338	186.69	162.76	0.999971	YVTKLNAAVEGTDLESKSIEEIVANLDSVPA			0.999598	0.946416	0.999971	0.996449	0.998308	0.982379	0.992399	0.947505	0.982748	0.966696	0.988939	0.843618	2.4918	2.20196	1.22673	0	0	0	Q2FGH0;S;50;50	2.82483e-06	7.23795e-05	5.54901	4.14038	0.0641079	2.98581e-06	2.59282e-05	Superoxide dismutase [Mn/Fe] 1 (EC 1.15.1.1)	sodA
Q2FFZ9	S	103;103	1	4.82319	5.11819	4.44172	NA	4.20451	4.62425	4.5793	4.61026	5.83332	6.05216	6.16653	6.04518	327.53	307.89	0.999148	DSVQTLNSSVDRVTNSITHNISQNEDKISQV			0.781924	0.998334	0.95959	0.569016	0.999148	0.95317	0.933972	0.996382	0.942275	0.704846	0.985688	0.977885	4.79437	4.50458	6.0243	1	0	0	Q2FFZ9;S;103;103	3.03767e-05	0.000420934	4.51746	3.37579	0.270958	0.000258665	3.24028e-05	UPF0478 protein SAUSA300_1685	SAUSA300_1685
A0A0H2XHM3	T	219;234	1	-0.698613	-0.843586	NA	-0.590778	-1.26446	NA	-0.751459	-0.984159	-0.000741618	NA	NA	-2.06096	92.95	89.218	0.995866	DKICIMSEGKVVQFDTPDNILRHPANDFVRD			0	0.904074	NA	0.995866	0	NA	0	0	0	NA	NA	0	-0.710992	-1.00003	-1.03085	1	1	2	A0A0H2XHM3;T;219;234	0.834645	0.872219	0.078498	0.0593745	0.863653	0.866146	0.998626	Glycine betaine/carnitine/choline ABC transporter ATP-binding protein (EC 3.6.3.32)	opuCa
Q2FJM6	T	308;308	1	2.6709	2.54171	2.23655	2.52844	2.48493	2.18701	2.17499	1.97489	2.13024	2.60827	2.17388	1.97809	139.74	125.51	0.90078	GADIVKVGIGPGSICTTRVVAGVGVPQITAI			0.796429	0.844462	0.802774	0.821362	0.90078	0.83253	0.808523	0.867539	0.846792	0.825078	0.872241	0.790525	2.4944	2.20546	2.22262	0	0	0	Q2FJM6;T;308;308	0.179908	0.260603	0.74495	0.584021	0.217144	0.252607	0.99357	Inosine-5'-monophosphate dehydrogenase (IMP dehydrogenase) (IMPD) (IMPDH) (EC 1.1.1.205)	guaB
Q2FH25	S	52;52;52	1	-0.244708	-0.292969	-0.305196	-0.42881	-0.494337	-0.604509	-0.721444	NA	-1.81641	-1.75878	-1.60569	NA	103.91	98.6	1	PEDLQVLFSTIKNDDSIVPALKSTSSQNSDG			1	1	1	1	1	1	1	NA	0	1	0	NA	-0.317921	-0.606763	-1.72696	0	1	1	Q2FH25;S;52;52;52	8.55787e-07	3.26606e-05	6.06763	4.48598	0.0154003	6.81123e-07	5.98005e-06	2-oxoglutarate dehydrogenase E1 component (EC 1.2.4.2) (Alpha-ketoglutarate dehydrogenase)	odhA
A0A0H2XJY2	T	8;37	1	-0.38744	-0.42937	-0.103074	0.125871	-0.313152	-0.475856	-0.669349	NA	0.907945	1.13855	0.725423	1.04873	119.18	115.27	0.99325	________MNFDWIKTRSDFDDDKPAVIDHA			0.831432	0.916702	0.790806	0.773104	0.84196	0	0	0	0.98635	0.99325	0.955308	0.885062	-0.198503	-0.486119	0.955164	0	1	0	A0A0H2XJY2;T;8;37	3.7465e-05	0.000489206	4.42637	3.31051	0.241269	0.000156962	5.50381e-05	Acyl-CoA synthetase FadE	fadE
A0A0H2XHF1	T	697;697	1	NA	NA	NA	-0.777149	-1.27983	-0.487419	NA	-1.42492	-0.132605	-0.0805616	-0.24041	0.13578	46.334	29.804	0.95181	QAKVFRIGDTVKVKVTHVDVDERLIDFQIVG			NA	NA	NA	0	0	0.947841	NA	0	0	0	0.95181	0.866181	-0.777149	-1.06406	-0.0794491	3	1	0	A0A0H2XHF1;T;697;697	0.032088	0.0684074	1.49366	1.1649	0.759477	0.253722	0.0292664	Ribonuclease R (RNase R) (EC 3.1.13.1)	rnr
A0A0H2XJ83	S	40	1	1.93242	1.97965	2.1912	1.45054	1.74579	1.8374	1.49998	1.32853	NA	-0.222355	-0.169595	NA	147.17	144.07	0.852051	EEQGQDKLEDTHSEGSTQDANDLAENAEVKK			0.821529	0.808178	0.841597	0.794911	0.792957	0.803923	0.852051	0.591831	0.494521	0.589495	0.787055	0	1.88845	1.60293	-0.195975	0	0	2	A0A0H2XJ83;S;40	8.4586e-05	0.000880213	4.0727	3.05541	0.314144	8.0284e-05	0.000207584	Signal recognition particle receptor FtsY (SRP receptor)	ftsY
A0A0H2XK12	S	544;544	1	-0.194588	0.364694	0.172725	-0.55509	-0.381297	-0.31032	-0.326528	-0.328805	NA	NA	NA	NA	124.3	108.16	0.999808	APRHKKDDQTNLSVNSLKTNDVNDNHVVEDS			0	0.999587	0.999052	0.999808	0.993488	0.999561	0.999756	0.99552	0	0	0	0.499813	-0.0530649	-0.336738	NA	0	0	4	A0A0H2XK12;S;544;544	0.214155	0.299278	0.669272	0.523925	0.214155	NA	NA	FtsK/SpoIIIE family protein	SAUSA300_1687
Q2FJM6	H	73;73	1	-0.270786	NA	NA	NA	-0.310164	-0.56765	-0.665312	-0.672596	-0.725291	-0.499133	-0.252211	-0.497322	50.831	46.515	1	KMAIAMARQGGLGVIHKNMGVEEQADEVQKV			1	NA	NA	NA	0	0	0	0	1	0	0	0	-0.270786	-0.55393	-0.493489	3	0	0	Q2FJM6;H;73;73	0.430924	0.515007	0.365599	0.288187	0.401417	0.550357	0.887343	Inosine-5'-monophosphate dehydrogenase (IMP dehydrogenase) (IMPD) (IMPDH) (EC 1.1.1.205)	guaB
Q2FHJ3	S	14;14;14	1	0.884657	1.00293	0.900517	0.758214	0.503517	0.904686	0.679553	0.332243	-0.048773	0.124733	-0.15825	-0.030441	99.215	91.544	1	__MNIHEYQGKEIFRSMGVAVPEGRVAFTAE			1	1	1	1	1	1	1	1	1	1	1	1	0.886579	0.605	-0.0281828	0	0	0	Q2FHJ3;S;14;14;14	8.65212e-05	0.000896845	4.06288	3.04728	0.0940694	7.59231e-05	0.00118399	Succinate--CoA ligase [ADP-forming] subunit beta (EC 6.2.1.5) (Succinyl-CoA synthetase subunit beta) (SCS-beta)	sucC
A0A0H2XIK4	T	73;80	1	-0.187253	-0.265931	-0.449185	-0.0934659	-0.480738	-0.459314	-0.631053	-0.549902	NA	NA	NA	NA	133.16	122.55	0.999969	HPKIIQALKDQADKVTLVSRAFHSDNLGEWY			0.999969	0.996249	0.998927	0.999791	0.996157	0.995134	0.976858	0.987199	NA	NA	0	0	-0.248959	-0.530252	NA	0	0	4	A0A0H2XIK4;T;73;80	0.0161007	0.0411379	1.79315	1.38576	0.0161007	NA	NA	Ornithine aminotransferase (OAT) (EC 2.6.1.13) (Ornithine--oxo-acid aminotransferase)	rocD
Q2FFZ9	T	40;40	1	-1.10576	-0.838831	-1.35373	-1.07342	-1.05402	-0.901998	-1.97537	-1.56207	-1.51899	-1.77527	-0.790601	-1.1532	101.62	93.027	1	AVLNSVKKNLDYVAKTLDGVEGQVQGITRET			1	1	1	1	0.999999	0	0	0.999996	0	0.999999	0	0.999993	-1.09294	-1.37337	-1.30952	0	0	0	Q2FFZ9;T;40;40	0.594299	0.663838	0.225995	0.177938	0.59396	0.727467	0.971803	UPF0478 protein SAUSA300_1685	SAUSA300_1685
A0A0E1VNV1	S	139;109	1	1.06122	0.676951	0.826032	0.668037	0.705635	0.523567	0.845581	0.0358314	0.217582	0.742994	0.348231	0.382268	107.18	94.122	0.999986	LETAHTRLQLLSKDNSVETIELKRGSNSVYV;LETAHTRLQLLSRDNSVETIELKRGSNSVYV			0.999986	0.999942	0.998638	0.999936	0.999938	0.999704	0.999398	0.999976	0.999975	0.999921	0.998218	0.999656	0.808059	0.527654	0.422769	0	0	0	A0A0E1VNV1;S;139;109	0.158552	0.236479	0.799828	0.626208	0.335103	0.152876	0.843232	Accessory protein regulator protein A	agrA HMPREF0776_0188
Q2FJ93	S	48;70	1	0.557011	0.838666	1.61112	-0.532276	0.440376	-0.442379	0.984309	0.372228	-0.233898	-1.43258	-0.661459	-1.07513	344.69	335.41	1	YTGRIHKIGETHEGASQMDWMEQEQDRGITI			1	1	1	1	1	1	1	1	1	1	1	0.999991	0.618629	0.338634	-0.850766	0	0	0	Q2FJ93;S;48;70	0.0313923	0.0673345	1.50318	1.17176	0.834307	0.0339648	0.0836542	Elongation factor G (EF-G)	fusA
A0A0H2XEP7	S	74;74	1	1.02578	0.962569	0.899022	0.609859	0.407477	0.878337	0.497604	NA	NA	NA	0.443788	0.886994	59.067	51.377	0.819739	AVVEHARENNLKIIASCSFAKHMLEKEDSYQ			0.819739	0	0	0.71808	0	0	0	NA	NA	NA	0	0	0.874308	0.594472	0.665391	0	1	2	A0A0H2XEP7;S;74;74	0.326828	0.415768	0.485681	0.381149	0.325218	0.582622	0.94092	Acetyltransferase family protein	SAUSA300_2460
A0A0H2XEY2	S	178;171	1	2.81971	2.60876	3.11017	2.87746	2.32121	2.91497	2.61867	2.44263	2.92839	3.50987	3.34849	3.51814	103.74	103.74	1	KETHLVISNRYKTDASFWKAVYNSILNKLEN			0.999972	0.999986	0.999994	0.999936	0.999908	0.999804	0.999635	0.999955	0.999908	0.999868	1	0.999999	2.85403	2.57437	3.32622	0	0	0	A0A0H2XEY2;S;178;171	0.00636	0.0199466	2.19654	1.70013	0.298134	0.0589692	0.00524546	Uncharacterized protein	SAUSA300_1909
Q2FEQ2	Y	34;34;34	1	NA	NA	0.968947	-0.0936733	1.10189	0.177042	0.824839	-1.46842	0.9223	1.29282	0.818196	0.887644	82.645	71.481	0.999931	REYTRCERCGRPHSVYRKFKLCRICFRELAY			0	0	0.991118	0.999647	0.997933	0.995609	0.996551	0	0.9986	0.994186	0.999931	0.999185	0.437637	0.158836	0.98024	2	0	0	Q2FEQ2;Y;34;34;34	0.405529	0.492583	0.391979	0.307521	0.919087	0.734125	0.38193	30S ribosomal protein S14 type Z	rpsZ rpsN1
A0A0E1VNJ7	H	83;87	1	1.26007	0.934189	1.17416	1.96305	1.07501	1.42054	1.00513	0.727174	1.69381	2.25532	1.55322	2.17795	111.52	107.32	0.999871	PTHRKPGLYKDFDDGHVYVSRKAVEKTAFDT			0.998342	0.998225	0.994273	0.999871	0.976905	0.999459	0.999819	0.99457	0.998846	0.99193	0.984698	0.951674	1.33287	1.05696	1.92008	0	0	0	A0A0E1VNJ7;H;83;87	0.0235328	0.0538458	1.62833	1.26885	0.554319	0.110559	0.0210197	Uncharacterized protein	HMPREF0776_0237
Q2FI18	H	567;567	1	NA	NA	-1.987	-0.978426	-2.10486	-1.1953	-1.71065	-2.02356	-1.03265	-0.693094	NA	NA	63.134	55.769	0.990775	TPDWNDYDTFVDMKEHGRHYLDNHNYKDIHM			NA	NA	0	0.990775	0	0.960706	0	0	0	0.886985	NA	NA	-1.48271	-1.75859	-0.862873	2	0	2	Q2FI18;H;567;567	0.177899	0.258382	0.749827	0.587739	0.781101	0.437203	0.15855	Probable quinol oxidase subunit 1 (EC 1.10.3.-) (Quinol oxidase polypeptide I)	qoxB
Q2FF95	T	44;44;44	1	-0.326198	-0.2907	-0.627251	-0.340985	-0.863994	-0.733326	-0.699892	-0.389199	NA	-2.86883	-2.57883	-2.68151	96.673	90.828	0.999999	TIGPKGRNVVLDKEFTAPLITNDGVTIAKEI			0.999996	0	0.999999	0.99999	0.999969	0	0.999797	0.999981	NA	0	0	0	-0.396283	-0.671603	-2.70973	0	0	1	Q2FF95;T;44;44;44	2.39462e-07	1.3273e-05	6.62076	4.87703	0.119788	2.8239e-07	7.98924e-07	60 kDa chaperonin (GroEL protein) (Protein Cpn60)	groL groEL
A0A0E1VRK1	S	87;84	1	-0.316839	NA	-0.107717	-0.354966	NA	-0.534292	NA	NA	NA	0.0367622	-0.12049	0.126061	56.434	46.684	0.983081	FENESVEHFANHEIKSYDVEARMDYVKRGAA;FENESVEHFANHELKSYDVEARMDYVKRGAA			0	NA	0.983081	0.960056	NA	0.975266	NA	NA	NA	0	0	0.982395	-0.259841	-0.534292	0.014111	1	3	1	A0A0E1VRK1;S;87;84	0.0421866	0.0843111	1.37483	1.07412	0.268382	0.123067	0.0452194	Thermophilic metalloprotease (M29)	HMPREF0776_0019
Q2FE05	S	84;84	1	NA	0.695455	0.326641	-0.524984	NA	-0.0867483	-0.328065	0.0892278	NA	-0.689731	-0.696618	NA	95.822	58.266	1	DSQKELEMVLKEKGKSELLEKVQYSTELANI			NA	1	1	1	1	1	1	1	NA	1	0	NA	0.165704	-0.108528	-0.693175	1	1	2	Q2FE05;S;84;84	0.171118	0.251901	0.766704	0.59877	0.716725	0.154155	0.352961	UTP--glucose-1-phosphate uridylyltransferase (EC 2.7.7.9) (Alpha-D-glucosyl-1-phosphate uridylyltransferase) (UDP-glucose pyrophosphorylase) (UDPGP) (Uridine diphosphoglucose pyrophosphorylase)	gtaB galU
A0A0H2XIC4	S	155;155	1	-0.944458	-0.876885	-1.07743	-1.15158	-1.22712	-1.20384	-1.42778	-1.28615	NA	-1.78959	NA	NA	99.451	86.443	0.857497	SKIDSNSESLKAIQTSQEAIQEAQASQAKAL			0	0	0	0.857497	0	0	0	0	0	0	0	0	-1.01259	-1.28622	-1.78959	0	0	3	A0A0H2XIC4;S;155;155	0.00220339	0.0090834	2.65691	2.04175	0.0327228	0.00207435	0.0171734	Uncharacterized protein	SAUSA300_0383
Q2FDV3	S	324;324;324	1	-1.17917	NA	-1.02677	-0.913888	NA	NA	NA	-1.31162	0.148117	-0.482921	-0.249896	-0.0538257	60.345	55.365	0.98647	VTSAFGFSGQKCSACSRAIVHKDVYDEVLEK			0	NA	0	0	NA	NA	NA	0.834496	0.947189	0.98647	0.912504	0	-1.03994	-1.31162	-0.159631	1	3	0	Q2FDV3;S;324;324;324	0.00504257	0.0166008	2.29735	1.77987	0.584419	0.00858707	0.0137091	1-pyrroline-5-carboxylate dehydrogenase (P5C dehydrogenase) (EC 1.2.1.88) (L-glutamate gamma-semialdehyde dehydrogenase)	rocA
Q2FJB8	S	19;19	1	5.65378	5.86717	4.29634	6.65788	5.48793	4.91832	5.84674	5.13808	6.8357	4.35869	5.50437	4.93837	198.89	190.32	1	MSDIIEQYIKRLFEESNEDVVEIQRANIAQR			1	1	1	1	1	1	1	1	1	1	1	1	5.61879	5.34777	5.40928	0	0	0	Q2FJB8;S;19;19	0.899167	0.923304	0.0461594	0.0346553	0.898933	0.93802	0.994462	Transcriptional regulator CtsR	ctsR
Q2FDU3	T	129;129	1	-1.62799	-1.47593	-2.47771	-0.601564	-1.81666	NA	NA	NA	0.21311	-1.91048	-0.569372	-0.992865	106.67	90.29	0.999677	LSKQDIEELQNYLNYTRRIDRITEKGYFNYG			0	0	0	0.982457	0	NA	NA	NA	0.999677	0	0	0	-1.5458	-1.81666	-0.814902	0	3	0	Q2FDU3;T;129;129	0.409514	0.496093	0.387731	0.304437	0.954337	0.471355	0.558567	4,4'-diaponeurosporene oxygenase (EC 1.14.99.-) (4,4'-diaponeurosporene oxidase) (Carotenoid oxidase)	crtP
A0A0H2XJ90	S	239;249	1	NA	0.426768	0.232431	NA	0.0417292	NA	0.0758036	NA	1.43001	1.4472	NA	1.58659	134.25	116.35	0.98694	KHFKKGAVFVNCARGSLVDTKALLDALDNGV			NA	0.898567	0.933468	NA	0.871878	0	0.81449	0	0.776806	0.98694	NA	0.947394	0.3296	0.0587664	1.48793	2	2	1	A0A0H2XJ90;S;239;249	0.00013207	0.00118775	3.8792	2.92527	0.0893124	0.000366286	0.000167711	D-isomer specific 2-hydroxyacid dehydrogenase family protein (EC 1.1.1.28)	SAUSA300_2496
A0A0H2XK08	T	248;248	1	-0.40597	-0.429	NA	NA	-0.345204	-0.68023	-0.816928	-0.90838	-1.12552	-0.903446	-1.04746	-0.694951	44.349	30.425	1	SPLQISGGQPQSKIPTFGQKTPLGRAGQPVE			0	0	NA	NA	1	0	0	1	0	0	0	0	-0.417485	-0.687685	-0.942844	2	0	0	A0A0H2XK08;T;248;248	0.0525423	0.0997936	1.27949	1.0009	0.33394	0.0477662	0.246609	Oxidoreductase, short chain dehydrogenase/reductase family	SAUSA300_2275
Q2FJ93	T	62;84	1	-0.7316	-0.239433	-1.20535	-0.346413	-0.83145	-1.54929	-0.848474	-0.373186	NA	NA	NA	NA	100.41	85.991	0.999152	ASQMDWMEQEQDRGITITSAATTAAWEGHRV			0.995294	0.997081	0.997349	0.997196	0	0.986259	0.992574	0.999152	NA	NA	0.443055	NA	-0.630698	-0.900601	NA	0	0	4	Q2FJ93;T;62;84	0.440324	0.524296	0.356228	0.280423	0.440324	NA	NA	Elongation factor G (EF-G)	fusA
A0A0H2XIF7	S	142;160	1	0.291404	0.748091	NA	0.77143	0.797498	0.433857	-0.5841	0.697765	2.77981	1.98483	2.87971	3.53685	137.94	134.66	0.992017	AIDTIVMSKDKQNIHSIPVRNEMYQGQTPQS			0.849869	0.922071	0.559039	0.951073	0.524054	0.877916	0.587492	0.909483	0.987768	0.876176	0.991747	0.992017	0.603642	0.336255	2.7953	1	0	0	A0A0H2XIF7;S;142;160	0.000556186	0.0032697	3.25478	2.48549	0.814209	0.00244316	0.000706982	Ribitol-5-phosphate cytidylyltransferase (EC 2.7.7.40)	tarI
A0A0E1VNV1	Y	183;153	1	-1.34297	NA	-1.35997	-1.04154	NA	NA	NA	-1.51522	-1.45193	NA	NA	-1.76776	72.789	37.54	1	SHRLIAHLDNRQIEFYGNLKELSQLDDRFFR			0	0	0	1	0	NA	NA	0	0	NA	0	0	-1.24816	-1.51522	-1.60984	1	3	2	A0A0E1VNV1;Y;183;153	0.255163	0.34139	0.593183	0.466749	0.536004	0.251593	0.919338	Accessory protein regulator protein A	agrA HMPREF0776_0188
A0A0H2XGY5	T	38;38	1	-0.281877	NA	NA	-1.07111	-0.876133	NA	-0.855843	-1.09774	NA	-1.34754	-1.37835	-1.36933	50.467	36.261	0.851057	AETLISEGKVKVNGTTVTELGTKVKPSDTIE			0	NA	NA	0	0.673472	NA	0.851057	0	NA	0	0	0	-0.676495	-0.943239	-1.36507	2	1	1	A0A0H2XGY5;T;38;38	0.0796913	0.138125	1.09859	0.859728	0.550363	0.0770227	0.217493	Pseudouridine synthase (EC 5.4.99.-)	rluB
Q2FGW1	T	141;143	1	1.55491	NA	2.01762	NA	1.63242	1.51528	1.59502	1.33547	-0.177888	0.256931	1.01647	1.07843	101.71	92.337	0.971095	DKSHPEPIEDNDKHDTIKNAENNTEHSTVSD			0.780013	0.917133	0.765059	0.80371	0.969902	0.812952	0.939026	0.971095	0.512715	0.627173	0.930588	0.815154	1.78627	1.51955	0.543486	2	0	0	Q2FGW1;T;141;143	0.0167849	0.0423678	1.77508	1.37296	0.75861	0.0283698	0.0336478	Elastin-binding protein EbpS	ebpS
Q2FHQ9	T	33;33;33		-1.17543	-1.21749	-1.53297	-1.21281	-1.39759	NA	-1.70428	NA	NA	-1.30135	-1.29613	-1.40877	62.823	24.737	1	IPSKFRYDLNERFIITRGLDKCLFGYTLDEW			0	0	0	0	0	NA	0	NA	NA	1	1	0	-1.28468	-1.55094	-1.33541	0	2	1	Q2FHQ9;T;33;33;33	0.202121	0.28562	0.694388	0.544212	0.187078	0.901558	0.33342	Transcriptional regulator MraZ	mraZ
A0A0H2XIT3	S	63;63	1	-0.157175	-0.070449	-0.376766	0.370014	-0.0951789	-0.7933	0.151147	-0.559723	1.37983	1.28423	1.09996	1.22501	108.89	99.36	1	LSSDGTKAIAIKADVSNRDDVFNAVRQTAAQ			0	0	0	1	0	1	1	0	0	1	1	0	-0.0585941	-0.324264	1.24726	0	0	0	A0A0H2XIT3;S;63;63	0.000125519	0.00115955	3.90129	2.93571	0.485135	0.00062002	0.000155189	Acetoin(Diacetyl) reductase (EC 1.1.1.303)	SAUSA300_0129
Q2FHI2	S	82;82;82	1	1.14004	0.791017	1.1039	0.579476	0.615221	0.631332	0.49312	0.814215	0.293569	0.233505	0.140326	NA	119.88	105.92	0.998883	VLFVGTKKQAQESVKSEAERAGQFYINQRWL			0.917095	0.993563	0.936142	0.997774	0.994489	0.920878	0.99835	0.956127	0.996245	0.998883	0.993418	0.997278	0.903608	0.638472	0.222466	0	0	1	Q2FHI2;S;82;82;82	0.00448307	0.0154322	2.34842	1.81157	0.17172	0.00350492	0.0455847	30S ribosomal protein S2	rpsB
A0A0H2XK60	S	34;34	1	0.913089	0.376072	0.392994	0.17767	0.430143	0.184359	0.0816645	0.112362	0.242139	0.303272	0.374926	0.17785	275.99	243.26	0.980107	LGRELENITGHTIADSTGEIKRVIAHLPNFE			0.979956	0.841211	0.870755	0.980107	0.81363	0.67683	0.896802	0.86029	0.859034	0.837338	0.862891	0.877162	0.464956	0.202132	0.274547	0	0	0	A0A0H2XK60;S;34;34	0.238175	0.323927	0.623105	0.489553	0.230322	0.435412	0.877608	Uncharacterized protein	SAUSA300_0664
Q2FG30	S	155;162	1	-1.72136	-1.48189	-2.04507	-0.7114	-1.54892	-2.11143	-2.32846	-1.02064	-1.66081	-3.28835	-2.54456	-2.16538	101.95	93.091	0.99999	RKAAELADKCIEIGVSYLKEGVTECEVVNHI			0.993344	0.99899	0.997877	0.99999	0.997947	0.992296	0.994141	0.999888	0.999438	0	0	0.997685	-1.48993	-1.75236	-2.41477	0	0	0	Q2FG30;S;155;162	0.146678	0.222558	0.833634	0.652558	0.822359	0.139876	0.326987	Uncharacterized peptidase SAUSA300_1654 (EC 3.4.-.-)	SAUSA300_1654
A0A0H2XK58	S	352;352	1	5.23735	NA	5.22382	NA	5.19049	4.95054	4.86561	4.86703	NA	NA	2.88623	NA	423.91	408.4	0.999942	TSSNATSKDESFTSNSSNAQATDSVSERTHT			0.998195	0.707125	0.769558	0.723934	0.99963	0.999832	0.946265	0.999942	0	0.392749	0.926642	0.460165	5.23058	4.96842	2.88623	2	0	3	A0A0H2XK58;S;352;352	0.000282779	0.00202112	3.54855	2.69441	0.170387	0.000303314	0.000336955	Cell division protein FtsZ	ftsZ
A0A0H2XJD9	T	2;2	1	-1.27595	-1.58746	-1.54428	-1.82743	-1.56295	-2.02313	-1.98473	-1.70693	-0.698005	-0.289817	-0.181939	-0.24358	76.143	65.675	1	______________MTGEQFTQIKRPVSRLT			0.999979	0.999997	1	0	0	0	0	0	0.999921	0.998519	0.998633	0.999692	-1.55878	-1.81943	-0.353335	0	0	0	A0A0H2XJD9;T;2;2	1.66544e-05	0.000263748	4.77847	3.57881	0.285893	9.76535e-05	2.03561e-05	Uncharacterized protein	SAUSA300_1003
A0A0H2XHX1	S	177	1	0.0646461	0.182084	0.285916	0.0877773	NA	-0.127348	-0.494081	0.306289	0.544179	NA	0.885647	0.38042	90.707	79.761	0.972328	IEITLPQEKSGVIATSAHWLHKQGHKASFES			0.802645	0.795599	0.788722	0.750747	0.488324	0.745316	0.864126	0.972328	0.78325	0	0.697262	0.824029	0.155106	-0.105047	0.603415	0	1	1	A0A0H2XHX1;S;177	0.0353894	0.0739366	1.45113	1.13114	0.441502	0.133292	0.0310728	Putative teichoic acid biosynthesis protein B	SAUSA300_0247
Q2FHP8	S	58;58;58	1	0.117206	0.901084	0.879842	0.248608	0.635848	-0.299346	0.43352	0.336509	NA	NA	NA	NA	69.716	59.429	0.84975	TTKQNAIKSVPQKSASRYTTTSEERNNRMSN			0	0	0	0.84975	0	0	0	0.506177	NA	NA	NA	NA	0.536685	0.276633	NA	0	0	4	Q2FHP8;S;58;58;58	0.402043	0.490001	0.395728	0.309803	0.402043	NA	NA	Cell division protein SepF	sepF
Q2FJ92	H	12;12;12	1	NA	2.29523	2.50927	3.46577	2.9042	2.50425	2.08179	NA	3.13013	3.64423	2.89783	3.45901	178.22	169.4	0.999975	____MAKEKFDRSKEHANIGTIGHVDHGKTT			0	0.999975	0.999856	0.998289	0.975674	0.956071	0.971929	0.996859	0.994387	0.999382	0.99994	0.998951	2.75676	2.49675	3.2828	1	1	0	Q2FJ92;H;12;12;12	0.132076	0.203932	0.879177	0.690514	0.771072	0.341298	0.127685	Elongation factor Tu (EF-Tu)	tuf
A0A0H2XG76	S	104;104	1	1.31499	1.45757	1.33336	0.356183	0.657851	0.62238	1.21483	0.927804	-1.46347	-1.22189	NA	NA	144.15	129.97	0.999819	QAKVDEHTQKSTKKASATVEQTSTAKQNQPR			0.999357	0.99728	0.999709	0.890011	0.919132	0.855305	0.968388	0.999819	0	0	NA	NA	1.11553	0.855716	-1.34268	0	0	2	A0A0H2XG76;S;104;104	0.000380092	0.00248754	3.42011	2.60423	0.626116	0.000386661	0.00077038	Dihydrolipoamide acetyltransferase component of pyruvate dehydrogenase complex (EC 2.3.1.-)	SAUSA300_1464
Q2FDR1	H	13;13;18	1	1.20436	0.840738	NA	1.69257	0.962789	1.7587	0.49312	0.73194	1.91265	2.49496	1.97692	2.84779	76.478	59.238	1	___MTKLITTVKEMQHIVKAAKRSGTTIGFI			1	0	NA	1	1	1	0	0	1	1	0	1	1.24589	0.986638	2.30808	1	0	0	Q2FDR1;H;13;13;18	0.0113507	0.0312981	1.94498	1.50448	0.768272	0.0482188	0.011664	Pantothenate synthetase (PS) (EC 6.3.2.1) (Pantoate--beta-alanine ligase) (Pantoate-activating enzyme)	panC
A0A0H2XGS1	S	22;22	1	0.946241	0.863985	0.587078	0.694528	0.453975	0.604475	0.560213	0.436746	0.64958	1.09496	0.859289	0.878883	126.31	108.76	0.998539	TLAGGCFWCMVKPFTSYPGIKSVVSGYSGGH			0.98366	0.928996	0.859426	0.998539	0.974435	0.846333	0.974409	0.964779	0.997207	0.973441	0.845038	0.987561	0.772958	0.513852	0.870679	0	0	0	A0A0H2XGS1;S;22;22	0.0205196	0.0491457	1.68783	1.30851	0.0826359	0.635502	0.0194576	Peptide methionine sulfoxide reductase MsrA (Protein-methionine-S-oxide reductase) (EC 1.8.4.11) (Peptide-methionine (S)-S-oxide reductase) (Peptide Met(O) reductase)	msrA
Q2FFZ9	T	158;158	1	1.74604	1.46192	1.90248	1.107	1.63932	1.29629	0.561998	1.68546	2.44906	2.39629	1.95649	2.84255	318.17	305.61	0.997933	NYKANNVATDANHSYTSRVDK__________			0.87698	0.842363	0.834663	0.964407	0.97833	0.980536	0.858883	0.996536	0.997933	0.914221	0.966883	0.997827	1.55436	1.29577	2.4111	0	0	0	Q2FFZ9;T;158;158	0.0107668	0.0299925	1.96791	1.52299	0.668011	0.0421516	0.0109575	UPF0478 protein SAUSA300_1685	SAUSA300_1685
Q2FEX1	Y	312;312;312	1	NA	-0.756994	-1.00881	NA	-0.586818	-0.950592	-1.88437	NA	NA	-0.718193	-0.634425	-0.675241	54.608	35.337	1	EQEGIKSNKTKVGDRYVVEEMRRGNYNLGGE			NA	0	0	NA	1	1	0	NA	NA	1	1	1	-0.882903	-1.14059	-0.675953	2	1	1	Q2FEX1;Y;312;312;312	0.473291	0.555754	0.324872	0.255118	0.798379	0.862788	0.445315	Phosphoglucosamine mutase (EC 5.4.2.10)	glmM
A0A0H2XIP2	Y	404	1	-0.546472	-0.296739	-0.843254	-0.614201	-0.633705	-1.0557	-0.459644	-1.18064	-0.591621	-0.584438	-0.393915	-0.659025	50.108	39.682	1	KQTDETLDRDIRMIDYLREENEIAKEKDGTS			0	1	0	0	0	0	0	0	1	0	0	0	-0.575167	-0.832421	-0.55725	0	0	0	A0A0H2XIP2;Y;404	0.25826	0.34401	0.587942	0.46343	0.342348	0.994125	0.299134	ABC transporter, ATP-binding protein	SAUSA300_0704
Q2FG40	S	333;333	1	-0.0505555	-0.221058	0.0252878	-0.386388	-0.128354	-0.583437	-0.324762	-0.623436	-0.0888307	-0.103149	-0.348459	-0.0237837	110.51	88.181	1	LYPEEAVKTMRNIAVSAEAAQDYKKLLSDRT			1	0.999999	1	1	0.999792	0.999832	1	1	0.999998	1	0.999687	0.999991	-0.158178	-0.414997	-0.141056	0	0	0	Q2FG40;S;333;333	0.127347	0.198778	0.895012	0.701631	0.190411	0.991079	0.158034	Pyruvate kinase (PK) (EC 2.7.1.40)	pyk
Q2FG28	T	45;45	1	2.4351	2.27919	2.31981	2.47636	1.75353	2.12233	2.6855	1.92263	0.695335	NA	1.03209	0.638979	233.97	231.35	0.998658	RNDAKLTIVNVIDSRTYSSYEVYDAQFTEKS			0.96336	0.717566	0.908781	0.939584	0.970242	0.995146	0.984084	0.97492	0.970944	NA	0.74317	0.998658	2.37761	2.121	0.788802	0	0	1	Q2FG28;T;45;45	0.000162891	0.00138253	3.7881	2.85932	0.426535	0.000173755	0.000587199	Putative universal stress protein SAUSA300_1656	SAUSA300_1656
Q2FIL7	H	265;265;265	1	-0.92967	-1.08445	-0.798492	-0.694673	-0.0867202	-0.770741	-1.60536	-2.06973	-0.469652	0.374613	-0.850248	-0.335154	50.805	35.168	1	FYENGVYDYSKFEGEHGAKRTAAEQVDYLEQ			1	0	0	0	0	0	0	0	0	0	0	0	-0.876822	-1.13314	-0.32011	0	0	0	Q2FIL7;H;265;265;265	0.198601	0.282408	0.702019	0.549122	0.819378	0.419476	0.186153	Enolase (EC 4.2.1.11) (2-phospho-D-glycerate hydro-lyase) (2-phosphoglycerate dehydratase)	eno
A0A0E1VRK1	S	63;60	1	0.214461	-0.0518607	0.247721	NA	-0.0113905	-0.181184	-0.260314	-0.0251921	-0.0888307	0.110712	-0.00968779	NA	70.028	55.246	0.978136	EEAYHCGASDVRVVYSDPTLKRLKFENESVE			0.889298	0.978136	0.915218	NA	0.868602	0.961009	0.972855	0.932884	0.784304	0.812559	0.892476	NA	0.136774	-0.11952	0.00406464	1	0	1	A0A0E1VRK1;S;63;60	0.0957275	0.159703	1.01896	0.796688	0.0823916	0.463968	0.466819	Thermophilic metalloprotease (M29)	HMPREF0776_0019
A0A0H2XHR8	S	133;133	1	1.33095	2.13263	NA	2.45328	1.85837	0.937927	NA	2.35319	1.48063	NA	NA	NA	158.15	155	0.995153	KGRTLTAVLNVRKDLSNAGAHVVDESVVVDN			0.905865	0.986388	0	0.995153	0.777723	0.794993	0	0.983851	0.991477	0	NA	NA	1.97228	1.7165	1.48063	1	1	3	A0A0H2XHR8;S;133;133	0.790904	0.834535	0.101876	0.0785552	0.883963	0.800839	0.948009	Uncharacterized protein	SAUSA300_1856
Q2FKC0	T	337;337;337	1	-0.450636	-0.3465	-0.302423	-0.600429	-0.88145	-0.7047	-0.391741	-0.743751	NA	NA	NA	NA	93.147	89.485	0.868258	VIITADHGNDPTAPGTDHTREYIPVIMYSPK			0.555168	0.605838	0.542931	0.687473	0	0.868258	0.569562	0	NA	NA	NA	NA	-0.424997	-0.68041	NA	0	0	4	Q2FKC0;T;337;337;337	0.0827514	0.142519	1.08222	0.846127	0.0827514	NA	NA	Phosphopentomutase (EC 5.4.2.7) (Phosphodeoxyribomutase)	deoB
A0A0H2XHB8	T	248;261	1	-0.0194087	-0.606072	NA	0.570863	NA	0.0278766	NA	-0.573379	NA	NA	0.45054	NA	63.184	39.975	0.998859	THQTPKQYRGDRPAITENQQSAQHDYHDREL			0	0	NA	0.998859	NA	0	0.95516	0	NA	NA	0.99672	NA	-0.0182058	-0.272751	0.45054	1	2	3	A0A0H2XHB8;T;248;261	0.603904	0.671389	0.219032	0.173026	0.869054	0.753441	0.579258	Transcriptional regulator, AraC family	SAUSA300_0104
Q2FF94	T	27;27;27	1	2.67448	2.63441	2.57934	2.54769	2.24366	2.41955	2.2148	2.54016	0.181634	0.183919	-0.052993	-0.0795564	102.4	73.251	0.984116	EKKEQEQTTKSGIVLTDSAKEKSNEGVIVAV			0.966553	0.965998	0.952788	0.984116	0.868545	0.880764	0.97701	0.954601	0.96725	0.93896	0.960642	0.821852	2.60898	2.35454	0.0582509	0	0	0	Q2FF94;T;27;27;27	6.04079e-10	2.34383e-07	9.21891	6.63007	0.0449669	1.57751e-09	2.47437e-09	10 kDa chaperonin (GroES protein) (Protein Cpn10)	groS groES
Q2FHK0	S	44;44	1	0.157984	0.100006	0.100615	-0.259365	-0.244437	-0.150175	-0.439716	-0.0835506	-0.980211	-0.920733	-0.829545	-0.789644	167.05	159.33	0.987948	RDGRIIEQIGTYNPTSANAPEIKVDEALALK			0.867301	0.987948	0.897552	0.866455	0.891555	0.893207	0.900603	0.862046	0.868297	0.857827	0.873078	0.858638	0.0248102	-0.22947	-0.880033	0	0	0	Q2FHK0;S;44;44	3.93256e-05	0.000506201	4.40532	3.29568	0.0937451	3.64371e-05	0.000466758	30S ribosomal protein S16	rpsP
Q2FER6	S	27;27;27	1	-0.354517	0.0307598	-1.01961	0.183417	-0.409596	-1.12157	-0.63387	-0.00831175	-0.0501801	-2.79738	-1.07116	-2.21952	155.66	114.42	0.999996	QRKAMLRDLATSLIISERIETTEARAKEVRS			0.999996	0.996283	0.999984	0.999229	0.999965	0.999937	0.999206	0.998233	0.999994	0.997013	0.999663	0.997847	-0.289987	-0.543336	-1.53456	0	0	0	Q2FER6;S;27;27;27	0.128545	0.200026	0.890945	0.698913	0.900311	0.132902	0.250944	50S ribosomal protein L17	rplQ
A0A0H2XIC4	T	201;201	1	0.633727	1.01108	1.17325	0.420713	0.489986	0.815464	0.366355	NA	-0.178727	-0.120771	-0.85282	NA	164.04	148.38	0.86389	KADSKDSKVAGVNTSTDAKTDTKAENAGDGT			0.824648	0.731355	0.858426	0.837587	0.809476	0.86389	0.752433	0	0.68364	0.637615	0.784296	0.458129	0.809691	0.557268	-0.384106	0	1	1	A0A0H2XIC4;T;201;201	0.00629152	0.0197808	2.20124	1.70376	0.610569	0.00581468	0.0263171	Uncharacterized protein	SAUSA300_0383
A0A0H2XHQ4	S	198;198	1	1.20971	1.2374	1.05053	0.891207	0.954245	0.918779	0.817759	0.693427	-0.979163	NA	-0.614783	NA	151.74	134.07	0.999973	TIQDILSKLGSTADASEFENKEPYDVLIVGG			0.999973	0.999245	0.999007	0.999926	0.999801	0.99982	0.999226	0.999812	0	NA	0.995077	0	1.09721	0.846052	-0.796973	0	0	2	A0A0H2XHQ4;S;198;198	7.77742e-06	0.000149812	5.10916	3.82445	0.141306	7.47503e-06	1.9426e-05	Alkyl hydroperoxide reductase, subunit F	ahpF
Q2FG61	S	318;318;318	1	1.52902	1.16117	1.43264	1.44644	1.15815	1.23082	1.30724	0.869756	1.32272	1.84913	1.76716	2.01582	152.34	147.98	1	DIPEAMVNTELDRMVSEFAQRIQQQGLDLQT			1	1	1	1	1	1	1	1	1	1	1	1	1.39232	1.14149	1.73871	0	0	0	Q2FG61;S;318;318;318	0.0135249	0.0359781	1.86887	1.44396	0.299265	0.125911	0.0108958	Trigger factor (TF) (EC 5.2.1.8) (PPIase)	tig
A0A0H2XH43	T	2;2	1	1.27424	1.35234	1.80375	1.43675	1.18274	1.26071	1.20789	NA	NA	0.135799	0.0854065	0.029037	92.538	85.948	0.997401	______________MTVTIYDVAREARVSMA			0.838924	0.874062	0.829576	0.979142	0.997401	0.980567	0.874107	NA	0	0.990761	0.960701	0.959203	1.46677	1.21711	0.083414	0	1	1	A0A0H2XH43;T;2;2	2.22941e-05	0.000329081	4.65181	3.4827	0.164563	2.15922e-05	0.000123652	Catabolite control protein A	ccpA
A0A0H2XG87	H	234;234	1	2.52842	1.78891	NA	1.62001	1.50064	1.62715	2.01634	1.77501	1.21779	NA	1.31382	-0.0621303	61.765	41.734	0.999808	NFDESIRHRATSIQLHDKNKLDRYQFLEILL			0	0	NA	0.999808	0	0	0	0	0.998829	NA	0	0	1.97911	1.72978	0.823163	1	0	1	A0A0H2XG87;H;234;234	0.0574901	0.106582	1.24041	0.972315	0.801075	0.0612699	0.114083	Bifunctional ligase/repressor BirA (Biotin--[acetyl-CoA-carboxylase] ligase) (EC 6.3.4.15) (Biotin--protein ligase) (Biotin-[acetyl-CoA carboxylase] synthetase)	birA
A0A0H2XG53	Y	87;104	1	-1.16771	-0.700831	-0.758872	NA	-1.42371	-1.12047	NA	-0.831062	-0.797743	-0.457266	-0.859728	-0.419446	94.692	88.379	0.999999	NKRELKKFAREHDPAYIEKKGEKLAKQNRKD			0.999994	0.999818	0.999999	0.999999	0.98247	0.999976	NA	0.999997	0.999983	0.999999	0.99918	0.999992	-0.875806	-1.12508	-0.633546	1	1	0	A0A0H2XG53;Y;87;104	0.104877	0.171079	0.979319	0.766804	0.494814	0.470615	0.0908422	Uncharacterized protein	SAUSA300_0668
Q2FE11	S	143;193	1	6.63481	7.04785	5.6354	6.5929	6.82256	5.70589	5.74085	6.64884	6.77943	4.87982	6.06602	5.57556	314.61	300.65	0.934867	AVRNLNTTAGIMITASHNPKDYNGIKVYGSD			0.919779	0.922608	0.920821	0.922907	0.91684	0.931886	0.93185	0.913935	0.927822	0.930468	0.934867	0.890889	6.47774	6.22953	5.82521	0	0	0	Q2FE11;S;143;193	0.416393	0.502632	0.380497	0.29875	0.861719	0.391543	0.680964	Phosphoglucomutase (PGM) (EC 5.4.2.2) (Alpha-phosphoglucomutase) (Glucose phosphomutase)	pgcA
Q2FJC9	S	204;204;204	1	-0.110399	-0.206083	0.0807611	-0.164794	NA	-0.513999	-0.330845	-0.200153	NA	-0.468993	-0.848375	NA	105.36	94.003	0.99903	TISKLEKAISEMTPVSKLIEQGLTPEGLLNE			0	0	0.585215	0.99903	NA	0.903007	0.941556	0.970349	NA	0	0	NA	-0.100129	-0.348332	-0.658684	0	1	2	Q2FJC9;S;204;204;204	0.0234534	0.0537442	1.62979	1.26967	0.210416	0.0202032	0.188071	33 kDa chaperonin (Heat shock protein 33 homolog) (HSP33)	hslO
A0A0H2XEX3	T	12;12	1	1.3594	1.19374	0.86202	0.802584	1.03303	0.773077	0.403866	1.02082	-0.0181597	0.0175428	0.568272	0.43676	130.56	122.87	0.999757	____MGFKNNLTSNLTNKIGNSVFKIENVDG			0.999255	0.998306	0.999757	0.995219	0.944511	0.99348	0.996516	0.997492	0.978804	0.964238	0.999733	0.979415	1.05444	0.807698	0.251104	0	0	0	A0A0H2XEX3;T;12;12	0.00909295	0.0263288	2.0413	1.57957	0.471271	0.00816713	0.0530877	Uncharacterized protein	SAUSA300_0982
A0A0H2XHD5	S	65;65	1	NA	-0.426346	-0.573366	0.0164318	NA	-0.764303	NA	-0.384319	0.645477	-0.186735	0.391094	0.168197	200.98	163.17	1	ELMERMVWTRILDQRSISLNRQGRLGFYAPT			0.999896	0	0	0.999956	0.994586	0.989994	NA	1	1	0.999818	0.999667	0.999643	-0.32776	-0.574311	0.254508	1	2	0	A0A0H2XHD5;S;65;65	0.0486628	0.0934949	1.3128	1.02921	0.699384	0.12446	0.0583624	Pyruvate dehydrogenase E1 component, alpha subunit (EC 1.2.4.1)	pdhA
Q2FHX4	Y	29;29	1	-0.915055	-0.760939	NA	-0.0127911	-0.816095	-0.927512	-0.722986	-0.770878	0.442705	NA	0.0366465	0.34404	74.46	53.401	1	FNVEGLDARMEALNEYIRPQLRELGEYFSDF			1	1	NA	1	1	0	1	1	1	NA	1	1	-0.562928	-0.809368	0.274464	1	0	1	Q2FHX4;Y;29;29	0.00459981	0.0157542	2.33726	1.8026	0.531547	0.0217991	0.00415598	UPF0637 protein SAUSA300_1006	SAUSA300_1006
Q2FJ93	T	43;65	1	3.36898	3.54935	3.22408	3.39379	2.96325	3.27519	3.25205	3.06244	2.01531	2.40041	2.46217	2.30435	247.31	232.15	0.990224	ERILYYTGRIHKIGETHEGASQMDWMEQEQD			0.556512	0.990224	0.550189	0.589813	0.553862	0.568427	0.890456	0.866958	0.544884	0.568019	0.569617	0.53152	3.38405	3.13823	2.29556	0	0	0	Q2FJ93;T;43;65	1.43315e-05	0.000235905	4.84371	3.62726	0.137426	1.52377e-05	0.000118599	Elongation factor G (EF-G)	fusA
A0A0H2XIC4	S	280;280	1	NA	1.25404	1.5414	0.987846	1.52589	0.861007	1.02752	0.648195	0.902137	1.44221	1.26709	1.25204	99.215	83.334	0.983146	QQVAEAHAEASKQATSNDSLEAKAENDSTAS			NA	0.983146	0.91533	0.91286	0.91286	0.815742	0.978988	0.894592	0.809774	0.944654	0.97528	0.734007	1.2611	1.01565	1.21587	1	0	0	A0A0H2XIC4;S;280;280	0.526707	0.603348	0.278431	0.219432	0.559226	0.978988	0.632199	Uncharacterized protein	SAUSA300_0383
A0A0H2XJ90	S	77;87	1	-1.56725	-1.82193	-1.64211	-2.11765	-2.01947	NA	-1.65605	-2.41927	-2.15019	-2.0915	-2.26015	-2.77586	76.151	68.949	0.999745	YKRLNELGIKQIAQRSAGFDTYDLELANKYN			0.95645	0.954226	0.999745	0.995896	0	NA	0	0.995907	0.937616	0.997121	0.986213	0.786846	-1.78723	-2.0316	-2.31943	0	1	0	A0A0H2XJ90;S;77;87	0.108335	0.175141	0.965233	0.756613	0.576886	0.0929278	0.475255	D-isomer specific 2-hydroxyacid dehydrogenase family protein (EC 1.1.1.28)	SAUSA300_2496
Q2FJA2	S	72;72;72	1	2.94478	3.08616	3.1213	3.08748	2.67978	2.94529	2.63789	3.00329	1.74053	2.15549	2.06298	2.23132	115.57	104.76	0.991536	QQIRGAVVLPNGTGKSQSVLVFAKGDKIAEA			0.985345	0.986527	0.991147	0.980135	0.794973	0.941271	0.963317	0.983373	0.985273	0.958918	0.991536	0.973888	3.05993	2.81656	2.04758	0	0	0	Q2FJA2;S;72;72;72	3.84202e-05	0.000496901	4.41544	3.30373	0.1622	3.92212e-05	0.000332468	50S ribosomal protein L1	rplA
A0A0H2XJW3	H	130;130	1	NA	NA	NA	-0.852097	-1.23824	-1.14803	-0.899027	NA	-1.21838	-2.77365	NA	NA	61.409	54.528	0.992773	NGHLYYMYTGNHRDNHWQRHASQMIARLKED			NA	NA	NA	0.992773	0	0	0	NA	0	0	NA	NA	-0.852097	-1.0951	-1.99602	3	1	2	A0A0H2XJW3;H;130;130	0.352263	0.440897	0.453133	0.355663	0.945042	0.430591	0.400235	Sucrose-6-phosphate hydrolase (EC 3.2.1.26) (Invertase)	scrB
Q2FJE4	T	83	1	1.20329	1.18272	1.32986	1.25461	0.796701	1.1052	1.04186	1.05566	-0.454194	-0.295334	-0.036163	-0.11087	150.21	138.17	1	MRQEIQDAVMKVYDETDEVVPDKNATSEDSE			1	1	1	1	1	1	1	1	0.999999	0.998637	0.999998	1	1.24262	0.999857	-0.22414	0	0	0	Q2FJE4;T;83	2.60636e-07	1.38801e-05	6.58397	4.85761	0.0846601	3.45865e-07	1.6004e-06	Putative septation protein SpoVG	spoVG
Q2FK15	S	190;190	1	-1.09074	-0.0643096	-0.726129	NA	-0.937161	-0.809219	-0.861168	NA	NA	NA	NA	NA	73.985	68.042	0.999879	NLLKESYAQLSDEQKSILSDACKIIVETNKP			0.999879	0	0.906075	0.988284	0.824388	0	0.965531	NA	NA	NA	NA	NA	-0.627058	-0.869183	NA	1	1	4	Q2FK15;S;190;190	0.468593	0.551429	0.329205	0.258511	0.468593	NA	NA	Ribitol-5-phosphate cytidylyltransferase 1 (EC 2.7.7.40)	tarI1
A0A0H2XDY2	S	55;58	1;2	4.09328	4.06988	4.02177	3.79035	1.91977	NA	4.74168	4.59454	6.21833	5.26735	3.88267	6.50676	237.46	216.68	0.982472	DVASFKEAIHNRESQSTTGIGEGIAIPHAKV			0.979382	0.978395	0.866581	0.930711	0.659773	0.494388	0.975056	0.841464	0.94576	0.935285	0.982472	0.932218	3.99382	3.752	5.46878	0	1	0	A0A0H2XDY2;S;55;58	0.121764	0.191717	0.914481	0.71734	0.953845	0.190995	0.154518	Fructose specific permease	fruA
A0A0E1VNJ7	S	139;143	1	2.66477	2.83351	2.33563	2.22391	2.12646	2.41369	2.70861	1.84546	2.56691	1.27804	3.21712	3.00638	337.85	325.68	0.995473	DIKTDFFVPNNVQVQSLTEAIRSDIKKNVEY			0.99434	0.991543	0.982122	0.995473	0.978658	0.982985	0.98122	0.98061	0.960115	0.973038	0.983515	0.97949	2.51446	2.27356	2.51711	0	0	0	A0A0E1VNJ7;S;139;143	0.790757	0.834535	0.101957	0.0785552	0.824692	0.999976	0.821254	Uncharacterized protein	HMPREF0776_0237
Q2FEP2	T	254;254	1	-0.192045	-0.121178	NA	-0.224419	-0.0812792	-0.389653	-0.885729	-0.323438	NA	-1.87234	-1.87852	-2.20637	106.35	101.55	0.99999	APIGRPSPMSPWGKPTLGKKTRRGKKSSDKL			0.999806	0.895011	NA	0.99999	0.993879	0.999739	0.962989	0.99917	NA	0	0	0	-0.179214	-0.420025	-1.98574	1	0	1	Q2FEP2;T;254;254	7.39389e-05	0.000796897	4.13113	3.0986	0.445621	0.000106363	0.000173877	50S ribosomal protein L2	rplB
Q2FHH9	S	2;2	1	0.853944	0.636909	0.743025	0.574132	0.432196	0.569	0.348986	0.497102	0.29054	1.00245	0.489346	0.91808	99.864	59.533	1	______________MSDIINETKSRMQKSIE			0.99988	0.999987	0.999959	1	0.999983	0.999999	0.999928	1	0.999998	1	1	1	0.702002	0.461821	0.675104	0	0	0	Q2FHH9;S;2;2	0.277478	0.362797	0.556771	0.440336	0.305746	0.983094	0.38296	Ribosome-recycling factor (RRF) (Ribosome-releasing factor)	frr
A0A0H2XEY2	S	186;179	1	-0.157038	-0.306511	-0.262037	-0.370717	-0.532033	-0.32152	-0.686202	-0.516276	-0.57759	-0.421061	-0.176123	NA	99.53	84.593	1	NRYKTDASFWKAVYNSILNKLENK_______			0.99664	0.996148	0.996463	0.995239	0.996963	0.999046	0.972848	1	0	0.996682	0.998799	NA	-0.274076	-0.514008	-0.391591	0	0	1	A0A0H2XEY2;S;186;179	0.130123	0.201721	0.885645	0.69525	0.112274	0.57099	0.546316	Uncharacterized protein	SAUSA300_1909
A0A0H2XIH4	T	5;5	1	1.07899	0.949626	1.16907	0.483245	0.642245	0.735759	0.594283	0.751177	-0.242763	-0.114217	-0.265732	-0.335675	117.86	106.5	0.999994	___________MVKVTDYSNSKLGKVEIAPE			0.999994	0.999826	0.999853	0.999134	0.996825	0.99575	0.999051	0.996364	0.994332	0.998393	0.978356	0.998658	0.920234	0.680866	-0.239597	0	0	0	A0A0H2XIH4;T;5;5	2.73342e-05	0.000384662	4.56329	3.41492	0.226672	3.06206e-05	0.000189377	Uncharacterized protein	SAUSA300_1474
Q2FEQ5	S	61;61;61	1	0.663134	0.999103	0.519242	NA	0.524446	0.687653	0.252681	NA	0.620289	0.379503	0.25239	-0.0625253	244.72	206.63	0.999915	DDNKGVTLAQASSKDSDIATTATKVELATKV			0.990133	0.999915	0.992775	NA	0.979021	0.999845	0.801637	NA	0	0.997062	0.535242	0.99557	0.72716	0.48826	0.297414	1	1	0	Q2FEQ5;S;61;61;61	0.160083	0.238109	0.795654	0.623225	0.5215	0.140243	0.614626	50S ribosomal protein L18	rplR
A0A0H2XK58	S	334;334	1	NA	5.58618	5.02781	5.2332	4.97859	4.75225	5.40085	NA	3.15629	NA	3.27083	NA	271.82	269.14	0.9909	PTSHGRKSGSTGFGTSVNTSSNATSKDESFT			0.098095	0.9909	0.609116	0.97123	0.0978549	0.53522	0.968761	0.41768	0.988569	0	0	0	5.2824	5.0439	3.21356	1	1	2	A0A0H2XK58;S;334;334	0.000959111	0.00489652	3.01813	2.31011	0.578056	0.00103629	0.00182894	Cell division protein FtsZ	ftsZ
A0A0H2XHQ4	S	193;193	1	0.465821	0.26124	0.354124	0.0748218	0.011164	0.36781	-0.293888	0.119049	-1.62705	NA	-0.78146	-1.18155	133.15	118.27	0.99523	GNGRMTIQDILSKLGSTADASEFENKEPYDV			0.958184	0.948134	0.972123	0.968055	0.99523	0.979507	0.605448	0.840056	0	NA	0.658284	0.897856	0.289002	0.0510337	-1.19669	0	0	1	A0A0H2XHQ4;S;193;193	0.000353376	0.00237328	3.45176	2.62465	0.503581	0.000377037	0.00121206	Alkyl hydroperoxide reductase, subunit F	ahpF
A0A0H2XJ55	T	56;56	1	0.824658	1.81972	0.226796	3.3861	1.98452	0.359117	0.489372	2.47293	2.31041	-3.07966	-0.182664	NA	183.86	161.78	0.959769	NDLHDSEISLISTSGTFSDRMTKLLTGEDGE			0.797801	0.901359	0.799904	0.959769	0.87732	0.824224	0.75875	0.909545	0.928011	0	0.828885	0	1.56432	1.32648	-0.317302	0	0	1	A0A0H2XJ55;T;56;56	0.35962	0.447438	0.444156	0.349267	0.979186	0.370524	0.458607	Uncharacterized protein	SAUSA300_0385
A0A0H2XHX4	S	169;169	1	-0.380602	-0.33383	-0.447422	-0.518147	-0.529774	-0.735228	-0.708474	NA	NA	NA	NA	NA	151.8	140.33	0.997226	LPVVVIRKDNKVTEGSTVSINYVSGSSRKIE			0.997226	0	0.859012	0.997102	0	0.935151	0	NA	NA	NA	NA	NA	-0.42	-0.657825	NA	0	1	4	A0A0H2XHX4;S;169;169	0.021298	0.050564	1.67166	1.29616	0.021298	NA	NA	Pur operon repressor	purR
A0A0H2XHU1	T	445;445	1	-0.590658	-0.586422	-0.760214	0.184016	-0.316473	-1.04944	-0.504468	-0.830476	0.236065	0.463094	0.0365017	NA	95.417	80.157	0.999964	AEEQERFDKLLAMRGTENAYKLHRELGEIMT			0.999612	0.975081	0.999964	0.992861	0.995312	0	0.99955	0	0	0.999352	0.998687	NA	-0.43832	-0.675215	0.24522	0	0	1	A0A0H2XHU1;T;445;445	0.0219946	0.0516269	1.65768	1.28712	0.613093	0.0732185	0.0197218	Succinate dehydrogenase, flavoprotein subunit	sdhA
Q2FH99	S	438;438	1	2.40522	NA	1.59847	2.75565	1.89167	1.85091	2.71416	1.61033	3.68143	4.53328	NA	4.12174	130.1	111.83	1	DDNYFEQPGKLFRLQSEDAKERIFTNTANAM			1	1	1	1	1	1	1	1	1	1	1	1	2.25311	2.01677	4.11215	1	0	1	Q2FH99;S;438;438	0.00213616	0.00889849	2.67037	2.05068	0.815859	0.00655749	0.00233306	Catalase (EC 1.11.1.6)	katA
Q2FGW7	S	29;29;29	1	-1.19694	-0.788021	-1.73212	-0.895833	-1.18854	-1.51384	-1.72826	-1.1272	-0.905748	-2.63151	-1.92502	-1.69303	87.156	79.163	0.999992	VGKSTIFNRIVGERVSIVEDTPGVTRDRIYS			0.999992	0.99991	0	0.999881	0.999138	0.999515	0.980137	0.999947	0.999378	0	0	0	-1.15323	-1.38946	-1.78883	0	0	0	Q2FGW7;S;29;29;29	0.250663	0.337177	0.600909	0.472142	0.790613	0.230018	0.527102	GTPase Der (GTP-binding protein EngA)	der engA
A0A0H2XFX5	S	534;534	1	0	0.376625	0.535743	0.268597	0.0881545	0.104795	0.135287	-0.0919499	0.0592103	NA	0.310176	NA	139.17	135	0.878989	EGLRIDKAQLNEMGYSTSHFHEKSRILTDSK			0.799729	0.788552	0.829404	0.878989	0.815604	0.873136	0.758993	0	0.782858	NA	0	0.464653	0.295241	0.0590717	0.184693	0	0	2	A0A0H2XFX5;S;534;534	0.231852	0.317234	0.63479	0.49862	0.207311	0.75573	0.699428	Uncharacterized protein	SAUSA300_2140
Q2FFZ9	S	159;159	1	5.08806	5.48414	5.37143	4.94239	4.84878	5.06209	5.03537	4.99674	3.6071	3.648	3.58586	3.23627	337.02	325.37	0.999689	YKANNVATDANHSYTSRVDK___________			0.998121	0.754814	0.996305	0.998467	0.999689	0.993113	0.909718	0.974638	0.998368	0.95988	0.993047	0.980161	5.2215	4.98574	3.51931	0	0	0	Q2FFZ9;S;159;159	8.99556e-07	3.34684e-05	6.04597	4.47536	0.236868	1.27463e-06	4.50001e-06	UPF0478 protein SAUSA300_1685	SAUSA300_1685
Q2FGE3	Y	75;75;83	1	-1.64787	NA	-1.86962	-2.04372	NA	-1.22167	-2.95506	NA	-1.48269	-0.481498	NA	-0.76975	40.098	36.854	0.901212	NPNTVQSIKRHMGTDYKVDIEGKSYTPQEIS			0	NA	0	0	NA	0	0	NA	0	0.901212	NA	0	-1.85374	-2.08837	-0.911311	1	2	1	Q2FGE3;Y;75;75;83	0.180248	0.260817	0.74413	0.583664	0.918769	0.268621	0.211173	Chaperone protein DnaK (HSP70) (Heat shock 70 kDa protein) (Heat shock protein 70)	dnaK
Q2FJC3	S	2;22	1	2.14516	2.2028	2.44088	2.13741	2.03638	2.00292	2.10536	1.84888	1.457	1.98024	1.6842	1.67856	179.19	167.35	1	______________MSEEMNDQMLVRRQKLQ			1	1	1	1	1	1	1	1	1	1	1	1	2.23156	1.99838	1.7	0	0	0	Q2FJC3;S;2;22	0.00394354	0.0140376	2.40411	1.85271	0.157554	0.00305947	0.0659652	Lysine--tRNA ligase (EC 6.1.1.6) (Lysyl-tRNA synthetase) (LysRS)	lysS
Q2FH99	H	388;388	1	1.66925	0.89698	NA	3.07542	1.03688	1.42232	2.48522	NA	3.62735	3.98351	2.77826	3.86517	164.28	155.66	0.96554	DGQMRVVDNNQGGGTHYYPNNHGKFDSQPEY			0.823487	0.883119	0.479134	0.964128	0.763022	0.540523	0.758092	0	0.952861	0.958354	0.949047	0.96554	1.88055	1.64814	3.56357	1	1	0	Q2FH99;H;388;388	0.0285264	0.0624316	1.54475	1.2046	0.932862	0.0641559	0.0381776	Catalase (EC 1.11.1.6)	katA
Q2FG66	T	152;152;152	1	0.055994	0.191853	0.0861653	-0.16055	-0.0972792	-0.280526	NA	NA	0.212897	0.340375	-0.0954317	-0.0219147	83.045	63.211	1	KYPNLEIKWIRGNIDTRLEKLQTEDYDAIIL			1	1	0	0	0	1	NA	NA	0	1	0	0	0.0433654	-0.188903	0.108981	0	2	0	Q2FG66;T;152;152;152	0.197949	0.281835	0.703446	0.550005	0.320764	0.853983	0.180761	Porphobilinogen deaminase (PBG) (EC 2.5.1.61) (Hydroxymethylbilane synthase) (HMBS) (Pre-uroporphyrinogen synthase)	hemC
A0A0H2XGT6	H	53;53	1	0.893997	0.452425	0.564322	1.48883	0.543273	1.17242	0.426874	0.329188	1.09668	1.42102	1.0049	1.57936	136.3	113.98	0.999979	LLISKINGCHYCVDIHKKELKELGVTQMKID			0.999471	0.987456	0	0.999979	0.994309	0.968835	0.960859	0	0.999845	0.98655	0.999043	0.997699	0.849894	0.617939	1.27549	0	0	0	A0A0H2XGT6;H;53;53	0.095893	0.159881	1.01821	0.796204	0.675701	0.301315	0.0856371	Alkyl hydroperoxide reductase AhpD (EC 1.11.1.15)	SAUSA300_2418
A0A0H2XIC7	S	505;505	1	-0.886444	-0.965079	-0.697013	-1.0945	NA	NA	NA	-1.1425	-0.531607	-0.0230317	-0.335118	NA	79.974	53.931	0.784616	KELKRLEDIAKVIETSTLERLIDKGKATYQD			0.7717	0.716047	0	0.680483	0.45111	NA	NA	0.631653	0.777745	0.774724	0.784616	NA	-0.91076	-1.1425	-0.296585	0	3	1	A0A0H2XIC7;S;505;505	0.0177708	0.0443209	1.75029	1.35339	0.607916	0.0262089	0.0371416	Putative Na+/H+ antiporter	SAUSA300_2384
A0A0H2XG62	S	6;6	1	1.66067	1.50498	1.97732	1.4177	1.45589	1.61534	1.32438	1.2404	0.875301	1.6005	1.35881	1.58395	108.7	99.934	1	__________MTLEISNDYGKIDISNEVIAS			0.999993	1	0.999998	0.999932	0.999993	0.999181	0.999967	0.999977	0.999899	0.999698	1	0.999666	1.64017	1.409	1.35464	0	0	0	A0A0H2XG62;S;6;6	0.302936	0.391797	0.518649	0.406939	0.450073	0.311622	0.95294	Uncharacterized protein	SAUSA300_1118
Q2FH25	H	242;242;242	1	-0.846097	0.0722957	-0.394354	-0.0760434	-0.212375	-0.537335	-0.496216	-0.920837	-0.299682	-0.374824	-0.377349	-0.304191	111.27	87.589	1	IAAKEGIKNIQIGMAHRGRLNVLTHVLEKPY			0	1	1	1	1	0	0	0	1	1	1	1	-0.31105	-0.541691	-0.339012	0	0	0	Q2FH25;H;242;242;242	0.497507	0.576955	0.303201	0.238858	0.523042	0.98979	0.601254	2-oxoglutarate dehydrogenase E1 component (EC 1.2.4.2) (Alpha-ketoglutarate dehydrogenase)	odhA
Q2FJ97	T	805;796	1	-1.22677	-0.685058	NA	-0.980707	-1.15426	-0.972099	-1.48226	-1.17064	-0.61324	NA	-0.525752	-0.253814	51.013	46.025	0.995374	GLADTALKTADSGYLTRRLVDVAQDVIVREE			0	0	NA	0	0.995374	0	0	0	0	NA	0.935929	0	-0.964177	-1.19482	-0.464269	1	0	1	Q2FJ97;T;805;796	0.010859	0.0301564	1.96421	1.52062	0.416081	0.0670265	0.00906506	DNA-directed RNA polymerase subunit beta' (RNAP subunit beta') (EC 2.7.7.6) (RNA polymerase subunit beta') (Transcriptase subunit beta')	rpoC
A0A0H2XIW1	T	200;200	1	-0.688441	-0.449542	-1.04014	-0.738716	-0.725664	-1.30078	-1.06582	-0.747119	NA	NA	NA	NA	96.673	83.219	0.995965	VFEDAIDKDGNAHPLTQGTFIKYLETDDRKL			0.946648	0.995965	0	0.843291	0	0	0	0	NA	NA	NA	NA	-0.72921	-0.959848	NA	0	0	4	A0A0H2XIW1;T;200;200	0.255586	0.34162	0.592463	0.466457	0.255586	NA	NA	Oligoendopeptidase F (EC 3.4.24.-)	pepF
Q2FGE3	S	273;273;281	1	1.66645	1.87276	1.6864	2.00814	0.964563	1.65618	2.15869	1.53434	1.75895	1.26088	1.67479	0.967187	142.38	139.41	1	AGENGPLHLEVNLTRSKFEELSDSLIRRTME			1	0.999987	1	1	0.999992	1	1	1	0.999999	1	1	1	1.80844	1.57844	1.41545	0	0	0	Q2FGE3;S;273;273;281	0.356502	0.444767	0.447938	0.351867	0.661504	0.329209	0.808596	Chaperone protein DnaK (HSP70) (Heat shock 70 kDa protein) (Heat shock protein 70)	dnaK
Q2FDQ4	S	292;292;292	1	2.14301	2.2924	1.93786	1.905	2.16668	1.74227	1.53399	1.91578	-0.99339	-2.06952	-1.15984	-1.68754	230.97	219.33	1	FDKALGDAVESIYDASVNKN___________			1	1	1	1	1	1	0.999997	1	0	0	0	0	2.06957	1.83968	-1.47757	0	0	0	Q2FDQ4;S;292;292;292	1.89981e-07	1.12171e-05	6.72129	4.95012	0.621958	3.66077e-07	6.44972e-07	Fructose-bisphosphate aldolase class 1 (EC 4.1.2.13) (Fructose-bisphosphate aldolase class I) (FBP aldolase)	fda
Q2FEQ4	Y	168;168;168	1	0.218078	NA	NA	-0.996737	-0.404478	-0.851107	-0.492765	-0.728065	-0.242251	0.0936502	-0.694766	NA	60.788	31.215	0.999938	PPEPYKGKGIRYQGEYVRRKEGKTGK_____			0	0	0	0.999938	0.999869	0	0.999912	0.999063	0.999931	0.999843	0.999843	0	-0.38933	-0.619104	-0.281122	2	0	1	Q2FEQ4;Y;168;168;168	0.6154	0.68106	0.210843	0.166814	0.826004	0.961589	0.604369	50S ribosomal protein L6	rplF
A0A0H2XJG9	S	112;112	1	1.72021	2.20384	1.38958	1.72187	1.2751	1.59352	1.40963	1.83897	-0.0591665	-1.89931	0.189069	-0.0300371	386.09	378	1	QAALKAQQAAIKEEASANNLSDTSQEAQEIQ			1	1	1	1	1	1	1	1	1	1	0.987734	0.999607	1.75887	1.52931	-0.449861	0	0	0	A0A0H2XJG9;S;112;112	0.00112993	0.00550967	2.94695	2.25887	0.857977	0.00163497	0.0033841	Uncharacterized protein	SAUSA300_1684
Q2FFJ6	S	264;264;264	1	-0.572957	-0.358638	-0.114123	-0.913266	-0.0971608	0.200196	-0.0204246	-2.95949	0.0694946	-0.126919	0.103486	-0.757287	61.435	58.58	0.999986	DESTGKTILMRVKEGSDDYRYFPEPDIVPLY			0	0	0.999799	0	0	0.999976	0.999856	0	0	0	0.999956	0.999986	-0.489746	-0.719219	-0.177806	0	0	0	Q2FFJ6;S;264;264;264	0.712852	0.768296	0.147001	0.114472	0.933745	0.881757	0.691764	Aspartyl/glutamyl-tRNA(Asn/Gln) amidotransferase subunit B (Asp/Glu-ADT subunit B) (EC 6.3.5.-)	gatB
A0A0H2XII5	H	541;541	1	NA	-0.72563	-1.06662	NA	-1.20449	-0.406043	-1.33237	-1.55909	0.19584	NA	-0.263698	0.671079	64.52	32.606	0.79602	IDMLIHKLKICRYVEHTSHLKNAILEREMGS			0	0	0.344846	0.79602	0	0	0	0	0.596805	0	0	0	-0.896126	-1.1255	0.201074	2	0	1	A0A0H2XII5;H;541;541	0.022218	0.051976	1.6533	1.2842	0.835265	0.0861396	0.0208325	Phosphotransferase system, fructose-specific IIABC component (EC 2.7.1.69)	SAUSA300_2576
A0A0H2XEY2	T	6	1	1.06836	1.00406	0.873445	1.03846	0.427059	1.01873	0.692975	0.932413	-0.151426	0.478653	0.383602	0.418481	109.29	101.36	0.999999	__________MTNLETYFKNSQPLNEYIDGM			0.999999	0.999999	0.999947	0.999998	0.999979	0.999994	0.999666	0.999982	0.999749	0.999973	0.9997	0.999773	0.996083	0.767793	0.282327	0	0	0	A0A0H2XEY2;T;6	0.005545	0.0178742	2.2561	1.74777	0.388305	0.00486827	0.0394292	Uncharacterized protein	SAUSA300_1909
Q2FJ93	S	681;703	1	1.98946	2.00769	2.25217	2.02813	1.80911	1.83476	1.93839	1.79229	1.59833	2.21138	2.10124	1.91444	132.88	69.059	1	GTYTMYFDHYAEVPKSIAEDIIKKNKGE___			1	1	1	1	1	1	1	1	1	1	1	1	2.06936	1.84364	1.95635	0	0	0	Q2FJ93;S;681;703	0.241178	0.32703	0.617662	0.485413	0.214812	0.644499	0.645953	Elongation factor G (EF-G)	fusA
A0A0H2XHC2	S	133;147	1	-1.15332	-0.712697	-1.09988	-0.994179	-1.0148	-1.39596	-1.52142	-0.930366	NA	-3.10981	NA	-2.86687	77.062	71.315	1	IHEVERLSRGYVRAISQFVGPNKDIPAPDVF			1	1	1	1	1	1	1	1	NA	0	NA	0	-0.990019	-1.21563	-2.98834	0	0	2	A0A0H2XHC2;S;133;147	6.46872e-05	0.000729006	4.18918	3.13727	0.416163	6.48644e-05	0.000141201	Glutamate dehydrogenase	gudB
A0A0H2XHW1	S	240;240	1	0.749688	0.764585	0.408785	0.368283	NA	0.308876	0.305851	0.428694	NA	1.61151	NA	1.76041	228.46	218.9	0.979175	RLNETFMSSTDCSDPSQRSNITC________			0.978869	0.979175	0.792873	0.636076	NA	0.745635	0.700482	0.745558	0	0.560225	0	0.764436	0.572835	0.347807	1.68596	0	1	2	A0A0H2XHW1;S;240;240	0.000244976	0.00186746	3.61088	2.72875	0.242508	0.000524073	0.000252159	ABC transporter ATP-binding protein	SAUSA300_0620
Q2FH32	S	121;121	1	-0.990786	-0.761304	-0.514714	-0.591993	-0.799335	NA	-1.07737	NA	-1.54044	-0.651598	-1.35336	-1.14889	72.434	52.672	0.793662	TDKPSMLKRIFSRAKSSINEIFSRMQSVSAQ			0	0.499998	0.793662	0.49999	0.5	0	0.5	NA	0	0.499971	0	0	-0.714699	-0.938351	-1.17357	0	2	0	Q2FH32;S;121;121	0.159989	0.238099	0.795909	0.623242	0.672722	0.140121	0.646672	TelA-like protein SAUSA300_1299	SAUSA300_1299
Q2FIG2	T	22;22;22;22	1	5.3625	5.28615	5.60395	4.72551	5.30886	4.99519	4.89047	4.90112	3.24605	3.20114	3.45062	3.35987	136.81	123.85	1	FDQFKGNVKETVGNVTDNKELEKEGQQDKVI;FEQAKGNVKETVGNVTDNKNLENEGKEDKAS			1	0.999999	1	1	1	1	1	0.999994	1	0.999996	1	1	5.24453	5.02391	3.31442	0	0	0	Q2FIG2;T;22;22;22;22	3.11248e-06	7.68501e-05	5.50689	4.11436	0.45954	4.75657e-06	1.30755e-05	UPF0337 protein SAUSA300_0816	SAUSA300_0816
Q2FEI5	Y	745;773	1	-3.2508	NA	-3.24617	-2.98002	NA	NA	-3.37956	NA	-2.96319	NA	-2.88635	-1.88029	40.268	30.281	1	KIFQAIANRLGFDWNYKHPSEIMDEVARLTP			0	NA	0	0	NA	NA	0	NA	0	NA	0	1	-3.159	-3.37956	-2.57661	1	3	1	Q2FEI5;Y;745;773	0.265132	0.350413	0.576537	0.455419	0.904164	0.339036	0.353483	Putative formate dehydrogenase SAUSA300_2258 (EC 1.17.1.9)	SAUSA300_2258
A0A0H2XHS5	S	88;88	1	2.45168	2.43815	3.0733	1.63405	2.61405	2.43344	2.45901	1.2094	2.11212	2.64762	2.62514	2.6762	114.87	101.12	0.978659	SLLVFKNGDKIAHLHSANAKSPEQVESFLAE			0.850301	0.935383	0.9609	0.837137	0.840912	0.835561	0.955556	0.969873	0.978659	0.877942	0.874494	0.802047	2.3993	2.17898	2.51527	0	0	0	A0A0H2XHS5;S;88;88	0.672693	0.731985	0.172183	0.135498	0.83028	0.949004	0.656004	Putative thioredoxin	SAUSA300_0789
A0A0H2XHS7	T	43;43	1	-0.053374	0.238006	-0.221946	0.0246736	-0.580183	-0.147528	-0.0769494	-0.0858788	-0.717405	-0.80975	-1.27578	-1.29416	113.72	88.869	0.993912	GKKAIIYFYPRDNTPTCTTEACDFRDNLEMF			0.772482	0	0	0.993912	0	0.982538	0	0.982538	0	0.835469	0	0	-0.00316011	-0.222635	-1.02427	0	0	0	A0A0H2XHS7;T;43;43	0.000634947	0.00362294	3.19726	2.44094	0.458166	0.000683571	0.00355964	Bacterioferritin comigratory protein (EC 1.11.1.-)	SAUSA300_1844
Q2FIR4	S	168;168;168	1	-0.190775	0.0449702	-0.459848	NA	-0.417114	-0.605694	-0.436861	-0.22188	-0.263089	-2.46137	-0.420377	-0.983249	93.909	73.58	0.996742	AENVQDGSKDIFGKLSYIGSTVKTLLNPTQF			0	0	0	NA	0.97814	0	0	0.996742	0.996544	0	0.9643	0	-0.201884	-0.420387	-1.03202	1	0	0	Q2FIR4;S;168;168;168	0.246212	0.332362	0.608691	0.478389	0.895146	0.257837	0.402037	Putative lipid kinase SAUSA300_0711 (EC 2.7.1.-)	SAUSA300_0711
Q2FH99	Y	345;345	1	4.67089	4.27588	4.39977	5.51248	4.30229	4.43732	5.37459	3.87105	5.96904	6.4965	5.69542	6.2783	184.21	180.21	1	KMLQGRLFSYGDAQRYRLGVNHWQIPVNQPK			1	0.999992	1	1	1	1	0.999999	1	1	1	1	1	4.71475	4.49631	6.10982	0	0	0	Q2FH99;Y;345;345	0.00380543	0.0135815	2.4196	1.86705	0.830964	0.0115695	0.00488166	Catalase (EC 1.11.1.6)	katA
Q2FGE1	Y	73;73;73	1	4.15278	3.97763	4.18031	4.92172	3.99261	3.91762	4.76347	3.68539	5.18922	4.5999	5.11541	5.11744	174.39	165.9	0.987847	THSSSGRSPSQLGFRYYVNRLLEQTSHQKTN			0.919577	0.873001	0.933415	0.987847	0.916854	0.847962	0.93539	0.981672	0.979366	0.977543	0.92349	0.926544	4.30811	4.08977	5.00549	0	0	0	Q2FGE1;Y;73;73;73	0.0234686	0.0537442	1.62951	1.26967	0.72315	0.0792579	0.0235095	Heat-inducible transcription repressor HrcA	hrcA
Q2FJP8	Y	50;50;50	1	-0.290951	-0.437185	-0.360445	-0.293151	-0.612036	-0.508179	-0.514103	-0.619181	-0.479631	NA	-0.0739391	-0.18731	128.69	82.968	1	AEVLEAKDWGKRRLAYEINDFKDGFYNIVRV			1	1	1	1	1	1	1	1	1	1	1	1	-0.345433	-0.563375	-0.24696	0	0	1	Q2FJP8;Y;50;50;50	0.0196013	0.0476182	1.70771	1.32223	0.0736611	0.548724	0.0200574	30S ribosomal protein S6	rpsF
A0A0H2XEG5	S	111;111	1	1.96279	2.02721	2.27167	1.75821	1.72832	1.8811	1.85886	1.6815	1.54409	1.84399	1.82739	1.81313	185.95	132.38	1	KAEDFEKKLSNFLKDSEDKLTSIKRQTESRR			1	1	1	1	1	1	1	1	1	1	1	1	2.00497	1.78744	1.75715	0	0	0	A0A0H2XEG5;S;111;111	0.104171	0.170132	0.982253	0.769215	0.180406	0.120496	0.960322	Polyribonucleotide nucleotidyltransferase (EC 2.7.7.8)	SAUSA300_0486
A0A0H2XHT4	S	75;75	1	-0.462814	-0.515804	-0.554591	NA	-0.930949	NA	-0.801513	-0.450881	-0.454042	NA	-0.796546	NA	111.86	100.7	0.834662	AIGVMPKMLDEHEITSQRLTELILVDSMHER			0.834662	0.499998	0.49999	0.460485	0.49997	0	0.820695	0.809644	0.499986	0.490837	0.780079	0.499886	-0.51107	-0.727781	-0.625294	1	1	2	A0A0H2XHT4;S;75;75	0.448265	0.532351	0.348465	0.273802	0.419583	0.801453	0.835498	Cytokinin riboside 5'-monophosphate phosphoribohydrolase (EC 3.2.2.n1)	SAUSA300_0666
Q2FGE1	S	65;65;65	1	NA	2.60391	NA	NA	2.37688	1.92097	2.86402	NA	NA	3.81849	NA	3.7215	197.15	188.57	0.980351	EDLNYIEKTHSSSGRSPSQLGFRYYVNRLLE			0	0.980351	NA	NA	0	0.944399	0.944137	0	0	0	NA	0	2.60391	2.38729	3.77	3	1	2	Q2FGE1;S;65;65;65	0.0630378	0.114293	1.2004	0.941981	0.883283	0.173913	0.059188	Heat-inducible transcription repressor HrcA	hrcA
Q2FFZ9	S	109;109	1	7.07371	6.82594	6.60235	6.82024	6.62435	6.43146	6.69267	6.71313	6.91281	7.26241	6.68968	6.68178	372.91	351.24	0.999999	NSSVDRVTNSITHNISQNEDKISQVVQWSNV			0.999999	0.999999	0.999991	0.999629	0.999999	0	0.999998	0.99802	0	0.999877	0	0.936306	6.83056	6.61541	6.88667	0	0	0	Q2FFZ9;S;109;109	0.201356	0.284834	0.696036	0.545408	0.347068	0.922442	0.205937	UPF0478 protein SAUSA300_1685	SAUSA300_1685
A0A0H2XIJ3	S	1185;1192	1	-1.2827	-1.34092	-1.58	-1.33472	-1.48749	NA	-1.70536	-1.60607	NA	-1.29398	-1.67935	-1.39808	42.689	26.545	0.911737	REGIKYAKQAGWDTVSKAIVGGAKFIGNSYV			0	0	0	0	0.911737	NA	0	0	NA	0	0	0	-1.38458	-1.59964	-1.45714	0	1	1	A0A0H2XIJ3;S;1185;1192	0.234936	0.320485	0.62905	0.494192	0.212692	0.80585	0.506771	Autolysin (EC 3.5.1.28)	atl
Q2FJB2	S	58;58;58	1	-0.00780674	-0.354917	-0.0628903	-0.506914	-0.476632	-0.344407	-0.423923	-0.546515	-1.64051	-1.10962	-1.23834	-1.37493	107.65	85.004	0.871517	IEDTDKKRNLEDGETSQFDNLKWLGLDWDES			0	0.871517	0	0	0	0	0.847794	0	0	0	0	0	-0.233132	-0.447869	-1.34085	0	0	0	Q2FJB2;S;58;58;58	5.15259e-05	0.000621975	4.28797	3.20623	0.315423	5.96434e-05	0.000315378	Glutamate--tRNA ligase (EC 6.1.1.17) (Glutamyl-tRNA synthetase) (GluRS)	gltX
A0A0H2XIJ1	T	206;206	1	0.951938	1.05893	0.889147	NA	NA	NA	0.645188	0.858902	0.195624	0.619996	NA	0.697082	51.252	38.896	1	GPIRTLSAKGVGGFNTILKEIEERAPLKRNV			1	0	1	NA	NA	NA	0	1	0	1	NA	1	0.966671	0.752045	0.504234	1	2	1	A0A0H2XIJ1;T;206;206	0.0796502	0.138125	1.09881	0.859728	0.489052	0.0690765	0.400988	Enoyl-[acyl-carrier-protein] reductase [NADPH] (ENR) (EC 1.3.1.39)	SAUSA300_0912
A0A0H2XGL1	S	291;291	1	-0.800765	-0.167297	-0.488029	0.215418	-0.272741	-1.0469	-0.0295361	-0.747782	0.72308	-0.28175	0.276984	0.292751	101.3	82.093	1	RQITKDAGREELFEMSVKMEKRMAEEKGLIP			1	1	1	1	0	0	0	0	0	0	0	0	-0.310168	-0.524239	0.252766	0	0	0	A0A0H2XGL1;S;291;291	0.0797887	0.138206	1.09806	0.859475	0.772429	0.215475	0.0761479	Citrate synthase	gltA
Q2FH99	T	65;65	1	0.219459	0.180185	-0.0493963	0.045828	-0.414696	-0.0333042	0.201491	-0.209896	NA	-1.04914	-0.756814	NA	109	95.418	0.975989	IPERRMHAKGSGAFGTFTVTKDITKYTNAKI			0.938917	0.963119	0.964413	0.975989	0.88905	0.9418	0.967866	0.961837	NA	0.760334	0.910304	NA	0.099019	-0.114101	-0.902977	0	0	2	Q2FH99;T;65;65	0.00230789	0.00946861	2.63679	2.02371	0.360098	0.00194677	0.00734351	Catalase (EC 1.11.1.6)	katA
A0A0H2XHS2	S	38;38	1	0.860901	0.755406	0.629454	1.4158	1.30911	0.25187	0.869204	0.381949	1.81966	1.79393	1.62579	1.85997	114.31	88.968	1	FIIGDGIGPDIWKAASRVIDAAVEKAYNGEK			1	1	1	1	1	1	1	1	1	1	1	1	0.915391	0.703034	1.77484	0	0	0	A0A0H2XHS2;S;38;38	0.00430948	0.0148723	2.36558	1.82762	0.676498	0.0170474	0.0047413	Isocitrate dehydrogenase [NADP] (EC 1.1.1.42)	icd
A0A0H2XHM2	S	164;164	1	3.466	3.16013	3.38944	3.53935	3.02016	3.27402	3.5297	2.88746	3.13126	3.98854	3.36487	3.40733	195.27	188.07	1	GMDPDGSIDVLTTIKSLVNELDMRILISSHK			1	1	1	1	1	1	1	1	1	1	1	1	3.38873	3.17784	3.473	0	0	0	A0A0H2XHM2;S;164;164	0.358248	0.446225	0.445816	0.350446	0.564349	0.907958	0.347134	ABC transporter, ATP-binding protein	SAUSA300_1911
A0A0H2XEI4	T	51;51	1	NA	1.29086	NA	0.644972	1.03688	0.495855	0.397682	1.09782	-1.66249	NA	NA	-1.98952	92.295	77.284	1	MTEQIFRVVIPEEEETQVKDGKAKTTVKKTF			NA	1	NA	1	1	1	0	1	0	NA	NA	0	0.967918	0.757059	-1.826	2	0	2	A0A0H2XEI4;T;51;51	0.000810138	0.00432286	3.09144	2.36423	0.788251	0.00136015	0.00100285	Transcription termination/antitermination protein NusG	nusG
A0A0E1VM29	S	169;175	1	1.3195	1.21042	0.973141	1.01806	1.02503	1.02158	0.850409	0.781253	1.15357	1.48225	1.09037	0.955797	226.24	200.79	0.998557	LLWYLASRENEVISKSELLEKVWGYDYYEDA			0.99509	0.972415	0.997532	0.503193	0	0.760449	0.99463	0.972711	0.992168	0.991432	0.998557	0.992367	1.13028	0.919568	1.1705	0	0	0	A0A0E1VM29;S;169;175	0.148186	0.224264	0.829193	0.64924	0.255497	0.943669	0.160499	Response regulator SaeR	saeR HMPREF0776_1711
Q2FDU5	S	282;291	1	-0.0346449	NA	-0.669804	-0.313061	-0.263427	-0.834004	NA	NA	NA	NA	NA	-0.811655	94.692	67.902	0.999999	FVDKRKKAKLFHEINSKYHRI__________			0.999966	0.999997	0.999998	0.999999	0.999996	0	NA	0.99995	NA	0.999711	0.999992	0.999896	-0.33917	-0.548716	-0.811655	1	2	3	Q2FDU5;S;282;291	0.550617	0.624938	0.25915	0.204163	0.801708	0.542425	0.822774	4,4'-diapophytoene synthase (DAP synthase) (EC 2.5.1.96) (C30 carotenoid synthase) (Dehydrosqualene synthase)	crtM
Q2FIF3	H	182;182;182	1	NA	-1.84254	NA	-0.261694	-0.977376	-1.05839	NA	-1.74668	NA	0.292097	-0.222976	NA	67.778	62.119	0.826854	AGMDAIVAQGSEAGGHRGSFLKPKNQLPMVG			NA	0	NA	0.798618	0	0	NA	0	NA	0.826854	0.760815	NA	-1.05211	-1.26081	0.0345607	2	1	2	Q2FIF3;H;182;182;182	0.199981	0.28348	0.699012	0.547478	0.936914	0.328417	0.194319	Probable nitronate monooxygenase (NMO) (EC 1.13.12.-) (Propionate 3-nitronate monooxygenase) (P3N monooxygenase)	SAUSA300_0825
Q2FI62	S	19;19;19	1	0.58735	1.35421	1.14478	0.578044	0.0563068	0.842485	1.48105	0.460554	0.743157	0.756695	0.428865	0.0272497	144.57	137.75	1	GLALIPSKSFQEAVDSYRKRYDKQYSRIKPH			1	1	1	1	1	1	1	1	1	0.999995	1	1	0.916095	0.710098	0.488992	0	0	0	Q2FI62;S;19;19;19	0.45718	0.540575	0.339913	0.267144	0.8075	0.42625	0.782374	Putative phosphoesterase SAUSA300_0916 (EC 3.1.-.-)	SAUSA300_0916
Q2FF95	S	319;319;319	1	NA	NA	0.39902	0.201621	-0.0448266	0.563738	0.13888	-0.276678	-0.165775	NA	0.225973	NA	140.82	125.62	0.927374	GLDLKDASIDMLGTASKVEVTKDNTTVVDGD			NA	NA	0.576975	0.577671	0.927374	0.820264	0.712634	0.541203	0.744556	NA	0.75378	NA	0.30032	0.0952784	0.0300991	2	0	2	Q2FF95;S;319;319;319	0.66946	0.729051	0.174276	0.137242	0.737083	0.676827	0.96791	60 kDa chaperonin (GroEL protein) (Protein Cpn60)	groL groEL
A0A0H2XJK0	S	40;40	1	-0.757189	-0.943577	-0.977947	NA	-1.18706	-1.00872	NA	NA	NA	NA	NA	NA	69.672	52.307	0.991509	DLGQNMFYPKGILSQSAEAKSTTYNATIGMA			0	0.991509	0	NA	0	0.818967	NA	NA	NA	NA	NA	NA	-0.892905	-1.09789	NA	1	2	4	A0A0H2XJK0;S;40;40	0.161164	0.239584	0.792733	0.620542	0.161164	NA	NA	Aminotransferase	SAUSA300_1916
A0A0H2XJ83	T	41	1	0.270963	0.305452	-0.0690378	-0.309081	NA	-0.253626	-0.0557146	NA	NA	-1.75983	-1.4197	NA	103.95	95.659	0.879926	EQGQDKLEDTHSEGSTQDANDLAENAEVKKK			0.879926	0.834443	0.810561	0.515693	0	0.870062	0.821989	0.495276	0.494521	0	0	0	0.0495742	-0.15467	-1.58976	0	2	2	A0A0H2XJ83;T;41	0.00191041	0.00813273	2.71887	2.08976	0.65708	0.00174862	0.00605153	Signal recognition particle receptor FtsY (SRP receptor)	ftsY
Q2FHG3	S	264;281	1	-1.16425	-1.71914	-1.5374	-1.18653	-1.61884	NA	-1.79077	-1.4081	-1.60354	NA	NA	-1.94164	96.89	90.44	0.991363	SKLNRKVSFLGRSLESSFNIARKMGYFDIPK			0.89032	0.909216	0.903245	0.913998	0	0	0.897319	0.899848	0.991363	0	0.822104	0.904852	-1.40183	-1.6059	-1.77259	0	1	2	Q2FHG3;S;264;281	0.265074	0.350413	0.576632	0.455419	0.547046	0.258274	0.742877	Ribonuclease J 2 (RNase J2) (EC 3.1.-.-)	rnj2
Q2FFZ9	S	78;78	1	4.08653	4.15765	4.17194	4.13937	3.81801	3.86899	3.96762	4.08822	4.37847	4.34189	4.66238	4.52955	165.34	137.06	1	NRLTEDIQGKVDRLNSVVDAVKGIGDSVQTL			1	1	1	1	1	1	1	1	1	1	1	1	4.13887	3.93571	4.47807	0	0	0	Q2FFZ9;S;78;78	0.000240666	0.00184646	3.61859	2.73366	0.0698505	0.00505312	0.000190817	UPF0478 protein SAUSA300_1685	SAUSA300_1685
Q2FEM9	T	117;117	1	0.256035	0.365252	0.344328	0.747368	0.196324	0.128439	0.000658314	0.578747	NA	-0.0785795	0.409209	0.312822	119.01	112.21	1	AYAIKIDPDVEVDKGTDALQNLKALGFKHKG			1	0	1	1	1	1	1	1	1	1	1	1	0.428246	0.226042	0.214484	0	0	1	Q2FEM9;T;117;117	0.426887	0.51076	0.369687	0.291783	0.490798	0.504458	0.997815	Lipid II:glycine glycyltransferase (EC 2.3.2.16) (Factor essential for expression of methicillin resistance X)	femX fmhB
Q2FKQ5	S	87;87;87	1	-0.703838	NA	-0.487288	NA	-0.974383	-0.593963	-0.823205	NA	-0.591901	-0.523172	-0.324146	-1.20676	116.74	107.41	0.977754	EVKPHFITTEELANYSNNETATPKETTKPST			0	0.496028	0.911235	NA	0	0	0.923993	NA	0.977754	0.953388	0.653362	0.662689	-0.595563	-0.797184	-0.661495	2	1	0	Q2FKQ5;S;87;87;87	0.742444	0.793889	0.129336	0.10024	0.749308	0.964809	0.826995	Chromosomal replication initiator protein DnaA	dnaA
Q2FIM5	T	6;6;6	1	-1.25109	-0.728917	-1.35403	-1.09253	-1.36668	-1.30516	-1.33612	-1.22203	-2.55649	-3.50202	-2.55543	NA	68.513	62.273	0.85833	__________MNLIPTVIETTNRGERAYDIY			0	0	0.445228	0.848064	0.85833	0	0.836995	0	0	0.472099	0	0.372571	-1.10664	-1.3075	-2.87131	0	0	1	Q2FIM5;T;6;6;6	0.000205804	0.00163131	3.68655	2.78746	0.66692	0.000249293	0.000571752	ATP-dependent Clp protease proteolytic subunit (EC 3.4.21.92) (Endopeptidase Clp)	clpP
A0A0H2XGL1	T	362;362	1	0.606956	0.374874	1.30903	1.26613	0.904777	0.855947	0.304892	NA	2.41956	2.07715	0.0489847	-0.924015	92.838	84.928	1	KDNRIMRPRAKYIGETNRKYIPLEERK____			0.999874	0.999972	0.999989	1	0.999999	0.999975	0.999798	NA	0.999961	0.999997	0.999614	0	0.889249	0.688539	0.90542	0	1	0	A0A0H2XGL1;T;362;362	0.956874	0.969727	0.0191453	0.0133503	0.965477	0.999733	0.959838	Citrate synthase	gltA
Q2FJ97	S	951;942	1	-0.811938	-0.724484	-0.382382	-0.748205	-1.0592	-0.565919	NA	-0.977119	-1.20371	NA	-0.542783	-1.04718	68.639	57.36	0.985343	TQLTMRTFHTGGVAGSDITQGLPRIQEIFEA			0.782379	0.97387	0.834202	0.884765	0.962505	0.985343	NA	0	0	NA	0.754166	0	-0.666752	-0.867413	-0.931224	0	1	1	Q2FJ97;S;951;942	0.424638	0.509546	0.371982	0.292817	0.604065	0.434694	0.953374	DNA-directed RNA polymerase subunit beta' (RNAP subunit beta') (EC 2.7.7.6) (RNA polymerase subunit beta') (Transcriptase subunit beta')	rpoC
A0A0H2XIC4	S	200;200	1	2.09299	2.608	2.80833	2.37415	2.51351	2.36898	2.17444	2.03197	0.986339	1.21956	1.16311	1.24015	173.04	163.07	0.788206	DKADSKDSKVAGVNTSTDAKTDTKAENAGDG			0.788206	0.703187	0.589459	0.650782	0.718686	0.690645	0.695927	0.6132	0.570649	0.681858	0.656244	0.6443	2.47086	2.27223	1.15229	0	0	0	A0A0H2XIC4;S;200;200	3.46769e-05	0.00046857	4.45996	3.32923	0.45936	4.59263e-05	0.000165562	Uncharacterized protein	SAUSA300_0383
Q2FEI9	T	219;219	1	NA	-1.07148	NA	-0.138982	NA	-0.336817	NA	-1.27034	-0.692681	-0.142713	-0.380844	-0.240022	62.088	55.39	0.998133	TINAAYNPKMHHLIDTEQFKMMKSTAYLINA			NA	0.960001	NA	0.917713	NA	0.978155	NA	0	0.998133	0.892038	0.976018	0.942191	-0.60523	-0.803576	-0.364065	2	2	0	Q2FEI9;T;219;219	0.561378	0.634764	0.250745	0.197388	0.903205	0.82138	0.548557	Putative 2-hydroxyacid dehydrogenase SAUSA300_2254 (EC 1.1.1.-)	SAUSA300_2254
A0A0H2XG79	S	176;208	1	-1.06209	NA	-1.44848	0.0864046	NA	-1.31791	-0.625516	-1.07233	-0.443061	-0.27002	-0.265821	NA	108.25	101.05	0.999936	ARAKIVNHPYLITEQSDRMGYRLEGDSVAPI			0	NA	0	0.999936	NA	0	0.894864	0	0.904454	0.83326	0.935113	NA	-0.808058	-1.00525	-0.3263	1	1	1	A0A0H2XG79;S;176;208	0.311756	0.401293	0.506186	0.396539	0.884665	0.514148	0.300999	Putative urea amidolyase	SAUSA300_1565
Q2FIF6	S	120;120	1	-0.381519	-0.361523	NA	0.228006	-0.342991	NA	-0.793798	0.031327	-1.44068	NA	NA	NA	89.873	84.213	0.98356	KLGIPEAEQKYLAGVSAQYESEVVYHNMEKE			0.899312	0.98356	NA	0.899251	0.899923	0	0.901214	0.533105	0	0	0	0	-0.171679	-0.368487	-1.44068	1	1	3	Q2FIF6;S;120;120	0.102676	0.168094	0.988531	0.774447	0.811474	0.0932898	0.145164	UPF0051 protein SAUSA300_0822	SAUSA300_0822
A0A0H2XHR6	S	4;11	1	0.531075	0.699069	1.06758	0.400382	0.715021	0.604475	0.283196	0.309038	-1.14551	-0.704072	NA	NA	67.726	51.572	1	____________MQKSALFAPEKYNIISEIE			1	1	1	1	1	1	1	1	0	1	NA	NA	0.674527	0.477932	-0.92479	0	0	2	A0A0H2XHR6;S;4;11	0.000544483	0.00322182	3.26402	2.4919	0.569356	0.000532531	0.00118174	Putative AMP-binding enzyme	SAUSA300_2542
Q2FIA7	T	132;132	1	-0.678794	NA	-0.850014	-0.70405	-0.121052	-1.17482	-1.42895	-1.03252	NA	NA	NA	NA	45.094	39.953	0.985217	YVFTKAASSLTGDNATIPNHKDITDQLDYEG			0	NA	0	0.985217	0	0	0	0	NA	NA	NA	NA	-0.744286	-0.939333	NA	1	0	4	Q2FIA7;T;132;132	0.59097	0.661118	0.228435	0.179721	0.59097	NA	NA	Uncharacterized protein SAUSA300_0871	SAUSA300_0871
Q2FJ97	S	1201;1192	1	0.988149	1.39579	1.13411	0.902587	1.10735	1.12251	0.736307	0.67718	-1.31702	-1.08028	-0.939864	-1.18639	170.04	157.24	0.997532	DVKYEKTAKPVAEVESQTEVTE_________			0.991964	0.96373	0.878229	0.985694	0.893715	0.980375	0.997532	0.843441	0	0	0	0	1.10516	0.910837	-1.13089	0	0	0	Q2FJ97;S;1201;1192	1.49636e-07	9.67643e-06	6.82497	5.01428	0.415761	2.66493e-07	5.75162e-07	DNA-directed RNA polymerase subunit beta' (RNAP subunit beta') (EC 2.7.7.6) (RNA polymerase subunit beta') (Transcriptase subunit beta')	rpoC
Q2FG20	S	345;345;345	1	0.960473	1.48085	1.21868	1.35835	0.873249	0.82925	1.63496	0.910914	1.32138	1.49975	1.41167	0.968329	214.18	194.17	0.999751	QTEIEYVRENYYINESDAQSVRQFENEIQSL			0.998693	0.984808	0.988042	0.99509	0.997854	0.99508	0.999719	0	0.937272	0.893512	0.995507	0.999751	1.25459	1.06209	1.30028	0	0	0	Q2FG20;S;345;345;345	0.494016	0.574021	0.306259	0.241072	0.629752	0.972959	0.501877	Septation ring formation regulator EzrA	ezrA
Q2FHJ3	T	71;71;71	1	-0.870676	-1.13671	-0.919989	NA	-1.21647	-0.905689	-1.33008	-1.21981	-1.57446	-1.92107	-1.53102	-1.31271	100.72	97.125	0.999999	KAGGVKIAKSLSEVETYAKELLGKTLVTHQT			0.999994	0.999998	0.999999	0.999944	0.999903	0.999047	0.99991	0.999998	0	0	0	0.999232	-0.975792	-1.16801	-1.58481	1	0	0	Q2FHJ3;T;71;71;71	0.0106591	0.0297842	1.97228	1.52601	0.465315	0.0108635	0.046901	Succinate--CoA ligase [ADP-forming] subunit beta (EC 6.2.1.5) (Succinyl-CoA synthetase subunit beta) (SCS-beta)	sucC
A0A0H2XHD3	S	192;192	1	-0.338412	-0.831215	-0.995258	2.18018	-0.0445411	-0.327673	0.0271353	-0.403111	0.486327	0.550803	0.330274	0.761885	181.4	170.45	0.999987	LPPMEQVFDTLDLDKSRPQTIVMDQNDDKRS			0.999315	0.999904	0.999158	0.999987	0.972671	0	0.997261	0.959483	0.99872	0.999985	0	0.990997	0.00382428	-0.187047	0.532322	0	0	0	A0A0H2XHD3;S;192;192	0.505071	0.583237	0.296647	0.234155	0.948364	0.676526	0.497405	Uncharacterized protein	SAUSA300_1729
A0A0H2XJA9	S	6;13	1	0.723058	0.559509	0.607844	0.720777	0.588417	0.421244	0.471532	0.36696	NA	-0.262027	NA	-0.599408	149.38	114.66	1	__________MKQFKSIINTSQDFEKRIEKI			1	0.999999	0.999998	1	1	1	1	0.99994	NA	1	NA	0.9989	0.652797	0.462039	-0.430718	0	0	2	A0A0H2XJA9;S;6;13	5.22379e-05	0.000625521	4.28201	3.20376	0.136514	4.58968e-05	0.000161773	Primosomal protein DnaI	dnaI
Q2FJM6	S	121;121	1	3.4455	3.52857	3.72639	3.5956	NA	3.3717	NA	3.39685	3.47216	3.50883	3.51451	3.57085	179.56	125.99	1	ESVYEAEALMGKYRISGVPIVDNKEDRNLVG			0.999962	0.999998	0.999995	0.999972	1	0.999987	1	0.99997	1	1	0.999987	0.999998	3.57402	3.38427	3.51659	0	2	0	Q2FJM6;S;121;121	0.0867165	0.147941	1.0619	0.829912	0.0740993	0.608376	0.221635	Inosine-5'-monophosphate dehydrogenase (IMP dehydrogenase) (IMPD) (IMPDH) (EC 1.1.1.205)	guaB
A0A0H2XGZ2	S	66;76	1	-0.189224	0.223127	-0.319434	-0.347031	-0.140321	-0.618678	-0.386378	-0.239009	-1.69803	-2.29434	-1.59207	-1.80849	156.67	151.18	0.99872	NRAILEGQTNPPTLNSEIKYKKRAMLEGSFV			0.995107	0.99872	0.995223	0.99438	0.996255	0.992789	0.751907	0.998436	0	0	0	0	-0.15814	-0.346096	-1.84823	0	0	0	A0A0H2XGZ2;S;66;76	1.41545e-05	0.000235257	4.8491	3.62846	0.590803	2.15937e-05	5.58964e-05	Uncharacterized protein	SAUSA300_1011
Q2FJQ7	S	380;380;380	1	NA	-0.372055	-0.566696	-1.24791	-0.991034	-1.01006	-0.730593	-0.92744	NA	NA	NA	-3.6265	54.436	43.068	1	KYDKLKARYERFQNQSFKNLDYDFESVRTSR			NA	1	1	0	0	0	0	0	NA	NA	NA	0	-0.728888	-0.914782	-3.6265	1	0	3	Q2FJQ7;S;380;380;380	0.00104538	0.00521923	2.98072	2.28239	0.723574	0.00105	0.00123071	5-methyltetrahydropteroyltriglutamate--homocysteine methyltransferase (EC 2.1.1.14) (Cobalamin-independent methionine synthase) (Methionine synthase, vitamin-B12 independent isozyme)	metE
Q2FEG1	S	397;397	1	0.324052	0.583567	0.740478	0.655687	0.251411	0	0.784811	0.524223	-0.291217	0.1413	0.0679481	-0.213266	113.76	66.455	0.805426	EQSLKEPATYKEDRRSSVVIDAEKHIEKTEE			0.805426	0.774283	0.5	0.513219	0.5	0.5	0.5	0.5	0.5	0.5	0.5	0.793921	0.575946	0.390111	-0.0738089	0	0	0	Q2FEG1;S;397;397	0.0146153	0.0381318	1.83519	1.41871	0.572206	0.0135883	0.0679331	Lysostaphin resistance protein A	lyrA
Q2FHG3	S	369;386	1	1.3509	1.03228	1.25844	NA	1.02816	NA	NA	NA	NA	1.07575	NA	1.00134	119.54	104.56	0.954663	AGAHIIPNNKKIHASSHGCMEELKMMINIMK			0.686381	0.954663	0.770265	0	0.628342	0.804219	0.670124	NA	0.47787	0	0	0	1.21387	1.02816	1.03855	1	3	2	Q2FHG3;S;369;386	0.397471	0.485183	0.400694	0.314094	0.542595	0.444469	0.997897	Ribonuclease J 2 (RNase J2) (EC 3.1.-.-)	rnj2
Q2FH32	Y	225;225		NA	-2.13144	-2.44648	-2.49284	-2.82958	-2.25238	NA	NA	-2.38542	-2.31271	-2.61421	-2.80056	53.775	40.196	0.99998	VADMQQFIDRLDKRIYDLQLSRQIALQTAPQ			NA	0.99998	0	0	0	0	NA	NA	0	0	0	0	-2.35692	-2.54098	-2.52823	1	2	0	Q2FH32;Y;225;225	0.644524	0.706713	0.190761	0.150757	0.723172	0.672966	0.998173	TelA-like protein SAUSA300_1299	SAUSA300_1299
Q2FGE4	S	366;366;366	1	1.27342	1.33542	1.07687	1.36542	1.00642	1.0488	1.11725	1.14276	-1.36703	-1.29862	-1.41629	-1.28597	180.1	167.83	1	KEFAQLNGEEINEQPSNFKDRAKRFFKGE__			1	1	1	1	1	1	1	1	1	0	1	0	1.26278	1.07881	-1.34198	0	0	0	Q2FGE4;S;366;366;366	2.29147e-11	2.07455e-08	10.6399	7.68308	0.043467	6.34827e-10	7.15993e-10	Chaperone protein DnaJ	dnaJ
Q2FG28	S	47;47	1	4.67462	4.70906	4.83192	4.72231	4.27059	4.63561	4.84711	4.44904	3.86679	3.87313	4.72811	3.86363	262.37	258.49	0.991746	DAKLTIVNVIDSRTYSSYEVYDAQFTEKSKH			0.795019	0.991531	0.832999	0.990401	0.985459	0.952753	0.778109	0.991746	0.877832	0.778155	0.952363	0.773936	4.73448	4.55059	4.08292	0	0	0	Q2FG28;S;47;47	0.0288303	0.0628435	1.54015	1.20174	0.654243	0.0270683	0.109221	Putative universal stress protein SAUSA300_1656	SAUSA300_1656
Q2FH99	T	237;237	1	3.80818	3.52203	2.87894	0.474106	3.3104	3.27882	0.515126	2.84465	5.12628	NA	NA	NA	290.67	282.48	0.99655	GIENLTDEEAAEIIATDRDSSQRDLFEAIEK			0.994536	0.959073	0.854337	0.981426	0.882612	0.995869	0.99655	0.718165	0.977445	0	0	0	2.67082	2.48725	5.12628	0	0	3	Q2FH99;T;237;237	0.309756	0.399097	0.50898	0.398921	0.981961	0.339334	0.295857	Catalase (EC 1.11.1.6)	katA
A0A0H2XJW7	T	38;38	1	1.98852	2.17151	2.24605	1.77941	1.74294	1.98776	1.564	2.15772	1.96437	1.80314	1.95798	2.08091	181.58	166.21	0.999973	QGRDDKSVKNNTIDRTAPTGSKSELQREFET			0.994886	0.999943	0.999666	0.998658	0.999913	0.999895	0.995728	0.999855	0.999973	0.999964	0.995968	0.997642	2.04637	1.86311	1.9516	0	0	0	A0A0H2XJW7;T;38;38	0.47658	0.558168	0.321864	0.253235	0.445785	0.793596	0.816894	Uncharacterized protein	SAUSA300_1788
A0A0H2XHG3	S	174;174	1	0.236133	0.502071	0.413643	0.887586	1.2236	-0.203453	0.197247	0.0896405	1.50073	1.84552	0.932066	1.82006	94.309	79.636	1	LMMKGREDNPGIMAASKIDEGTDVNFGELTR			1	1	0	1	1	1	1	1	1	1	1	0	0.509858	0.326758	1.52459	0	0	0	A0A0H2XHG3;S;174;174	0.0109293	0.0302899	1.96141	1.5187	0.844282	0.0308848	0.0130647	Probable malate:quinone oxidoreductase (EC 1.1.5.4) (MQO) (Malate dehydrogenase [quinone])	mqo
Q2FEI5	Y	389;417	2	-0.745705	-0.68139	-0.505097	0.167752	-0.637876	-1.0807	-0.152867	NA	0.799778	NA	NA	0.818356	65.833	62.846	0.991546	ARQVIGTNNVDNCSRYCQAPATKGLFRTVGH			0	0	0	0.639113	0	0	0	NA	0.991546	NA	0	0	-0.44111	-0.623815	0.809067	0	1	2	Q2FEI5;Y;389;417	0.0164643	0.0418699	1.78346	1.3781	0.825694	0.0259223	0.018063	Putative formate dehydrogenase SAUSA300_2258 (EC 1.17.1.9)	SAUSA300_2258
Q2FGY6	T	110;110;112	1	1.50545	1.55019	1.71069	0.388623	0.908614	1.18131	1.32516	1.01104	1.4773	1.52311	1.60275	1.53306	116.63	112.99	0.999989	ISEAHDYPITPKNHGTEFLMDHRHLWLRSKK			0.996182	0.999193	0.999989	0.99985	0.999348	0.998861	0.999571	0.99998	0.996069	0.970193	0.991624	0.999768	1.28874	1.10653	1.53406	0	0	0	Q2FGY6;T;110;110;112	0.303419	0.392236	0.517957	0.406453	0.768472	0.62737	0.276627	Asparagine--tRNA ligase (EC 6.1.1.22) (Asparaginyl-tRNA synthetase) (AsnRS)	asnS
A0A0E1VNV1	S	190;160	1	0.0660634	0.132658	0.47165	-0.0495433	-0.236885	0.108297	0.10328	-0.0762411	-0.338946	0.0364742	-0.632007	NA	102.53	90.365	1	LDNRQIEFYGNLKELSQLDDRFFRCHNSFVV			1	1	1	1	1	1	1	1	1	1	1	1	0.155207	-0.0253873	-0.311493	0	0	1	A0A0E1VNV1;S;190;160	0.0912496	0.154126	1.03977	0.812125	0.557958	0.0777809	0.312834	Accessory protein regulator protein A	agrA HMPREF0776_0188
A0A0H2XIR0	S	247;248	1	NA	-0.0188967	NA	NA	NA	-0.651226	NA	0.254134	-0.869164	-0.918387	-1.20712	NA	124.14	120.75	0.82382	HLNRFARVPVCGAISSYNHPEADIGPRIQGT			0.499834	0.82382	0.493899	0.492606	0.497633	0.489122	0.499634	0.499917	0	0	0	NA	-0.0188967	-0.198546	-0.998223	3	2	1	A0A0H2XIR0;S;247;248	0.161573	0.240061	0.791632	0.619679	0.929739	0.231155	0.217456	Alcohol dehydrogenase, zinc-containing	SAUSA300_2147
Q2FIL7	Y	365;365;365	1	NA	-0.288902	0.0117351	-0.85635	NA	0.152267	NA	-1.26576	-0.68909	-0.481374	-0.93591	NA	128.36	113.78	0.999946	LTETFDAIEMAQKAGYTAVVSHRSGETEDTT			NA	0.999946	0.99705	0.99025	0.99384	0.977076	NA	0.998149	0	0	0	0.996004	-0.377839	-0.556747	-0.702124	1	2	1	Q2FIL7;Y;365;365;365	0.778027	0.825116	0.109005	0.0834852	0.932679	0.760077	0.954812	Enolase (EC 4.2.1.11) (2-phospho-D-glycerate hydro-lyase) (2-phosphoglycerate dehydratase)	eno
Q2FH99	S	371;371	1	1.17986	1.37063	1.19963	1.36489	0.272985	0.990924	1.92163	1.21783	NA	-0.659695	-0.668758	-1.17357	265.43	251.26	1	VNQPKGVGIENICPFSRDGQMRVVDNNQGGG			1	1	1	1	1	1	1	1	1	1	1	1	1.27875	1.10084	-0.834009	0	0	1	Q2FH99;S;371;371	0.000507922	0.00307701	3.2942	2.51187	0.842185	0.000663421	0.00118588	Catalase (EC 1.11.1.6)	katA
Q2FIN8	T	490;490	1	-0.473825	-0.636383	-0.630793	-1.10852	-0.910154	-0.720038	NA	-1.03346	NA	NA	NA	NA	93.011	60.487	0.999998	EIVAGAGQKGAVTIATNMAGRGTDIKLGEGV			0.999989	0.999902	0.999401	0.999935	0.999182	0.999669	0	0.999998	NA	NA	NA	NA	-0.71238	-0.887884	NA	0	1	4	Q2FIN8;T;490;490	0.373072	0.460994	0.428207	0.336305	0.373072	NA	NA	Protein translocase subunit SecA 1	secA1
Q2FFN1	S	25;25;25	1	-0.527679	-0.523535	-0.963818	-0.778249	-0.470024	-0.972148	-0.977551	-1.07407	NA	NA	NA	NA	161.35	153.63	0.977438	QQLSNEYILGGVNSPSRSYKAVGGGAPVVMK			0.857334	0.896494	0	0.841209	0.863586	0.977438	0.874983	0.706124	NA	NA	NA	NA	-0.69832	-0.873447	NA	0	0	4	Q2FFN1;S;25;25;25	0.35107	0.440012	0.454607	0.356536	0.35107	NA	NA	Glutamate-1-semialdehyde 2,1-aminomutase 2 (GSA 2) (EC 5.4.3.8) (Glutamate-1-semialdehyde aminotransferase 2) (GSA-AT 2)	hemL2 gsaB
A0A0H2XIR0	S	58;59	1	1.53449	1.23725	1.68073	1.53451	1.34218	1.33122	1.39072	1.2232	-0.459997	0.236642	0.0386138	0.137547	116.72	116.14	0.999858	ISVDPYMRGRMTKADSYVQPFEIGKPIVSHV			0.999748	0.999441	0.998722	0.999772	0.997567	0.999858	0.998004	0.999783	0.996866	0.997068	0.996278	0.98009	1.49675	1.32183	-0.0117984	0	0	0	A0A0H2XIR0;S;58;59	6.12958e-06	0.000130062	5.21257	3.88585	0.50197	9.26539e-06	2.55251e-05	Alcohol dehydrogenase, zinc-containing	SAUSA300_2147
A0A0H2XFL9	S	355;355	1	-0.385969	-0.735531	-1.03689	-0.801917	-1.69421	-0.493598	-0.676172	-0.792866	-0.621526	-0.482054	-0.287368	NA	123.38	106.75	0.999676	QQLETDVSLKVSNTDSPDTWVVAGRGELHLS			0.999676	0.986005	0.942699	0.983101	0	0.986805	0.990722	0.997706	0.998018	0	0	NA	-0.740076	-0.91421	-0.463649	0	0	1	A0A0H2XFL9;S;355;355	0.340928	0.430204	0.467337	0.366326	0.794801	0.618762	0.312124	GTP-binding protein	typA
A0A0H2XGT6	Y	48;48	1	1.69073	2.09903	2.40856	2.40584	1.82384	2.15176	1.9974	1.9348	1.76591	2.11276	1.60671	1.8869	165.63	154.41	0.997948	SALIKLLISKINGCHYCVDIHKKELKELGVT			0.824264	0	0.81011	0.997948	0.806447	0.970973	0.976565	0.97657	0.972855	0	0.835359	0.87693	2.15104	1.97695	1.84307	0	0	0	A0A0H2XGT6;Y;48;48	0.25547	0.34162	0.592661	0.466457	0.591342	0.230014	0.727376	Alkyl hydroperoxide reductase AhpD (EC 1.11.1.15)	SAUSA300_2418
Q2FJB8	T	48;48	1	6.44516	6.38653	6.82593	6.69757	6.65941	6.41458	6.73086	5.85695	7.4659	7.21826	7.00486	7.23764	294.52	278.7	0.999998	QRFDCVPSQLNYVIKTRFTNEHGYEIESKRG			0.999887	0.999998	0.95936	0.965836	0.97473	0.999878	0.999749	0.999998	0.999566	0.998167	0.999745	0.99986	6.5888	6.41545	7.23166	0	0	0	Q2FJB8;T;48;48	0.00621899	0.0196176	2.20628	1.70735	0.668669	0.0247553	0.00660666	Transcriptional regulator CtsR	ctsR
A0A0H2XFA9	T	76;82	1	NA	NA	NA	0.838961	0.637894	1.25266	NA	0.111448	0.986339	1.38794	0.900995	1.65637	111.95	103.77	0.990767	SDFDGPVGIGHTRWATHGVPNHENSHPHQSS			NA	NA	0.301879	0.51546	0.844145	0.982978	0	0.516984	0.977859	0.683879	0.528331	0.990767	0.838961	0.667335	1.23291	3	1	0	A0A0H2XFA9;T;76;82	0.332382	0.421846	0.478362	0.374846	0.943085	0.731659	0.315654	Glutamine--fructose-6-phosphate aminotransferase [isomerizing] (EC 2.6.1.16) (D-fructose-6-phosphate amidotransferase) (GFAT) (Glucosamine-6-phosphate synthase) (Hexosephosphate aminotransferase) (L-glutamine--D-fructose-6-phosphate amidotransferase)	glmS
Q2FIN8	S	745;745	1	0.000123577	0.0221894	0.12128	-0.0725636	-0.110991	-0.249303	-0.125974	-0.128203	-0.583986	-0.238574	-0.570782	-0.28947	132.88	123.29	0.997045	HIDTMDQLRQGIHLRSYAQQNPLRDYQNEGH			0.994362	0.988507	0.93873	0.997045	0.90545	0.958605	0.75523	0.957111	0.872124	0.898265	0.950991	0.775281	0.0177573	-0.153618	-0.420703	0	0	0	Q2FIN8;S;745;745	0.00200238	0.00847113	2.69845	2.07206	0.165956	0.00159259	0.0295823	Protein translocase subunit SecA 1	secA1
Q2FHD8	S	4;20	1	NA	-3.46038	0.150013	0.126584	-2.17242	-2.39328	0.868483	NA	-1.89481	-1.3024	-3.15676	-1.65279	60.436	56.583	0.978728	____________MALSTFKREHIKKNLRNDE			NA	0.951204	0.850139	0.978728	0	0	0	NA	0	0	0	0	-1.06126	-1.23241	-2.00169	1	1	0	Q2FHD8;S;4;20	0.706612	0.762175	0.150819	0.117945	0.990224	0.723574	0.802616	Aerobic glycerol-3-phosphate dehydrogenase (EC 1.1.5.3)	glpD
Q2FER6	T	77;77;77	1	-0.343781	-0.113008	-0.451451	-0.675915	-0.636241	NA	-0.485759	-0.579435	-1.28712	NA	NA	NA	183.58	148.83	0.881803	AAKTLRNVEILNEDETTQTALQKLFGEIAER			0.824368	0.816483	0.785847	0.877418	0	0.488233	0.881803	0	0	0.451597	0.461493	0.452327	-0.396039	-0.567145	-1.28712	0	1	3	Q2FER6;T;77;77;77	0.0218662	0.0515079	1.66023	1.28813	0.505416	0.0183907	0.0463333	50S ribosomal protein L17	rplQ
A0A0H2XET4	T	221;221		-1.66286	-1.46955	-1.9809	-1.63493	NA	NA	-2.24637	-1.46833	NA	NA	NA	NA	50.46	41.927	0.864941	VNTNLGRDINELSVDTVKGFAKDIQSSGLSI			0	0	0.864941	0	NA	NA	0	0	NA	NA	NA	NA	-1.68706	-1.85735	NA	0	2	4	A0A0H2XET4;T;221;221	0.585003	0.656286	0.232842	0.182907	0.585003	NA	NA	Transaldolase (EC 2.2.1.2)	SAUSA300_1725
Q2FEG2	T	28;28;28	1	NA	-1.57473	-2.60305	NA	NA	-2.25904	NA	NA	-0.609784	-0.734516	-0.331246	-0.8035	104.17	92.855	0.997801	RLDSETDPKKFRHFQTVTFEDLSKLEKSSMP			NA	0	0	NA	0	0	0	0	0.996983	0.989649	0.997801	0.994303	-2.08889	-2.25904	-0.619762	2	3	0	Q2FEG2;T;28;28;28	0.019917	0.0481696	1.70078	1.31723	0.938428	0.0300114	0.0479487	Formimidoylglutamase (EC 3.5.3.8) (Formiminoglutamase) (Formiminoglutamate hydrolase)	hutG
A0A0H2XIQ2	S	378;378	1	-1.45664	-1.76587	-1.63448	-1.16203	-1.36936	-1.6811	-1.55535	-2.09319	-2.68612	-3.02706	NA	-2.85438	49.081	37.721	1	YSEAQAKEEGLAIKASKFPYAANGRALSLDD			0	1	0	1	0	0	0	0	0	0	NA	0	-1.50476	-1.67475	-2.85585	0	0	1	A0A0H2XIQ2;S;378;378	0.000313242	0.00217032	3.50412	2.66348	0.643337	0.000365718	0.000905648	Dihydrolipoyl dehydrogenase (EC 1.8.1.4)	lpdA
A0A0H2XFP6	H	323;326	1	NA	NA	NA	0.755568	NA	0.718222	NA	0.453116	0.426702	0.244518	1.03057	0.229341	123.14	118.79	0.851539	EGIPTMTIGVTLRYMHSNVSVLNVDDYENSI			NA	NA	NA	0.793802	NA	0	NA	0.829011	0.591282	0.851539	0	0	0.755568	0.585669	0.482782	3	2	0	A0A0H2XFP6;H;323;326	0.773728	0.821519	0.111412	0.0853824	0.913683	0.765844	0.935557	Glutamyl-aminopeptidase	SAUSA300_2400
A0A0H2XKH5	H	722;722	1	-0.0775563	-0.48246	-0.664349	-0.0995982	-0.10999	-0.139201	-0.932668	-0.819102	2.04984	1.21377	-0.217907	0.23791	73.985	60.585	1	VPIREFNSYGSRRGNHEVMVRGTFANIRIKN			1	1	1	1	1	1	1	1	1	1	1	1	-0.330991	-0.50024	0.820903	0	0	0	A0A0H2XKH5;H;722;722	0.0388336	0.0791238	1.41079	1.10169	0.930384	0.082144	0.0466979	Aconitate hydratase (Aconitase) (EC 4.2.1.3)	acnA
Q2FH32	T	25;25	1	-0.400169	NA	-0.27147	-1.1259	-0.525625	-0.90781	NA	-0.870878	1.71557	1.78586	1.97076	1.75559	97.965	83.184	0.857491	SHPLDDFISDKELSNTTIQKEKLTIEQQKQV			0.626257	0.677223	0.625205	0.593712	0.816763	0	0.593712	0.769207	0.791885	0.778781	0.857491	0.80955	-0.599179	-0.768104	1.80694	1	1	0	Q2FH32;T;25;25	8.53602e-06	0.000160972	5.06874	3.79325	0.750515	2.54642e-05	1.62071e-05	TelA-like protein SAUSA300_1299	SAUSA300_1299
Q2FJ92	H	23;23;23	1	-0.506721	-1.00799	-1.38871	-0.294224	-0.721529	-0.936671	-1.08271	-1.1319	-0.428033	-0.355742	-1.45794	-0.86483	201.18	189.7	0.999984	RSKEHANIGTIGHVDHGKTTLTAAIATVLAK			0.833367	0.598673	0.930201	0.999984	0.999611	0.955526	0.991077	0.90306	0.929787	0	0.929533	0.92578	-0.79941	-0.968204	-0.776636	0	0	0	Q2FJ92;H;23;23;23	0.787174	0.831893	0.103929	0.0799326	0.841331	0.996797	0.801489	Elongation factor Tu (EF-Tu)	tuf
A0A0H2XK58	S	176;176	1	2.51864	2.45644	2.64651	1.78006	NA	2.76384	2.32166	1.46087	-0.112421	0.747839	1.07311	1.46288	260.96	232.41	0.998902	LIVIPNDRLLDIVDKSTPMMEAFKEADNVLR			0.844832	0.974101	0.998902	0.986444	0.5	0.998259	0.99569	0.5	0.5	0.880702	0.86342	0.970149	2.35041	2.18212	0.792851	0	1	0	A0A0H2XK58;S;176;176	0.0106323	0.0297398	1.97337	1.52666	0.923952	0.0127966	0.0329244	Cell division protein FtsZ	ftsZ
A0A0H2XKJ0	S	128;128	1	1.9888	2.17741	2.16427	2.16544	1.83323	1.93372	2.05333	2.00395	1.95617	1.6246	2.10366	2.00529	131.17	122.66	1	YVFINNHDPRLFEGFSMGNPRIQTGNLLVHL			1	1	1	1	1	1	1	1	1	1	1	1	2.12398	1.95606	1.92243	0	0	0	A0A0H2XKJ0;S;128;128	0.154553	0.231403	0.810924	0.635631	0.266939	0.165868	0.940411	Uncharacterized protein	SAUSA300_0874
Q2FES1	S	87;87;87	1	1.57355	1.74356	2.16132	1.58506	2.1042	NA	0.929979	1.76248	NA	0.738752	NA	1.17707	78.932	66.787	0.998549	DKVYYRHSNHPGGIKSITAGELRRTNPERLI			0.957859	0.91308	0.874554	0.93414	0.990155	0	0.998549	0.98217	0	0	0	0.953	1.76587	1.59889	0.957913	0	1	2	Q2FES1;S;87;87;87	0.15867	0.236524	0.799506	0.626125	0.863695	0.14446	0.288108	50S ribosomal protein L13	rplM
A0A0H2XIP2	Y	302;302	1	-0.878266	-0.418525	-1.4744	NA	-0.577063	-1.92615	-0.475194	-1.37609	-0.205985	-0.699772	-0.512983	-0.688092	74.962	68.928	1	RINRFNDLENEVNQQYKDDKGELNLAYSRLG			1	1	0	NA	0	0	1	0	1	0	0	0	-0.92373	-1.08862	-0.526708	1	0	0	A0A0H2XIP2;Y;302;302	0.341027	0.430204	0.467212	0.366326	0.909539	0.594572	0.325763	ABC transporter, ATP-binding protein	SAUSA300_0704
A0A0H2XH01	S	7;7	1	NA	-2.12245	-1.92124	-2.78644	-2.3184	NA	-2.33343	-2.67261	NA	NA	NA	-3.12905	48.283	42.523	1	_________MAFEGLSERLQATMQKMRGKGK			NA	0	1	0	0	NA	0	0	NA	NA	NA	0	-2.27671	-2.44148	-3.12905	1	1	3	A0A0H2XH01;S;7;7	0.222582	0.307963	0.652511	0.511501	0.839348	0.203246	0.310852	Signal recognition particle protein (Fifty-four homolog)	ffh
Q2FJ92	S	46;46;46	1	3.9101	3.94563	3.71738	3.63416	3.72596	3.60903	3.51872	3.69458	2.55667	2.99619	2.80629	2.85586	336.81	333.26	1	AIATVLAKNGDSVAQSYDMIDNAPEEKERGI			1	1	1	1	1	1	1	1	1	1	1	1	3.80182	3.63707	2.80375	0	0	0	Q2FJ92;S;46;46;46	1.04931e-05	0.000187972	4.9791	3.72591	0.300436	1.33835e-05	5.78033e-05	Elongation factor Tu (EF-Tu)	tuf
A0A0H2XI52	S	76;76	1	0.528336	0.731046	1.34946	0.628466	0.94155	0.850661	0.214148	0.573372	0.488267	0.178057	0.40809	0.745878	120.57	114.85	1	DVVEEIRRNNPELERSLKDAKETFVNRKNQR			1	1	1	1	1	1	1	1	1	1	1	1	0.809328	0.644933	0.455073	0	0	0	A0A0H2XI52;S;76;76	0.328265	0.4174	0.483776	0.379447	0.748492	0.299044	0.682333	Uncharacterized protein	SAUSA300_1863
Q2FDE8	T	255;255;255	1	-0.890883	-0.833046	-1.61223	-1.45768	-1.02512	-1.69975	NA	NA	NA	NA	NA	NA	65.043	55.704	0.824573	NLIQDNKAIVTEVAGTTRDVLEEYVNVRGVP			0	0	0	0.824573	0	0	NA	NA	NA	NA	NA	NA	-1.19846	-1.36244	NA	0	2	4	Q2FDE8;T;255;255;255	0.673008	0.732034	0.17198	0.135469	0.673008	NA	NA	tRNA modification GTPase MnmE (EC 3.6.-.-)	mnmE trmE
Q2FGE3	S	511;511;519	1	NA	NA	0.354469	0.916766	NA	NA	0.472102	NA	0.443432	0.167575	0.545563	0.457943	127.36	82.24	1	DKKRREEVDLRNEADSLVFQVEKTLTDLGEN			1	1	1	1	NA	1	1	1	1	1	1	1	0.635617	0.472102	0.403628	2	3	0	Q2FGE3;S;511;511;519	0.590654	0.661118	0.228667	0.179721	0.853634	0.564605	0.966203	Chaperone protein DnaK (HSP70) (Heat shock 70 kDa protein) (Heat shock protein 70)	dnaK
Q2FGB6	T	81;81	1	-0.185987	-0.712305	-0.431117	-0.503327	NA	-0.771878	-0.471062	NA	NA	-0.774532	-0.642259	-0.938968	113.72	105.49	1	QRIEHMLRNALIIEDTGDNNVVKIGKTVTFV			1	1	1	1	NA	0	1	1	NA	1	1	1	-0.458184	-0.62147	-0.785253	0	2	1	Q2FGB6;T;81;81	0.172069	0.252889	0.764298	0.59707	0.62531	0.152953	0.651669	Transcription elongation factor GreA (Transcript cleavage factor GreA)	greA
A8Z1V6	T	336;336;311	1	-0.262194	0.141683	-0.108208	-0.411251	-0.314287	-0.344694	-0.472999	-0.15888	NA	-2.00852	NA	NA	148.03	139.3	1	KLREKLGISDGDVEETEDAPKSLFDEE____			0	1	1	1	0	1	1	0	NA	0	NA	NA	-0.159993	-0.322715	-2.00852	0	0	3	A8Z1V6;T;336;336;311	0.000362772	0.00240314	3.44037	2.61922	0.490578	0.00031514	0.000525536	Protein RecA (Recombinase A)	recA USA300HOU_1217
A0A0H2XID6	S	64	1	NA	NA	NA	-0.0413171	NA	-0.291143	0.401575	-0.721679	0.572383	0.731387	0.655034	NA	60.167	16.516	1	RSLSDLNEHQKMDRVSFIKKHLNSNFDYLLD			NA	NA	NA	0	NA	0	0	1	0	0	0	NA	-0.0413171	-0.203749	0.652934	3	1	1	A0A0H2XID6;S;64	0.130014	0.201666	0.886011	0.695367	0.936581	0.387698	0.12396	Uncharacterized protein	SAUSA300_0041
Q2FJC3	S	34;54	1	-1.29897	-0.912477	-0.943091	-0.847717	-1.11394	-1.67639	-0.451391	-1.409	0.00604406	0.0671088	-0.00308096	0.266978	86.756	52.035	0.999919	LYDLGIDPFGSKFDRSGLSSDLKEEWDQYSK			0	0	0.999804	0.992971	0	0	0.990128	0	0.999919	0	0.984001	0.999263	-1.00056	-1.16268	0.0842624	0	0	0	Q2FJC3;S;34;54	0.000979039	0.00496095	3.0092	2.30444	0.776989	0.00334147	0.00131695	Lysine--tRNA ligase (EC 6.1.1.6) (Lysyl-tRNA synthetase) (LysRS)	lysS
A0A0H2XGC7	T	200;200	1	0.61964	0.654184	0.0150226	1.4699	0.59695	0.109113	0.878188	NA	2.55166	0.473769	2.46838	1.70216	139.46	129.9	0.999773	SLILHKDEPMYLKKRTCVPTLLINGEHDPLI			0.988043	0.983875	0.996631	0.993954	0.993348	0.983634	0.967329	NA	0.999773	0.985642	0.999234	0.996748	0.689687	0.528083	1.79899	0	1	0	A0A0H2XGC7;T;200;200	0.0831718	0.143153	1.08002	0.844201	0.953844	0.135331	0.111765	Hydrolase, alpha/beta hydrolase fold family (EC 3.4.11.5)	SAUSA300_0604
A0A0H2XKC5	S	117;117	1	1.74774	1.85247	NA	1.59905	1.47831	1.78037	1.56137	1.46704	1.97595	2.42881	1.79985	2.01054	124.39	120.25	1	LKMPFFDKNESGQLMSRLTDDTKVINEFISQ			0	1	0.729167	0.99998	0.797507	0.499856	0.998938	0.999799	0.999948	1	0.997337	0.998474	1.73309	1.57178	2.05379	1	0	0	A0A0H2XKC5;S;117;117	0.0236667	0.0541068	1.62586	1.26675	0.554446	0.143376	0.0205595	ABC transporter, ATP-binding protein	SAUSA300_0630
A0A0H2XKH6	H	129	1	2.0065	1.51422	2.01729	2.93681	2.11935	2.5919	NA	1.16236	2.76908	3.16206	NA	3.28767	96.342	67.615	0.87787	HRVDLNIKHVLGDVTHKIAKRSSVPVLIVK_			0.723882	0.861578	0.770303	0.857763	0.87787	0.766101	0.488068	0.768801	0.857126	0.801495	NA	0.849295	2.11871	1.95787	3.07294	0	1	1	A0A0H2XKH6;H;129	0.0899148	0.15244	1.04617	0.816902	0.927988	0.139763	0.10558	Universal stress protein family	SAUSA300_0067
Q2FGE8	T	28;28;28	1	3.30565	3.59875	3.78604	3.0443	3.46625	3.09671	3.25591	NA	NA	NA	NA	NA	102.01	91.639	0.951546	EDALRRFKRSVSKSGTIQEVRKREFYEKPSV			0.928814	0.81403	0.608998	0.5	0.951546	0.91265	0.878461	NA	NA	NA	NA	NA	3.43368	3.27296	NA	0	1	4	Q2FGE8;T;28;28;28	0.4841	0.564541	0.315065	0.248305	0.4841	NA	NA	30S ribosomal protein S21	rpsU
A0A0H2XH78	T	2;2	1	-1.30198	-1.18867	-0.798747	-1.86033	-1.22689	-1.6745	-1.52562	-1.36525	-0.0736621	0.453634	-0.30223	-0.255024	125.98	113.77	0.981362	______________MTTEMNDVTNHQPNRKS			0	0.965434	0.888614	0.904137	0.973216	0.981362	0.851998	0.5	0.5	0.956956	0.851784	0.850643	-1.28743	-1.44807	-0.0443206	0	0	0	A0A0H2XH78;T;2;2	0.000466669	0.00287409	3.33099	2.5415	0.788765	0.00156924	0.000668157	Uncharacterized protein	SAUSA300_2252
A0A0H2XH78	T	3;3	1	-1.30198	-1.18867	-0.798747	-1.86033	-1.22689	-1.6745	-1.52562	-1.36525	-0.0736621	0.453634	-0.30223	-0.255024	123.03	118.32	0.989173	_____________MTTEMNDVTNHQPNRKSN			0.638183	0.499998	0.889166	0.949346	0.886534	0.890414	0.5	0.5	0.989173	0.888821	0.895772	0.988826	-1.28743	-1.44807	-0.0443206	0	0	0	A0A0H2XH78;T;3;3	0.000466669	0.00287409	3.33099	2.5415	0.788765	0.00156924	0.000668157	Uncharacterized protein	SAUSA300_2252
A0A0H2XIC4	T	254;254	1	1.07254	1.14709	0.582379	0.845197	0.704532	0.722036	0.727108	0.855327	0.763396	-0.114074	0.343441	0.337387	181.31	172.17	1	QSKNDNAAETSNKEATVDAEAQHDAEQQVAE			0.999107	1	1	1	0.999846	1	1	1	0	0.995051	0.999994	0.999999	0.911802	0.75225	0.332538	0	0	0	A0A0H2XIC4;T;254;254	0.0284258	0.0623119	1.54629	1.20543	0.666448	0.0269353	0.105309	Uncharacterized protein	SAUSA300_0383
A0A0H2XGI6	S	132;132	1	1.90113	1.87119	1.80799	NA	1.51446	NA	1.81817	1.77142	0.607528	0.583894	0.980352	0.918808	246.55	240.59	0.999688	QNEFQDYGQGFGGQQSGQNNSYNNSSNTKQS			0.989315	0.999688	0.997988	NA	0.989042	NA	0.999482	0.998968	0.999587	0.957593	0.998454	0.523594	1.8601	1.70135	0.772645	1	1	0	A0A0H2XGI6;S;132;132	8.91459e-05	0.000913661	4.0499	3.03921	0.492699	0.000130267	0.000355548	Single-stranded DNA-binding protein (SSB)	ssb
Q2FIA7	S	185;185	1	0.0632274	-0.0445659	0.266152	-0.0552893	-0.477364	0.133832	-0.152823	0.095406	-0.532054	-0.957289	-0.850516	-0.832844	115.83	97.962	1	YGYTIINDITDRKAQSEQDQAFLSKSLTGGC			1	1	1	1	1	1	1	1	0	0.99999	0.999972	1	0.0573809	-0.100237	-0.793176	0	0	0	Q2FIA7;S;185;185	0.000686113	0.00381433	3.1636	2.41858	0.565544	0.000796275	0.00321654	Uncharacterized protein SAUSA300_0871	SAUSA300_0871
A0A0H2XFS5	Y	156;162	1	-1.69079	-1.86179	-2.04993	-0.692394	-1.76059	NA	-1.70158	NA	-0.0411222	-1.02796	NA	NA	50.04	41.908	0.922797	DLPSSFPKLDVDNRFYYRNLKD_________			0	0	0	0.922797	0	NA	0	NA	0.878511	0	NA	NA	-1.57373	-1.73108	-0.534542	0	2	2	A0A0H2XFS5;Y;156;162	0.148261	0.224264	0.828972	0.64924	0.944955	0.178362	0.179623	Acetyltransferase, GNAT family (EC 2.3.1.-)	SAUSA300_2505
Q2FG27	T	395;395;395	1	NA	-2.36896	-2.70333	-2.51734	-2.62813	-2.74457	NA	NA	NA	-3.13217	NA	-2.9394	44.203	37.293	1	VIPTDEESMIARDVMTFGGLK__________			NA	0	1	0	0	0	NA	NA	NA	0	NA	0	-2.52988	-2.68635	-3.03578	1	2	2	Q2FG27;T;395;395;395	0.0433039	0.0856617	1.36347	1.06721	0.512952	0.0381558	0.14339	Acetate kinase (EC 2.7.2.1) (Acetokinase)	ackA
A0A0H2XIQ1	T	137;137	1	0.244398	0.169061	0.227674	-0.322511	-0.093938	0.118403	-0.652732	0.322005	NA	-1.31092	-1.362	-1.18416	151.07	126.92	0.999585	DGVIIPKRRSVTLTQTVAKASTGAIEHVPVI			0.981644	0.999093	0.998741	0.998317	0	0.998133	0.993797	0.999585	NA	0	0	0	0.0796554	-0.0765654	-1.28569	0	0	1	A0A0H2XIQ1;T;137;137	0.000888838	0.00463626	3.05118	2.33383	0.762056	0.0010594	0.00230284	RNA methyltransferase, TrmH family, group 3	SAUSA300_0517
Q2FG20	S	260;260;260	1	1.56484	1.64668	1.49356	1.34685	1.36524	1.42668	1.38316	1.25538	1.17289	NA	1.3995	1.68034	132.32	108.33	0.999999	EGYDLDHVKVDSTLQSLKTELSFVEPLISRL			0.999872	0.999999	0.999801	0.999986	0.999997	0.999986	0.999956	0.999928	0.999988	0.999995	0.999946	0.999995	1.51298	1.35761	1.41758	0	0	1	Q2FG20;S;260;260;260	0.406001	0.492709	0.391473	0.30741	0.379948	0.711856	0.871238	Septation ring formation regulator EzrA	ezrA
[truncated: 1,752 more rows]
[truncated: 7 more columns]

## Sheet: Stk1 targets over-rep Stp1-Ctrl
Gene names	Protein	Protein name	Amino acid	Positions within proteins	Localozation probability	Sequence window	Average normalized log2 intensity Ctrl	Average normalized log2 intensity Stk1	Average normalized log2 intensity Stp1	Number of NAs Ctrl	Number of NAs Stk1	Number of NAs Stp1	FC Stk1/Ctrl	FC Stp1/Ctrl	FC Stp1/Stk1	Tukey HSD log10 p-value Stk1/Ctrl	Tukey HSD log10 p-value Stp1/Ctrl	Tukey HSD log10 p-value Stp1/Stk1	ANOVA significant on full proteome
[truncated: 20 more rows]

[truncated: 1 more sheets: Stk1 targets only ID in Stp1]
