# Supplementary material for: In-Depth Characterization of the Staphylococcus aureus Phosphoproteome Reveals New Targets of Stk1
Source: Mol Cell Proteomics. 2021 Jan 11;20:100034. doi: 10.1074/mcp.RA120.002232 (PMC7950182; doi:10.1074/mcp.RA120.002232)
Supplement: Supplemental Table S4 [file mmc5.xlsx]

## Sheet: Table of content
Supplementary Table 4
Table of Content
Raw file	Sample
20190120_OR16_Ag4_Prust001_SA_SdrE_1_FP_exp7	Ctrl R1
20190120_OR16_Ag4_Prust001_SA_SdrE_2_FP_exp7	Ctrl R2
20190120_OR16_Ag4_Prust001_SA_SdrE_3_FP_exp7	Ctrl R3
20190120_OR16_Ag4_Prust001_SA_SdrE_4_FP_exp7	Ctrl R4
20190120_OR16_Ag4_Prust001_SA_Stk1_1_FP_exp7	Stk1 mutant R1
20190120_OR16_Ag4_Prust001_SA_Stk1_2_FP_exp7	Stk1 mutant R2
20190120_OR16_Ag4_Prust001_SA_Stk1_3_FP_exp7	Stk1 mutant R3
20190120_OR16_Ag4_Prust001_SA_Stk1_4_FP_exp7	Stk1 mutant R4
20190120_OR16_Ag4_Prust001_SA_Stp1_1_FP_exp7	Stp1 mutant R1
20190120_OR16_Ag4_Prust001_SA_Stp1_2_FP_exp7	Stp1 mutant R2
20190120_OR16_Ag4_Prust001_SA_Stp1_3_FP_exp7	Stp1 mutant R3
20190120_OR16_Ag4_Prust001_SA_Stp1_4_FP_exp7	Stp1 mutant R4

## Sheet: Legend
Column	Explanation
Protein IDs	Uniprot IDs of protein(s) contained in the protein group
LFQ intensity SdrE_1	log2 LFQ intensity of the SdrE mutants
LFQ intensity Stk1_1	log2 LFQ intensity of the Stp1 mutants
LFQ intensity Stp1_1	log2 LFQ intensity of the Stk1 mutants
Peptides	The total number of peptide sequences associated with the protein group
Score	Protein score which is derived from peptide posterior error probabilities.
Razor unique peptides	The total number of razor + unique peptides associated with the protein group
Unique peptides	The total number of unique peptides associated with the protein group
Sequence coverage	Percentage of the sequence that is covered by the identified peptides of the best protein sequence contained in the group
Unique razor sequence coverage	Percentage of the sequence that is covered by the identified unique and razor peptides of the best protein sequence contained in the group
Unique sequence coverage	Percentage of the sequence that is covered by the identified unique peptides of the best protein sequence contained in the group.
Mol weight kDa	Molecular weight of the leading protein sequence contained in the protein group
MS MS count
Reverse
Potential contaminant
Only identified by site
SdrE	Average intensity SdrE mutants
Stk1	Average intensity Stk1 mutant
Stp1	Average intensity Stp1 mutant
NA_SdrE	Number of missing values in SdrE mutant replicates
NA_Stk1	Number of missing values in Stk1 mutant replicates
NA_Stp1	Number of missing values in Stp1 mutant replicates
protein	Uniprot ID
anova p	ANOVA p-value
anova q	Adjusted ANOVA p-value according to Benjamini-Hochberg
anovascore	log10 ANOVA p-value
anovaqscore	log10 adjusted ANOVA p-value according to Benjamini-Hochberg
Stk1-SdrE	Tukey's HSD p-value Stk1/SdrE
Stp1-SdrE	Tukey's HSD p-value Stp1/SdrE
Stp1-Stk1	Tukey's HSD p-value Stp1/Stk1
protein name	Protein name
gene name	gene name
anovaq significant	"+" if phosphosite is significantly changing according to ANOVA
Dif Stk1 SdrE	Average intensity difference Stk1/SdrE
Dif Stp1 SdrE	Average intensity difference Stp1/SdrE
Dif Stk1 Stp1	Average intensity difference Stp1/Stp1
pvalue Stk1 SdrE	log10 Tukey's HSD p-value Stk1/SdrE
pvalue Stp1 SdrE	log10 Tukey's HSD p-value Stp1/SdrE
pvalue Stp1 Stk1	log10 Tukey's HSD p-value Stp1/Stk1

## Sheet: Full proteome
Protein IDs	LFQ intensity SdrE_1	LFQ intensity SdrE_2	LFQ intensity SdrE_3	LFQ intensity SdrE_4	LFQ intensity Stk1_1	LFQ intensity Stk1_2	LFQ intensity Stk1_3	LFQ intensity Stk1_4	LFQ intensity Stp1_1	LFQ intensity Stp1_2	LFQ intensity Stp1_3	LFQ intensity Stp1_4	Peptides	Score	Razor unique peptides	Unique peptides	Sequence coverage	Unique razor sequence coverage	Unique sequence coverage	Mol weight kDa	MS MS count	Reverse	Potential contaminant	Only identified by site	SdrE	Stk1	Stp1	NA_SdrE	NA_Stk1	NA_Stp1	protein	anova p	anova q	anovascore	anovaqscore	Tukey HSD p-value Stk1-SdrE	Tukey HSD p-value Stp1-SdrE	Tukey HSD p-value Stp1-SdrE	protein name	gene name	anovaq significant	Dif Stk1 SdrE	Dif Stp1 SdrE	Dif Stk1 Stp1	pvalue Stk1 SdrE	pvalue Stp1 SdrE	pvalue Stp1 Stk1
A0A0H2XJD3;A0A0E1VGB9	-0.328162	-0.239374	-0.43667	-0.251852	-0.301124	-0.467949	-0.35673	-0.372072	-0.333783	-0.503506	-0.467895	-0.387106	4	14.162	4	4	18.7	18.7	18.7	27.717	60				-0.314015	-0.374469	-0.423073	0	0	0	A0A0H2XJD3	0.206415	0.295756	0.685258	0.529066	0.551534	0.18308	0.674479	ABC transporter, ATP-binding protein EcsA	SAUSA300_1786		-0.060454	-0.109058	-0.0486039	0.258428	0.737359	0.171032
A0A0H2XHZ3;A0A0E1VGC3	0.253357	0.370681	0.411637	0.340407	0.16593	0.220471	0.231378	0.336604	0.283197	0.279502	0.203503	0.1679	10	45.845	10	10	36.1	36.1	36.1	35.778	116				0.344021	0.238596	0.233526	0	0	0	A0A0H2XHZ3	0.0697497	0.133752	1.15646	0.8737	0.110792	0.093711	0.993413	Cmp-binding-factor 1	cbf1 SAUSA300_1791		-0.105425	-0.110495	-0.00507018	0.955493	1.02821	0.00287023
A0A0E1VGD1	NA	NA	-3.08644	-2.98815	-2.42898	-2.73708	NA	-2.35065	NA	NA	-2.75704	-2.22769	14	6.1056	1	1	37.3	2.6	2.6	51.171	13				-3.03729	-2.50557	-2.49236	2	1	2	A0A0E1VGD1	0.127128	0.211059	0.89576	0.675595	0.144918	0.170135	0.997982	Fumarate hydratase class II (Fumarase C) (EC 4.2.1.2) (Aerobic fumarase) (Iron-independent fumarase)	fumC HMPREF0776_2890		0.531721	0.54493	0.0132085	0.838878	0.769207	0.000877479
A0A0H2XE18;A0A0E1VGD5	-1.48106	-1.39188	-1.92297	-1.61047	-1.77475	-1.78421	-1.8221	-2.01777	-1.42232	-1.53545	-1.58292	-1.42636	5	18.048	5	5	40.4	40.4	40.4	18.11	37				-1.6016	-1.84971	-1.49176	0	0	0	A0A0H2XE18	0.0275129	0.0674557	1.56046	1.17098	0.116612	0.59907	0.0250121	Putative tRNA (cytidine(34)-2'-O)-methyltransferase (EC 2.1.1.207) (tRNA (cytidine/uridine-2'-O-)-methyltransferase)	SAUSA300_1805		-0.248111	0.109833	0.357943	0.933255	0.222523	1.60185
Q2FFX3;A8Z4J3;A0A0E1VGE7	2.36105	2.30729	2.1987	2.39983	2.36055	2.80594	2.76831	2.80173	2.32792	2.19066	2.26615	2.45672	3	36.312	3	3	25.3	25.3	25.3	16.396	54				2.31671	2.68413	2.31036	0	0	0	Q2FFX3	0.00942834	0.0322821	2.02556	1.49104	0.0173657	0.998015	0.0158423	6,7-dimethyl-8-ribityllumazine synthase (DMRL synthase) (LS) (Lumazine synthase) (EC 2.5.1.78)	ribH SAUSA300_1712	+	0.367419	-0.00635112	-0.37377	1.76031	0.000863147	1.80018
Q2FFV6;A8Z4L2;A0A0E1VGG2	1.86641	1.84467	1.97723	1.90723	1.76931	1.70745	1.69487	1.62547	1.74249	1.79458	1.80544	1.89016	12	121.87	12	12	28.2	28.2	28.2	43.641	210				1.89889	1.69927	1.80817	0	0	0	Q2FFV6	0.00352734	0.0164171	2.45255	1.7847	0.00271081	0.133092	0.0686954	S-adenosylmethionine synthase (AdoMet synthase) (EC 2.5.1.6) (MAT) (Methionine adenosyltransferase)	metK SAUSA300_1730	+	-0.199614	-0.0907216	0.108892	2.5669	0.875849	1.16307
A0A0H2XGK8;A0A0E1VGH1	-2.85403	-2.31502	-3.0066	-2.84413	-2.29925	-2.46482	-1.9425	-1.56904	-3.22028	-3.51715	-3.06624	-3.33568	6	6.6646	6	6	23.3	23.3	23.3	35.864	19				-2.75494	-2.06891	-3.28484	0	0	0	A0A0H2XGK8	0.00119418	0.00777063	2.92293	2.10954	0.029035	0.0882605	0.000909915	Uncharacterized protein	SAUSA300_1740	+	0.686039	-0.529891	-1.21593	1.53708	1.05423	3.041
A0A0H2XIC0;A0A0E1VGH7	-0.013006	-0.0591899	-0.0164399	-0.129638	-0.243598	-0.188958	-0.105639	-0.204425	-0.133257	-0.00609588	-0.0573064	-0.0379143	11	30.069	11	11	38.4	38.4	38.4	32.506	85				-0.0545685	-0.185655	-0.0586433	0	0	0	A0A0H2XIC0	0.0134958	0.041269	1.8698	1.38438	0.0213199	0.994078	0.0250303	Uncharacterized protein	SAUSA300_1720	+	-0.131087	-0.00407475	0.127012	1.67121	0.00257965	1.60153
A0A0H2XJ73;A0A0E1VGI8	NA	-4.35623	-4.14079	-4.2662	-4.41055	NA	-4.32329	NA	NA	-4.3287	-4.24536	-4.15741	2	3.3707	2	2	5	5	5	46.396	8				-4.25441	-4.36692	-4.24382	1	2	1	A0A0H2XJ73	0.36237	0.452434	0.440847	0.344444	0.432513	0.989031	0.377482	Uncharacterized protein	SAUSA300_1701		-0.11251	0.0105833	0.123094	0.364001	0.00479006	0.423103
A0A0H2XH21;A0A0E1VGK2	2.69497	2.70958	2.75789	2.79451	2.62306	2.6109	2.59309	2.56577	2.7692	2.7466	2.81534	2.87221	17	123.45	17	17	39.1	39.1	39.1	44.233	276				2.73924	2.5982	2.80084	0	0	0	A0A0H2XH21	0.000320523	0.0029735	3.49414	2.52673	0.00358806	0.171696	0.000284295	Putative NADP-dependent malic enzyme	SAUSA300_1648	+	-0.141034	0.061601	0.202635	2.44514	0.765241	3.54623
A0A0H2XEM4;A0A0H2XJM2;A0A0E1VGK6;A0A0E1VN98	1.18409	1.229	1.21456	1.28844	1.07125	0.931797	0.927452	1.07859	1.07028	1.12867	1.1711	1.23639	9	45.328	9	9	18.5	18.5	18.5	59.444	127				1.22902	1.00227	1.15161	0	0	0	A0A0H2XEM4	0.00332494	0.0159221	2.47822	1.798	0.00281856	0.290602	0.0306544	Type I restriction-modification system, M subunit (EC 2.1.1.72)	hsdM SAUSA300_0405	+	-0.226752	-0.0774142	0.149338	2.54997	0.536702	1.51351
Q2FG31;A8Z2M2;A0A0E1VGK7	0.46023	0.306279	0.344416	0.41716	0.023459	0.180187	0.294428	0.190504	0.282618	0.205041	0.371852	0.244732	6	65.263	6	6	38.9	38.9	38.9	25.25	51				0.382021	0.172144	0.276061	0	0	0	Q2FG31	0.0230699	0.0593164	1.63695	1.22683	0.0184393	0.245415	0.257012	UPF0173 metal-dependent hydrolase SAUSA300_1653	SAUSA300_1653		-0.209877	-0.10596	0.103916	1.73426	0.610099	0.590047
Q2FG20;A8Z2N4;A0A0E1VGL6	4.16289	4.1503	4.08828	4.18006	3.90742	3.79703	4.06111	3.81185	3.9755	4.1028	3.96107	4.03156	27	323.31	27	27	51.1	51.1	51.1	66.199	520				4.14538	3.89435	4.01773	0	0	0	Q2FG20	0.0066127	0.0257041	2.17962	1.59	0.00510666	0.127572	0.142326	Septation ring formation regulator EzrA	ezrA SAUSA300_1664	+	-0.251029	-0.127647	0.123382	2.29186	0.894245	0.846717
A0A0H2XHT1;A0A0E1VGL8	-1.96864	-1.71686	-1.96181	-1.89539	-2.04751	-1.75306	-1.78638	-1.94106	-1.96551	-2.26517	-1.86997	-1.64931	6	7.4179	6	6	20	20	20	33.411	39				-1.88567	-1.882	-1.93749	0	0	0	A0A0H2XHT1	0.890024	0.908552	0.0505984	0.0416502	0.999545	0.914126	0.902304	Formamidopyrimidine-DNA glycosylase (EC 3.2.2.-) (EC 3.2.2.23) (EC 4.2.99.18)	mutM SAUSA300_1635		0.00367088	-0.0518165	-0.0554874	0.000197742	0.0389938	0.044647
A0A0H2XJX6;A0A0E1VGM0	-1.70244	-1.76086	-1.70914	-2.05347	-1.89776	-2.13618	-1.81329	-2.02356	-2.24741	-2.0701	-2.04703	-2.22881	8	9.4097	8	8	24.9	24.9	24.9	42.85	43				-1.80648	-1.9677	-2.14834	0	0	0	A0A0H2XJX6	0.022347	0.0578439	1.65078	1.23774	0.283295	0.0178925	0.215947	Aminotransferase, class V (EC 1.12.-.-)	SAUSA300_1669		-0.161218	-0.34186	-0.180642	0.54776	1.74733	0.665654
A0A0H2XHS2;A0A0E1VGM3	5.17609	5.27451	5.1935	5.30383	5.41832	5.60365	5.45753	5.8892	5.46789	5.15499	5.38365	5.43976	21	323.31	21	21	45.7	45.7	45.7	46.422	601				5.23699	5.59218	5.36157	0	0	0	A0A0H2XHS2	0.0262981	0.0655305	1.58008	1.18356	0.0227534	0.505889	0.136086	Isocitrate dehydrogenase [NADP] (EC 1.1.1.42)	icd SAUSA300_1640		0.35519	0.124589	-0.230602	1.64295	0.295945	0.866186
A0A0H2XGV4;A0A0E1VGM4	3.29534	3.42863	3.44468	3.34343	3.49657	3.22944	3.43416	3.2483	3.25969	3.39883	3.29463	3.32193	21	323.31	21	21	50.2	50.2	50.2	45.802	221				3.37802	3.35212	3.31877	0	0	0	A0A0H2XGV4	0.680265	0.733127	0.167322	0.134821	0.919879	0.656943	0.871487	Putative serine protease HtrA	SAUSA300_1674		-0.0259018	-0.0592485	-0.0333468	0.0362691	0.182472	0.0597393
Q2FG38;A8Z2L5;A0A0E1VGM8	1.00864	1.30497	0.911405	1.12735	1.23054	1.14187	1.43669	1.21059	1.17216	1.02342	1.09228	1.10338	9	16.472	9	9	33.1	33.1	33.1	35.07	56				1.08809	1.25493	1.09781	0	0	0	Q2FG38	0.170404	0.259428	0.768521	0.585983	0.207034	0.993588	0.241093	Acetyl-coenzyme A carboxylase carboxyl transferase subunit alpha (ACCase subunit alpha) (Acetyl-CoA carboxylase carboxyltransferase subunit alpha) (EC 2.1.3.15)	accA SAUSA300_1646		0.166835	0.00971907	-0.157116	0.683958	0.00279383	0.617816
A0A0H2XH26;A0A0E1VGM9	4.66558	4.74489	4.71152	4.64465	5.21962	5.49727	5.41457	5.54834	5.10744	4.47646	5.05102	5.10254	26	323.31	26	26	51.8	51.8	51.8	64.364	624				4.69166	5.41995	4.93437	0	0	0	A0A0H2XH26	0.00167149	0.0097244	2.7769	2.01214	0.00142413	0.24345	0.0171766	Acetyl-coenzyme A synthetase (EC 6.2.1.1)	acsA SAUSA300_1679	+	0.72829	0.242706	-0.485584	2.84645	0.613589	1.76506
A0A0H2XI85;A0A0E1VGN3	2.84197	2.81822	2.73428	2.73176	2.65683	2.5485	2.76327	2.55477	2.73365	2.62649	2.54222	2.56535	11	163.49	11	11	35.3	35.3	35.3	40.618	214				2.78156	2.63084	2.61692	0	0	0	A0A0H2XI85	0.0380369	0.0851953	1.41979	1.06958	0.0718811	0.0497629	0.96979	Chorismate mutase/phospho-2-dehydro-3-deoxyheptonate aldolase (EC 5.4.99.5)	SAUSA300_1683		-0.150712	-0.16463	-0.0139181	1.14339	1.30309	0.0133222
A0A0H2XHN7;A0A0E1VGN4	-2.03316	-2.16682	-2.31796	-2.21594	-2.54599	-2.56716	-2.68386	-2.7918	-2.7695	-2.05936	-2.39399	-2.49206	7	7.9924	7	7	15.5	15.5	15.5	48.53	44				-2.18347	-2.6472	-2.42872	0	0	0	A0A0H2XHN7	0.0249335	0.0632785	1.60322	1.19874	0.0200359	0.22764	0.297392	CBS domain protein	SAUSA300_1651		-0.463732	-0.245255	0.218477	1.69819	0.642751	0.526671
Q2FG28;A0A0E1VGN7	6.05128	5.86319	5.94599	6.07571	5.66229	5.75609	5.93297	5.75678	6.11819	6.13809	5.96978	6.06434	11	323.31	11	11	80.1	80.1	80.1	18.475	513				5.98404	5.77703	6.0726	0	0	0	Q2FG28	0.00545941	0.0223754	2.26285	1.65023	0.0347873	0.433034	0.00494056	Putative universal stress protein SAUSA300_1656	SAUSA300_1656	+	-0.207008	0.0885575	0.295566	1.45858	0.363478	2.30622
A0A0H2XIH7;A0A0E1VGN8	2.43672	2.29555	2.3791	2.4131	2.36548	2.36802	2.06304	2.25667	2.39775	2.39518	2.47739	2.4888	9	90.842	9	9	40.4	40.4	40.4	21.69	148				2.38112	2.2633	2.43978	0	0	0	A0A0H2XIH7	0.0706333	0.134507	1.15099	0.871255	0.236403	0.66735	0.0635721	Phenylalanine--tRNA ligase beta subunit (EC 6.1.1.20)	SAUSA300_1688		-0.117813	0.0586659	0.176479	0.626347	0.175646	1.19673
A0A0H2XFH5;A0A0E1VGP3	-3.68763	-3.69829	-3.68853	-3.44035	-3.36888	-3.79086	-3.535	-3.51181	-3.27563	-3.5336	-3.83472	-3.56363	2	2.196	2	2	13.2	13.2	13.2	32.189	9				-3.6287	-3.55164	-3.5519	0	0	0	A0A0H2XFH5	0.791931	0.830017	0.101312	0.0809132	0.823462	0.824499	0.999998	Uncharacterized protein	SAUSA300_1693		0.0770622	0.0768065	-0.000255649	0.0843562	0.0838098	9.49543e-07
A0A0H2XGN6;A0A0E1VGQ1	-1.9773	-1.98719	-2.04159	-2.15119	-1.93743	-2.13209	-1.96783	-2.10295	-2.23979	-1.83407	-2.15124	-2.32816	7	15.23	7	7	16.4	16.4	16.4	53.114	52				-2.03932	-2.03508	-2.13831	0	0	0	A0A0H2XGN6	0.540317	0.617184	0.267351	0.209585	0.999042	0.610748	0.58644	Phosphotransferase system, N-acetylglucosamine-specific IIBC component (EC 2.7.1.69)	nagE SAUSA300_1672		0.00424204	-0.0989945	-0.103237	0.000416411	0.214138	0.231776
A0A0H2XGI9;A0A0E1VGQ2	0.916809	1.25636	0.96178	1.03867	1.01105	1.04166	1.03826	1.23565	0.99859	0.830056	0.948866	0.905894	9	53.697	9	9	37.6	37.6	37.6	22.946	95				1.0434	1.08165	0.920851	0	0	0	A0A0H2XGI9	0.166913	0.256604	0.777509	0.590737	0.883497	0.323123	0.166078	MutT/nudix family protein	SAUSA300_1624		0.0382489	-0.122553	-0.160802	0.053795	0.490632	0.779689
Q2FG54;A8Z2J8;A0A0E1VGQ6	3.73575	3.69126	3.66303	3.7216	3.64873	3.57621	3.64425	3.63672	3.71932	3.75113	3.66733	3.80838	28	323.31	28	28	44.5	44.5	44.5	74.459	427				3.70291	3.62647	3.73654	0	0	0	Q2FG54	0.0164235	0.0465897	1.78454	1.33171	0.0808187	0.541942	0.0148678	Threonine--tRNA ligase (EC 6.1.1.3) (Threonyl-tRNA synthetase) (ThrRS)	thrS SAUSA300_1629	+	-0.0764359	0.0336292	0.110065	1.09249	0.266047	1.82775
A0A0H2XH43;A0A0E1VGR3	3.65922	3.61024	3.70429	3.70984	3.65048	3.54457	3.51256	3.50464	3.70993	3.73109	3.69944	3.72745	15	170.57	15	15	52.6	52.6	52.6	36.06	392				3.6709	3.55306	3.71698	0	0	0	A0A0H2XH43	0.0025586	0.01332	2.592	1.8755	0.0172522	0.400082	0.00238162	Catabolite control protein A	ccpA SAUSA300_1682	+	-0.117838	0.0460798	0.163918	1.76316	0.397851	2.62313
A0A0H2XG99;A0A0E1VGR6	0.300193	0.328697	0.235304	0.347573	0.305339	0.167971	0.107625	0.303664	0.0671947	0.146031	0.164514	0.218962	11	125.46	11	11	45.4	45.4	45.4	31.01	78				0.302942	0.22115	0.149175	0	0	0	A0A0H2XG99	0.0470232	0.099788	1.32769	1.00092	0.305392	0.0386766	0.388596	Cell shape-determining protein MreC (Cell shape protein MreC)	mreC SAUSA300_1605		-0.081792	-0.153766	-0.0719744	0.515143	1.41255	0.410502
Q2FFZ8;A8Z4G7;A0A0E1VGR8	1.05295	1.02645	1.04384	1.0192	1.20632	0.947903	1.04726	1.21797	0.92458	0.740413	0.825244	0.894253	14	130.73	14	14	35.2	35.2	35.2	49.188	183				1.03561	1.10486	0.846123	0	0	0	Q2FFZ8	0.00715181	0.0270508	2.14558	1.56782	0.539814	0.0361913	0.00683133	UDP-N-acetylmuramate--L-alanine ligase (EC 6.3.2.8) (UDP-N-acetylmuramoyl-L-alanine synthetase)	murC SAUSA300_1686	+	0.0692562	-0.189485	-0.258741	0.267756	1.4414	2.16549
A0A0H2XJ82;A0A0E1VGS3	1.93485	1.88487	1.94415	2.08036	1.98945	1.95411	2.09381	2.07199	2.00173	1.89636	1.89388	2.03376	11	230.9	11	11	44.7	44.7	44.7	39.783	184				1.96106	2.02734	1.95643	0	0	0	A0A0H2XJ82	0.362475	0.452434	0.440722	0.344444	0.450258	0.995745	0.405749	Glutamyl-aminopeptidase (EC 3.4.11.7)	SAUSA300_1691		0.066282	-0.00462582	-0.0709078	0.346539	0.00185207	0.391742
Q2FG66;A8Z2J1;A0A0E1VGT1	-0.630611	-0.479965	-0.7305	-0.484357	-0.764971	-0.682051	-0.475829	-0.546641	-0.43343	-0.509358	-0.568401	-0.338298	11	35.053	11	11	40.6	40.6	40.6	34.354	97				-0.581358	-0.617373	-0.462372	0	0	0	Q2FG66	0.205766	0.29552	0.686626	0.529413	0.903273	0.368125	0.205637	Porphobilinogen deaminase (PBG) (EC 2.5.1.61) (Hydroxymethylbilane synthase) (HMBS) (Pre-uroporphyrinogen synthase)	hemC SAUSA300_1617		-0.0360149	0.118987	0.155002	0.0441809	0.434005	0.686898
Q2FG61;A8Z2J6;A0A0E1VGT3	4.51294	4.5479	4.49462	4.52452	4.4135	4.41295	4.52399	4.31922	4.54581	4.57108	4.53381	4.60091	15	146.78	15	15	36.5	36.5	36.5	48.608	345				4.52	4.41741	4.5629	0	0	0	Q2FG61	0.0101141	0.0339528	1.99507	1.46912	0.0539905	0.511281	0.00925724	Trigger factor (TF) (EC 5.2.1.8) (PPIase)	tig SAUSA300_1622	+	-0.102582	0.042904	0.145486	1.26768	0.291341	2.03352
A0A0H2XF90;A0A0E1VGT6	-1.64512	-1.98872	-1.53667	-1.50118	-2.04205	-1.84844	-1.67148	-1.83082	-1.79276	-1.73516	-1.71901	-2.01289	5	11.144	5	5	15	15	15	32.808	39				-1.66792	-1.8482	-1.81495	0	0	0	A0A0H2XF90	0.34123	0.433003	0.466953	0.363509	0.351448	0.485435	0.960774	Geranyltranstransferase (EC 2.5.1.10)	SAUSA300_1470		-0.180276	-0.147032	0.0332442	0.454139	0.313868	0.0173789
Q2FG56;A0A0E1VGT7	3.07484	3.10302	2.98297	3.11345	2.90842	2.89703	2.99256	2.89075	2.9422	3.04979	3.06766	3.12729	6	24.822	6	6	40.6	40.6	40.6	20.213	67				3.06857	2.92219	3.04674	0	0	0	Q2FG56	0.0188277	0.050687	1.7252	1.2951	0.0223234	0.875992	0.048111	Translation initiation factor IF-3	infC SAUSA300_1627		-0.14638	-0.0218352	0.124545	1.65124	0.0574997	1.31776
A0A0H2XG70;A0A0E1VGU0	0.21972	0.417841	0.141895	0.239912	0.472838	0.244035	0.561274	0.407569	0.353109	0.323614	0.304266	0.300039	14	96.386	14	14	35.9	35.9	35.9	50.049	133				0.254842	0.421429	0.320257	0	0	0	A0A0H2XG70	0.125994	0.20943	0.899652	0.678961	0.11097	0.657354	0.389278	Biotin carboxylase (EC 6.3.4.14) (EC 6.4.1.2)	accC SAUSA300_1475		0.166587	0.0654151	-0.101172	0.954796	0.182201	0.40974
Q2FG51;A8Z2K2;A0A0E1VGU1	0.278266	0.195526	0.219549	0.180748	0.0410742	0.103581	-0.113585	0.0444949	0.242269	0.384747	0.280183	0.483668	6	33.699	6	6	39.1	39.1	39.1	18.203	72				0.218522	0.0188912	0.347717	0	0	0	Q2FG51	0.00143978	0.00874699	2.8417	2.05814	0.0236257	0.140761	0.00113794	Transcriptional repressor NrdR	nrdR SAUSA300_1632	+	-0.199631	0.129194	0.328826	1.62662	0.851518	2.94388
Q2FG80;A8Z2H5;A0A0E1VGU5	3.39385	3.56807	3.41174	3.53741	3.44304	3.46536	3.56346	3.64393	3.43427	3.38104	3.51303	3.58968	7	76.602	7	7	66.7	66.7	66.7	11.333	115				3.47777	3.52895	3.47951	0	0	0	Q2FG80	0.674782	0.729509	0.170836	0.13697	0.713237	0.999595	0.728931	50S ribosomal protein L21	rplU SAUSA300_1603		0.0511788	0.00173846	-0.0494404	0.146766	0.000176125	0.137313
Q2FGI5;A8Z476;A0A0E1VGU8	1.49092	1.42036	1.57191	1.5338	1.74736	1.691	1.77528	1.61377	1.58874	1.4436	1.55743	1.61233	11	101.94	11	11	26.2	26.2	26.2	40.457	171				1.50425	1.70685	1.55052	0	0	0	Q2FGI5	0.00692932	0.0264277	2.15931	1.57794	0.00711945	0.636707	0.029148	Aminomethyltransferase (EC 2.1.2.10) (Glycine cleavage system T protein)	gcvT SAUSA300_1498	+	0.202605	0.046276	-0.156329	2.14755	0.19606	1.53539
Q2FG72;A8Z2I4;A0A0E1VGV4	3.29247	3.26819	3.26504	3.24133	3.1494	3.1916	3.24669	3.14866	3.24725	3.25492	3.30575	3.30919	39	141.58	39	39	46.3	46.3	46.3	101.72	490				3.26676	3.18409	3.27928	0	0	0	Q2FG72	0.00765766	0.0285706	2.1159	1.54408	0.0210032	0.869668	0.00971705	Valine--tRNA ligase (EC 6.1.1.9) (Valyl-tRNA synthetase) (ValRS)	valS SAUSA300_1611	+	-0.0826708	0.0125206	0.0951914	1.67772	0.0606463	2.01247
A0A0H2XFM4;A0A0E1VGV6	0.848547	1.06999	1.03136	1.05691	0.931105	0.566196	0.929218	0.822212	0.939113	0.971817	1.0829	1.11177	7	122.47	7	7	28.4	28.4	28.4	35.077	99				1.0017	0.812183	1.0264	0	0	0	A0A0H2XFM4	0.0753886	0.141212	1.12269	0.850128	0.136976	0.958333	0.0896961	Glucokinase (EC 2.7.1.2)	glk SAUSA300_1507		-0.189516	0.0247013	0.214217	0.863357	0.0184834	1.04723
A0A0H2XHM1;A0A0E1VGV8	1.68457	1.70981	1.65025	1.79911	1.80397	1.764	1.74549	1.67293	1.83706	1.81744	1.73561	1.91008	17	77.974	17	17	48.1	48.1	48.1	36.582	200				1.71094	1.7466	1.82505	0	0	0	A0A0H2XHM1	0.0816899	0.150349	1.08783	0.8229	0.71768	0.0751101	0.243538	Delta-aminolevulinic acid dehydratase (EC 4.2.1.24)	hemB SAUSA300_1615		0.0356624	0.114113	0.0784509	0.144069	1.1243	0.613434
A0A0H2XJ39;A0A0E1VGW1	-0.022009	-0.0135324	0.0383637	-0.0296227	0.00684612	-0.109612	-0.112858	0	-0.194719	-0.228974	-0.240161	-0.179627	25	55.498	25	25	42	42	42	77.25	164				-0.00670009	-0.0539061	-0.21087	0	0	0	A0A0H2XJ39	0.000325117	0.00297591	3.48796	2.52638	0.346684	0.000337495	0.00217485	Penicillin-binding protein 3	pbp3 SAUSA300_1512	+	-0.047206	-0.20417	-0.156964	0.460066	3.47173	2.66257
A0A0H2XHU2;A0A0E1VGW8	-3.25785	-3.25945	-2.84996	-2.83257	-2.88286	-3.26506	-2.87125	-2.80027	-3.33153	-3.40872	-3.34271	-3.20859	6	2.9794	6	6	9.3	9.3	9.3	69.293	16				-3.04996	-2.95486	-3.32289	0	0	0	A0A0H2XHU2	0.0568216	0.113892	1.24549	0.943507	0.7667	0.162179	0.0552314	DNA primase (EC 2.7.7.-)	dnaG SAUSA300_1522		0.0950968	-0.27293	-0.368027	0.115375	0.790005	1.25781
A0A0H2XHB5;A0A0E1VGX3	2.13154	2.16585	2.11213	2.16637	2.1903	2.00032	2.35738	2.15149	2.14983	2.12207	2.07523	2.18288	13	179.84	13	13	46.2	46.2	46.2	39.337	196				2.14397	2.17487	2.1325	0	0	0	A0A0H2XHB5	0.793756	0.831294	0.100313	0.0802451	0.879864	0.982303	0.788541	Proline dipeptidase (EC 3.4.13.9)	SAUSA300_1491		0.0308996	-0.0114679	-0.0423675	0.0555843	0.00775473	0.103176
Q2FGF6;A8Z4A6;A0A0E1VGX4	0.721708	0.651181	0.605434	0.659629	0.803797	0.476919	0.600534	0.603841	0.58004	0.580361	0.528828	0.587346	11	70.729	11	11	42.8	42.8	42.8	34.328	139				0.659488	0.621273	0.569144	0	0	0	Q2FGF6	0.356907	0.447519	0.447445	0.349188	0.801805	0.329036	0.668712	GTPase Era	era SAUSA300_1527		-0.0382153	-0.0903442	-0.052129	0.095931	0.482757	0.174761
A0A0H2XGA0;A0A0E1VGX9	-0.507626	-0.473041	-0.529896	-0.625148	-0.500272	-0.915292	-0.509217	-0.794234	-0.669995	-0.670687	-0.72632	-0.566608	7	17.155	7	7	23.3	23.3	23.3	27.256	76				-0.533928	-0.679754	-0.658403	0	0	0	A0A0H2XGA0	0.288461	0.382663	0.539913	0.417183	0.307812	0.411239	0.9715	Uncharacterized protein	SAUSA300_1532		-0.145826	-0.124475	0.0213511	0.511715	0.385906	0.0125572
A0A0H2XDD9;A0A0E1VGY7	-3.32002	-3.2782	-3.48104	-3.14923	NA	-3.56709	NA	-3.34927	-3.41115	-3.41192	-3.44817	-3.5285	2	2.4012	2	2	11.1	11.1	11.1	23.141	11				-3.30712	-3.45818	-3.44994	0	2	0	A0A0H2XDD9	0.20521	0.29552	0.687802	0.529413	0.327954	0.240556	0.996082	Uncharacterized protein	SAUSA300_1505		-0.15106	-0.142816	0.00824385	0.484187	0.618783	0.00170496
A0A0H2XE16;A0A0E1VGZ1	-2.17691	-2.59209	-2.50104	-2.39369	-2.67943	-2.62798	-2.57881	-2.68762	-2.47392	-2.51964	-2.6121	-2.55192	5	5.9913	5	5	26.3	26.3	26.3	21	24				-2.41593	-2.64346	-2.5394	0	0	0	A0A0H2XE16	0.0539897	0.110309	1.26769	0.957388	0.0447566	0.31319	0.425153	5-formyltetrahydrofolate cyclo-ligase (EC 6.3.3.2)	SAUSA300_1510		-0.227528	-0.123463	0.104065	1.34914	0.504192	0.371455
A0A0H2XFH1;A0A0E1VGZ7	-1.78411	-1.7126	-1.86095	-1.71119	-2.00774	-2.21776	-2.4556	-1.88537	-2.06735	-2.06346	-1.87735	-1.94112	6	13.121	6	6	47.9	47.9	47.9	13.482	54				-1.76721	-2.14162	-1.98732	0	0	0	A0A0H2XFH1	0.0268788	0.0664948	1.57059	1.17721	0.022166	0.180818	0.397114	Ribosomal silencing factor RsfS	rsfS SAUSA300_1551		-0.374403	-0.220106	0.154297	1.65431	0.742759	0.401084
A0A0H2XE57;A0A0E1VGZ9	-1.34065	-0.993703	-1.11802	-0.942197	-1.08002	-1.40113	-1.09919	-1.07711	-1.38806	-1.536	-1.29611	-1.17491	4	10.269	4	4	19.6	19.6	19.6	25.508	26				-1.09864	-1.16436	-1.34877	0	0	0	A0A0H2XE57	0.134145	0.220312	0.872426	0.656961	0.838899	0.130266	0.294464	Uncharacterized protein	SAUSA300_1520		-0.0657181	-0.250127	-0.184409	0.0762902	0.885167	0.530967
Q2FGF8;A8Z4A4;A0A0E1VH01	4.07444	4.16809	4.04317	4.04209	4.49151	4.69177	4.51444	4.72182	4.42539	4.20996	4.41628	4.42712	26	323.31	26	26	56.8	56.8	56.8	53.62	464				4.08195	4.60489	4.36969	0	0	0	Q2FGF8	0.000129203	0.00148197	3.88873	2.82916	9.53009e-05	0.00639152	0.0199083	Glycine--tRNA ligase (EC 6.1.1.14) (Glycyl-tRNA synthetase) (GlyRS)	glyQS SAUSA300_1525	+	0.522938	0.287739	-0.235199	4.0209	2.1944	1.70097
A0A0H2XFA5;A0A0E1VH03	-3.48783	-3.64364	-3.58563	-3.48789	-3.51183	-3.58696	-3.37079	NA	-3.52001	-3.52368	-3.39129	-3.49135	4	8.5721	4	4	10.9	10.9	10.9	41.086	34				-3.55125	-3.48986	-3.48158	0	1	0	A0A0H2XFA5	0.465254	0.554027	0.33231	0.256469	0.606304	0.482224	0.990352	Putative GTP-binding protein	SAUSA300_1556		0.0613882	0.0696632	0.00827499	0.21731	0.316751	0.00421027
Q2FGC1;A8Z4E3;A0A0E1VH09	-0.628225	-0.716984	-0.701616	-0.638201	-0.621366	-0.926622	-0.755336	-0.750449	-1.18962	-1.08069	-0.943672	-1.06016	7	26.476	7	7	22.4	22.4	22.4	27.448	68				-0.671257	-0.763443	-1.06853	0	0	0	Q2FGC1	0.000630009	0.00494287	3.20065	2.30602	0.403186	0.000650865	0.00392288	5-oxoprolinase subunit A (5-OPase subunit A) (EC 3.5.2.9) (5-oxoprolinase (ATP-hydrolyzing) subunit A)	pxpA SAUSA300_1562	+	-0.0921867	-0.397276	-0.30509	0.394494	3.18651	2.40639
Q2FGE8;A8Z4B4;A0A0E1VH11	1.2307	1.51565	1.58057	1.38178	1.70705	1.41826	1.52082	1.42524	1.31003	1.28074	1.52174	1.3721	5	20.592	5	5	32.8	32.8	32.8	6.9721	61				1.42717	1.51784	1.37115	0	0	0	Q2FGE8	0.338184	0.429932	0.470847	0.3666	0.61911	0.827502	0.314046	30S ribosomal protein S21	rpsU SAUSA300_1535		0.0906695	-0.0560206	-0.14669	0.208232	0.0822308	0.503007
Q2FGE3;A8Z4B9;A0A0E1VH17	7.07574	6.81821	6.83824	7.23435	6.49706	6.52355	6.77204	6.39314	7.26343	7.29517	7.06111	7.47599	35	323.31	35	35	61.1	61.1	61.1	66.361	1287				6.99164	6.54645	7.27392	0	0	0	Q2FGE3	0.000864589	0.00628085	3.06319	2.20198	0.0155391	0.115719	0.000682667	Chaperone protein DnaK (HSP70) (Heat shock 70 kDa protein) (Heat shock protein 70)	dnaK SAUSA300_1540	+	-0.445189	0.282287	0.727476	1.80857	0.936595	3.16579
Q2FGD9;A8Z4C4;A0A0E1VH22	0.578418	0.661152	0.519359	0.622798	0.586636	0.394564	0.47331	0.493863	0.641352	0.550486	0.651886	0.681333	16	78.712	16	16	28.7	28.7	28.7	68.174	193				0.595432	0.487093	0.631264	0	0	0	Q2FGD9	0.0323382	0.0758981	1.49028	1.11977	0.104573	0.732121	0.0318577	Elongation factor 4 (EF-4) (EC 3.6.5.n1) (Ribosomal back-translocase LepA)	lepA SAUSA300_1544		-0.108339	0.0358325	0.144171	0.980581	0.135417	1.49679
A0A0H2XJ15;A0A0E1VH23	-2.43836	-2.55014	-2.50824	-2.45347	-2.48366	-2.73685	-2.64569	-2.64156	-2.72804	-2.72871	-2.49649	-2.55089	4	25.868	4	4	16.2	16.2	16.2	25.701	19				-2.48755	-2.62694	-2.62603	0	0	0	A0A0H2XJ15	0.117523	0.199263	0.929879	0.700572	0.159479	0.16263	0.999903	TPR domain protein	SAUSA300_1577		-0.139388	-0.138479	0.000909262	0.797296	0.7888	4.21777e-05
A0A0H2XI06;A0A0E1VH30	0.93288	1.01236	0.903573	0.943996	0.600846	0.780008	0.779667	0.603922	0.985656	0.867864	0.998834	1.04549	5	26.3	5	5	45.8	45.8	45.8	11.048	81				0.948201	0.691111	0.97446	0	0	0	A0A0H2XI06	0.00107606	0.00713731	2.96817	2.14647	0.00308167	0.884534	0.00161288	Uncharacterized protein	SAUSA300_1554	+	-0.257091	0.0262584	0.283349	2.51121	0.0532857	2.7924
A0A0H2XIF3;A0A0E1VH34	-0.510157	-0.606733	-0.494346	-0.503062	-0.499007	-0.739475	-0.318422	-0.803165	-0.663561	-0.590179	-0.59096	-0.612139	7	24.377	7	7	27.6	27.6	27.6	28.641	80				-0.528574	-0.590017	-0.61421	0	0	0	A0A0H2XIF3	0.660748	0.720578	0.179964	0.142319	0.797896	0.6516	0.964849	Uncharacterized protein	SAUSA300_1585		-0.0614431	-0.0856356	-0.0241925	0.0980539	0.186019	0.0155405
A0A0H2XIM6;A0A0E1VH41	-1.46413	-1.54813	-1.42834	-1.6994	-1.6238	-1.73704	-1.7314	-1.873	-1.51275	-1.68243	-1.69987	-1.53479	6	8.7154	6	6	16.5	16.5	16.5	47.684	40				-1.535	-1.74131	-1.60746	0	0	0	A0A0H2XIM6	0.0629844	0.123012	1.20077	0.910052	0.0556233	0.620495	0.234405	Uncharacterized protein	SAUSA300_1560		-0.20631	-0.072461	0.133849	1.25474	0.207262	0.630033
Q2FG88;A8Z2G7;A0A0E1VH44	-0.171981	-0.114013	-0.325328	-0.18149	-0.271505	-0.315596	-0.432945	-0.311103	-0.120301	-0.137837	-0.160355	-0.174232	12	60.763	12	12	36.4	36.4	36.4	43.309	115				-0.198203	-0.332787	-0.148181	0	0	0	Q2FG88	0.0096988	0.0330841	2.01328	1.48038	0.046539	0.563425	0.00921722	Queuine tRNA-ribosyltransferase (EC 2.4.2.29) (Guanine insertion enzyme) (tRNA-guanine transglycosylase)	tgt SAUSA300_1595	+	-0.134584	0.0500216	0.184606	1.33218	0.249164	2.0354
Q2FG83;A8Z2H2;A0A0E1VH49	2.4295	2.38649	2.35715	2.44857	2.12289	2.16393	2.13924	2.11059	2.3401	2.25681	2.32272	2.33156	21	200.56	21	21	54.4	54.4	54.4	47.235	331				2.40543	2.13416	2.3128	0	0	0	Q2FG83	5.48726e-06	0.000147726	5.26064	3.83054	4.49594e-06	0.0116331	0.000133335	GTPase Obg (EC 3.6.5.-) (GTP-binding protein Obg)	obg SAUSA300_1600	+	-0.271265	-0.0926247	0.17864	5.34718	1.9343	3.87506
Q2FGA8;A8Z4F6;A0A0E1VH56	2.83169	2.86046	2.8459	2.89933	2.8753	2.94763	2.99027	2.89992	3.01931	2.91578	2.95172	3.01754	30	215.88	30	30	39.8	39.8	39.8	98.519	392				2.85935	2.92828	2.97609	0	0	0	Q2FGA8	0.0157686	0.0456758	1.80221	1.34031	0.130645	0.0128374	0.334156	Alanine--tRNA ligase (EC 6.1.1.7) (Alanyl-tRNA synthetase) (AlaRS)	alaS SAUSA300_1575	+	0.0689367	0.116742	0.0478052	0.883906	1.89152	0.476051
Q2FGA5;A8Z4F9;A0A0E1VH61	0.709987	0.755996	0.575803	0.781183	0.548603	0.375212	0.517728	0.380301	0.596993	0.632279	0.513885	0.634215	14	42.931	14	14	37.9	37.9	37.9	42.15	125				0.705742	0.455461	0.594343	0	0	0	Q2FGA5	0.00595529	0.0239783	2.2251	1.62018	0.00464437	0.182816	0.0890325	tRNA-specific 2-thiouridylase MnmA (EC 2.8.1.13)	mnmA SAUSA300_1578	+	-0.250281	-0.111399	0.138882	2.33307	0.737985	1.05045
A0A0H2XEQ2;A0A0E1VH62	2.9099	2.92064	2.92059	2.93023	2.78312	2.83606	2.86574	2.77994	2.90729	2.85238	2.73699	2.86078	19	278.4	19	19	40.5	40.5	40.5	56.965	291				2.92034	2.81621	2.83936	0	0	0	A0A0H2XEQ2	0.0333678	0.0775193	1.47667	1.11059	0.0342182	0.0975917	0.783515	Glucose-6-phosphate 1-dehydrogenase (G6PD) (EC 1.1.1.49)	zwf SAUSA300_1454		-0.10413	-0.0809827	0.0231471	1.46574	1.01059	0.105953
A0A0H2XJ48;A0A0E1VH66	0.29818	0.209939	0.335866	0.324344	0.276087	0.243162	0.0341958	0.146798	0.200349	0.246192	0.229286	0.248436	3	19.531	3	3	22.1	22.1	22.1	15.643	67				0.292082	0.175061	0.231066	0	0	0	A0A0H2XJ48	0.12523	0.208412	0.902293	0.681077	0.107492	0.483525	0.537976	Uncharacterized protein	SAUSA300_1583		-0.117021	-0.0610162	0.0560051	0.968624	0.315581	0.269237
Q2FG95;A0A0E1VH71	-1.91005	-1.90395	-1.67066	-1.87707	-2.06294	-2.23967	-1.96615	-2.14852	-2.1148	-1.95093	-1.90476	-2.10734	6	13.158	6	6	25.8	25.8	25.8	32.694	33				-1.84043	-2.10432	-2.01946	0	0	0	Q2FG95	0.0252549	0.0637408	1.59765	1.19558	0.0225307	0.116944	0.558912	Probable cell wall amidase LytH (EC 3.5.1.-)	lytH SAUSA300_1588		-0.263888	-0.179026	0.0848619	1.64723	0.932022	0.252657
A0A0H2XF56;A0A0E1VH75	0.745609	0.71183	0.666344	0.630163	0.533697	0.504951	0.800495	0.612001	0.540929	0.79413	0.483777	0.570026	13	76.368	13	13	19.6	19.6	19.6	82.051	182				0.688486	0.612786	0.597216	0	0	0	A0A0H2XF56	0.505132	0.588749	0.296595	0.23007	0.629366	0.517945	0.979586	Multifunctional fusion protein [Includes: Protein translocase subunit SecD; Protein-export membrane protein SecF]	secF secD SAUSA300_1593		-0.0757006	-0.0912709	-0.0155704	0.201097	0.285716	0.00895753
A0A0H2XGG1;A0A0E1VH79	4.36113	4.36517	4.41044	4.42909	4.30343	4.30425	4.27042	4.28293	4.43188	4.40622	4.35323	4.36486	17	313.04	17	17	43.8	43.8	43.8	51.802	411				4.39146	4.29026	4.38905	0	0	0	A0A0H2XGG1	0.00148201	0.00892455	2.82915	2.04941	0.00272079	0.992988	0.00318369	6-phosphogluconate dehydrogenase, decarboxylating (EC 1.1.1.44)	gnd SAUSA300_1459	+	-0.101202	-0.00241226	0.0987901	2.5653	0.00305582	2.49707
Q2FG85;A8Z2H0;A0A0E1VH81	-0.726663	-0.716882	-0.664852	-0.709054	-0.73362	-0.801601	-0.674976	-0.804584	-0.805265	-0.832081	-0.734927	-0.816491	7	22.096	7	7	33.5	33.5	33.5	22.262	58				-0.704363	-0.753695	-0.797191	0	0	0	Q2FG85	0.056157	0.113069	1.2506	0.946656	0.332155	0.0465131	0.414904	Holliday junction ATP-dependent DNA helicase RuvA (EC 3.6.4.12)	ruvA SAUSA300_1598		-0.0493326	-0.0928283	-0.0434957	0.478659	1.33242	0.382053
A0A0E1VH87;Q2FGN8	-0.910512	-0.919149	-0.906932	-0.864249	-0.784047	-0.872713	-0.995505	-0.768899	-0.696289	-0.906198	-0.823245	-0.623838	2	2.3463	2	2	9.4	9.4	9.4	20.205	6				-0.900211	-0.855291	-0.762393	0	0	0	A0A0E1VH87	0.171078	0.259834	0.766806	0.585304	0.789123	0.158517	0.393242	Segregation and condensation protein B	scpB HMPREF0776_2519		0.0449197	0.137818	0.0928982	0.102855	0.799924	0.40534
A0A0H2XHE8;A0A0E1VH93	-0.283764	-0.409262	-0.42168	-0.230915	-0.372194	-0.0366407	-0.502881	-0.330434	-0.272333	-0.450887	-0.236036	-0.171826	8	83.582	8	8	48.9	48.9	48.9	20.439	93				-0.336405	-0.310537	-0.28277	0	0	0	A0A0H2XHE8	0.871566	0.894365	0.0596996	0.0484851	0.964988	0.859697	0.959792	MutT/nudix family protein (EC 3.6.1.13)	SAUSA300_1449		0.0258678	0.0536346	0.0277669	0.015478	0.0656544	0.0178229
Q2FGM9;A8Z2D7;A0A0E1VH97	-0.569336	-0.754827	-0.791401	-0.726888	-0.891631	-0.768784	-0.898374	-0.945132	-0.886419	-0.930612	-0.926666	-0.805739	8	21.315	8	8	32.4	32.4	32.4	34.584	46				-0.710613	-0.87598	-0.887359	0	0	0	Q2FGM9	0.0193504	0.0517897	1.71331	1.28576	0.0378789	0.0275615	0.977297	Ribonuclease Z (RNase Z) (EC 3.1.26.11) (tRNA 3 endonuclease) (tRNase Z)	rnz SAUSA300_1453		-0.165367	-0.176746	-0.0113787	1.4216	1.5597	0.0099733
A0A0H2XGT9;A0A0E1VHA3	-2.34617	-2.16789	-2.3589	-2.32486	-2.57176	-2.69126	NA	NA	-2.14737	-2.51211	-2.66626	-2.58371	6	9.0409	6	6	18.3	18.3	18.3	38.39	28				-2.29945	-2.63151	-2.47736	0	2	0	A0A0H2XGT9	0.118319	0.200065	0.926944	0.698829	0.11477	0.332442	0.551372	Maltose operon transcriptional repressor	malR SAUSA300_1457		-0.332056	-0.177908	0.154148	0.94017	0.478284	0.258555
Q2FGY5;A0A0E1VHA4	-0.536468	-0.654441	-0.524421	-0.567329	-0.520204	-0.663377	-0.622517	-0.551361	-0.669715	-0.714166	-0.607364	-0.489499	20	35.325	20	20	21.4	21.4	21.4	104.22	130				-0.570665	-0.589365	-0.620186	0	0	0	Q2FGY5	0.659775	0.720088	0.180604	0.142614	0.935527	0.639478	0.836356	3'-5' exonuclease DinG (EC 3.1.-.-)	dinG SAUSA300_1346		-0.0187	-0.0495211	-0.0308211	0.0289436	0.194175	0.0776088
A0A0H2XI83;A0A0E1VHB1	1.11263	1.10676	1.26828	1.17074	1.30176	1.17353	1.26727	1.34637	0.659465	0.966685	0.856803	0.717293	2	5.9827	2	2	10.2	10.2	10.2	24.581	37				1.1646	1.27223	0.800061	0	0	0	A0A0H2XI83	0.000234111	0.00236348	3.63058	2.62645	0.328331	0.0015867	0.000245314	Uncharacterized protein	SAUSA300_1351	+	0.107632	-0.364541	-0.472173	0.483688	2.79951	3.61028
Q2FGL9;A0A0E1VHB8	-3.2279	-2.83234	NA	-3.39659	-3.2729	-3.62486	-2.32213	-2.20462	-3.77853	-3.06439	-3.33375	-3.04233	4	2.7984	4	4	40	40	40	16.221	11				-3.15228	-2.85613	-3.30475	1	0	0	Q2FGL9	0.470354	0.556241	0.327575	0.254737	0.726861	0.916525	0.44869	UPF0403 protein SAUSA300_1463	SAUSA300_1463		0.296148	-0.152475	-0.448623	0.138548	0.0378555	0.348054
A0A0E1VHC0	-2.184	-2.08729	-2.10689	-2.22503	-1.74229	-2.28127	-1.96127	-2.28174	-2.16275	-2.13546	-1.95102	-1.94605	5	6.7213	5	1	17.2	17.2	2.4	37.589	35				-2.1508	-2.06664	-2.04882	0	0	0	A0A0E1VHC0	0.676717	0.73045	0.169593	0.136409	0.770686	0.685716	0.988049	Putative heptaprenyl diphosphate synthase component II	HMPREF0776_2494		0.0841629	0.101985	0.0178225	0.113122	0.163856	0.00522136
A0A0H2XKH9;A0A0E1VHC3	-0.480621	-0.566837	-0.560372	-0.676096	-0.761789	-0.63221	-0.723234	-0.946531	-0.568997	-0.6456	-0.594793	-0.498731	9	20.674	9	9	24.1	24.1	24.1	51.111	53				-0.570981	-0.765941	-0.57703	0	0	0	A0A0H2XKH9	0.029621	0.0711008	1.5284	1.14813	0.0440736	0.995632	0.0506484	Dihydrolipoyl dehydrogenase (EC 1.8.1.4)	lpdA SAUSA300_1467		-0.194959	-0.00604882	0.188911	1.35582	0.00190135	1.29543
Q2FGW7;A8Z454;A0A0E1VHC4	1.10407	1.08494	1.18256	1.08736	0.913387	0.803691	0.844491	0.778162	1.11115	1.22318	0.990645	1.07821	10	44.565	10	10	24.8	24.8	24.8	48.969	103				1.11473	0.834933	1.1008	0	0	0	Q2FGW7	0.000478882	0.00400917	3.31977	2.39695	0.000844405	0.957849	0.00120961	GTPase Der (GTP-binding protein EngA)	der engA SAUSA300_1364	+	-0.279798	-0.0139351	0.265863	3.07345	0.0187028	2.91736
Q2FGW1;A0A0E1VHD2	5.15384	5.36408	5.23486	5.14744	4.90108	4.89501	5.03487	4.79944	4.82332	4.81348	4.81857	4.95185	18	323.31	18	18	57.4	57.4	57.4	53.221	631				5.22506	4.9076	4.8518	0	0	0	Q2FGW1	0.000464759	0.00391481	3.33277	2.40729	0.00186305	0.000598967	0.664281	Elastin-binding protein EbpS	ebpS SAUSA300_1370	+	-0.317459	-0.373252	-0.0557935	2.72978	3.2226	0.177648
A0A0H2XFM1;A0A0E1VHE1	-0.756937	-0.849921	-0.673634	-0.667783	-0.82475	-0.848728	-0.693591	-0.681252	-0.614893	-0.709557	-0.682391	-0.627111	6	7.3803	6	6	24.1	24.1	24.1	26.955	40				-0.737069	-0.76208	-0.658488	0	0	0	A0A0H2XFM1	0.181441	0.271135	0.741265	0.566814	0.886218	0.344087	0.179922	Putative DNA replication protein DnaD	SAUSA300_1344		-0.0250111	0.0785808	0.103592	0.0524596	0.463332	0.744915
A0A0H2XIE0;A0A0E1VHE5	-0.412698	-0.422139	-0.628609	-0.439733	-0.322878	-0.354011	-0.493069	-0.608054	-0.554656	-0.616074	-0.535185	-0.382057	9	15.383	9	9	27.6	27.6	27.6	42.795	54				-0.475795	-0.444503	-0.521993	0	0	0	A0A0H2XIE0	0.632063	0.695928	0.19924	0.157436	0.918566	0.832726	0.608664	Glycosyl transferase, group 1 family protein (EC 2.4.1.-)	SAUSA300_1349		0.0312914	-0.0461983	-0.0774897	0.0368895	0.0794979	0.215623
A0A0H2XHF9;A0A0E1VHE9	-1.26332	-1.1748	-1.05962	-0.977298	-0.989135	-1.23169	-1.28777	-1.12824	-1.29556	-1.42806	-1.2528	-1.35878	5	24.544	5	5	46.6	46.6	46.6	15.354	54				-1.11876	-1.15921	-1.3338	0	0	0	A0A0H2XHF9	0.056339	0.113255	1.24919	0.945941	0.872065	0.0604549	0.130756	Putative cell wall enzyme EbsB	SAUSA300_1326		-0.0404493	-0.215039	-0.17459	0.0594513	1.21857	0.883537
A0A0E1VHF2;A0A0H2XHL1	-0.288569	-0.299898	-0.301175	-0.367365	-0.479056	-0.698229	-0.549953	-0.656315	-0.344184	-0.404428	-0.340596	-0.296382	7	17.662	7	7	19.3	19.3	19.3	48.426	44				-0.314252	-0.595888	-0.346398	0	0	0	A0A0E1VHF2	0.000368285	0.00324138	3.43382	2.48927	0.000530352	0.777867	0.00125732	Tetratricopeptide repeat protein	HMPREF0776_2487	+	-0.281637	-0.0321459	0.249491	3.27544	0.109095	2.90056
A0A0H2XJ98;A0A0E1VHF4	2.70795	2.78154	2.38511	2.61869	2.67661	2.56517	2.839	2.78246	2.61613	2.5722	2.70569	2.69588	6	323.31	6	6	44.6	44.6	44.6	17.96	168				2.62333	2.71581	2.64748	0	0	0	A0A0H2XJ98	0.584399	0.658769	0.23329	0.181267	0.577859	0.961096	0.73495	PTS system, glucose-specific IIA component (EC 2.7.1.69)	crr SAUSA300_1315		0.0924845	0.0241499	-0.0683346	0.238178	0.0172332	0.133742
A0A0H2XF50;A0A0E1VHG1	5.87555	6.80388	5.84621	6.61887	6.23116	6.05449	6.57258	6.76812	6.38339	6.47849	6.44909	6.02201	8	323.31	8	8	64.4	64.4	64.4	9.6259	296				6.28613	6.40659	6.33325	0	0	0	A0A0H2XF50	0.895543	0.912152	0.0479135	0.0399328	0.887303	0.981661	0.956274	DNA-binding protein HU	hup SAUSA300_1362		0.120462	0.0471184	-0.0733431	0.0519283	0.00803858	0.0194177
A0A0H2XID0;A0A0E1VHG5	-0.968374	-0.893136	-1.14891	-0.989198	-1.15087	-1.26688	-0.876892	-1.16692	-1.14212	-1.13514	-1.1804	-1.122	5	8.6294	5	5	16.1	16.1	16.1	35.578	46				-0.999906	-1.11539	-1.14491	0	0	0	A0A0H2XID0	0.226927	0.319232	0.644114	0.495893	0.37516	0.232319	0.93121	L-asparaginase (EC 3.5.1.1)	ansA SAUSA300_1368		-0.115488	-0.145009	-0.0295206	0.425784	0.633916	0.0309526
A0A0H2XH03;A0A0E1VHH0	-1.18076	-0.714813	-1.03798	-1.04411	-1.08204	-1.02807	-0.903694	-1.16028	-1.00232	-0.987294	-0.944659	-0.83418	4	6.686	4	4	43.3	43.3	43.3	7.8989	34				-0.994416	-1.04352	-0.942112	0	0	0	A0A0H2XH03	0.59719	0.669821	0.223888	0.174041	0.870305	0.854467	0.569058	Uncharacterized protein	SAUSA300_1303		-0.0491029	0.0523041	0.101407	0.0603284	0.0683048	0.244843
Q2FH23;A0A0E1VHH5	-1.45873	-1.15778	-1.67224	-1.49324	-1.81015	-1.90422	-1.7399	-1.93945	-1.70852	-1.88322	-1.89485	-1.8474	6	17.475	6	6	34.2	34.2	34.2	25.498	49				-1.4455	-1.84843	-1.8335	0	0	0	Q2FH23	0.00478903	0.0205397	2.31975	1.6874	0.00794968	0.00990622	0.988018	Response regulator ArlR	arlR SAUSA300_1308	+	-0.402934	-0.388001	0.0149334	2.09965	2.00409	0.00523509
A0A0H2XFM8;A0A0E1VHI0	-2.88538	-2.90596	-2.86308	-2.77369	-2.24434	-2.51069	-3.01289	-2.40205	-2.73828	-3.04906	-2.85576	-2.53173	5	9.2823	5	5	29	29	29	19.846	42				-2.85703	-2.54249	-2.79371	0	0	0	A0A0H2XFM8	0.182433	0.271135	0.738896	0.566814	0.187897	0.921467	0.320705	Acetyltransferase, GNAT family	SAUSA300_1312		0.314533	0.0633164	-0.251217	0.726081	0.0355202	0.493894
A0A0H2XGS0;A0A0E1VHI1	1.09909	1.12082	1.16054	1.09045	1.0766	0.951946	0.863081	0.84734	1.04226	0.968056	1.04329	1.04012	12	27.993	12	12	33.9	33.9	33.9	43.333	121				1.11773	0.934742	1.02343	0	0	0	A0A0H2XGS0	0.012136	0.0383132	1.91592	1.41665	0.00952327	0.169109	0.200846	Uncharacterized protein	SAUSA300_1336	+	-0.182983	-0.0942948	0.0886881	2.02121	0.771832	0.697137
Q2FH42;A8Z3X4;A0A0E1VHI4	-0.808969	-0.767445	-0.679725	-0.735769	-0.7386	-0.915011	-0.830103	-0.86253	-0.979065	-1.14827	-0.949828	-1.01008	7	21.709	7	7	31.7	31.7	31.7	26.654	74				-0.747977	-0.836561	-1.02181	0	0	0	Q2FH42	0.00153512	0.00912434	2.81386	2.0398	0.254986	0.00132662	0.0150293	4-hydroxy-tetrahydrodipicolinate reductase (HTPA reductase) (EC 1.17.1.8)	dapB SAUSA300_1289	+	-0.088584	-0.273833	-0.185249	0.593484	2.87725	1.82306
Q2FH32;A0A0E1VHJ4	2.0057	1.99638	2.10602	2.04007	2.17695	2.22738	2.09771	2.18011	2.00665	1.86646	1.9907	2.04092	23	118.84	23	23	63.8	63.8	63.8	43.407	265				2.03704	2.17054	1.97618	0	0	0	Q2FH32	0.00425533	0.018853	2.37107	1.72462	0.031072	0.375347	0.00376459	TelA-like protein SAUSA300_1299	SAUSA300_1299	+	0.133494	-0.0608596	-0.194354	1.50763	0.425567	2.42428
A0A0H2XI23;A0A0E1VHJ6	2.96324	2.93133	2.87912	2.83712	2.86817	2.65138	2.68659	2.50258	2.84362	2.77014	2.64843	2.87557	15	116.9	15	15	43	43	43	30.644	193				2.9027	2.67718	2.78444	0	0	0	A0A0H2XI23	0.0499429	0.104753	1.30153	0.979835	0.0411223	0.323079	0.386875	DegV family protein	SAUSA300_1318		-0.22552	-0.118258	0.107262	1.38592	0.490691	0.412429
A0A0H2XIM7;A0A0E1VHK0	0.70288	0.77164	0.755468	0.896184	0.764446	0.76623	0.583865	0.657362	0.810113	0.740413	0.805839	0.932389	5	37.664	5	5	68.7	68.7	68.7	9.4065	83				0.781543	0.692976	0.822189	0	0	0	A0A0H2XIM7	0.137423	0.223822	0.861939	0.650096	0.337054	0.776697	0.127611	Uncharacterized protein	SAUSA300_1323		-0.0885674	0.0406456	0.129213	0.472301	0.109749	0.894112
A0A0H2XEZ0;A0A0E1VHK5	-3.38593	-3.61815	-3.68029	-3.68812	-3.58288	-3.58959	-3.83982	-3.48207	-3.7604	-3.85632	-3.70028	-3.69176	5	6.2393	5	5	9.7	9.7	9.7	73.099	13				-3.59312	-3.62359	-3.75219	0	0	0	A0A0H2XEZ0	0.228796	0.320876	0.640551	0.493663	0.939694	0.236712	0.370268	Uncharacterized protein	SAUSA300_1301		-0.0304671	-0.159071	-0.128604	0.0270137	0.62578	0.431484
A0A0E1VHL5	-1.58042	-1.46891	-1.61811	-1.51271	-1.82115	-1.93398	-1.74512	-1.91478	-1.75234	-1.77759	-1.79942	-1.77785	5	9.8144	5	1	32.5	32.5	5.7	18.474	49				-1.54504	-1.85376	-1.7768	0	0	0	A0A0E1VHL5	0.000219863	0.00225277	3.65785	2.64728	0.000218828	0.00173294	0.262741	SWIM zinc finger domain protein	HMPREF0776_2395	+	-0.308718	-0.23176	0.0769575	3.6599	2.76122	0.580472
A0A0H2XEQ6;A0A0E1VHN5	0.830617	0.727205	0.741068	0.812526	0.684354	0.887721	0.726161	0.790672	0.702765	0.734319	0.549364	0.660114	6	55.549	6	6	44.4	44.4	44.4	19.611	103				0.777854	0.772227	0.66164	0	0	0	A0A0H2XEQ6	0.0985516	0.175047	1.00634	0.756845	0.993863	0.127804	0.149698	Peptide methionine sulfoxide reductase MsrA (Protein-methionine-S-oxide reductase) (EC 1.8.4.11) (Peptide-methionine (S)-S-oxide reductase) (Peptide Met(O) reductase)	msrA SAUSA300_1256		-0.00562719	-0.116214	-0.110586	0.00267358	0.893455	0.824783
A0A0H2XHG6;A0A0E1VHQ0	2.5146	2.54797	2.59227	2.57584	2.57286	2.52682	2.59838	2.47567	2.63996	2.39919	2.5631	2.72946	13	65.218	13	13	35.3	35.3	35.3	49.675	161				2.55767	2.54343	2.58293	0	0	0	A0A0H2XHG6	0.82028	0.85257	0.0860378	0.0692701	0.972205	0.915642	0.808663	Methicillin resistance protein FemB	femB SAUSA300_1270		-0.0142352	0.0252578	0.039493	0.0122423	0.0382742	0.0922325
Q2FHJ3;A8Z3S5;A0A0E1VHR6	6.15254	6.19995	6.17185	6.19218	6.35001	6.36829	6.28225	6.2583	6.20136	5.99192	6.14832	6.22657	23	167.05	23	23	56.2	56.2	56.2	42.056	585				6.17913	6.31471	6.14204	0	0	0	Q2FHJ3	0.0151061	0.0444287	1.82085	1.35234	0.0513039	0.73589	0.0158213	Succinate--CoA ligase [ADP-forming] subunit beta (EC 6.2.1.5) (Succinyl-CoA synthetase subunit beta) (SCS-beta)	sucC SAUSA300_1138	+	0.135584	-0.0370887	-0.172672	1.28985	0.133187	1.80076
Q2FHI3;A8Z3T5;A0A0E1VHS4	4.46984	4.36952	4.53692	4.47582	4.63088	4.50444	4.36854	4.38864	4.54565	4.47018	4.54389	4.68415	15	143.39	15	15	44	44	44	28.755	392				4.46303	4.47313	4.56097	0	0	0	Q2FHI3	0.326894	0.418681	0.485592	0.378117	0.987795	0.3586	0.430412	GTP-sensing transcriptional pleiotropic repressor CodY	codY SAUSA300_1148		0.0100989	0.0979406	0.0878417	0.00533327	0.44539	0.366115
Q2FHH3;A8Z3U5;A0A0E1VHT3	-0.139994	-0.151892	-0.0267545	-0.115826	-0.418972	-0.389905	-0.273108	-0.524581	-0.391758	-0.312745	-0.280791	-0.264175	2	15.42	2	2	16.1	16.1	16.1	17.627	21				-0.108617	-0.401642	-0.312367	0	0	0	Q2FHH3	0.00112982	0.00745792	2.94699	2.12738	0.00100552	0.0103325	0.267217	Ribosome maturation factor RimP	rimP SAUSA300_1158	+	-0.293025	-0.20375	0.0892745	2.99761	1.9858	0.573135
Q2FHG8;A8Z3V0;A0A0E1VHT7	1.44955	1.49256	1.62196	1.61137	1.23425	1.38184	1.15504	1.22378	1.58733	1.45187	1.58663	1.62084	4	11.315	4	4	28.4	28.4	28.4	13.515	64				1.54386	1.24873	1.56167	0	0	0	Q2FHG8	0.000923196	0.00650434	3.03471	2.1868	0.0023081	0.953924	0.0015549	Ribosome-binding factor A	rbfA SAUSA300_1163	+	-0.295133	0.0178075	0.312941	2.63675	0.0204861	2.8083
A0A0H2XK72;A0A0E1VHU0	0.209046	0.187335	0.353003	0.204519	0.0401211	0.0462272	-0.0857504	0.027562	0.142243	0.221221	0.170741	0.161178	12	44.287	12	12	35.4	35.4	35.4	33.38	120				0.238476	0.00703996	0.173846	0	0	0	A0A0H2XK72	0.00117819	0.00770313	2.92878	2.11333	0.0010989	0.330006	0.00903664	Ribosome biogenesis GTPase A	SAUSA300_1136	+	-0.231436	-0.0646297	0.166806	2.95904	0.481478	2.04399
Q2FHG3;A0A0E1VHU1	3.2159	3.18465	3.19935	3.21063	3.06293	3.04637	2.93999	2.93449	3.11804	3.07783	3.10376	3.19837	25	82.738	25	25	41.5	41.5	41.5	62.603	412				3.20263	2.99594	3.1245	0	0	0	Q2FHG3	0.000818699	0.00601109	3.08688	2.22105	0.000653252	0.123806	0.0137549	Ribonuclease J 2 (RNase J2) (EC 3.1.-.-)	rnj2 SAUSA300_1168	+	-0.206687	-0.0781311	0.128555	3.18492	0.907258	1.86154
Q2FHI5;A8Z3T3;A0A0E1VHU8	1.16182	1.19258	1.21461	1.25051	1.07043	0.977428	1.18845	1.35468	0.939052	1.10297	0.970085	0.98263	5	46.702	5	5	30.4	30.4	30.4	19.572	94				1.20488	1.14775	0.998684	0	0	0	Q2FHI5	0.0538031	0.110092	1.26919	0.958245	0.729791	0.0510846	0.165754	ATP-dependent protease subunit HslV (EC 3.4.25.2)	hslV SAUSA300_1146		-0.0571363	-0.206198	-0.149062	0.136801	1.29171	0.780536
A8Z1V6;A0A0E1VHU9;A0A0H2XFW9	2.81723	2.86414	2.71394	2.79175	2.74425	2.64919	2.72527	2.66842	2.71536	2.65555	2.6877	2.7462	10	184.86	10	10	34.6	34.6	34.6	37.656	215				2.79676	2.69678	2.7012	0	0	0	A8Z1V6	0.0328536	0.0764543	1.48342	1.1166	0.047137	0.0572852	0.991423	Protein RecA (Recombinase A)	recA USA300HOU_1217		-0.099981	-0.0955626	0.00441845	1.32664	1.24196	0.00374094
A0A0H2XFW0;A0A0E1VHV2	-1.24998	-1.42441	-1.1945	-1.3608	-1.5134	-1.62125	-1.67131	-1.76578	-1.29911	-1.28144	-1.28971	-1.27653	7	18.071	7	7	29.2	29.2	29.2	31.331	40				-1.30742	-1.64293	-1.2867	0	0	0	A0A0H2XFW0	0.000354523	0.00318144	3.45036	2.49738	0.000941865	0.937943	0.000613418	Pyruvate ferredoxin oxidoreductase, beta subunit	SAUSA300_1183	+	-0.335512	0.0207226	0.356234	3.02601	0.0278234	3.21224
Q2FHI0;A0A0E1VHV3	2.59962	2.54027	2.6227	2.52224	2.51684	2.58949	2.39515	2.38054	2.58862	2.65672	2.52873	2.67352	9	56.694	9	9	36.7	36.7	36.7	26.145	148				2.57121	2.4705	2.6119	0	0	0	Q2FHI0	0.0635243	0.123675	1.19706	0.907718	0.191916	0.729235	0.0596687	Uridylate kinase (UK) (EC 2.7.4.22) (Uridine monophosphate kinase) (UMP kinase) (UMPK)	pyrH SAUSA300_1151		-0.100705	0.0406883	0.141394	0.716888	0.137132	1.22425
A0A0H2XFL8;A8Z1W6;A0A0E1VHV5	-1.28001	-1.23829	-1.25121	-1.38955	-1.0918	-1.16935	-1.22523	-1.32921	-1.29429	-1.45771	-1.27759	-1.10753	15	13.819	15	15	20.4	20.4	20.4	95.981	60				-1.28976	-1.2039	-1.28428	0	0	0	A0A0H2XFL8	0.48377	0.569124	0.315361	0.244793	0.525719	0.99718	0.566392	DNA mismatch repair protein MutS	mutS SAUSA300_1188		0.0858672	0.0054819	-0.0803853	0.279246	0.00122645	0.246883
Q2FHD9;A8Z1X0;A0A0E1VHV8	3.09184	3.19122	3.19272	3.21541	3.42262	3.42326	3.13721	3.26888	3.41711	3.20761	3.45755	3.59821	18	125.08	18	18	39.2	39.2	39.2	55.625	381				3.1728	3.31299	3.42012	0	0	0	Q2FHD9	0.0624382	0.122468	1.20455	0.911977	0.308445	0.0524642	0.484519	Glycerol kinase (EC 2.7.1.30) (ATP:glycerol 3-phosphotransferase) (Glycerokinase) (GK)	glpK SAUSA300_1192		0.140195	0.247324	0.107128	0.510822	1.28014	0.314689
A0A0H2XE67;A0A0E1VHV9	-1.23173	-1.28271	-1.16961	-1.29144	-1.28919	-1.46327	-1.22551	-1.51928	-1.53444	-1.63682	-1.71338	-1.53395	3	4.2088	3	3	30.5	30.5	30.5	11.537	22				-1.24387	-1.37431	-1.60465	0	0	0	A0A0H2XE67	0.00206971	0.0112767	2.68409	1.94782	0.21172	0.00170086	0.0245959	Ribosomal protein L7Ae	SAUSA300_1161	+	-0.130439	-0.360777	-0.230338	0.674238	2.76933	1.60914
Q2FHG5;A8Z3V3;A0A0E1VHW5	NA	NA	NA	NA	0.185458	0.905979	0.159683	0.635494	0.0489139	-0.00206538	0.290704	0.401728	2	9.8123	2	2	15.7	15.7	15.7	10.608	36				NA	0.471654	0.18482	5	0	0	Q2FHG5	0.212091	0.301763	0.673478	0.520335	NA	NA	0.212091	30S ribosomal protein S15	rpsO SAUSA300_1166		NA	NA	-0.286833	NA	NA	0.673478
A0A0H2XEC3;A0A0E1VHW6	1.82306	1.69567	1.74041	1.71922	1.77204	1.85973	1.60368	1.76478	1.78759	1.68843	1.72881	1.74917	5	20.236	5	5	36.7	36.7	36.7	18.117	99				1.74459	1.75006	1.7385	0	0	0	A0A0H2XEC3	0.97556	0.979126	0.0107459	0.00916145	0.993906	0.992446	0.973122	Glutathione peroxidase	SAUSA300_1197		0.005467	-0.00608972	-0.0115567	0.00265448	0.00329308	0.0118328
A0A0E1VHW9;A0A0H2XFU3	0.520651	0.525989	0.526201	0.546845	0.396972	0.306664	0.468656	0.402827	0.242964	0.395481	0.34769	0.268069	15	46.95	15	15	39	39	39	48.447	95				0.529922	0.39378	0.313551	0	0	0	A0A0E1VHW9	0.00134662	0.00848124	2.87075	2.07154	0.0190253	0.00108921	0.164866	Peptidase M16 inactive domain protein (EC 3.4.24.-)	HMPREF0776_2279	+	-0.136142	-0.21637	-0.0802287	1.72067	2.96289	0.78287
A0A0H2XHR7;A0A0E1VHX4	-1.68666	-1.92061	-1.79301	-1.96531	-1.7558	-2.07581	-2.03238	-1.9758	-1.964	-1.73996	-2.02861	-2.16502	3	4.6461	3	3	9.4	9.4	9.4	21.014	32				-1.8414	-1.95995	-1.9744	0	0	0	A0A0H2XHR7	0.424077	0.515272	0.372555	0.287963	0.528252	0.454263	0.989849	CDP-diacylglycerol--glycerol-3-phosphate 3-phosphatidyltransferase (EC 2.7.8.5)	pgsA SAUSA300_1176		-0.11855	-0.133001	-0.0144504	0.277159	0.342692	0.00443121
A0A0H2XIG7;A0A0E1VHX8	0.338896	0.405748	0.283651	0.410242	0.551783	0.377778	0.345243	0.271689	0.355498	0.162982	0.300391	0.399731	13	61.197	13	13	56.2	56.2	56.2	29.875	108				0.359634	0.386623	0.30465	0	0	0	A0A0H2XIG7	0.503972	0.587896	0.297594	0.2307	0.919127	0.71194	0.485761	Uncharacterized protein	SAUSA300_1181		0.026989	-0.054984	-0.0819729	0.0366245	0.147557	0.313577
A0A0H2XKG7;A0A0E1VHZ8	-2.65611	-2.56608	-2.25534	-2.63863	-2.57841	-2.34543	-2.72228	-2.4351	-2.64267	-3.25448	-2.81721	-3.1648	7	8.868	7	7	15	15	15	52.003	48				-2.52904	-2.52031	-2.96979	0	0	0	A0A0H2XKG7	0.0280466	0.0682767	1.55212	1.16573	0.998265	0.0469359	0.0430003	Aspartokinase (EC 2.7.2.4)	SAUSA300_1225		0.00873463	-0.440749	-0.449484	0.000754342	1.3285	1.36653
A0A0H2XJP7;A0A0E1VI02	2.01239	2.10232	1.99413	2.06785	1.91342	1.72555	2.11351	1.9697	1.96224	1.83213	1.81743	2.01493	8	68.122	8	8	40.8	40.8	40.8	29.821	134				2.04417	1.93054	1.90668	0	0	0	A0A0H2XJP7	0.233375	0.325162	0.631945	0.4879	0.365432	0.245278	0.951535	Hydrolase, haloacid dehalogenase-like family (EC 3.8.1.-)	SAUSA300_1229		-0.113629	-0.137493	-0.0238639	0.437193	0.610341	0.0215751
A0A0H2XG55;A0A0E1VI11	-0.837857	-0.797651	-0.794424	-0.902238	-0.858747	-0.664814	-0.716991	-0.934103	-0.971098	-0.880074	-0.71319	-0.961858	4	10.422	4	4	49.4	49.4	49.4	9.2033	60				-0.833042	-0.793664	-0.881555	0	0	0	A0A0H2XG55	0.512472	0.593776	0.29033	0.226378	0.855471	0.790762	0.483196	UPF0291 protein SAUSA300_1238	SAUSA300_1238		0.0393785	-0.0485121	-0.0878906	0.0677949	0.101954	0.315876
A0A0E1VI16;Q2FH88;A8Z219	-1.60323	-1.62187	-1.68572	-1.7262	-1.72379	-1.60125	-1.51658	-1.76833	-1.55372	-1.65183	-1.70724	-1.53512	14	14.768	14	14	15	15	15	117.4	58				-1.65925	-1.65249	-1.61198	0	0	0	A0A0E1VI16	0.720773	0.767149	0.142201	0.11512	0.993472	0.734297	0.795405	Exonuclease SbcCD, C subunit	HMPREF0776_2361		0.0067646	0.0472753	0.0405107	0.00284445	0.134128	0.0994117
A0A0H2XHQ5;A0A0E1VI21	1.96795	2.15124	1.98716	2.00523	2.19035	2.02024	2.11453	2.09848	1.84166	2.02485	1.94451	2.03419	15	97.489	15	15	62.3	62.3	62.3	32.851	213				2.02789	2.1059	1.9613	0	0	0	A0A0H2XHQ5	0.0908638	0.163722	1.04161	0.785894	0.401811	0.505277	0.0769791	Uncharacterized protein	SAUSA300_1223		0.0780087	-0.0665916	-0.1446	0.395978	0.296471	1.11363
A0A0H2XFE3;A0A0E1VI22	-1.62043	-1.43736	-1.71871	-1.51562	-0.994838	-1.37159	-1.103	-1.29636	-1.65971	-1.86058	-1.55447	-1.64546	6	25.76	6	6	41.9	41.9	41.9	18.175	37				-1.57303	-1.19145	-1.68006	0	0	0	A0A0H2XFE3	0.00231598	0.0124213	2.63527	1.90583	0.0111927	0.563047	0.00244654	Uncharacterized protein	SAUSA300_1247	+	0.381584	-0.107026	-0.488611	1.95106	0.249455	2.61145
A0A0H2XH24;A0A0E1VI24	1.6678	1.70825	1.82255	1.7264	1.71129	1.5361	1.634	1.53672	1.48788	1.06425	1.36662	1.3824	13	230.25	13	13	43.6	43.6	43.6	37.869	194				1.73125	1.60453	1.32529	0	0	0	A0A0H2XH24	0.0032365	0.0157579	2.48992	1.8025	0.349513	0.0028618	0.0250392	Threonine synthase (EC 4.2.3.1)	thrC SAUSA300_1227	+	-0.126723	-0.405961	-0.279237	0.456537	2.54336	1.60138
Q2FH99;A0A0E1VI28	6.78152	6.84286	6.86634	6.84015	6.68564	6.92258	6.83648	6.81994	6.92812	6.75878	6.88068	6.98055	25	323.31	25	25	47.3	47.3	47.3	58.379	850				6.83272	6.81616	6.88703	0	0	0	Q2FH99	0.466881	0.554264	0.330794	0.256284	0.955619	0.628052	0.46554	Catalase (EC 1.11.1.6)	katA SAUSA300_1232		-0.0165577	0.0543126	0.0708703	0.0197153	0.202004	0.332043
Q2FH94;A0A0E1VI34	-0.473662	-0.134128	-0.347783	-0.387435	-0.187944	-0.728054	0.0611094	-0.164548	-0.285016	-0.581348	-0.556798	-0.541114	4	38.871	4	4	24.6	24.6	24.6	23.301	39				-0.335752	-0.254859	-0.491069	0	0	0	Q2FH94	0.362888	0.452539	0.440228	0.344344	0.869339	0.609428	0.342935	LexA repressor (EC 3.4.21.88)	lexA SAUSA300_1237		0.0808928	-0.155317	-0.23621	0.0608108	0.215077	0.464788
Q2FHJ9;A0A0E1VI35	-1.81658	-1.81096	-1.85052	-1.60126	-2.18535	-2.20998	-1.46262	-2.15585	-2.10901	-2.00632	-2.06633	-2.11385	5	5.1633	5	5	26.3	26.3	26.3	19.072	24				-1.76983	-2.00345	-2.07388	0	0	0	Q2FHJ9	0.180493	0.271135	0.74354	0.566814	0.336586	0.180593	0.894928	Ribosome maturation factor RimM	rimM SAUSA300_1132		-0.233622	-0.304049	-0.070427	0.472904	0.743299	0.0482121
A0A0H2XFT3;A0A0E1VI48	0.595433	0.659574	0.623756	0.665979	0.724659	0.586531	0.563094	0.564668	0.593416	0.52208	0.72112	0.726961	22	85.621	22	22	32.5	32.5	32.5	74.565	170				0.636185	0.609738	0.640894	0	0	0	A0A0H2XFT3	0.824259	0.856057	0.0839363	0.0674972	0.875521	0.995732	0.832431	DNA topoisomerase 4 subunit B (EC 5.99.1.3) (Topoisomerase IV subunit B)	parE SAUSA300_1250		-0.0264472	0.00470856	0.0311558	0.0577332	0.00185748	0.0796517
A0A0H2XF17;A0A0E1VI52	NA	-4.80611	-4.81135	-4.90332	-3.53181	-3.7344	-3.63697	-3.21928	-4.41033	NA	-4.24822	-4.26931	3	3.8242	3	3	12	12	12	35.907	9				-4.84026	-3.53062	-4.30928	1	0	1	A0A0H2XF17	3.50643e-05	0.00064191	4.45514	3.19253	2.97674e-05	0.0103518	0.000826115	Putative lipoprotein	SAUSA300_1106	+	1.30964	0.530974	-0.778667	4.52626	1.98498	3.08296
A0A0H2XH01;A0A0E1VI59	1.32512	1.52165	1.30357	1.40862	1.43459	1.40627	1.67102	1.45635	1.3331	1.15468	1.40048	1.36281	18	282.7	18	18	42.6	42.6	42.6	50.705	228				1.38974	1.49206	1.31277	0	0	0	A0A0H2XH01	0.122643	0.205546	0.911357	0.687091	0.422236	0.601272	0.10628	Signal recognition particle protein (Fifty-four homolog)	ffh SAUSA300_1130		0.102315	-0.0769714	-0.179287	0.374445	0.220929	0.973549
A0A0H2XIA8;A0A0E1VI67	1.30417	1.42492	1.31164	1.33482	1.2159	1.51	1.4031	1.59429	1.58913	1.63807	1.58791	1.65713	13	60.542	13	13	42.7	42.7	42.7	46.371	178				1.34389	1.43082	1.61806	0	0	0	A0A0H2XIA8	0.0116307	0.0375815	1.93439	1.42503	0.476878	0.0103287	0.0667543	Dihydroorotase (DHOase) (EC 3.5.2.3)	pyrC SAUSA300_1094	+	0.0869353	0.274173	0.187237	0.321592	1.98595	1.17552
Q2FHK5;A8Z3R9;A0A0E1VI74	-1.54908	-1.57115	-1.61361	-1.45501	-1.59827	-1.48722	-1.62714	-1.89908	-1.65109	-1.65862	-1.61234	-1.62793	5	11.016	5	5	26.7	26.7	26.7	27.922	32				-1.54721	-1.65293	-1.6375	0	0	0	Q2FHK5	0.373232	0.463333	0.428022	0.334106	0.393314	0.496757	0.978119	Ribonuclease 3 (EC 3.1.26.3) (Ribonuclease III) (RNase III)	rnc SAUSA300_1126		-0.105715	-0.090284	0.0154315	0.405261	0.303856	0.00960828
A0A0H2XFW7;A0A0E1VI77	1.29731	1.34533	1.38372	1.35732	1.36868	1.37552	1.3029	1.42936	1.39266	1.28565	1.27292	1.38495	14	52.427	14	14	35.6	35.6	35.6	44.14	101				1.34592	1.36911	1.33405	0	0	0	A0A0H2XFW7	0.636306	0.698918	0.196334	0.155574	0.805592	0.943907	0.619235	Coenzyme A biosynthesis bifunctional protein CoaBC (EC 4.1.1.36) (EC 6.3.2.5) (DNA/pantothenate metabolism flavoprotein)	coaBC SAUSA300_1104		0.0231937	-0.0118757	-0.0350694	0.0938847	0.0250709	0.208145
A0A0E1VI80;A0A0H2XHQ1	4.04323	4.07859	4.00109	4.13813	4.15944	4.21039	4.13265	4.15621	4.07512	3.94322	4.07832	4.16838	15	323.31	15	15	40	40	40	52.691	349				4.06526	4.16467	4.06626	0	0	0	A0A0E1VI80	0.100192	0.177501	0.999167	0.750798	0.13776	0.999746	0.142249	Cell division protein FtsA	ftsA HMPREF0776_2186		0.0994144	0.000999984	-0.0984144	0.860878	0.00011023	0.846952
Q2FHM2;A8Z3Q2;A0A0E1VI82	1.44464	1.43067	1.42798	1.44995	1.39558	1.22564	1.17839	1.18894	1.30176	1.2749	1.37455	1.46031	13	85.25	13	13	45.7	45.7	45.7	34.211	157				1.43831	1.24714	1.35288	0	0	0	Q2FHM2	0.0187304	0.0505243	1.72745	1.2965	0.0150239	0.296602	0.174343	Methionyl-tRNA formyltransferase (EC 2.1.2.9)	fmt SAUSA300_1109		-0.191174	-0.0854298	0.105744	1.82322	0.527827	0.758597
A0A0H2XJQ2;A0A0E1VI88	-2.379	-2.27542	-2.2672	-2.23609	-2.23335	-2.36258	-2.37504	-2.44251	-2.35815	-2.43909	-2.32578	-2.41691	3	1.8414	3	3	12.6	12.6	12.6	33.235	10				-2.28943	-2.35337	-2.38498	0	0	0	A0A0H2XJQ2	0.19101	0.28109	0.718944	0.551155	0.422974	0.177045	0.79724	Small ribosomal subunit biogenesis GTPase RsgA (EC 3.6.1.-)	rsgA SAUSA300_1114		-0.0639401	-0.0955544	-0.0316143	0.373686	0.751917	0.0984109
Q2FHL2;A0A0E1VI92	2.75853	2.89946	2.73852	2.8244	2.92423	2.92371	3.00007	2.89158	2.8736	2.74691	2.90059	2.99465	18	226.35	18	18	35.6	35.6	35.6	60.515	256				2.80523	2.9349	2.87894	0	0	0	Q2FHL2	0.110401	0.190427	0.957029	0.720271	0.0951264	0.404329	0.580139	Uncharacterized protein SAUSA300_1119	SAUSA300_1119		0.12967	0.0737137	-0.0559558	1.0217	0.393265	0.236468
A0A0E1VI94;Q2FHQ8;A8Z3M0	0.97902	0.901025	0.951593	1.0009	0.684049	0.409946	0.559634	0.508737	0.714125	0.769389	0.676454	0.680628	7	122.7	7	7	27	27	27	34.829	95				0.958134	0.540592	0.710149	0	0	0	A0A0E1VI94	8.45026e-05	0.0011839	4.07313	2.92669	6.4204e-05	0.00288458	0.0259558	Ribosomal RNA small subunit methyltransferase H (EC 2.1.1.199) (16S rRNA m(4)C1402 methyltransferase) (rRNA (cytosine-N(4)-)-methyltransferase RsmH)	mraW rsmH HMPREF0776_2180	+	-0.417542	-0.247985	0.169557	4.19244	2.53992	1.58577
A0A0H2XJC9;A0A0E1VI95	2.66307	2.55431	2.57157	2.66764	2.71312	2.58546	2.65201	2.57935	2.68461	2.6922	2.80532	2.75433	11	109.77	11	11	58.2	58.2	58.2	25.886	178				2.61415	2.63248	2.73412	0	0	0	A0A0H2XJC9	0.0407897	0.090039	1.38945	1.04557	0.902814	0.0468144	0.0917093	3-oxoacyl-(Acyl-carrier-protein) reductase (EC 1.1.1.100)	fabG SAUSA300_1124		0.0183364	0.119969	0.101633	0.0444017	1.32962	1.03759
A0A0H2XHH8;A0A0E1VIA6	-0.151953	-0.062963	-0.0592987	0	-0.120449	-0.0550178	0.137009	-0.0504942	-0.173497	-0.21284	-0.241262	-0.198235	8	48.973	8	8	43.7	43.7	43.7	25.347	99				-0.0685537	-0.022238	-0.206459	0	0	0	A0A0H2XHH8	0.0180961	0.0491999	1.74241	1.30804	0.671605	0.0685466	0.0177641	Pyridoxal phosphate homeostasis protein (PLP homeostasis protein)	SAUSA300_1082	+	0.0463157	-0.137905	-0.184221	0.172886	1.16401	1.75046
Q2FHP4;A8Z3N1;A0A0E1VIB0	3.15197	3.17777	3.14119	3.18389	3.23921	3.07786	3.27084	3.20596	3.10267	3.08232	3.04213	3.16039	32	276.06	32	32	45.6	45.6	45.6	104.88	437				3.16371	3.19847	3.09688	0	0	0	Q2FHP4	0.0893749	0.162103	1.04878	0.79021	0.682516	0.280538	0.0802845	Isoleucine--tRNA ligase (EC 6.1.1.5) (Isoleucyl-tRNA synthetase) (IleRS)	ileS SAUSA300_1087		0.0347603	-0.0668318	-0.101592	0.165887	0.552009	1.09537
A0A0H2XI62;A0A0E1VIB6	-0.0283102	0.195744	0.407563	0.0829009	-0.453426	-0.710393	1.95058	0.499099	0.169658	0.208524	-0.000349688	0.1011	5	23.64	5	5	35.4	35.4	35.4	21.403	41				0.164474	0.321466	0.119733	0	0	0	A0A0H2XI62	0.914566	0.9274	0.0387847	0.0327329	0.94719	0.995578	0.91464	dITP/XTP pyrophosphatase (EC 3.6.1.66) (Non-canonical purine NTP pyrophosphatase) (Non-standard purine NTP pyrophosphatase) (Nucleoside-triphosphate diphosphatase) (Nucleoside-triphosphate pyrophosphatase) (NTPase)	SAUSA300_1050		0.156991	-0.0447414	-0.201733	0.023563	0.00192488	0.0387499
A0A0H2XHE6;A0A0E1VID3	3.76114	3.76879	3.42825	3.75211	3.57619	3.41036	3.7425	3.61347	3.56578	3.48122	3.4324	3.56295	16	323.31	16	16	66.8	66.8	66.8	30.583	361				3.67757	3.58563	3.51059	0	0	0	A0A0H2XHE6	0.24396	0.336641	0.612681	0.472834	0.594778	0.218405	0.702622	Succinate dehydrogenase, iron-sulfur protein	sdhB SAUSA300_1048		-0.0919428	-0.166986	-0.0750428	0.225645	0.660737	0.153278
Q2FHZ0;A8Z1M9;A0A0E1VID5	2.86812	2.92362	2.85162	3.0026	2.90171	2.87096	2.87919	3.06777	2.86647	2.78152	2.86298	3.15335	8	95.307	8	8	88.9	88.9	88.9	8.7516	159				2.91149	2.92991	2.91608	0	0	0	Q2FHZ0	0.972774	0.977759	0.0119881	0.00976831	0.972312	0.998252	0.984277	UPF0356 protein SAUSA300_0990	SAUSA300_0990		0.0184134	0.00458962	-0.0138237	0.0121941	0.000759911	0.00688259
A0A0H2XFH8;A0A0E1VID8	4.98711	5.36538	4.82033	5.1661	5.21124	4.76368	5.59508	5.0292	5.14289	5.16859	5.07473	5.21449	13	323.31	13	13	55.4	55.4	55.4	35.246	452				5.08473	5.1498	5.15018	0	0	0	A0A0H2XFH8	0.910711	0.925541	0.0406195	0.0336043	0.925876	0.925056	0.999997	Pyruvate dehydrogenase E1 component, beta subunit (EC 1.2.4.1)	pdhB SAUSA300_0994		0.0650689	0.0654456	0.000376642	0.0334472	0.033832	1.1307e-06
A0A0H2XFZ7;A0A0E1VID9	-2.48632	-1.98506	-2.71555	-2.59012	-2.16136	-2.55394	-1.82333	-2.30115	-2.60573	-2.51077	-4.20458	-3.15369	3	5.2077	3	3	6.9	6.9	6.9	48.441	12				-2.44426	-2.20995	-3.11869	0	0	0	A0A0H2XFZ7	0.0822183	0.151119	1.08503	0.820682	0.801434	0.209278	0.0800546	Putative ABC transporter protein EcsB	SAUSA300_1785		0.234316	-0.674431	-0.908748	0.0961321	0.679277	1.09661
Q2FHY1;A0A0E1VIE1	-1.2819	-1.52739	-1.32185	-1.3309	-1.87749	-1.94734	-1.80448	-1.75004	-1.69816	-1.71927	-1.61749	-1.76153	9	7.9809	9	9	24.5	24.5	24.5	41.33	35				-1.36551	-1.84484	-1.69911	0	0	0	Q2FHY1	8.85413e-05	0.00119271	4.05285	2.92347	7.82754e-05	0.00117084	0.0997885	Spermidine/putrescine import ATP-binding protein PotA (EC 3.6.3.31)	potA SAUSA300_0999	+	-0.479327	-0.333602	0.145725	4.10637	2.9315	1.00092
Q2FFQ5;A8YY10;A0A0E1VIE3	3.68947	3.66741	3.80792	3.66422	3.80313	3.47923	3.53731	3.51027	3.6983	3.93302	3.74293	3.80308	16	143.6	16	16	41.2	41.2	41.2	35.637	246				3.70726	3.58248	3.79433	0	0	0	Q2FFQ5	0.0688606	0.132417	1.16203	0.878057	0.300805	0.534546	0.0586471	Foldase protein PrsA (EC 5.2.1.8)	prsA SAUSA300_1790		-0.124772	0.0870759	0.211848	0.521715	0.272015	1.23175
A0A0H2XHH6;A0A0E1VIE6	-0.558285	-0.501943	-0.618111	-0.738223	-0.719749	-0.642357	-0.45643	-0.305401	-0.733191	-0.252588	-0.613593	-0.751078	3	3.2258	3	3	17.3	17.3	17.3	15.577	25				-0.604141	-0.530984	-0.587612	0	0	0	A0A0H2XHH6	0.839008	0.867439	0.0762337	0.0617612	0.838796	0.990893	0.899259	Uncharacterized protein	SAUSA300_1004		0.0731565	0.0165283	-0.0566282	0.0763438	0.00397306	0.0461153
Q2FFQ0;A8YY15;A0A0E1VIE7	1.01568	1.36503	1.07033	1.27248	1.06499	1.22672	0.995491	1.125	1.505	1.33468	1.15146	1.36051	5	63.199	5	5	46.5	46.5	46.5	13.31	41				1.18088	1.10305	1.33791	0	0	0	Q2FFQ0	0.10256	0.180531	0.989024	0.743448	0.716985	0.295294	0.0932708	UPF0342 protein SAUSA300_1795	SAUSA300_1795		-0.077826	0.157033	0.234859	0.14449	0.529746	1.03025
A0A0H2XFL9;A0A0E1VIE9	1.786	1.77514	1.75527	1.71251	1.54003	1.41124	1.43287	1.39653	1.65924	1.57419	1.61712	1.66119	22	136.57	22	22	40.3	40.3	40.3	69.195	261				1.75723	1.44517	1.62793	0	0	0	A0A0H2XFL9	2.64444e-05	0.000504281	4.57767	3.29733	1.97953e-05	0.0106928	0.00118347	GTP-binding protein	typA SAUSA300_1009	+	-0.312064	-0.129297	0.182767	4.70344	1.97091	2.92684
A0A0H2XIX8;A0A0E1VIF2	1.9864	2.05335	2.05966	2.03669	1.86795	2.04185	2.07457	1.9403	1.86462	1.95282	1.92392	2.05416	8	97.796	8	8	30.8	30.8	30.8	23.875	146				2.03402	1.98117	1.94888	0	0	0	A0A0H2XIX8	0.3055	0.39932	0.514989	0.398679	0.587692	0.282366	0.813809	Putative lipoprotein	SAUSA300_0992		-0.052856	-0.0851429	-0.0322869	0.23085	0.549187	0.0894777
A0A0H2XH52;A0A0E1VIF5	5.27786	5.27757	5.1313	5.27597	4.79437	4.84206	5.23764	4.95147	5.09811	4.86925	5.08342	5.07419	15	323.31	15	15	75.9	75.9	75.9	22.343	395				5.24067	4.95638	5.03124	0	0	0	A0A0H2XH52	0.0419045	0.0919088	1.37774	1.03664	0.0404366	0.132904	0.729101	Uncharacterized protein	SAUSA300_1804		-0.284293	-0.209432	0.074861	1.39323	0.876461	0.137212
A0A0H2XGS5;A0A0E1VIG0	0.241787	0.293515	0.409976	0.367005	0.349481	0.32814	0.227481	0.263199	0.490311	0.340024	0.334901	0.514146	9	61.559	9	9	35.2	35.2	35.2	35.056	119				0.328071	0.292075	0.419846	0	0	0	A0A0H2XGS5	0.106732	0.185263	0.971706	0.732212	0.792813	0.265471	0.101525	Ferrochelatase (EC 4.99.1.1) (Heme synthase) (Protoheme ferro-lyase)	hemH SAUSA300_1782		-0.0359957	0.0917753	0.127771	0.100829	0.575983	0.993428
A0A0H2XGL3;A0A0E1VIG1	-3.66487	-3.37969	-3.36168	-3.38304	-3.64493	-3.44561	NA	-3.40309	-3.38773	-3.86459	-3.58149	-3.44384	5	2.7726	5	5	13.2	13.2	13.2	41.471	13				-3.44732	-3.49788	-3.56941	0	1	0	A0A0H2XGL3	0.615231	0.68361	0.210962	0.165192	0.921129	0.590194	0.849802	Spermidine/putrescine ABC transporter, spermidine/putrescine-binding protein	potD SAUSA300_1002		-0.050559	-0.122095	-0.0715359	0.0356795	0.229005	0.0706822
Q2FHV6;A8Z1Q8;A0A0E1VIG3	-1.54116	-1.74443	-1.67764	-2.01794	-1.83088	-1.72351	-1.80923	-1.76306	-1.81656	-1.43946	-1.62743	-1.71223	4	6.3638	4	4	26.2	26.2	26.2	18.371	35				-1.74529	-1.78167	-1.64892	0	0	0	Q2FHV6	0.466596	0.554264	0.331059	0.256284	0.938077	0.650581	0.457235	Phosphopantetheine adenylyltransferase (EC 2.7.7.3) (Dephospho-CoA pyrophosphorylase) (Pantetheine-phosphate adenylyltransferase) (PPAT)	coaD SAUSA300_1024		-0.0363789	0.0963738	0.132753	0.0277613	0.186699	0.339861
A0A0H2XHI3;A0A0E1VIG5	0.279008	0.475666	0.124979	0.328638	0.338862	0.285052	0.497404	0.340985	0.29665	0.235516	0.0888267	0.248965	7	23.722	7	7	30.9	30.9	30.9	30.471	103				0.302073	0.365576	0.217489	0	0	0	A0A0H2XHI3	0.22425	0.315789	0.649268	0.500602	0.709512	0.553559	0.200628	Inositol monophosphatase family protein (EC 3.1.3.25)	SAUSA300_1007		0.063503	-0.0845834	-0.148086	0.14904	0.256836	0.697608
A0A0H2XHP8;A0A0E1VIG8	2.69403	2.86745	2.71706	2.82378	2.63888	2.53649	2.60445	2.5214	2.75766	2.75831	2.76842	2.85477	8	61.576	8	8	31.2	31.2	31.2	38.029	138				2.77558	2.57531	2.78479	0	0	0	A0A0H2XHP8	0.00184461	0.0102953	2.73409	1.98736	0.00419528	0.977406	0.0031471	Proline dehydrogenase (EC 1.5.5.2)	putA SAUSA300_1711	+	-0.200273	0.00921042	0.209483	2.37724	0.00992478	2.50209
Q2FHW8;A8Z1P7;A0A0E1VIG9	-2.25898	-2.48153	-2.05406	-2.20569	-1.57381	-1.56478	-1.92041	-1.55194	-1.81082	-1.95158	-1.8537	-1.99716	3	4.5101	3	3	29.7	29.7	29.7	10.355	29				-2.25006	-1.65273	-1.90331	0	0	0	Q2FHW8	0.00127768	0.0081593	2.89358	2.08835	0.000985252	0.0266801	0.105572	UPF0358 protein SAUSA300_1012	SAUSA300_1012	+	0.597332	0.34675	-0.250582	3.00645	1.57381	0.976449
A0A0H2XH57;A0A0E1VIH2	2.48982	2.30075	2.13871	2.57148	1.57611	1.82563	1.61881	1.64777	1.96317	2.18055	2.06507	2.43453	8	97.79	8	8	51.4	51.4	51.4	15.945	137				2.37519	1.66708	2.16083	0	0	0	A0A0H2XH57	0.000807785	0.00596284	3.0927	2.22455	0.000720405	0.242974	0.00773702	HIT family protein	SAUSA300_1787	+	-0.708108	-0.214358	0.49375	3.14242	0.614441	2.11143
A0A0H2XET4;A0A0E1VII3	4.21068	4.10151	4.29529	4.2167	4.1514	4.18965	4.244	4.05702	4.29872	4.2218	4.20867	4.36893	14	141	14	14	51.5	51.5	51.5	25.719	266				4.20604	4.16052	4.27453	0	0	0	A0A0H2XET4	0.168411	0.257493	0.773629	0.589235	0.695303	0.457085	0.149854	Transaldolase (EC 2.2.1.2)	SAUSA300_1725		-0.0455255	0.0684869	0.114012	0.157826	0.340003	0.824333
Q2FHV3;A0A0E1VII6	1.94117	1.93211	1.96382	1.89126	1.78664	1.84603	1.83887	1.88039	1.8688	2.04265	1.7219	1.70517	2	76.166	2	2	50.9	50.9	50.9	6.4845	98				1.93209	1.83798	1.83463	0	0	0	Q2FHV3	0.305287	0.39932	0.515292	0.398679	0.380288	0.357292	0.99863	50S ribosomal protein L32	rpmF SAUSA300_1027		-0.0941086	-0.0974573	-0.00334871	0.419887	0.446976	0.000595359
A0A0H2XHD3;A0A0E1VIJ0	2.49478	2.61204	2.53661	2.51847	2.50678	2.49964	2.64093	2.53036	2.40733	2.57092	2.35639	2.52847	15	235.81	15	15	54	54	54	35.053	225				2.54047	2.54443	2.46578	0	0	0	A0A0H2XHD3	0.298787	0.392945	0.524639	0.405669	0.996964	0.379489	0.34564	Uncharacterized protein	SAUSA300_1729		0.00395392	-0.0746965	-0.0786504	0.0013204	0.4208	0.461376
A0A0H2XHE7;A0A0E1VIJ4	-0.654549	-0.633743	-0.556631	-0.591524	-0.385819	-0.457865	-0.437597	-0.397683	-0.885051	-0.874107	-0.649729	-0.628625	6	12.176	6	6	62.1	62.1	62.1	11.344	58				-0.609112	-0.419741	-0.759378	0	0	0	A0A0H2XHE7	0.00121221	0.00785076	2.91642	2.10509	0.030992	0.0838831	0.000920349	Rhodanese-like domain protein	SAUSA300_1703	+	0.189371	-0.150266	-0.339637	1.50875	1.07633	3.03605
A0A0H2XGX1;A0A0E1VIJ5	-0.50256	-0.514057	-0.476148	-0.540762	-0.6671	-0.669575	-0.84051	-0.669435	-0.527393	-0.510264	-0.66956	-0.542668	6	22.136	6	6	25.2	25.2	25.2	26.913	63				-0.508382	-0.711655	-0.562471	0	0	0	A0A0H2XGX1	0.005253	0.0216588	2.27959	1.66437	0.00503023	0.512014	0.0281718	RNA methyltransferase, TrmH family	SAUSA300_1036	+	-0.203273	-0.0540894	0.149183	2.29841	0.290718	1.55018
A0A0E1VIJ7;A0A0H2XFX7	NA	-1.22237	-0.979993	-1.41406	-0.541698	-0.812492	1.18502	-0.96877	-0.854333	-0.922654	-0.453522	0.801189	3	4.2339	3	3	20.9	20.9	20.9	18.009	12				-1.20547	-0.284484	-0.35733	1	0	0	A0A0E1VIJ7	0.305961	0.39932	0.514334	0.398679	0.32922	0.382393	0.990666	HTH-type transcriptional regulator rot (Repressor of toxins)	HMPREF0776_2797		0.920988	0.848142	-0.0728457	0.482513	0.41749	0.00407289
A0A0H2XGM5;A0A0E1VIJ8	-3.22663	-2.38307	-3.26805	-3.0686	NA	-3.45289	-3.57749	NA	-3.61398	NA	-3.53387	NA	3	4.0245	3	3	31	31	31	24.543	11				-2.98659	-3.51519	-3.57392	0	2	2	A0A0H2XGM5	0.138214	0.224311	0.859449	0.649149	0.234132	0.18325	0.981905	Uncharacterized protein	SAUSA300_1739		-0.528601	-0.587333	-0.0587318	0.630539	0.736955	0.00793053
A0A0H2XH77;A0A0E1VIK4	0.2307	0.486122	-0.00553309	0.162366	-0.117654	0.0118958	-0.000201578	-0.0736312	-0.0539188	0.250984	-0.0729151	-0.131514	10	31.26	10	10	29.8	29.8	29.8	44.188	119				0.218413	-0.0448978	-0.00184084	0	0	0	A0A0H2XH77	0.0895614	0.162227	1.04788	0.789878	0.0983636	0.175288	0.922174	Riboflavin biosynthesis protein RibBA [Includes: 3,4-dihydroxy-2-butanone 4-phosphate synthase (DHBP synthase) (EC 4.1.99.12); GTP cyclohydrolase-2 (EC 3.5.4.25) (GTP cyclohydrolase II)]	ribBA SAUSA300_1713		-0.263311	-0.220254	0.0430569	1.00717	0.756247	0.035187
A0A0H2XKJ0;A0A0E1VIK8	0.0719218	-0.0116453	-0.0844907	0.00692457	-0.0519002	-0.308609	-0.254889	-0.132611	0.0769174	-0.0223314	-0.125351	0.026132	10	85.193	10	10	42.7	42.7	42.7	31.669	124				-0.00432238	-0.187003	-0.0111582	0	0	0	A0A0H2XKJ0	0.0326868	0.0762686	1.48563	1.11765	0.047591	0.993868	0.0561146	Uncharacterized protein	SAUSA300_0874		-0.18268	-0.00683581	0.175844	1.32248	0.00267121	1.25092
A0A0H2XJ10;A0A0E1VIK9	-0.696774	-0.67562	-0.68867	-0.755999	-0.706331	-0.965477	-0.856042	-0.932128	-0.733953	-0.976885	-0.692905	-0.776084	13	89.816	13	13	33.3	33.3	33.3	40.202	87				-0.704266	-0.864995	-0.794957	0	0	0	A0A0H2XJ10	0.131594	0.216901	0.880764	0.663739	0.114201	0.443369	0.604633	Oligopeptide ABC transporter, ATP-binding protein	oppD SAUSA300_0889		-0.160729	-0.0906909	0.0700381	0.94233	0.353235	0.218508
A0A0H2XJL8;A0A0E1VIL9	-3.60597	-3.60979	-3.5769	-3.75703	-3.46074	-4.19294	-3.74608	-3.87971	-3.6615	-3.49319	-3.46159	-4.156	3	6.8658	3	3	4.9	4.9	4.9	61.945	43				-3.63742	-3.81987	-3.69307	0	0	0	A0A0H2XJL8	0.611539	0.681528	0.213576	0.166516	0.598299	0.950814	0.774369	Polysaccharide biosynthesis protein	SAUSA300_1700		-0.182447	-0.0556471	0.1268	0.223082	0.0219046	0.111052
Q2FI79;A8Z0A3;A0A0E1VIM0	-3.57813	-3.57966	-3.71264	-3.65826	-3.28395	-3.82821	-3.50622	-3.62432	-3.48882	-4.22593	-3.89331	-3.88232	2	4.4115	2	2	9.6	9.6	9.6	28.325	23				-3.63217	-3.56068	-3.87259	0	0	0	Q2FI79	0.16887	0.257907	0.772448	0.588537	0.8926	0.320219	0.169406	Adapter protein MecA	mecA SAUSA300_0899		0.0714971	-0.240421	-0.311918	0.049343	0.494553	0.77107
A0A0H2XGR4;A0A0E1VIM2	2.51217	2.594	2.57089	2.57642	2.52516	2.44052	2.50614	2.44751	2.46804	2.45938	2.40944	2.50577	26	158.07	26	26	36.3	36.3	36.3	99.194	343				2.56337	2.47983	2.46066	0	0	0	A0A0H2XGR4	0.0109986	0.0360407	1.95866	1.44321	0.0354328	0.0122271	0.774146	DNA polymerase I (EC 2.7.7.7)	polA SAUSA300_1636	+	-0.0835354	-0.102712	-0.0191763	1.45059	1.91268	0.111177
Q2FFV5;A8Z4L3;A0A0E1VIM4	3.93455	3.99728	4.02591	3.96633	4.25258	4.09785	4.00052	4.19161	3.94058	3.86584	3.88997	3.98577	22	115.5	22	22	43	43	43	59.377	392				3.98102	4.13564	3.92054	0	0	0	Q2FFV5	0.00735146	0.027578	2.13363	1.55944	0.0395909	0.509398	0.00686417	Phosphoenolpyruvate carboxykinase (ATP) (PCK) (PEP carboxykinase) (PEPCK) (EC 4.1.1.49)	pckA SAUSA300_1731	+	0.154623	-0.0604761	-0.215099	1.4024	0.292943	2.16341
A0A0H2XGC0;A0A0E1VIM5	-0.435249	-0.265941	-0.340772	-0.318432	-0.210453	-0.57922	-0.42347	-0.319345	-0.531513	-0.514643	-0.463919	-0.479204	8	21.762	8	8	42.6	42.6	42.6	23.391	56				-0.340098	-0.383122	-0.49732	0	0	0	A0A0H2XGC0	0.129604	0.214253	0.887382	0.669072	0.822504	0.124521	0.295223	Putative adenylate cyclase	SAUSA300_0905		-0.0430236	-0.157222	-0.114198	0.0848621	0.904757	0.52985
A0A0H2XGL1;A0A0E1VIM8	4.17503	4.61722	4.1307	4.35084	4.6074	4.64397	5.1262	5.08881	4.53693	4.0214	4.42591	4.73053	16	323.01	16	16	44.5	44.5	44.5	42.593	404				4.31845	4.86659	4.42869	0	0	0	A0A0H2XGL1	0.0406747	0.0899298	1.39068	1.0461	0.0430348	0.833489	0.105865	Citrate synthase	gltA SAUSA300_1641		0.548145	0.110244	-0.437901	1.36618	0.0791001	0.975247
A0A0H2XI82;A0A0E1VIM9	-4.53958	-4.8762	-4.77437	-4.57926	-4.7948	-4.73984	-4.76388	-4.68662	-4.54788	-4.60473	NA	-4.90015	2	1.6106	2	2	6.3	6.3	6.3	37.967	14				-4.69235	-4.74629	-4.68425	0	0	1	A0A0H2XI82	0.807108	0.842706	0.0930685	0.0743237	0.849886	0.996796	0.832002	o-succinylbenzoate synthase (OSB synthase) (OSBS) (EC 4.2.1.113) (4-(2'-carboxyphenyl)-4-oxybutyric acid synthase) (o-succinylbenzoic acid synthase)	menC SAUSA300_1735		-0.0539338	0.00809885	0.0620326	0.0706394	0.00139391	0.0798755
A0A0E1VIN0;A0A0H2XF27	-1.59113	-1.68997	-1.71301	-1.85517	-1.65704	-1.78516	-1.75938	-1.74677	-1.75884	-1.62197	-1.8762	-1.59523	4	6.1915	4	4	9.8	9.8	9.8	51.218	31				-1.71232	-1.73709	-1.71306	0	0	0	A0A0E1VIN0	0.928695	0.941031	0.0321271	0.0263959	0.938888	0.999943	0.942351	Magnesium transporter MgtE	mgtE HMPREF0776_1997		-0.024762	-0.000738871	0.0240231	0.0273862	2.45623e-05	0.0257873
A0A0H2XGX6;A0A0E1VIN1	1.69848	1.8644	1.86613	1.75568	1.71562	1.64679	1.88169	1.57388	1.80249	1.82801	1.79637	1.89479	14	96.557	14	14	35.3	35.3	35.3	36.909	215				1.79617	1.70449	1.83042	0	0	0	A0A0H2XGX6	0.199529	0.28898	0.699994	0.539132	0.387514	0.864734	0.192972	Tryptophan--tRNA ligase (EC 6.1.1.2) (Tryptophanyl-tRNA synthetase) (TrpRS)	trpS SAUSA300_0897		-0.0916786	0.0342437	0.125922	0.411713	0.0631172	0.714505
Q2FG37;A8Z2L6;A0A0E1VIN3	0.789846	0.928741	0.796999	0.907776	1.04024	1.07219	0.965525	0.863807	0.880401	0.786772	0.878395	0.990804	15	79.949	15	15	53.3	53.3	53.3	31.871	162				0.85584	0.98544	0.884093	0	0	0	Q2FG37	0.122375	0.205404	0.912309	0.687391	0.124548	0.882488	0.250048	Acetyl-coenzyme A carboxylase carboxyl transferase subunit beta (ACCase subunit beta) (Acetyl-CoA carboxylase carboxyltransferase subunit beta) (EC 2.1.3.15)	accD SAUSA300_1647		0.1296	0.0282525	-0.101347	0.904662	0.0542912	0.601977
Q2FI75;A0A0E1VIN6	-1.5737	-1.75832	-1.63143	-1.4805	-1.25421	-1.45663	-1.25545	-1.27424	-1.51017	-1.83634	-1.81066	-1.6914	6	16.278	6	6	23.9	23.9	23.9	31.363	50				-1.61099	-1.31014	-1.71214	0	0	0	Q2FI75	0.00323149	0.0157579	2.4906	1.8025	0.0176247	0.501561	0.00318154	UPF0413 protein SAUSA300_0903	SAUSA300_0903	+	0.300852	-0.101155	-0.402007	1.75388	0.299676	2.49736
A0A0H2XFW2;A0A0E1VIN8	2.51227	2.6092	2.47979	2.74428	2.52359	2.50063	2.59227	2.55022	2.76389	2.72626	2.60157	2.94902	6	48.75	6	6	39.4	39.4	39.4	15.226	135				2.58638	2.54168	2.76019	0	0	0	A0A0H2XFW2	0.0463845	0.0989372	1.33363	1.00464	0.836636	0.118318	0.0487035	Uncharacterized protein	SAUSA300_1652		-0.0447081	0.173801	0.218509	0.0774634	0.926951	1.31244
Q2FI70;A8Z0B0;A0A0E1VIP1	0.0367932	0.0873455	0.076467	0.00704367	-0.00626325	0.207997	-0.0639532	0.0117722	-0.0268569	-0.0755718	0.0591501	0.232172	10	26.423	10	10	37.5	37.5	37.5	30.769	118				0.0519124	0.0373881	0.0472233	0	0	0	Q2FI70	0.980639	0.982001	0.00849083	0.00788823	0.979525	0.997842	0.990547	NAD kinase (EC 2.7.1.23) (ATP-dependent NAD kinase)	nadK SAUSA300_0908		-0.0145242	-0.00468905	0.00983519	0.00898442	0.000938437	0.00412508
Q2FG27;A8Z2M7;A0A0E1VIP3	4.15356	4.29143	4.24019	4.28041	4.31573	4.1803	4.54285	4.23338	4.44164	4.38163	4.36182	4.51685	20	323.31	20	20	69.2	69.2	69.2	44.042	417				4.24139	4.31807	4.42549	0	0	0	Q2FG27	0.101087	0.178278	0.995306	0.748903	0.587281	0.0872415	0.371636	Acetate kinase (EC 2.7.2.1) (Acetokinase)	ackA SAUSA300_1657		0.076671	0.184091	0.10742	0.231154	1.05928	0.429882
A0A0H2XHI8;A0A0E1VIP7	-0.845565	-0.819604	-0.840732	-1.02548	-1.23681	-1.43312	-1.07969	-1.33187	-1.15968	-0.803624	-1.19583	-1.27298	3	3.4897	3	3	6.6	6.6	6.6	40.154	35				-0.882844	-1.27037	-1.10803	0	0	0	A0A0H2XHI8	0.0216543	0.0566312	1.66446	1.24694	0.0176763	0.164924	0.357699	Putative membrane protein	SAUSA300_0913		-0.387529	-0.225184	0.162346	1.75261	0.782715	0.446482
Q2FI60;A8Z0C1;A0A0E1VIQ2	-2.78256	-2.75951	-2.49032	-2.73111	-2.71383	-2.11522	-2.31502	-2.22687	-2.67336	-3.14911	-2.46919	-2.24962	9	13.187	9	9	25.6	25.6	25.6	44.547	39				-2.69088	-2.34274	-2.63532	0	0	0	Q2FI60	0.220313	0.311203	0.65696	0.506956	0.235117	0.957421	0.343086	Processive diacylglycerol beta-glucosyltransferase (EC 2.4.1.315) (Beta-diglucosyldiacylglycerol synthase) (Beta-DGS) (DGlcDAG synthase) (Glc2-DAG synthase) (Beta-gentiobiosyldiacylglycerol synthase) (Beta-monoglucosyldiacylglycerol synthase) (Beta-MGS) (MGlcDAG synthase) (Diglucosyl diacylglycerol synthase (1,6-linking)) (Glucosyl-beta-1,6-glucosyldiacylglycerol synthase) (UDP glucosyltransferas…	ugtP SAUSA300_0918		0.348139	0.0555566	-0.292582	0.628715	0.0188972	0.464597
A0A0H2XIZ0;A0A0E1VIQ4	-2.52883	-2.35256	-2.46864	-2.54297	-1.7007	-2.48442	-2.05081	-2.25117	-2.47353	-2.66749	-2.46686	-2.37657	4	17.073	4	4	35.1	35.1	35.1	16.07	31				-2.47325	-2.12178	-2.49611	0	0	0	A0A0H2XIZ0	0.0577318	0.115045	1.23859	0.939134	0.0971895	0.987074	0.0766916	OsmC/Ohr family protein	SAUSA300_1668		0.351474	-0.0228645	-0.374339	1.01238	0.00565042	1.11525
A0A0H2XFS9;A0A0E1VIQ8	-1.887	-2.36632	-2.02118	-2.10207	-2.22004	-2.09237	-2.36621	-2.38729	-2.38773	-2.03477	-2.42207	-2.32746	5	8.1707	5	5	10.7	10.7	10.7	63.773	28				-2.09414	-2.26648	-2.29301	0	0	0	A0A0H2XFS9	0.266344	0.357119	0.574557	0.447187	0.381145	0.288639	0.974803	Sensory box histidine kinase PhoR (EC 2.7.3.-)	phoR SAUSA300_1638		-0.172334	-0.198864	-0.0265299	0.41891	0.539645	0.0110833
A0A0H2XI92;A0A0E1VIQ9	-0.243221	-0.21232	-0.231311	-0.29663	-0.436942	-0.317742	-0.548243	-0.410898	-0.166756	-0.19254	-0.223461	-0.211798	9	20.911	9	9	42.9	42.9	42.9	23.074	69				-0.24587	-0.428456	-0.198639	0	0	0	A0A0H2XI92	0.00104312	0.00698638	2.98166	2.15575	0.00521921	0.533561	0.001145	1-acyl-sn-glycerol-3-phosphate acyltransferases (EC 2.3.1.51)	SAUSA300_1673	+	-0.182586	0.0472317	0.229817	2.2824	0.272816	2.94119
A0A0H2XFJ1;A0A0E1VIR1	1.32287	1.35575	1.29688	1.37141	1.51752	1.20207	1.55548	1.42798	1.40252	1.27078	1.34232	1.47836	10	79.676	10	10	30.8	30.8	30.8	37.927	82				1.33673	1.42576	1.3735	0	0	0	A0A0H2XFJ1	0.518765	0.600054	0.28503	0.22181	0.49168	0.878474	0.772617	Lipoate--protein ligase (EC 6.3.1.20)	SAUSA300_0930		0.0890359	0.0367672	-0.0522686	0.308317	0.056271	0.112036
Q2FG40;A0A0E1VIR3	6.07472	6.16384	6.06546	6.13239	6.11505	6.06056	6.06677	6.00607	6.19484	6.11208	6.19615	6.22791	28	323.31	28	28	58.3	58.3	58.3	63.102	945				6.1091	6.06211	6.18274	0	0	0	Q2FG40	0.0167155	0.0469344	1.77688	1.32851	0.375674	0.122369	0.0138281	Pyruvate kinase (PK) (EC 2.7.1.40)	pyk SAUSA300_1644	+	-0.0469871	0.0736417	0.120629	0.425189	0.912329	1.85924
Q2FI34;A8Z0D7;A0A0E1VIR5	-1.31303	-1.18318	-0.992113	-1.26361	-1.22533	-1.28656	-1.07006	-1.22558	-1.09745	-1.14673	-1.03679	-0.923935	13	15.662	13	13	24.1	24.1	24.1	63.077	72				-1.18799	-1.20188	-1.05123	0	0	0	Q2FI34	0.165975	0.255762	0.779956	0.592163	0.983226	0.248341	0.193841	2-succinyl-5-enolpyruvyl-6-hydroxy-3-cyclohexene-1-carboxylate synthase (SEPHCHC synthase) (EC 2.2.1.9) (Menaquinone biosynthesis protein MenD)	menD SAUSA300_0946		-0.0138968	0.136761	0.150657	0.00734664	0.604952	0.712555
A0A0H2XJJ3;A0A0E1VIR8	-1.05939	-0.968909	-0.969985	-1.08727	-0.941429	-1.05468	-1.09213	-1.30488	-0.897821	-1.12753	-1.00306	-1.11312	11	8.3927	11	11	8.9	8.9	8.9	122.96	30				-1.02139	-1.09828	-1.03538	0	0	0	A0A0H2XJJ3	0.608337	0.679062	0.215856	0.168091	0.617122	0.983265	0.719745	DNA-directed DNA polymerase (EC 2.7.7.7)	dnaE SAUSA300_1649		-0.0768915	-0.0139927	0.0628988	0.209629	0.00732944	0.142821
A0A0H2XEM6;A0A0E1VIS7	-2.42875	-2.16867	-2.13806	-2.07807	-2.1722	-2.39852	-2.15277	-2.38845	-2.46858	-2.24746	-2.29806	-2.22206	3	36.687	3	3	11.2	11.2	11.2	34.4	25				-2.20339	-2.27799	-2.30904	0	0	0	A0A0H2XEM6	0.543361	0.620145	0.264911	0.207506	0.720949	0.530916	0.943185	1,4-dihydroxy-2-naphthoate octaprenyltransferase (DHNA-octaprenyltransferase) (EC 2.5.1.74)	menA SAUSA300_0944		-0.0746004	-0.105654	-0.0310531	0.142095	0.274974	0.025403
A0A0H2XFE1;A0A0E1VIS8	0.0747041	0.0479573	0.01177	0.0799601	0.0486768	0.0218853	-0.0867491	-0.0151004	-0.0775257	0.0484682	-0.149971	0	3	26.885	3	3	33	33	33	11.967	47				0.0535979	-0.00782185	-0.0447572	0	0	0	A0A0H2XFE1	0.140476	0.226378	0.852398	0.645167	0.394718	0.125391	0.698026	Uncharacterized protein	SAUSA300_1692		-0.0614197	-0.098355	-0.0369353	0.403713	0.901732	0.156128
A0A0H2XFP5;A0A0E1VIS9	-1.40259	-1.54854	-1.4222	-1.7327	-1.51799	-1.55121	-1.62395	-1.46967	-1.67321	-1.75665	-1.76506	-1.48189	10	10.007	10	10	23.9	23.9	23.9	46.067	43				-1.52651	-1.5407	-1.6692	0	0	0	A0A0H2XFP5	0.242911	0.335762	0.614553	0.473968	0.985181	0.273447	0.339898	Fmt protein (EC 3.5.2.6)	fmt SAUSA300_0959		-0.014199	-0.142696	-0.128498	0.00648394	0.563127	0.468651
A0A0H2XIX0;A0A0E1VIT3	0.870082	1.00311	0.951993	0.861563	0.756561	0.560912	0.781544	0.561251	0.808236	0.727592	0.866745	0.980658	7	11.832	7	7	48.7	48.7	48.7	17.11	58				0.921688	0.665067	0.845808	0	0	0	A0A0H2XIX0	0.0155871	0.0453412	1.80724	1.34351	0.0142966	0.557669	0.0744153	Uncharacterized protein	SAUSA300_1665	+	-0.256621	-0.07588	0.180741	1.84477	0.253623	1.12834
A0A0H2XHU6;A0A0E1VIT5	2.56723	2.78209	2.59569	2.65523	2.81429	2.6579	2.83441	2.75832	2.71904	2.53333	2.70509	2.93512	15	208.72	15	15	69.9	69.9	69.9	31.893	363				2.65006	2.76623	2.72314	0	0	0	A0A0H2XHU6	0.413735	0.504492	0.383278	0.297146	0.389913	0.672034	0.867358	D-alanine aminotransferase (EC 2.6.1.21)	dat SAUSA300_1696		0.116168	0.073083	-0.0430849	0.409033	0.172609	0.0618015
Q2FI12;A8Z1K8;A0A0E1VIT9	0.250331	0.303756	0.375654	0.302385	0.445472	0.363654	0.415441	0.42464	0.395076	0.161286	0.418123	0.273482	11	31.796	11	11	48.3	48.3	48.3	26.692	90				0.308031	0.412302	0.311992	0	0	0	Q2FI12	0.152931	0.239423	0.815505	0.620834	0.192766	0.99712	0.21379	Phosphoribosylaminoimidazole-succinocarboxamide synthase (EC 6.3.2.6) (SAICAR synthetase)	purC SAUSA300_0968		0.10427	0.00396017	-0.10031	0.71497	0.00125259	0.670012
A0A0H2XJI8;A0A0E1VIU5	-0.329718	-0.299913	-0.0331823	-0.38537	-0.318363	-0.36047	-0.200524	-0.383414	-0.243258	-0.157377	-0.37273	-0.448841	3	4.2453	3	3	5.4	5.4	5.4	54.218	24				-0.262046	-0.315693	-0.305551	0	0	0	A0A0H2XJI8	0.820242	0.85257	0.0860578	0.0692701	0.82409	0.87967	0.992959	Lysine-specific permease	lysP SAUSA300_1628		-0.0536472	-0.0435055	0.0101417	0.0840252	0.0556801	0.00306854
Q2FI07;A8Z1L3;A0A0E1VIU6	-1.443	-1.389	-1.3861	-1.27724	-1.27628	-1.56906	-1.42439	-1.21931	-1.35214	-1.45802	-1.46249	-1.37234	5	30.966	5	5	19	19	19	37.017	68				-1.37384	-1.37226	-1.41125	0	0	0	Q2FI07	0.839646	0.867445	0.0759038	0.0617582	0.99975	0.870289	0.860132	Phosphoribosylformylglycinamidine cyclo-ligase (EC 6.3.3.1) (AIR synthase) (AIRS) (Phosphoribosyl-aminoimidazole synthetase)	purM SAUSA300_0973		0.00157508	-0.0374099	-0.038985	0.000108692	0.0603363	0.0654347
Q2FI18;A0A0E1VIU7	2.41927	2.63798	2.3335	2.50841	2.22059	2.41884	2.62198	2.379	2.45756	2.80063	2.53423	2.6646	7	136.4	7	7	12.4	12.4	12.4	75.242	301				2.47479	2.4101	2.61425	0	0	0	Q2FI18	0.197792	0.288538	0.703792	0.539797	0.81716	0.419776	0.185179	Probable quinol oxidase subunit 1 (EC 1.10.3.-) (Quinol oxidase polypeptide I)	qoxB SAUSA300_0962		-0.0646864	0.139466	0.204152	0.087693	0.376982	0.732409
A0A0H2XHW0;A0A0E1VIV1	3.24955	3.2862	3.38133	3.2118	3.20348	3.27441	3.06792	3.20208	3.50179	3.64991	3.60048	3.69	13	114.18	13	13	36.7	36.7	36.7	36.979	220				3.28222	3.18697	3.61054	0	0	0	A0A0H2XHW0	9.59607e-05	0.00122467	4.01791	2.91198	0.265011	0.000691315	0.000101707	Glyceraldehyde-3-phosphate dehydrogenase (EC 1.2.1.-)	gap SAUSA300_1633	+	-0.0952448	0.328326	0.423571	0.576736	3.16032	3.99265
Q2FII2;A0A0E1VIV3	-1.87551	-1.63618	-1.6827	-1.8813	-1.93041	-2.09286	-1.82015	-2.2766	-1.9987	-2.08603	-2.31043	-2.06837	4	11.218	4	4	15.2	15.2	15.2	38.209	30				-1.76892	-2.03	-2.11588	0	0	0	Q2FII2	0.0303559	0.0722333	1.51776	1.14126	0.0994342	0.0299538	0.728282	Methionine import ATP-binding protein MetN 2 (EC 3.6.3.-)	metN2 SAUSA300_0796		-0.26108	-0.346961	-0.0858804	1.00246	1.52355	0.1377
A0A0E1VIV4;A0A0H2XKD0	-1.19466	-1.25548	-1.00584	-1.2764	-1.18176	-0.990316	-1.48017	-1.19456	-1.08438	-1.22114	-1.11868	-1.12022	6	42.966	6	6	38.8	38.8	38.8	17.069	56				-1.1831	-1.2117	-1.13611	0	0	0	A0A0E1VIV4	0.752009	0.794395	0.123777	0.0999636	0.955694	0.885843	0.735647	N5-carboxyaminoimidazole ribonucleotide mutase (N5-CAIR mutase) (EC 5.4.99.18) (5-(carboxyamino)imidazole ribonucleotide mutase)	purE HMPREF0776_2055		-0.0286045	0.0469883	0.0755928	0.0196814	0.0526432	0.133331
Q2FI09;A8Z1L1;A0A0E1VIV8	1.01829	0.980286	1.05462	1.00555	1.24318	1.06589	1.06246	1.12184	1.13365	1.01151	1.04368	1.05089	28	101.07	28	28	46.8	46.8	46.8	79.535	252				1.01469	1.12334	1.05993	0	0	0	Q2FI09	0.0835125	0.153292	1.07825	0.814479	0.0714943	0.556466	0.337823	Phosphoribosylformylglycinamidine synthase subunit PurL (FGAM synthase) (EC 6.3.5.3) (Formylglycinamide ribonucleotide amidotransferase subunit II) (FGAR amidotransferase II) (FGAR-AT II) (Glutamine amidotransferase PurL) (Phosphoribosylformylglycinamidine synthase subunit II)	purL SAUSA300_0971		0.108655	0.0452455	-0.0634092	1.14573	0.254562	0.47131
A0A0H2XG15;A0A0E1VIV9	3.61212	3.6189	3.61237	3.64579	3.3706	3.52075	3.35979	3.50008	3.68045	3.41692	3.63982	3.63517	15	169.78	15	15	56.9	56.9	56.9	28.275	238				3.6223	3.43781	3.59309	0	0	0	A0A0H2XG15	0.0279117	0.0680688	1.55421	1.16705	0.0321089	0.87915	0.0685725	FeS assembly ATPase SufC	sufC SAUSA300_0818		-0.184489	-0.0292056	0.155283	1.49337	0.0559369	1.16385
Q2FFZ0;A8Z4H5;A0A0E1VIW3	-0.774895	-0.961435	-0.67695	-0.74609	-1.1128	-1.28746	-1.3743	-1.14424	-0.844322	-0.864196	-0.937497	-0.901783	4	27.472	4	4	23.4	23.4	23.4	25.275	31				-0.789842	-1.2297	-0.886949	0	0	0	Q2FFZ0	0.000461021	0.0039073	3.33628	2.40812	0.000490181	0.410351	0.00277724	tRNA (guanine-N(7)-)-methyltransferase (EC 2.1.1.33) (tRNA (guanine(46)-N(7))-methyltransferase) (tRNA(m7G46)-methyltransferase)	trmB SAUSA300_1694	+	-0.439856	-0.097107	0.342749	3.30964	0.386845	2.55639
A0A0H2XFS4;A0A0E1VIW4	0.375981	0.65475	0.565914	0.535413	0.727992	0.710608	0.632006	0.826662	0.586783	0.236369	0.52032	0.512563	13	38.612	13	13	35.7	35.7	35.7	45.849	136				0.533014	0.724317	0.464009	0	0	0	A0A0H2XFS4	0.0354323	0.0809687	1.4506	1.09168	0.118638	0.709288	0.034091	Phosphoribosylamine--glycine ligase (EC 6.3.4.13) (GARS) (Glycinamide ribonucleotide synthetase) (Phosphoribosylglycinamide synthetase)	purD SAUSA300_0976		0.191303	-0.0690057	-0.260308	0.925778	0.149178	1.46736
A0A0H2XEA5;A0A0E1VIW6	0.455475	0.713656	0.511167	0.614536	0.567497	0.435904	0.67363	0.476711	0.279815	0.236843	0.351441	0.265147	10	36.809	10	10	59.7	59.7	59.7	21.416	144				0.573709	0.538436	0.283311	0	0	0	A0A0H2XEA5	0.00347387	0.0163451	2.45919	1.78661	0.858857	0.00463307	0.0100733	DNA-3-methyladenine glycosidase (EC 3.2.2.-)	tag SAUSA300_1612	+	-0.0352731	-0.290398	-0.255124	0.0660791	2.33413	1.99683
Q2FG58;A0A0E1VIX1	3.08469	3.20251	3.06075	3.07619	2.92271	3.1557	2.98145	2.90127	3.22807	3.1313	3.1669	3.30017	6	40.088	6	6	35.6	35.6	35.6	13.686	92				3.10603	2.99028	3.20661	0	0	0	Q2FG58	0.021114	0.0559644	1.67543	1.25209	0.203136	0.285471	0.0169004	50S ribosomal protein L20	rplT SAUSA300_1625		-0.11575	0.100576	0.216326	0.692212	0.544438	1.7721
Q2FIG2;A0A0E1VIX4	4.05357	3.9958	4.03261	4.27936	3.2056	3.5737	3.46771	3.48311	3.93913	4.07167	4.00863	3.9845	3	7.7912	3	2	37.5	37.5	21.9	7.0186	65				4.09034	3.43253	4.00098	0	0	0	Q2FIG2	6.18214e-05	0.000953717	4.20886	3.02058	8.53834e-05	0.573865	0.000263094	UPF0337 protein SAUSA300_0816	SAUSA300_0816	+	-0.657804	-0.0893537	0.56845	4.06863	0.24119	3.57989
A0A0E1VIX6;Q2FGL3	-0.211978	0.18591	-0.366884	0.0635631	-0.0102071	-0.552527	-0.0413736	-0.206555	-0.358512	-0.311775	-0.576166	-0.495541	5	110.04	5	5	34	34	34	16.688	64				-0.0823472	-0.202666	-0.435498	0	0	0	A0A0E1VIX6	0.116529	0.198657	0.933566	0.701897	0.720096	0.105615	0.326266	Arginine repressor (Fragment)	argR HMPREF0776_2556		-0.120319	-0.353151	-0.232833	0.142609	0.976276	0.486428
A0A0H2XJC0;A0A0E1VIX9	-0.468933	-0.299852	-0.730427	-0.487156	-0.501468	-0.611987	-0.24304	0.0968983	-0.497497	-0.997756	-0.58614	-0.489922	6	47.22	6	6	55.8	55.8	55.8	17.016	56				-0.496592	-0.314899	-0.642829	0	0	0	A0A0H2XJC0	0.233458	0.325162	0.631791	0.4879	0.580695	0.697846	0.208573	SUF system FeS assembly protein, NifU family	SAUSA300_0821		0.181693	-0.146237	-0.32793	0.236052	0.15624	0.680742
Q2FG82;A8Z2H3;A0A0E1VIY0	2.00186	2.14191	2.06376	2.15897	2.02662	2.05734	2.24706	2.38276	2.15733	2.13347	2.17126	2.16297	4	14.542	4	4	43.6	43.6	43.6	10.315	96				2.09162	2.17844	2.15626	0	0	0	Q2FG82	0.510062	0.592518	0.292377	0.227299	0.504266	0.67525	0.952979	50S ribosomal protein L27	rpmA SAUSA300_1601		0.086819	0.064633	-0.0221861	0.29734	0.170536	0.0209164
A0A0H2XGW7;A0A0E1VIY6	0.177735	0.0861711	-0.0882431	0.0773536	-0.160703	-0.145243	-0.0200955	-0.0772639	-0.132355	-0.197268	-0.055246	-0.129864	7	25.921	7	7	38.9	38.9	38.9	21.472	54				0.0632541	-0.100826	-0.128683	0	0	0	A0A0H2XGW7	0.0178738	0.0487886	1.74778	1.31168	0.0454404	0.0214055	0.88031	Putative lipoprotein	SAUSA300_1492	+	-0.16408	-0.191937	-0.0278571	1.34256	1.66947	0.0553643
A0A0H2XHN9;A0A0E1VJ00	-0.822803	-0.439979	-0.959959	-0.796645	-0.595602	-0.937206	-0.584741	-0.643045	-0.628758	-0.78296	-0.594423	-0.626665	3	44.494	3	3	32.1	32.1	32.1	12.282	69				-0.754846	-0.690148	-0.658202	0	0	0	A0A0H2XHN9	0.716638	0.764526	0.1447	0.116608	0.850833	0.702916	0.960842	Uncharacterized protein	SAUSA300_1506		0.0646983	0.0966445	0.0319462	0.0701554	0.153096	0.0173478
Q2FGH2;A8Z491;A0A0E1VK40;A0A0E1VJ05;Q2FH98;A8Z216	NA	0.16815	0.950736	0.40808	2.17616	1.82359	0.224723	1.8182	1.72774	0.790262	1.92331	1.99049	3	23.568	3	3	42.9	42.9	42.9	5.8727	30				0.508989	1.51067	1.60795	1	0	0	Q2FGH2	0.123931	0.207004	0.906821	0.684022	0.18132	0.138096	0.976759	50S ribosomal protein L33 2	rpmG2 SAUSA300_1511		1.00168	1.09896	0.0972806	0.741554	0.859818	0.0102124
A0A0H2XGM6;A0A0E1VJ10	-2.23276	-2.36189	-2.17065	-2.3993	-2.44838	-2.57672	-2.58476	-2.66636	-2.32569	-2.47235	-2.31495	-2.56985	9	12.527	9	9	35.6	35.6	35.6	29.171	50				-2.29115	-2.56906	-2.42071	0	0	0	A0A0H2XGM6	0.016598	0.0469344	1.77995	1.32851	0.0131854	0.255905	0.180317	ABC transporter, ATP-binding protein	SAUSA300_1516	+	-0.277906	-0.12956	0.148346	1.87991	0.591922	0.743962
A0A0H2XGF5;A0A0E1VJ11	-2.38858	-2.56423	-2.63753	-2.0689	-2.97775	-2.65615	-2.90317	-2.4505	-2.6111	-2.36062	-2.3608	-2.31741	3	9.9002	3	3	20.8	20.8	20.8	17.121	18				-2.41481	-2.74689	-2.41248	0	0	0	A0A0H2XGF5	0.0905653	0.163613	1.04304	0.786181	0.129529	0.999872	0.126591	Biotin carboxyl carrier protein of acetyl-CoA carboxylase	accB SAUSA300_1476		-0.33208	0.00232764	0.334407	0.887633	5.56061e-05	0.897598
A0A0H2XKA5;A0A0E1VJ16	2.68835	2.6559	2.74564	2.73555	2.53554	2.76959	2.63283	2.62052	2.56904	2.5817	2.6589	2.73126	12	270.43	12	12	31	31	31	42.17	183				2.70636	2.63962	2.63522	0	0	0	A0A0H2XKA5	0.36363	0.452642	0.43934	0.344245	0.450028	0.407979	0.996212	RNA polymerase sigma factor SigA	rpoD sigA SAUSA300_1521		-0.0667427	-0.0711355	-0.0043928	0.346761	0.389363	0.00164844
A8Z477;A0A0H2XIV2;A0A0E1VJ19	-2.10361	-2.0574	-1.68742	-2.13544	-2.17502	-2.04809	-2.36586	-2.38195	-2.39339	-2.52452	-2.21237	-2.26535	3	8.1672	3	3	16.7	16.7	16.7	20.222	22				-1.99597	-2.24273	-2.34891	0	0	0	A8Z477	0.0453959	0.0973884	1.34298	1.01149	0.160109	0.0418378	0.668868	Shikimate kinase (SK) (EC 2.7.1.71)	aroK USA300HOU_1539		-0.246764	-0.352941	-0.106177	0.795585	1.37843	0.17466
A0A0H2XI11;A0A0E1VJ23	-1.28632	-1.09959	-1.13898	-1.07575	-1.03365	-1.3033	-0.718384	-1.22201	-1.27574	-1.22599	-1.3009	-1.19691	8	28.789	8	8	36.2	36.2	36.2	34.913	44				-1.15016	-1.06934	-1.24989	0	0	0	A0A0H2XI11	0.332309	0.425101	0.478458	0.371508	0.766109	0.670719	0.303596	Phosphate starvation-induced protein, PhoH family	phoH SAUSA300_1531		0.0808224	-0.0997282	-0.180551	0.11571	0.173459	0.517704
A0A0H2XEL8;A0A0E1VJ27	-3.91904	-3.40959	-3.94736	-3.77703	-2.98433	-4.48494	-4.38184	-4.20022	NA	-4.30851	NA	-4.40133	4	3.4817	4	4	10.7	10.7	10.7	50.955	7				-3.76326	-4.01283	-4.35492	0	0	2	A0A0H2XEL8	0.411636	0.503609	0.385487	0.297906	0.754877	0.385938	0.705611	Uncharacterized protein	SAUSA300_1536		-0.24957	-0.59166	-0.34209	0.122124	0.413482	0.151434
Q2FGH0;A0A0E1VJ33	3.99744	3.85216	3.69178	4.00239	3.71443	3.92896	3.98202	3.95599	4.00368	3.99371	3.94648	4.43573	8	323.31	8	8	43.7	43.7	43.7	22.711	230				3.88594	3.89535	4.0949	0	0	0	Q2FGH0	0.207772	0.296539	0.682414	0.527918	0.996712	0.251327	0.279301	Superoxide dismutase [Mn/Fe] 1 (EC 1.15.1.1)	sodA SAUSA300_1513		0.00940895	0.208959	0.19955	0.00143041	0.599761	0.553927
A0A0H2XIF9;A0A0E1VJ36	0.569569	0.535227	0.631905	0.585002	0.429274	0.387293	0.196855	0.313011	0.58365	0.551629	0.588649	0.664715	12	57.351	12	12	27.5	27.5	27.5	51.08	131				0.580426	0.331608	0.597161	0	0	0	A0A0H2XIF9	0.000638757	0.00498303	3.19466	2.30251	0.00167467	0.937673	0.00106808	DEAD-box ATP-dependent RNA helicase CshB (EC 3.6.4.13)	cshB SAUSA300_1518	+	-0.248817	0.0167352	0.265553	2.77607	0.0279488	2.9714
Q2FGD8;A8Z4C5;A0A0E1VJ38	2.77793	2.91059	2.85966	2.79	2.44144	3.10133	2.79793	2.77113	2.89271	2.91079	2.76414	3.25221	2	45.025	2	2	24.1	24.1	24.1	9.0213	46				2.83455	2.77796	2.95496	0	0	0	Q2FGD8	0.472347	0.558035	0.325739	0.253339	0.916422	0.682598	0.455322	30S ribosomal protein S20	rpsT SAUSA300_1545		-0.05659	0.120415	0.177005	0.0379046	0.165835	0.341681
Q2FGC8;A8Z4D5;A0A0E1VJ44	-4.18211	-3.9804	-4.01138	-3.89813	-3.95455	-4.06653	-3.99515	-3.9924	-3.87288	-3.95428	-4.1435	-3.85228	5	4.4804	5	5	17.2	17.2	17.2	29.879	17				-4.01801	-4.00216	-3.95574	0	0	0	Q2FGC8	0.70134	0.751709	0.154072	0.12395	0.975959	0.696812	0.815082	Shikimate dehydrogenase (NADP(+)) (SDH) (EC 1.1.1.25)	aroE SAUSA300_1555		0.0158482	0.0622699	0.0464217	0.0105684	0.156885	0.0887985
A0A0H2XFN0;A0A0E1VJ45	-2.34961	-2.69316	-2.57763	-2.58587	-2.49012	-2.57726	-3.16876	-2.55602	-2.55687	-2.35673	-2.51802	-2.30632	4	5.6422	4	4	44	44	44	14.964	21				-2.55157	-2.69804	-2.43448	0	0	0	A0A0H2XFN0	0.265234	0.35671	0.57637	0.447685	0.610029	0.724549	0.238908	Cytidine deaminase (EC 3.5.4.5) (Cytidine aminohydrolase)	cdd SAUSA300_1528		-0.146475	0.117081	0.263556	0.21465	0.139933	0.621769
Q2FGF0;A8Z4B2;A0A0E1VJ48	4.99444	5.07152	4.97576	4.95402	5.13171	4.79625	5.05478	4.90878	4.84972	4.92841	4.79982	4.9045	16	323.31	16	16	58.4	58.4	58.4	35.181	456				4.99894	4.97288	4.87061	0	0	0	Q2FGF0	0.198173	0.288538	0.702956	0.539797	0.924472	0.203457	0.341001	UPF0365 protein SAUSA300_1533	SAUSA300_1533		-0.0260575	-0.128325	-0.102267	0.0341062	0.691527	0.467245
Q2FGE5;A8Z4B7;A0A0E1VJ51	-2.54444	-2.48872	-2.85554	-2.4176	-2.59823	-2.56145	-2.67835	-2.46314	-2.68103	-2.48461	-2.31015	-2.69266	6	16.838	6	6	22.4	22.4	22.4	35.513	35				-2.57658	-2.57529	-2.54211	0	0	0	Q2FGE5	0.943506	0.952215	0.0252552	0.021265	0.99993	0.951308	0.954773	Ribosomal protein L11 methyltransferase (L11 Mtase) (EC 2.1.1.-)	prmA SAUSA300_1538		0.0012859	0.0344689	0.033183	3.03459e-05	0.0216788	0.0200999
A0A0H2XFM5;A0A0E1VJ53	-2.27829	-1.98028	-1.90739	-2.00367	-2.13415	-2.08299	-2.58194	-2.04073	-2.45725	-2.06304	-2.06961	-2.1883	6	1.6399	6	6	25.8	25.8	25.8	27.001	9				-2.04241	-2.20996	-2.19455	0	0	0	A0A0H2XFM5	0.465165	0.554027	0.332393	0.256469	0.499479	0.55983	0.993659	Uncharacterized protein	SAUSA300_1566		-0.167549	-0.152142	0.0154075	0.301483	0.251944	0.00276272
A0A0H2XGR5;A0A0E1VJ56	-4.7695	-4.28361	-4.93165	-4.72271	-4.81784	-5.06542	-4.13488	-4.89573	-4.90137	NA	-4.89879	-4.94408	3	2.011	3	3	14.2	14.2	14.2	24.527	9				-4.67687	-4.72847	-4.91475	0	0	1	A0A0H2XGR5	0.589868	0.663843	0.229245	0.177934	0.968612	0.580796	0.710252	O-methyltransferase family protein (EC 2.1.1.-)	SAUSA300_1571		-0.0515984	-0.237878	-0.186279	0.0138502	0.235976	0.148587
Q2FIE9;A8Z1I3;A0A0E1VJ59	0.491157	0.631431	0.319673	0.744509	-0.0517732	-1.08003	-0.409462	-1.36495	-0.183869	0.525264	-0.274855	0.156567	11	22.957	11	11	36.4	36.4	36.4	34.885	95				0.546693	-0.726553	0.0557765	0	0	0	Q2FIE9	0.00633908	0.0249385	2.19797	1.60313	0.00515867	0.27408	0.0638496	Lipoyl synthase (EC 2.8.1.8) (Lip-syn) (LS) (Lipoate synthase) (Lipoic acid synthase) (Sulfur insertion protein LipA)	lipA SAUSA300_0829	+	-1.27325	-0.490916	0.78233	2.28746	0.562123	1.19484
A0A0H2XE54;A0A0E1VJ62	0.0134476	-0.0299916	0.00913833	0.0963967	0.143363	0.152658	0.0157045	0.15898	-0.0297322	-0.249134	0.109178	0.108807	8	32.1	8	8	43.3	43.3	43.3	22.463	104				0.0222478	0.117676	-0.0152203	0	0	0	A0A0H2XE54	0.261721	0.353166	0.582162	0.452021	0.465999	0.880889	0.252418	Uncharacterized protein	SAUSA300_1552		0.0954284	-0.0374681	-0.132896	0.331615	0.0550788	0.59788
A0A0H2XIS1;A0A0E1VJ63	0.362032	0.222713	0.343285	0.244162	0.412523	0.408908	0.285635	0.349224	0.336365	0.40141	0.304172	0.514146	10	20.375	10	10	37.9	37.9	37.9	35.357	137				0.293048	0.364073	0.389023	0	0	0	A0A0H2XIS1	0.228712	0.320876	0.640711	0.493663	0.413582	0.223576	0.887661	D-isomer specific 2-hydroxyacid dehydrogenase	SAUSA300_0834		0.0710246	0.0959751	0.0249505	0.383438	0.650575	0.0517527
A0A0H2XKI8;A0A0E1VJ67	-1.00514	-1.0814	-1.01747	-1.03459	-0.994325	-0.984759	-1.13077	-0.936693	-0.997335	-0.880279	-1.04947	-0.979998	8	26.481	8	8	23.2	23.2	23.2	42.484	84				-1.03465	-1.01164	-0.97677	0	0	0	A0A0H2XKI8	0.48722	0.571266	0.312275	0.243161	0.876344	0.460956	0.742873	Aminotransferase, class V	SAUSA300_1579		0.0230129	0.0578798	0.0348669	0.0573252	0.336341	0.129086
A0A0H2XE05;A0A0E1VJ71	-0.82855	-1.00883	-0.858245	-0.819569	-0.86066	-0.981853	-1.09379	-1.05225	-1.07889	-0.949504	-1.18999	-0.924889	11	13.328	11	11	32.5	32.5	32.5	43.468	63				-0.878799	-0.997139	-1.03582	0	0	0	A0A0H2XE05	0.145171	0.231768	0.838119	0.634947	0.299334	0.143281	0.864152	ATPase, AAA family	SAUSA300_1584		-0.11834	-0.15702	-0.0386801	0.523844	0.843811	0.06341
A0A0H2XGD6;A0A0E1VJ74	-1.09452	-1.31226	-1.31826	-1.22321	-1.38659	-1.35848	-1.37378	-1.11525	-1.24468	-1.32	-1.32876	-1.29777	4	5.6661	4	4	34.7	34.7	34.7	13.545	32				-1.23706	-1.30852	-1.2978	0	0	0	A0A0H2XGD6	0.562934	0.639824	0.249543	0.193939	0.579746	0.669931	0.987028	Uncharacterized protein	SAUSA300_0847		-0.0714614	-0.0607399	0.0107216	0.236762	0.17397	0.00567062
Q2FG94;A8Z2G0;A0A0E1VJ75	0.391685	0.218325	0.38938	0.317637	0.204939	0.298749	0.0528417	0.203608	0.285609	0.193567	0.245797	0.326417	4	29.291	4	4	26	26	26	16.697	76				0.329257	0.190034	0.262848	0	0	0	Q2FG94	0.108056	0.187088	0.966351	0.727953	0.0920721	0.512983	0.45345	D-aminoacyl-tRNA deacylase (DTD) (EC 3.1.1.96) (Gly-tRNA(Ala) deacylase) (EC 3.1.1.-)	dtd SAUSA300_1589		-0.139222	-0.066409	0.0728132	1.03587	0.289897	0.343471
A0A0H2XHF5;A0A0E1VJ77	-1.67907	-1.66401	-1.69306	-1.65954	-1.61721	-1.75031	-1.81135	-1.92638	-2.0084	-2.51562	-2.09672	-2.01401	8	14.321	8	8	15.2	15.2	15.2	50.224	85				-1.67392	-1.77631	-2.15869	0	0	0	A0A0H2XHF5	0.00452256	0.0197126	2.34462	1.70526	0.644674	0.00483193	0.0189012	Acetyl-CoA carboxylase, biotin carboxylase (EC 6.4.1.2)	accC SAUSA300_1563	+	-0.102394	-0.484768	-0.382374	0.19066	2.31588	1.72351
Q2FIC6;A8Z056;A0A0E1VJ79	-1.95714	-2.22056	-2.15724	-2.20139	-2.28425	-1.82326	-1.80251	-2.32408	-2.02724	-2.31202	-2.20741	-2.16457	4	3.9193	4	4	7	7	7	54.771	24				-2.13408	-2.05853	-2.17781	0	0	0	Q2FIC6	0.681833	0.733665	0.166322	0.134502	0.84419	0.944141	0.663337	Na(+)/H(+) antiporter subunit D1 (Mnh complex subunit D1)	mnhD1 SAUSA300_0852		0.0755549	-0.0437291	-0.119284	0.0735599	0.0249632	0.178266
A0A0H2XGP1;A0A0E1VJ80	1.46178	1.44727	1.46634	1.35966	1.42161	1.42918	1.37301	1.48751	1.33725	1.48247	1.38673	1.37661	2	18.722	2	2	22.1	22.1	22.1	9.6713	50				1.43376	1.42783	1.39576	0	0	0	A0A0H2XGP1	0.574699	0.649969	0.240559	0.187108	0.986409	0.589801	0.682257	Preprotein translocase, YajC subunit	yajC SAUSA300_1594		-0.00593675	-0.0379988	-0.032062	0.00594278	0.229294	0.166052
Q2FGB5;A8Z4E9;A0A0E1VJ81	-0.342509	-0.419751	-0.316224	-0.427691	-0.536695	-0.865308	-0.661288	-0.771209	-0.541345	-0.607237	-0.537873	-0.4337	9	20.407	9	9	50.2	50.2	50.2	23.505	67				-0.376544	-0.708625	-0.530039	0	0	0	Q2FGB5	0.00313623	0.0153787	2.50359	1.81308	0.00239807	0.118345	0.0675115	Uridine kinase (EC 2.7.1.48) (Cytidine monophosphokinase) (Uridine monophosphokinase)	udk SAUSA300_1568	+	-0.332081	-0.153495	0.178586	2.62014	0.92685	1.17062
Q2FIE3;A8Z1J1;A0A0E1VJ83	2.40444	2.38254	2.3173	2.28893	2.26965	2.24394	2.21468	2.34533	2.33543	2.14085	2.31004	2.29396	14	323.31	14	14	36.3	36.3	36.3	54.67	337				2.3483	2.2684	2.27007	0	0	0	Q2FIE3	0.217672	0.30779	0.662197	0.511746	0.269062	0.282062	0.999331	D-alanine--D-alanyl carrier protein ligase (DCL) (EC 6.2.1.-) (D-alanine--poly(phosphoribitol) ligase subunit 1) (D-alanine-activating enzyme) (DAE)	dltA SAUSA300_0835		-0.0799046	-0.0782342	0.00167036	0.570147	0.549655	0.000290782
Q2FIC1;A0A0E1VJ84	1.28327	1.37367	1.19129	1.22974	1.29903	1.25952	1.25037	1.19212	1.37379	1.40124	1.34581	1.55125	5	15.34	5	5	23.4	23.4	23.4	21.619	196				1.26949	1.25026	1.41802	0	0	0	Q2FIC1	0.0212043	0.0559999	1.67358	1.25181	0.929488	0.0475464	0.0269009	Putative peptidyl-prolyl cis-trans isomerase (PPIase) (EC 5.2.1.8) (Rotamase)	SAUSA300_0857		-0.019234	0.148531	0.167765	0.0317563	1.32288	1.57023
Q2FGB0;A8Z4F4;A0A0E1VJ86	-2.42246	-2.55798	-2.43851	-2.57585	-2.55662	-2.59832	-2.74552	-2.74788	-2.65342	-2.91411	-2.37584	-2.65531	4	7.0119	4	4	26.8	26.8	26.8	15.865	23				-2.4987	-2.66209	-2.64967	0	0	0	Q2FGB0	0.265876	0.35684	0.575322	0.447527	0.303903	0.354917	0.992126	Putative pre-16S rRNA nuclease (EC 3.1.-.-)	SAUSA300_1573		-0.163389	-0.150972	0.0124169	0.517264	0.449873	0.00343328
Q2FG97;A8Z2F7;A0A0E1VJ97	1.75478	1.79469	1.78173	1.7909	1.89502	1.78315	1.66886	1.75058	1.80067	1.8259	1.83279	1.87257	22	93.303	22	22	38.8	38.8	38.8	66.598	232				1.78052	1.7744	1.83298	0	0	0	Q2FG97	0.332973	0.425101	0.477591	0.371508	0.987692	0.437197	0.364364	Aspartate--tRNA ligase (EC 6.1.1.12) (Aspartyl-tRNA synthetase) (AspRS)	aspS SAUSA300_1586		-0.00611945	0.0524616	0.0585811	0.00537832	0.359323	0.438464
A0A0H2XII8;A0A0E1VJA0	-1.85998	-1.41863	-1.86079	-1.91977	-2.30973	-2.97001	-1.42887	-1.68612	-2.18828	-2.7471	-2.33651	-2.4985	2	67.211	2	2	39.4	39.4	39.4	7.374	16				-1.76479	-2.09868	-2.4426	0	0	0	A0A0H2XII8	0.150546	0.237041	0.822331	0.625177	0.55539	0.130388	0.537139	Cold shock protein	SAUSA300_0777		-0.333888	-0.677806	-0.343917	0.255402	0.884762	0.269913
Q2FG92;A8Z2G2;A0A0E1VJA3	-1.48581	-1.31493	-1.37382	-1.46261	-1.71943	-1.67947	-1.56173	-1.54197	-1.49543	-1.52125	-1.50655	-1.40592	4	8.5218	4	4	28.5	28.5	28.5	19.117	60				-1.40929	-1.62565	-1.48229	0	0	0	Q2FG92	0.00770964	0.028609	2.11297	1.5435	0.00663512	0.386474	0.0553371	Adenine phosphoribosyltransferase (APRT) (EC 2.4.2.7)	apt SAUSA300_1591	+	-0.216357	-0.0729917	0.143365	2.17815	0.41288	1.25698
A0A0H2XIK4;A0A0E1VJA5	5.98412	5.82174	5.94177	5.98137	5.97069	6.04102	6.03413	6.14578	6.10111	5.87749	6.00237	6.13324	20	240.42	20	20	46.5	46.5	46.5	43.417	612				5.93225	6.0479	6.02855	0	0	0	A0A0H2XIK4	0.205717	0.29552	0.68673	0.529413	0.218446	0.330141	0.950592	Ornithine aminotransferase (OAT) (EC 2.6.1.13) (Ornithine--oxo-acid aminotransferase)	rocD SAUSA300_0860		0.115654	0.0963024	-0.0193514	0.660656	0.481301	0.0220059
Q2FG87;A8Z2G8;A0A0E1VJA7	-0.695461	-0.732918	-0.831033	-0.882556	-0.880285	-0.998691	-0.731466	-0.964992	-0.788691	-0.802708	-0.786832	-0.533442	6	7.6936	6	6	19.4	19.4	19.4	38.968	46				-0.785492	-0.893859	-0.727918	0	0	0	Q2FG87	0.165461	0.255256	0.781305	0.593024	0.40376	0.759035	0.151095	S-adenosylmethionine:tRNA ribosyltransferase-isomerase (EC 2.4.99.17) (Queuosine biosynthesis protein QueA)	queA SAUSA300_1596		-0.108367	0.0575735	0.16594	0.393876	0.119738	0.820751
A0A0H2XEG8;A0A0E1VJA8	-0.744623	-1.09035	-0.790159	-0.777255	-0.903112	-0.877558	-1.13104	-1.22086	-0.850049	-0.884869	-1.13953	-1.07595	4	6.5176	4	4	22	22	22	18.962	36				-0.850596	-1.03314	-0.987601	0	0	0	A0A0H2XEG8	0.284391	0.377995	0.546084	0.422514	0.280555	0.467344	0.913104	Acetyltransferase, GNAT family (EC 2.3.1.-)	SAUSA300_0785		-0.182546	-0.137005	0.0455412	0.551982	0.330363	0.0394796
Q2FIB4;A8Z067;A0A0E1VJB0	-3.031	-3.04788	-2.99925	-3.16868	-2.70357	-2.72496	-2.68672	-2.67711	-2.99153	-3.01077	-2.78159	-2.84078	4	4.7505	4	4	13.2	13.2	13.2	44.455	31				-3.0617	-2.69809	-2.90617	0	0	0	Q2FIB4	0.000375618	0.00326407	3.42525	2.48624	0.000283726	0.0499287	0.0116513	Argininosuccinate synthase (EC 6.3.4.5) (Citrulline--aspartate ligase)	argG SAUSA300_0864	+	0.363612	0.155535	-0.208077	3.5471	1.30165	1.93362
A0A0H2XHS5;A0A0E1VJB1	0.401605	1.40589	0.435273	0.537888	0.81059	0.394301	2.40249	0.608371	0.258858	0.181214	0.406826	0.596012	3	81.828	3	3	34	34	34	12.141	61				0.695164	1.05394	0.360728	0	0	0	A0A0H2XHS5	0.315966	0.408111	0.500359	0.389222	0.689855	0.722972	0.286677	Putative thioredoxin	SAUSA300_0789		0.358773	-0.334436	-0.693209	0.161242	0.140878	0.542607
Q2FIA9;A8Z072;A0A0E1VJB3	-0.0106222	0.0346259	0.0969562	0.00704367	-0.226565	0.0280939	0.0616245	-0.217967	-0.150757	0.0762666	-0.0195984	0.00826403	16	32.371	16	16	12.1	12.1	12.1	134.5	93				0.0320009	-0.0887033	-0.0214561	0	0	0	Q2FIA9	0.333146	0.425101	0.477366	0.371508	0.304632	0.770955	0.667143	ATP-dependent helicase/deoxyribonuclease subunit B (EC 3.1.-.-) (EC 3.6.4.12) (ATP-dependent helicase/nuclease AddB)	addB rexB SAUSA300_0869		-0.120704	-0.053457	0.0672472	0.516225	0.112971	0.175781
A0A0H2XE73;A0A0E1VJB5	-1.55103	-1.42067	-1.59037	-1.68186	-1.23194	-1.46321	-1.21265	-1.04871	-1.51326	-2.00619	-1.63787	-1.39613	7	26.205	7	7	36.3	36.3	36.3	34.132	49				-1.56098	-1.23913	-1.63836	0	0	0	A0A0H2XE73	0.037056	0.0834063	1.43114	1.0788	0.0962539	0.839193	0.0397429	Tyrosine recombinase XerD	xerD SAUSA300_1447		0.321857	-0.0773791	-0.399236	1.01658	0.076138	1.40074
Q2FIM8;A8Z042;A0A0E1VJB6	-1.08147	-0.88632	-1.17671	-0.998923	-0.767869	-1.32061	-0.994728	-0.988545	-1.02758	-1.12339	-1.32897	-1.0311	8	19.978	8	8	26.7	26.7	26.7	34.812	41				-1.03586	-1.01794	-1.12776	0	0	0	Q2FIM8	0.634532	0.697527	0.197547	0.156439	0.987886	0.733675	0.646772	Nucleotide-binding protein SAUSA300_0748	SAUSA300_0748		0.017919	-0.0919014	-0.10982	0.00529316	0.134496	0.189249
A0A0H2XGI0;A0A0E1VJB8	0.577965	0.568826	0.506354	0.624895	0.688694	0.34876	0.572523	0.522346	0.47923	0.609703	0.441486	0.493691	17	75.816	17	17	33.6	33.6	33.6	64.295	128				0.56951	0.533081	0.506027	0	0	0	A0A0H2XGI0	0.656356	0.717519	0.182861	0.144166	0.855344	0.632499	0.916797	DNA repair protein RecN (Recombination protein N)	recN SAUSA300_1468		-0.0364294	-0.0634828	-0.0270534	0.0678593	0.19894	0.0377267
A0A0H2XEX8;A0A0E1VJB9	-0.820176	-0.280954	-0.421709	-0.575028	-0.199717	-0.180082	-0.215941	-0.23498	-1.14891	-0.882006	-0.483032	-0.496532	3	71.241	3	3	15.3	15.3	15.3	24.07	44				-0.524467	-0.20768	-0.752619	0	0	0	A0A0H2XEX8	0.0252324	0.0637408	1.59804	1.19558	0.179714	0.377851	0.0206913	Uncharacterized protein	SAUSA300_0754		0.316787	-0.228152	-0.544939	0.745417	0.42268	1.68421
Q2FGY6;A8Z434;A0A0E1VJD2	3.0676	3.05545	3.00392	3.06179	3.00767	2.87975	3.04278	2.91075	3.13485	3.07505	3.07473	3.1944	19	120.86	19	19	47.7	47.7	47.7	49.157	364				3.04719	2.96024	3.11976	0	0	0	Q2FGY6	0.0118537	0.0378391	1.92615	1.42206	0.14128	0.234672	0.00936039	Asparagine--tRNA ligase (EC 6.1.1.22) (Asparaginyl-tRNA synthetase) (AsnRS)	asnS SAUSA300_1345	+	-0.0869494	0.0725685	0.159518	0.849918	0.629539	2.02871
A0A0H2XFJ9;A0A0E1VJD4	1.52969	1.51856	1.58585	1.59078	2.04328	1.60851	2.11974	1.76923	1.75448	1.64333	1.53165	1.77031	9	115.2	9	9	35	35	35	40.243	108				1.55622	1.88519	1.67494	0	0	0	A0A0H2XFJ9	0.0394156	0.087996	1.40433	1.05554	0.0341039	0.539834	0.182855	Peptidase, M20/M25/M40 family	SAUSA300_1460		0.328969	0.118724	-0.210245	1.4672	0.267739	0.737893
A0A0H2XHQ2;A0A0E1VJD7	4.16515	4.17605	4.15459	4.20312	4.12895	4.14276	4.17187	4.16701	4.34385	4.27898	4.21094	4.33474	14	107.58	14	14	43.1	43.1	43.1	33.616	315				4.17473	4.15265	4.29213	0	0	0	A0A0H2XHQ2	0.00147195	0.00890303	2.83211	2.05046	0.713756	0.00552835	0.00181573	Thioredoxin reductase (EC 1.8.1.9)	trxB SAUSA300_0747	+	-0.02208	0.117401	0.139481	0.14645	2.2574	2.74095
Q2FIM5;A8Z045;A0A0E1VJD8	3.52159	3.38989	3.43562	3.72838	3.47975	3.35901	3.46674	3.38493	3.83102	3.68218	3.68493	3.7354	8	84.343	8	8	26.2	26.2	26.2	21.513	224				3.51887	3.42261	3.73338	0	0	0	Q2FIM5	0.00544212	0.0223713	2.26423	1.65031	0.409041	0.0367236	0.00484845	ATP-dependent Clp protease proteolytic subunit (EC 3.4.21.92) (Endopeptidase Clp)	clpP SAUSA300_0752	+	-0.0962663	0.214508	0.310775	0.388233	1.43505	2.3144
A0A0H2XHX6;A0A0E1VJE4	6.42206	6.40697	6.49934	6.45297	6.34765	6.55833	6.54579	6.53175	6.4825	6.31914	6.5362	6.47796	14	270.56	14	14	51.5	51.5	51.5	36.28	523				6.44534	6.49588	6.45395	0	0	0	A0A0H2XHX6	0.662169	0.721554	0.179031	0.141731	0.672326	0.988022	0.757966	Glyceraldehyde-3-phosphate dehydrogenase (EC 1.2.1.-)	gap SAUSA300_0756		0.050542	0.00861037	-0.0419317	0.17242	0.00523341	0.12035
Q2FGX3;A8Z448;A0A0E1VJE5	3.87233	3.79058	3.71535	3.85907	3.6715	3.7494	3.62357	3.62928	3.75718	3.68366	3.73595	3.86377	6	112.18	6	6	53.7	53.7	53.7	16.575	197				3.80933	3.66844	3.76014	0	0	0	Q2FGX3	0.0491747	0.103395	1.30826	0.985501	0.0432233	0.590787	0.200342	Nucleoside diphosphate kinase (NDK) (NDP kinase) (EC 2.7.4.6) (Nucleoside-2-P kinase)	ndk SAUSA300_1358		-0.140895	-0.0491955	0.0916991	1.36428	0.228569	0.698228
A0A0H2XKM7;A0A0E1VJF0	0.978277	1.18547	1.09587	0.873958	1.22269	1.2074	1.46734	1.27312	1.21176	0.971704	1.43404	1.385	13	88.9	13	13	40.1	40.1	40.1	37.854	170				1.03339	1.29264	1.25062	0	0	0	A0A0H2XKM7	0.0982393	0.174718	1.00771	0.757662	0.107768	0.18758	0.92715	Transferrin receptor	SAUSA300_0721		0.259243	0.21723	-0.0420129	0.967512	0.726813	0.0328499
A0A0H2XHU8;A0A0E1VJF5	-2.78047	-2.8451	-3.00385	-2.83437	-2.70749	-3.91335	-2.41261	-2.58477	-2.88104	-3.16514	-3.07132	-3.32784	5	10.396	5	5	64.2	64.2	64.2	12.437	12				-2.86595	-2.90455	-3.11134	0	0	0	A0A0H2XHU8	0.676132	0.730393	0.169968	0.136443	0.990408	0.688482	0.764662	Uncharacterized protein	SAUSA300_0725		-0.0386069	-0.245391	-0.206784	0.00418589	0.162107	0.11653
A0A0H2XG87;A0A0E1VJF6	-2.90717	-2.72496	-2.89353	-2.65369	-2.91448	-3.10778	-2.86781	-3.19259	-2.98901	-2.87533	-3.00329	-2.66723	6	7.5951	6	6	22	22	22	37.087	33				-2.79484	-3.02066	-2.88372	0	0	0	A0A0H2XG87	0.142729	0.229201	0.845488	0.639783	0.126344	0.675983	0.415612	Bifunctional ligase/repressor BirA (Biotin--[acetyl-CoA-carboxylase] ligase) (EC 6.3.4.15) (Biotin--protein ligase) (Biotin-[acetyl-CoA carboxylase] synthetase)	birA SAUSA300_1347		-0.225826	-0.0888778	0.136948	0.898444	0.170064	0.381312
A0A0H2XJR2;A0A0E1VJF7	-0.114783	-0.171984	-0.026642	-0.171616	-0.251119	-0.411298	-0.0428956	-0.216964	-0.145939	-0.167999	-0.0998937	-0.0986032	11	91.169	11	11	42.1	42.1	42.1	36.736	80				-0.121256	-0.230569	-0.128109	0	0	0	A0A0H2XJR2	0.260801	0.352788	0.58369	0.452486	0.302499	0.99461	0.344128	Pyridine nucleotide-disulfide oxidoreductase (EC 1.8.1.9)	SAUSA300_1369		-0.109313	-0.00685232	0.10246	0.519275	0.00234699	0.46328
Q2FIP5;A0A0E1VJG1	-2.65597	-2.73996	-2.66536	-2.56738	-2.35904	-2.8308	-2.17852	-2.67373	-3.18384	-2.67596	-2.92631	-3.03428	3	3.6427	3	3	7.3	7.3	7.3	40.345	21				-2.65717	-2.51052	-2.9551	0	0	0	Q2FIP5	0.0452063	0.0973884	1.3448	1.01149	0.614925	0.177196	0.0403848	Uncharacterized membrane protein SAUSA300_0730	SAUSA300_0730		0.146645	-0.297931	-0.444576	0.211178	0.751547	1.39378
A0A0E1VJG8;A0A0H2XES4	2.33805	2.53714	2.39955	2.3214	2.59272	2.11696	2.36927	2.43963	2.12759	2.14926	2.12893	2.21087	21	101.42	21	21	30.4	30.4	30.4	79.764	258				2.39903	2.37964	2.15416	0	0	0	A0A0E1VJG8	0.0464061	0.0989372	1.33343	1.00464	0.975744	0.0605622	0.0840462	Ribonucleoside-diphosphate reductase (EC 1.17.4.1)	HMPREF0776_1739		-0.0193899	-0.244874	-0.225484	0.0106643	1.2178	1.07548
A0A0H2XGQ5;A0A0E1VJG9	-4.37638	-4.05402	NA	-4.20032	-3.78124	NA	-4.23021	-4.42689	-4.886	NA	NA	NA	3	4.4488	3	3	9.2	9.2	9.2	33.401	8				-4.21024	-4.14611	-4.886	1	1	3	A0A0H2XGQ5	0.147186	0.233207	0.832135	0.632258	0.951671	0.175961	0.141513	Putative 5'-3' exonuclease	SAUSA300_1332		0.0641261	-0.675764	-0.73989	0.021513	0.754584	0.849203
A8Z450;A0A0E1VJH1;A0A0H2XII1	-0.0781902	-0.250384	-0.126073	-0.161676	-0.244266	-0.369804	-0.585648	-0.268522	-0.275458	-0.353815	-0.193161	-0.232081	7	19.425	7	7	32.4	32.4	32.4	27.422	103				-0.154081	-0.36706	-0.263629	0	0	0	A8Z450	0.057868	0.115149	1.23756	0.93874	0.0478797	0.357714	0.395569	Demethylmenaquinone methyltransferase (EC 2.1.1.163)	menG USA300HOU_1408		-0.212979	-0.109548	0.103431	1.31985	0.446464	0.402777
Q2FGZ4;A8Z425;A0A0E1VJH3	2.48099	2.42826	2.49684	2.69713	2.38008	2.37948	2.34926	2.44615	2.39505	2.32044	2.24548	2.29848	5	146.01	5	5	48.2	48.2	48.2	13.151	86				2.5258	2.38874	2.31486	0	0	0	Q2FGZ4	0.0142304	0.0426036	1.84678	1.37055	0.0906088	0.0121756	0.430774	Cell cycle protein GpsB (Guiding PBP1-shuttling protein)	gpsB SAUSA300_1337	+	-0.137063	-0.210939	-0.0738761	1.04283	1.91451	0.36575
A0A0H2XHU9;A0A0E1VJI7	0.523161	0.445304	0.392917	0.664394	0.394644	0.311114	0.445751	0.648277	0.536643	0.413196	0.516903	0.75677	6	50.661	6	6	44.7	44.7	44.7	18.251	62				0.506444	0.449947	0.555878	0	0	0	A0A0H2XHU9	0.564984	0.641624	0.247964	0.192719	0.829798	0.866274	0.536204	Dihydrofolate reductase (EC 1.5.1.3)	folA SAUSA300_1319		-0.0564972	0.0494338	0.105931	0.0810274	0.0623445	0.27067
A0A0H2XED7;A0A0E1VJI8	-1.30614	-1.07923	-1.45495	-1.24733	-1.14303	-1.37548	-1.25673	-1.32085	-1.09586	-1.47828	-1.20628	-1.0845	4	11.691	4	4	14.6	14.6	14.6	32.068	41				-1.27191	-1.27403	-1.21623	0	0	0	A0A0H2XED7	0.829764	0.859823	0.0810455	0.0655909	0.999782	0.861565	0.851875	DegV family protein	SAUSA300_0733		-0.00211257	0.0556819	0.0577945	9.47714e-05	0.0647122	0.0696241
A0A0E1VJJ2	-1.15105	-1.16859	-1.15301	-1.09725	-1.5263	-1.16278	-1.29293	-1.49391	-1.14526	-1.07303	-1.23799	-0.86066	6	22.159	6	6	19.7	19.7	19.7	37.617	47				-1.14247	-1.36898	-1.07924	0	0	0	A0A0E1VJJ2	0.0355602	0.0809687	1.44904	1.09168	0.101023	0.79553	0.0366767	Peptide chain release factor 2 (RF-2)	prfB HMPREF0776_1764		-0.226504	0.0632385	0.289742	0.995579	0.0993434	1.43561
Q2FJ56;A8YZT4;A0A0E1VJJ6	1.88933	1.85392	1.9626	1.83829	1.76859	1.72937	1.8065	1.61196	1.80844	1.84676	1.82603	1.99383	7	50.216	7	7	28.8	28.8	28.8	29.39	161				1.88603	1.7291	1.86877	0	0	0	Q2FJ56	0.0327183	0.0762686	1.48521	1.11765	0.041055	0.945084	0.0677139	Putative heme-dependent peroxidase SAUSA300_0569 (EC 1.11.1.-) (UPF0447 protein SAUSA300_0569)	SAUSA300_0569		-0.15693	-0.0172678	0.139662	1.38663	0.0245298	1.16932
A0A0H2XGZ8;A0A0E1VJJ7	1.35791	1.21355	1.31582	1.38178	1.12353	1.09134	1.27251	0.975663	1.38315	1.52801	1.24614	1.40106	29	146.62	29	29	42.2	42.2	42.2	76.647	263				1.31726	1.11576	1.38959	0	0	0	A0A0H2XGZ8	0.0138189	0.0421436	1.85953	1.37527	0.0590312	0.61619	0.0132885	UvrABC system protein B (Protein UvrB) (Excinuclease ABC subunit B)	uvrB SAUSA300_0741	+	-0.2015	0.0723286	0.273829	1.22892	0.210285	1.87653
Q2FH24;A0A0E1VJK4	-2.19427	-2.33345	-2.4506	-2.31995	-2.77559	-2.6294	-2.88112	-2.73537	-2.89767	-2.42098	-2.97965	-2.79256	7	11.886	7	7	20.4	20.4	20.4	52.399	34				-2.32457	-2.75537	-2.77272	0	0	0	Q2FH24	0.00633891	0.0249385	2.19799	1.60313	0.0128766	0.0103069	0.988045	Signal transduction histidine-protein kinase ArlS (EC 2.7.13.3)	arlS SAUSA300_1307	+	-0.4308	-0.448149	-0.0173488	1.8902	1.98687	0.00522344
Q2FH15;A8Z402;A0A0E1VJK9	1.33417	1.58001	1.29432	1.49603	1.04298	0.650269	1.14256	0.541761	1.28102	1.32535	1.23732	1.37598	5	51.958	5	5	50.7	50.7	50.7	16.277	142				1.42613	0.844392	1.30492	0	0	0	Q2FH15	0.00442106	0.0194555	2.35447	1.71096	0.00475397	0.650575	0.0182913	Peptide methionine sulfoxide reductase MsrB (EC 1.8.4.12) (Peptide-methionine (R)-S-oxide reductase)	msrB SAUSA300_1316	+	-0.58174	-0.121213	0.460527	2.32294	0.186703	1.73775
A0A0H2XIB7;A0A0E1VJL1	-1.25973	-1.15639	-1.0604	-1.12246	-1.29856	-1.25212	-1.19196	-1.66125	-1.24351	-1.16532	-1.2134	-0.852474	5	4.8429	5	5	15	15	15	41.094	30				-1.14975	-1.35097	-1.11867	0	0	0	A0A0H2XIB7	0.159459	0.247947	0.797351	0.605641	0.257627	0.962934	0.177612	Acetyl-CoA c-acetyltransferase (EC 2.3.1.9)	vraB SAUSA300_0560		-0.201228	0.0310706	0.232299	0.589008	0.0164036	0.750529
Q2FJ62;A8YZS8;A0A0E1VJL6	-2.89188	-2.93551	-2.81643	-3.30515	-3.02036	-2.68467	-2.77889	-3.40858	-2.88938	-3.16785	-2.97259	-3.00194	4	5.3065	4	4	17.9	17.9	17.9	24.937	16				-2.98724	-2.97313	-3.00794	0	0	0	Q2FJ62	0.978036	0.980881	0.00964534	0.00838378	0.996019	0.991473	0.976097	Uracil-DNA glycosylase (UDG) (EC 3.2.2.27)	ung SAUSA300_0563		0.014119	-0.0206929	-0.0348119	0.00173241	0.00371924	0.0105071
A0A0H2XFD9;A0A0E1VJM0	0.857088	0.910213	0.837861	0.728275	0.832088	0.756541	0.7781	0.87298	0.748655	0.604866	0.609121	0.758033	14	62.925	14	14	40.6	40.6	40.6	47.034	138				0.833359	0.809927	0.680168	0	0	0	A0A0H2XFD9	0.0318637	0.0751699	1.4967	1.12396	0.892608	0.0368686	0.0751108	Diaminopimelate decarboxylase (DAP decarboxylase) (DAPDC) (EC 4.1.1.20)	lysA SAUSA300_1293		-0.0234319	-0.153191	-0.129759	0.049339	1.43334	1.1243
A0A0E1VJM2;A0A0H2XED1	-4.2339	-4.23776	-4.16537	-4.24104	-4.23888	-4.52592	-4.25897	-4.13648	-4.37365	-4.33182	-4.33516	-4.46056	2	2.2039	2	2	8.7	8.7	8.7	27.556	9				-4.21952	-4.29006	-4.3753	0	0	0	A0A0E1VJM2	0.161658	0.250798	0.791403	0.600675	0.619412	0.141216	0.505224	Uncharacterized protein	HMPREF0776_1578		-0.0705433	-0.15578	-0.0852366	0.208021	0.850117	0.296516
A0A0H2XH40;A0A0E1VJM4	1.79011	1.59787	1.68343	1.68851	1.51053	1.33116	1.55945	1.3567	1.42303	1.54261	1.38682	1.52893	6	283.38	6	6	29.7	29.7	29.7	30.084	122				1.68998	1.43946	1.47035	0	0	0	A0A0H2XH40	0.00707539	0.0268593	2.15025	1.57091	0.00918277	0.019005	0.882186	Uncharacterized protein	SAUSA300_1304	+	-0.250522	-0.219632	0.0308902	2.03703	1.72113	0.0544399
A0A0H2XH84;A0A0E1VJM5	-2.23647	-2.46836	-2.22849	-2.26854	-2.14653	-1.97403	-2.55184	-1.97551	-2.18983	-2.44668	-2.36151	-2.09995	5	5.2049	5	5	19.1	19.1	19.1	24.702	32				-2.30046	-2.16198	-2.27449	0	0	0	A0A0H2XH84	0.578926	0.653135	0.237377	0.184997	0.586929	0.980307	0.698381	Putative XpaC protein	SAUSA300_1298		0.138486	0.0259675	-0.112518	0.231414	0.00863805	0.155908
A0A0H2XHE9;A0A0E1VJM6	-0.649684	-0.96808	-0.675362	-0.74054	-0.727885	-0.88579	-1.14031	-1.14527	-0.757473	-0.858456	-0.857683	-0.884015	8	17.327	8	8	35	35	35	32.918	45				-0.758416	-0.974814	-0.839407	0	0	0	A0A0H2XHE9	0.169458	0.258518	0.770938	0.58751	0.152559	0.728133	0.434068	Mevalonate kinase (EC 2.7.1.36)	mvk SAUSA300_0572		-0.216398	-0.0809904	0.135407	0.816562	0.137789	0.362442
A0A0H2XFY1;A0A0E1VJN0	-2.00356	-2.27349	-2.07239	-2.2021	-2.19446	-2.13597	-1.81773	-2.15043	-2.20027	-2.12939	-2.25436	-2.39541	9	10.067	9	9	28.1	28.1	28.1	36.97	26				-2.13788	-2.07465	-2.24485	0	0	0	A0A0H2XFY1	0.265519	0.35671	0.575904	0.447685	0.799502	0.542317	0.244351	Peptide methionine sulfoxide reductase regulator MsrR	msrR SAUSA300_1257		0.0632343	-0.10697	-0.170204	0.0971803	0.265747	0.611985
A0A0H2XGC7;A0A0E1VJN3	-0.205083	-0.133991	-0.259725	-0.0859228	0.075556	0.173888	0.310771	0.0576865	0.40416	0.33428	0.242845	0.484745	9	41.887	9	9	38.9	38.9	38.9	30.215	83				-0.17118	0.154476	0.366507	0	0	0	A0A0H2XGC7	0.000112889	0.00135962	3.94735	2.86658	0.00326072	8.69925e-05	0.0360135	Hydrolase, alpha/beta hydrolase fold family (EC 3.4.11.5)	SAUSA300_0604	+	0.325656	0.537688	0.212032	2.48669	4.06052	1.44353
A0A0H2XI69;A0A0E1VJN5	2.3014	2.30792	2.3771	2.37761	2.38468	2.48377	2.45411	2.48025	2.41607	2.3104	2.41279	2.47753	11	159.92	11	11	40.8	40.8	40.8	37.854	220				2.34101	2.4507	2.4042	0	0	0	A0A0H2XI69	0.0516932	0.107375	1.28657	0.969097	0.0432888	0.271123	0.470077	Putative glutamyl aminopeptidase	SAUSA300_1261		0.109695	0.0631875	-0.0465072	1.36362	0.566834	0.327831
Q2FH41;A8Z3X5;A0A0E1VJP0	-1.37149	-1.66753	-1.27887	-1.46846	-1.38099	-1.56461	-1.58504	-1.4881	-1.61455	-1.87296	-1.82599	-1.71326	9	9.9689	9	9	39.7	39.7	39.7	25.258	31				-1.44659	-1.50468	-1.75669	0	0	0	Q2FH41	0.0174718	0.0482673	1.75766	1.31635	0.80331	0.0192328	0.0518336	2,3,4,5-tetrahydropyridine-2,6-dicarboxylate N-acetyltransferase (EC 2.3.1.89) (Tetrahydrodipicolinate N-acetyltransferase) (THP acetyltransferase) (Tetrahydropicolinate acetylase)	dapH SAUSA300_1290	+	-0.0580972	-0.310103	-0.252006	0.0951167	1.71596	1.28539
Q2FH36;A0A0E1VJP6	-0.981097	0.342926	-1.22067	-0.569352	-0.892813	-1.38902	1.20556	0.400777	-0.495591	0.689125	-1.03144	-0.580605	2	218.66	2	2	39.4	39.4	39.4	7.321	13				-0.607047	-0.168873	-0.354628	0	0	0	Q2FH36	0.791747	0.830017	0.101414	0.0809132	0.775213	0.91744	0.954205	Cold shock protein CspA	cspA SAUSA300_1295		0.438175	0.25242	-0.185755	0.110579	0.0374224	0.0203584
A0A0H2XIK9;A0A0E1VJP9	0.44203	0.337113	0.370281	0.407268	0.233258	0.05797	0.209811	0.0193243	0.160122	0.298235	0.11726	0.182137	6	10.017	6	6	38.7	38.7	38.7	19.579	64				0.389173	0.130091	0.189439	0	0	0	A0A0H2XIK9	0.00349685	0.0163862	2.45632	1.78552	0.00360402	0.0166817	0.571952	Uncharacterized protein	SAUSA300_0593	+	-0.259082	-0.199734	0.059348	2.44321	1.77776	0.24264
A0A0H2XG19;A0A0E1VJQ7	-2.59022	-2.64057	NA	NA	NA	NA	NA	NA	-2.83958	-2.8328	NA	-2.6203	3	8.7722	3	3	9.3	9.3	9.3	48.261	12				-2.61539	NA	-2.76423	2	5	1	A0A0H2XG19	0.214497	0.304554	0.668579	0.516335	NA	0.214497	NA	Penicillin-binding protein 4 (EC 3.4.16.4)	pbp4 SAUSA300_0629		NA	-0.148832	NA	NA	0.668579	NA
A0A0H2XG24;A0A0E1VJQ9	-1.70039	-1.88904	-2.4137	-1.80425	-2.59238	-2.52629	-2.28708	-2.19281	-1.81892	-1.43985	-2.2273	-1.71001	4	46.243	4	4	35.7	35.7	35.7	18.594	36				-1.95185	-2.39964	-1.79902	0	0	0	A0A0H2XG24	0.0382384	0.085507	1.4175	1.068	0.120683	0.736588	0.037346	Uncharacterized protein	SAUSA300_0602		-0.447793	0.152825	0.600618	0.918354	0.132776	1.42776
A0A0H2XEK5;A0A0E1VJR1	-1.64575	-1.55449	-1.32688	-1.73593	-1.34068	-1.82286	-1.63906	-1.61345	-1.66395	-1.99182	-1.57916	-1.60788	4	11.868	4	4	18.9	18.9	18.9	29.496	34				-1.56576	-1.60401	-1.7107	0	0	0	A0A0H2XEK5	0.55241	0.62995	0.257738	0.200694	0.955898	0.545195	0.712366	Ferrichrome transport ATP-binding protein fhuA	fhuA SAUSA300_0633		-0.0382477	-0.144939	-0.106692	0.0195885	0.263448	0.147297
A0A0H2XJQ4;A0A0E1VJR8	-2.56269	-2.30803	-2.51663	-2.45347	-2.31618	NA	-2.29484	-2.29878	-2.65342	NA	-2.58394	-2.56011	3	3.7519	3	3	18.5	18.5	18.5	19.279	10				-2.4602	-2.30327	-2.59916	0	1	1	A0A0H2XJQ4	0.0069095	0.0264255	2.16055	1.57798	0.0741416	0.112765	0.00551656	Acetyltransferase, GNAT family	SAUSA300_0643	+	0.156935	-0.138955	-0.29589	1.12994	0.947824	2.25833
A0A0H2XKF9;A0A0E1VJR9	-3.52831	-3.51814	-3.7368	-3.56554	-3.76324	-3.95804	-3.85798	-4.10093	-3.77062	-3.48454	NA	-4.2782	3	4.5533	3	3	4.8	4.8	4.8	74.934	19				-3.5872	-3.92005	-3.84445	0	0	1	A0A0H2XKF9	0.162596	0.251968	0.788891	0.598655	0.159561	0.351375	0.902762	Na+/H+ antiporter	SAUSA300_0617		-0.33285	-0.257255	0.0755952	0.797072	0.454229	0.0444266
A0A0H2XFP2;A0A0E1VJS6	-1.39576	-1.20269	-1.21481	-1.32934	-1.16421	-1.25974	-1.48025	-1.27705	-1.35397	-1.26177	-1.49356	-1.37107	11	14.47	11	11	35.7	35.7	35.7	41.152	49				-1.28565	-1.29531	-1.37009	0	0	0	A0A0H2XFP2	0.510862	0.592518	0.291696	0.227299	0.991315	0.537902	0.61046	Teichoic acid biosynthesis protein X	tagX SAUSA300_0627		-0.00966497	-0.0844452	-0.0747802	0.00378853	0.269297	0.214342
Q2FH48;A0A0E1VJS9	-2.42808	-2.21372	-2.42439	-2.02577	-1.78531	-1.58776	-1.40234	-1.72052	-0.88245	-0.26595	-1.1762	-1.13482	7	39.128	7	7	30	30	30	36.117	59				-2.27299	-1.62398	-0.864856	0	0	0	Q2FH48	0.000224048	0.00227865	3.64966	2.64232	0.0252387	0.000165246	0.010922	Phosphate-binding protein PstS (PBP)	pstS SAUSA300_1283	+	0.649008	1.40813	0.759127	1.59793	3.78187	1.9617
A0A0H2XF83;A0A0E1VJT0	-1.49778	-1.52731	-1.4962	-1.55724	-1.61165	-1.65963	-1.71379	-1.71756	-1.38942	-1.43643	-1.29556	-1.58687	3	5.0982	3	3	12.6	12.6	12.6	25.416	30				-1.51963	-1.67566	-1.42707	0	0	0	A0A0H2XF83	0.00450925	0.0197126	2.3459	1.70526	0.046526	0.263029	0.00369753	Uncharacterized protein	SAUSA300_0657	+	-0.156026	0.092562	0.248588	1.3323	0.579996	2.43209
Q2FH47;A0A0E1VJT2	1.06085	1.05308	1.08154	1.11093	0.928596	0.715023	0.878806	0.8526	0.946081	0.890744	0.918169	0.986437	12	85.578	12	12	42.7	42.7	42.7	34.198	156				1.0766	0.843756	0.935358	0	0	0	Q2FH47	0.00123363	0.00795197	2.90882	2.09953	0.000972662	0.0211658	0.130456	Conserved virulence factor B	cvfB SAUSA300_1284	+	-0.232842	-0.14124	0.0916016	3.01204	1.67437	0.884535
A0A0H2XGF3;A0A0E1VJT6	1.42234	1.34592	1.36617	1.45907	1.49257	1.31504	1.35447	1.25507	1.52726	1.58937	1.49656	1.58111	11	53.581	11	11	32.9	32.9	32.9	35.018	193				1.39838	1.35429	1.54857	0	0	0	A0A0H2XGF3	0.00872949	0.0307323	2.05901	1.51241	0.661196	0.0348781	0.00898011	Dihydroxyacetone kinase, DhaK subunit (EC 2.7.1.-)	SAUSA300_0636	+	-0.0440882	0.150196	0.194284	0.17967	1.45745	2.04672
Q2FIV8;A8YZV2;A0A0E1VJT8	-3.72902	-3.20588	-3.72624	-3.87444	-3.91258	NA	-3.82712	-3.73959	-3.81002	-4.1895	-3.63682	-3.74476	4	2.3668	4	4	21.1	21.1	21.1	17.258	6				-3.63389	-3.82643	-3.84528	0	1	0	Q2FIV8	0.427378	0.518366	0.369188	0.285364	0.559209	0.451758	0.99401	UPF0178 protein SAUSA300_0667	SAUSA300_0667		-0.192533	-0.211384	-0.0188506	0.252426	0.345094	0.00260904
A0A0H2XDE4;A0A0E1VJU2	2.51886	2.47201	2.51905	2.47617	2.09966	1.87838	2.09069	1.73124	2.4164	2.61893	2.31135	2.47991	5	25.292	5	5	30.6	30.6	30.6	17.089	97				2.49652	1.94999	2.45665	0	0	0	A0A0H2XDE4	0.000301491	0.00285481	3.52073	2.54442	0.000498529	0.899284	0.000861053	Transcriptional regulator, MarR family	SAUSA300_0672	+	-0.54653	-0.0398725	0.506657	3.30231	0.0461031	3.06497
A0A0H2XJF9;A0A0E1VJU5	NA	NA	NA	-4.32622	-4.72301	-4.74806	-4.08525	-4.7088	-4.79152	NA	-4.92468	-4.92901	5	3.7773	5	5	12	12	12	54.37	9				-4.32622	-4.56628	-4.88174	3	0	1	A0A0H2XJF9	0.197361	0.288273	0.704739	0.540197	0.693261	0.233526	0.317549	Putative deoxyribodipyrimidine photolyase	SAUSA300_0677		-0.240059	-0.555518	-0.315459	0.159103	0.631665	0.49819
Q2FHH9;A0A0E1VJV2	3.84877	3.75638	3.8208	3.9129	3.5607	3.63978	3.6135	3.54465	3.5853	3.74173	3.78031	3.82211	11	84.629	11	11	56	56	56	20.353	294				3.83471	3.58966	3.73236	0	0	0	Q2FHH9	0.00409977	0.0184557	2.38724	1.73387	0.00322444	0.186029	0.0586171	Ribosome-recycling factor (RRF) (Ribosome-releasing factor)	frr SAUSA300_1152	+	-0.245051	-0.102349	0.142702	2.49155	0.73042	1.23198
Q2FHH4;A0A0E1VJV7	0.166142	0.199985	0.15018	0.15314	0.251696	0.206604	-0.0236429	0.0417463	0.206675	0.0677702	0.0660701	0.0294577	26	33.291	26	26	17.7	17.7	17.7	162.46	104				0.167361	0.119101	0.0924931	0	0	0	Q2FHH4	0.5104	0.592518	0.29209	0.227299	0.732097	0.48882	0.907386	DNA polymerase III PolC-type (PolIII) (EC 2.7.7.7)	polC SAUSA300_1157		-0.0482607	-0.0748683	-0.0266076	0.135432	0.310851	0.042208
Q2FIT5;A0A0E1VJV8	0.606197	0.61361	0.528729	0.568634	0.124264	-0.0584822	0.446047	0.0792915	-0.160703	0.515691	-0.158142	-0.0443745	7	110.35	7	7	25.1	25.1	25.1	39.741	75				0.579293	0.14778	0.0381178	0	0	0	Q2FIT5	0.0180116	0.0490673	1.74445	1.30921	0.0562614	0.019251	0.774873	Histidine protein kinase SaeS (EC 2.7.13.3) (Sensor protein SaeS) (Staphylococcus exoprotein expression protein S)	saeS SAUSA300_0690	+	-0.431513	-0.541175	-0.109662	1.24979	1.71555	0.110769
A0A0H2XHS4;A0A0E1VJW0	-2.34319	-2.1939	-2.15902	-2.27298	-2.74734	-2.39423	-2.3795	-2.66879	-2.56846	-2.99226	-2.48548	-2.37331	6	4.4332	6	6	38.3	38.3	38.3	21.465	22				-2.24227	-2.54747	-2.60488	0	0	0	A0A0H2XHS4	0.0586318	0.115977	1.23187	0.935627	0.124367	0.0658462	0.910728	Acetyltransferase, GNAT family	SAUSA300_0665		-0.305192	-0.362604	-0.0574118	0.905296	1.18147	0.0406114
A0A0H2XI15;A0A0E1VJX2	-3.26942	-3.56469	-3.19068	-3.5187	-3.02984	-2.71158	-3.10066	-2.87833	-2.73538	-3.10877	-2.9218	-3.07096	4	6.7348	4	4	32.9	32.9	32.9	15.452	28				-3.38587	-2.9301	-2.95923	0	0	0	A0A0H2XI15	0.0085728	0.0303362	2.06688	1.51804	0.0128161	0.0183294	0.97018	Uncharacterized protein	SAUSA300_0679	+	0.455771	0.426645	-0.0291257	1.89224	1.73685	0.0131477
A0A0H2XHH7;A0A0E1VJX5	-1.15842	-1.19256	-1.41258	-1.07204	-1.58406	-1.64548	-1.13056	-1.37383	-0.972457	-0.931399	-1.10084	-0.7373	4	7.1836	4	4	19.9	19.9	19.9	32.572	28				-1.2089	-1.43348	-0.9355	0	0	0	A0A0H2XHH7	0.0115945	0.0375815	1.93575	1.42503	0.237599	0.136475	0.00916355	Tagatose-6-phosphate kinase (EC 2.7.1.144)	fruB SAUSA300_0684	+	-0.22458	0.273401	0.497981	0.624155	0.864947	2.03794
Q2FHI2;A8Z3T6;A0A0E1VJX8	4.2624	4.18883	4.15546	4.26835	4.194	4.18081	3.99202	4.2757	4.22135	4.20609	4.22808	4.37445	12	146.94	12	12	43.1	43.1	43.1	29.094	339				4.21876	4.16063	4.25749	0	0	0	Q2FHI2	0.343521	0.435105	0.464047	0.361406	0.638573	0.814692	0.317629	30S ribosomal protein S2	rpsB SAUSA300_1149		-0.0581263	0.038737	0.0968633	0.194789	0.0890067	0.49808
A0A0H2XHA9;A0A0E1VJY3	0.334171	0.498357	0.412633	0.288244	0.219536	0.0103001	0.269337	-0.0607315	0.372113	0.308098	0.269586	0.432294	12	90.154	12	12	25.8	25.8	25.8	64.555	115				0.383351	0.10961	0.345523	0	0	0	A0A0H2XHA9	0.016219	0.046393	1.78998	1.33355	0.0197751	0.887565	0.0408978	Pyruvate ferredoxin oxidoreductase, alpha subunit (EC 1.2.7.3)	SAUSA300_1182	+	-0.273741	-0.0378283	0.235913	1.70388	0.0517999	1.3883
Q2FJB0;A8YZM7;A0A0E1VJY6	2.43902	2.63617	2.50501	2.52505	2.79745	2.87775	2.84254	2.93269	2.54113	2.29116	2.45137	2.62087	22	157.26	22	22	47.6	47.6	47.6	53.685	225				2.52632	2.86261	2.47613	0	0	0	Q2FJB0	0.000763485	0.00572822	3.1172	2.24198	0.00266053	0.763873	0.00103285	Cysteine--tRNA ligase (EC 6.1.1.16) (Cysteinyl-tRNA synthetase) (CysRS)	cysS SAUSA300_0515	+	0.336293	-0.0501855	-0.386478	2.57503	0.116979	2.98596
A0A0H2XH45;A0A0E1VJY8	5.04783	4.86757	4.81441	4.98209	4.0631	3.82339	4.20292	3.97515	4.36669	5.12399	4.15746	4.4337	6	33.728	6	6	36.3	36.3	36.3	16.045	197				4.92798	4.01614	4.52046	0	0	0	A0A0H2XH45	0.00305867	0.0151063	2.51447	1.82084	0.00235204	0.131062	0.0594476	Putative lipoprotein	SAUSA300_0693	+	-0.911834	-0.407515	0.504319	2.62856	0.882524	1.22587
A0A0H2XEX6;A0A0E1VJY9	2.09337	2.26347	2.18132	2.24923	2.24199	2.0683	2.50824	2.16898	1.99338	1.9203	2.06094	2.11369	11	254.54	11	11	33.2	33.2	33.2	43.741	163				2.19685	2.24688	2.02208	0	0	0	A0A0H2XEX6	0.0773829	0.143966	1.11136	0.841741	0.845828	0.182152	0.0786902	Transcription termination/antitermination protein NusA	nusA SAUSA300_1159		0.0500318	-0.174769	-0.224801	0.0727181	0.739566	1.10408
A0A0H2XFG7;A0A0E1VJZ3	-1.21081	-1.18735	-1.35955	-1.4532	-0.832847	-1.12323	-1.07739	-1.2004	-1.07473	-1.05571	-0.990219	-1.09048	3	7.7675	3	3	11	11	11	28.115	36				-1.30273	-1.05847	-1.05278	0	0	0	A0A0H2XFG7	0.0253908	0.0639663	1.59532	1.19405	0.0432721	0.0389701	0.997519	Glycerol uptake facilitator	glpF SAUSA300_1191		0.244261	0.249945	0.00568464	1.36379	1.40927	0.00107883
A0A0H2XHY6;A0A0E1VJZ7	-0.330425	-0.332756	-0.347221	-0.551877	-0.391916	-0.521976	-0.634567	-0.672728	-0.405292	-0.392948	-0.291308	-0.481271	7	11.267	7	7	20.4	20.4	20.4	38.133	39				-0.39057	-0.555297	-0.392705	0	0	0	A0A0H2XHY6	0.0901164	0.163017	1.0452	0.787767	0.124801	0.999552	0.130275	Urea amidolyase-related protein	SAUSA300_0702		-0.164727	-0.00213496	0.162592	0.903782	0.000194453	0.88514
Q2FJA1;A8YZN7;A0A0E1VJZ8	3.01954	3.03732	3.03551	3.03641	2.92769	2.98761	2.75418	2.95024	3.12155	3.05705	3.0625	3.08174	4	117.55	4	4	24.7	24.7	24.7	17.71	96				3.0322	2.90493	3.08071	0	0	0	Q2FJA1	0.00845033	0.0301358	2.07313	1.52092	0.0429242	0.536723	0.0079612	50S ribosomal protein L10	rplJ SAUSA300_0524	+	-0.127264	0.0485165	0.17578	1.3673	0.27025	2.09902
A0A0H2XHM5;A0A0E1VJZ9	-0.00699736	-0.0556858	0.0105644	0.0342952	-0.0572454	-0.0590803	-0.0868918	0.0314224	-0.220357	-0.0888087	-0.251494	-0.101699	20	32.405	20	20	25.3	25.3	25.3	83.376	152				-0.0044559	-0.0429488	-0.16559	0	0	0	A0A0H2XHM5	0.0107979	0.0354677	1.96666	1.45017	0.651448	0.0108482	0.0435887	DNA translocase FtsK	ftsK SAUSA300_1169	+	-0.0384929	-0.161134	-0.122641	0.18612	1.96464	1.36063
A0A0H2XHM8;A0A0E1VK00	4.90159	4.93843	4.91354	4.92015	4.9459	4.97333	4.90987	4.98995	4.988	4.85763	4.97926	5.07106	18	265.05	18	18	42.8	42.8	42.8	50.84	422				4.91843	4.95476	4.97399	0	0	0	A0A0H2XHM8	0.392566	0.485142	0.406087	0.314131	0.637121	0.37187	0.877212	Glutamine synthetase (EC 6.3.1.2)	glnA SAUSA300_1201		0.0363329	0.0555575	0.0192246	0.195778	0.429609	0.0568955
A0A0H2XK79;A0A0E1VK02	-1.54002	-1.12921	-1.97209	-1.3383	-1.32693	-1.63463	-0.577884	-0.713294	-1.98064	-1.30934	-1.99281	-1.69741	11	26.734	11	11	25	25	25	56.057	46				-1.4949	-1.06319	-1.74505	0	0	0	A0A0H2XK79	0.103336	0.181433	0.985746	0.741283	0.326987	0.664908	0.0916332	Osmoprotectant ABC transporter, permease (EC 3.6.3.32)	SAUSA300_0707		0.431716	-0.25015	-0.681866	0.485469	0.177238	1.03795
A0A0H2XHV6;A0A0E1VK03	-0.178719	-0.123356	-0.167897	0.0548334	-0.0274642	0.0292199	0.140061	0.0713447	0.0138549	-0.312884	-0.0559728	-0.0856197	5	32.528	5	5	24.7	24.7	24.7	31.478	48				-0.103785	0.0532903	-0.110155	0	0	0	A0A0H2XHV6	0.113438	0.194444	0.945243	0.711205	0.166066	0.996355	0.147236	Uncharacterized protein	SAUSA300_1174		0.157075	-0.00637074	-0.163446	0.779719	0.00158609	0.831987
A0A0H2XH89;A0A0E1VK05;A0A0E1VL57	-2.87775	-2.85598	-2.66964	-2.83079	-2.77065	-3.15457	-2.94209	-3.30455	-2.95892	-3.10406	-2.70276	-2.78978	2	3.7664	2	2	31.1	31.1	31.1	7.1001	16				-2.80854	-3.04296	-2.88888	0	0	0	A0A0H2XH89	0.223851	0.315552	0.650041	0.500929	0.207245	0.80485	0.472294	Uncharacterized protein	SAUSA300_1204		-0.234426	-0.0803421	0.154084	0.683517	0.0942853	0.325788
Q2FHF2;A8Z1V7;A0A0E1VK06	2.14596	2.03444	2.25494	2.12768	2.18425	2.12048	2.21071	2.09041	2.06711	2.06468	2.03062	1.92943	23	116.41	23	23	45.5	45.5	45.5	58.512	264				2.14076	2.15146	2.02296	0	0	0	Q2FHF2	0.0586276	0.115977	1.2319	0.935627	0.975811	0.103451	0.0747564	Ribonuclease Y (RNase Y) (EC 3.1.-.-) (Conserved virulence factor A)	rny cvfA SAUSA300_1179		0.0107045	-0.117798	-0.128502	0.0106341	0.985266	1.12635
A0A0H2XE49;A0A0E1VK09	-1.03593	-1.11818	-0.911828	-1.31256	-1.16688	-1.01998	-0.97822	-0.968963	-0.915662	-0.997868	-1.0042	-1.03349	6	7.1209	6	6	17.9	17.9	17.9	43.657	25				-1.09462	-1.03351	-0.987805	0	0	0	A0A0H2XE49	0.448373	0.537657	0.34836	0.269495	0.738009	0.419551	0.841509	Amidohydrolase	SAUSA300_0534		0.0611127	0.10682	0.0457075	0.131938	0.377215	0.0749414
Q2FJB2;A8YZM5;A0A0E1VK13	3.82099	3.87554	3.76567	3.90613	3.7176	3.71963	3.89038	3.84907	4.00515	3.93119	3.85495	4.06128	27	323.31	27	27	54.8	54.8	54.8	56.288	392				3.84208	3.79417	3.96314	0	0	0	Q2FJB2	0.0419928	0.0919555	1.37683	1.03642	0.692103	0.142848	0.0394742	Glutamate--tRNA ligase (EC 6.1.1.17) (Glutamyl-tRNA synthetase) (GluRS)	gltX SAUSA300_0513		-0.0479152	0.121057	0.168972	0.159829	0.845125	1.40369
A0A0E1VK14	3.3902	3.51342	3.26539	3.39394	3.57876	3.43308	3.60811	3.6221	3.4465	3.25504	3.24914	3.3174	20	304.05	20	1	56.1	56.1	2	40.037	328				3.39074	3.56051	3.31702	0	0	0	A0A0E1VK14	0.0138931	0.0421436	1.8572	1.37527	0.0707623	0.528955	0.0126044	Branched-chain-amino-acid aminotransferase (EC 2.6.1.42)	ilvE HMPREF0776_1541	+	0.169774	-0.0737201	-0.243494	1.1502	0.276582	1.89948
Q2FHE2;A8Z1W7;A0A0E1VK15	-0.866001	-0.820793	-0.942236	-0.822613	-0.582037	-0.690442	-0.643189	-0.622957	-0.94465	-0.829301	-0.831933	-0.812229	13	31.987	13	13	22.9	22.9	22.9	76.854	77				-0.862911	-0.634656	-0.854528	0	0	0	Q2FHE2	0.000316979	0.00296063	3.49897	2.52862	0.000592434	0.974438	0.000775648	DNA mismatch repair protein MutL	mutL SAUSA300_1189	+	0.228255	0.00838247	-0.219872	3.22736	0.0112458	3.11034
A0A0H2XF92;A0A0E1VK18	-2.21901	-1.89529	-2.55681	-2.12402	-1.87862	-2.04866	-2.16882	-1.90041	-2.37963	-2.55287	-2.16482	-2.38225	6	6.1591	6	6	32.8	32.8	32.8	20.25	32				-2.19878	-1.99913	-2.36989	0	0	0	A0A0H2XF92	0.0765066	0.142536	1.1163	0.846075	0.373229	0.474828	0.0642984	Uncharacterized protein	SAUSA300_0518		0.199657	-0.171109	-0.370766	0.428025	0.323463	1.1918
Q2FHD8;A0A0E1VK19	4.37542	4.31668	4.41495	4.43264	4.36336	4.56538	4.52574	4.46421	4.47282	4.35864	4.4252	4.57227	28	323.31	28	28	51.2	51.2	51.2	62.387	578				4.38492	4.47967	4.45723	0	0	0	Q2FHD8	0.255578	0.348123	0.592477	0.458267	0.254359	0.428134	0.914553	Aerobic glycerol-3-phosphate dehydrogenase (EC 1.1.5.3)	glpD SAUSA300_1193		0.0947521	0.0723093	-0.0224428	0.594553	0.36842	0.0387912
Q2FJA3;A8YZN5;A0A0E1VK23	2.92472	2.80876	2.9539	2.89859	2.90905	2.78523	2.78428	2.91414	2.87162	2.9368	2.93844	2.81993	4	62.841	4	4	26.4	26.4	26.4	14.874	124				2.89649	2.84818	2.8917	0	0	0	Q2FJA3	0.532122	0.611721	0.273989	0.213447	0.562605	0.993959	0.623567	50S ribosomal protein L11	rplK SAUSA300_0522		-0.0483192	-0.00479751	0.0435217	0.249797	0.00263153	0.205117
A0A0H2XG39;A0A0E1VK25	-2.01353	-1.65554	-1.66277	-1.76773	-1.54059	-1.79728	-1.72904	-2.01692	-1.51584	-1.85835	-1.65627	-1.80335	5	4.5059	5	5	13.1	13.1	13.1	47.335	27				-1.77489	-1.77096	-1.70845	0	0	0	A0A0H2XG39	0.834605	0.863536	0.078519	0.0637194	0.999434	0.853323	0.868768	GTPase HflX (GTP-binding protein HflX)	hflX SAUSA300_1198		0.0039345	0.066438	0.0625035	0.000246062	0.0688865	0.0610963
Q2FJ98;A8YZP0;A0A0E1VK28	4.78747	4.80372	4.80879	4.79809	4.75833	4.86978	4.80772	4.76864	4.8197	4.81444	4.85849	4.9154	54	323.31	54	54	45.6	45.6	45.6	133.22	896				4.79952	4.80112	4.85201	0	0	0	Q2FJ98	0.163824	0.253383	0.785622	0.596222	0.998242	0.206973	0.224239	DNA-directed RNA polymerase subunit beta (RNAP subunit beta) (EC 2.7.7.6) (RNA polymerase subunit beta) (Transcriptase subunit beta)	rpoB SAUSA300_0527		0.00159877	0.0524903	0.0508916	0.000764308	0.684087	0.649289
Q2FJB8;A0A0E1VK29	1.47533	1.21784	1.05414	1.60823	0.615557	0.412365	1.42388	0.471304	1.52934	1.87798	1.27576	1.74827	9	103.47	9	9	52.9	52.9	52.9	17.841	95				1.33889	0.730776	1.60784	0	0	0	Q2FJB8	0.0154538	0.0450855	1.81097	1.34596	0.0777858	0.532517	0.0139602	Transcriptional regulator CtsR	ctsR SAUSA300_0507	+	-0.60811	0.268952	0.877062	1.1091	0.273666	1.85511
A0A0H2XGG4;A0A0E1VK30	-3.82615	-3.83871	-3.35082	-3.93262	-3.67901	-3.98869	NA	-4.08206	-3.94862	-4.02897	-4.00593	-3.961	2	1.7069	2	2	8.4	8.4	8.4	22.751	8				-3.73708	-3.91659	-3.98613	0	1	0	A0A0H2XGG4	0.234531	0.326253	0.629799	0.486446	0.477327	0.223206	0.886569	Uncharacterized protein	SAUSA300_1224		-0.179511	-0.249052	-0.0695407	0.321184	0.651295	0.0522874
Q2FHA3;A8Z213;A0A0E1VK33	-2.46864	-2.05341	-2.38751	-2.49597	-2.19267	-2.72769	-2.44641	-2.11565	-2.8178	-3.1269	-2.71518	-2.98116	3	10.467	3	3	14.8	14.8	14.8	33.266	23				-2.35138	-2.37061	-2.91026	0	0	0	Q2FHA3	0.0100958	0.0339528	1.99586	1.46912	0.991948	0.0161316	0.0194228	Homoserine kinase (HK) (HSK) (EC 2.7.1.39)	thrB SAUSA300_1228	+	-0.0192244	-0.558877	-0.539653	0.0035111	1.79232	1.71169
Q2FJ93;A0A0E1VK34	5.97844	6.11825	5.87103	6.06039	5.91296	5.91024	6.06559	6.0706	6.12216	5.93022	5.94194	6.1059	31	323.31	31	31	54.1	54.1	54.1	76.612	806				6.00703	5.98985	6.02505	0	0	0	Q2FJ93	0.88596	0.905076	0.0525861	0.0433148	0.968418	0.965284	0.875268	Elongation factor G (EF-G)	fusA SAUSA300_0532		-0.0171774	0.0180274	0.0352047	0.0139373	0.015345	0.0578592
A0A0E1VK38	0.818538	0.419054	-2.71352	-0.339765	NA	NA	-1.68559	NA	NA	0.926427	-2.5694	NA	3	30.192	3	3	39.5	39.5	39.5	9.7123	33				-0.453923	-1.68559	-0.821489	0	3	2	A0A0E1VK38	0.840585	0.867762	0.0754184	0.0615995	0.829127	0.971443	0.924005	MAP domain protein (Fragment)	HMPREF0776_1496		-1.23167	-0.367565	0.864104	0.0813791	0.0125825	0.0343258
A0A0H2XHX5;A0A0E1VK45	-0.84213	-0.743173	-0.782159	-0.86704	-1.1041	-1.0942	-0.947728	-1.10031	-1.07525	-1.0174	-0.998695	-1.03946	8	16.888	8	8	43.6	43.6	43.6	26.227	78				-0.808625	-1.06159	-1.0327	0	0	0	A0A0H2XHX5	0.000293399	0.00279748	3.53254	2.55323	0.000424331	0.00101722	0.765894	Deoxynucleoside kinase family protein (EC 2.7.1.-) (EC 2.7.1.145)	SAUSA300_0541	+	-0.252961	-0.224075	0.0288865	3.3723	2.99258	0.115831
A0A0H2XKH5;A0A0E1VK53	5.98618	6.10677	6.03966	6.03581	5.98152	6.10716	6.17831	6.09251	6.13211	5.88722	6.16146	6.17115	36	323.31	36	36	43	43	43	98.968	982				6.04211	6.08987	6.08798	0	0	0	A0A0H2XKH5	0.732672	0.779209	0.135091	0.108346	0.764631	0.780256	0.999567	Aconitate hydratase (Aconitase) (EC 4.2.1.3)	acnA SAUSA300_1246		0.047768	0.0458783	-0.00188977	0.116548	0.107763	0.000188178
Q2FJB5;A0A0E1VK60	6.1505	5.84336	5.87813	6.34897	5.46174	5.17408	5.79485	5.16632	6.44833	6.57322	6.19891	6.55263	47	323.31	45	45	61.6	59	59	91.036	1028				6.05524	5.39925	6.44327	0	0	0	Q2FJB5	0.000579937	0.00466709	3.23662	2.33095	0.00998712	0.111905	0.000464744	ATP-dependent Clp protease ATP-binding subunit ClpC	clpC SAUSA300_0510	+	-0.655995	0.38803	1.04402	2.00056	0.951152	3.33279
A0A0H2XIS0;A0A0E1VK63	1.61273	1.92112	1.48954	1.82041	1.6403	1.30401	1.60536	1.44771	1.66069	1.76887	1.49271	1.81535	6	28.504	6	6	48.1	48.1	48.1	12.284	72				1.71095	1.49934	1.6844	0	0	0	A0A0H2XIS0	0.201205	0.290795	0.69636	0.536413	0.223328	0.972324	0.304252	Uncharacterized protein	SAUSA300_1230		-0.211605	-0.0265446	0.18506	0.651056	0.0121888	0.516767
A0A0H2XE01;A0A0E1VK67	-2.08458	-1.81293	-1.99444	-1.94107	-1.03244	-0.835878	-0.883844	-0.917193	-1.92168	-2.07762	-1.96971	-2.09307	8	12.215	8	8	34.4	34.4	34.4	29.443	50				-1.95825	-0.91734	-2.01552	0	0	0	A0A0H2XE01	6.92751e-08	8.38994e-06	7.15942	5.07624	2.2766e-07	0.679311	1.4337e-07	RNA polymerase sigma factor	rpoF SAUSA300_2022	+	1.04091	-0.0572668	-1.09818	6.64271	0.167931	6.84354
Q2FHK0;A0A0E1VK69	3.33359	3.47232	3.23638	3.34472	3.13077	3.3454	3.25544	3.21155	3.39215	3.15556	3.3534	3.52483	5	168.34	5	5	49.5	49.5	49.5	10.235	177				3.34675	3.23579	3.35649	0	0	0	Q2FHK0	0.313019	0.405449	0.504429	0.392064	0.40643	0.992342	0.351054	30S ribosomal protein S16	rpsP SAUSA300_1131		-0.110964	0.00973101	0.120695	0.391014	0.0033385	0.454627
A0A0E1VK74	5.01561	5.02784	4.98021	5.08376	5.06395	4.97585	5.03109	4.99053	5.03182	5.04378	4.96783	5.12675	28	323.31	28	2	42	42	2.7	72.275	707				5.02686	5.01535	5.04255	0	0	0	A0A0E1VK74	0.754911	0.79669	0.122104	0.0987108	0.945118	0.900892	0.736164	Transketolase (EC 2.2.1.1)	tkt HMPREF0776_2357		-0.0115042	0.0156869	0.0271911	0.0245141	0.0453274	0.133025
Q2FF22;A8YY72;A0A0E1VK76	4.27088	4.29219	4.16755	4.29785	4.84688	4.92568	4.94257	4.85988	4.21326	4.23709	4.25708	4.26905	17	323.31	17	17	37.8	37.8	37.8	54.583	432				4.25712	4.89375	4.24412	0	0	0	Q2FF22	1.23697e-08	2.76567e-06	7.90764	5.5582	3.23288e-08	0.918933	2.64053e-08	ATP synthase subunit alpha (EC 7.1.2.2) (ATP synthase F1 sector subunit alpha) (F-ATPase subunit alpha)	atpA SAUSA300_2060	+	0.636634	-0.0129981	-0.649632	7.49041	0.0367162	7.57831
Q2FH87;A0A0E1VK78	NA	NA	-1.44136	-1.03099	NA	0.674147	NA	2.82649	0.302187	0.263501	NA	2.181	2	2.9033	2	2	14.2	14.2	14.2	13.616	33				-1.23617	1.75032	0.915563	2	2	1	Q2FH87	0.110253	0.190411	0.957611	0.720308	0.108737	0.194473	0.704261	Large-conductance mechanosensitive channel	mscL SAUSA300_1244		2.98649	2.15174	-0.834754	0.963623	0.71114	0.152266
A0A0H2XIN1;A0A0E1VK79	0.340409	0.673012	0.361625	0.426362	0.228977	0.523607	0.572614	0.478568	0.607441	0.462561	0.652924	0.778455	10	102.92	10	10	31.1	31.1	31.1	40.393	107				0.450352	0.450941	0.625345	0	0	0	A0A0H2XIN1	0.202808	0.292495	0.692915	0.533881	0.999982	0.258052	0.260084	Carbamoyl-phosphate synthase small chain (EC 6.3.5.5) (Carbamoyl-phosphate synthetase glutamine chain)	carA SAUSA300_1095		0.000589494	0.174993	0.174404	7.83106e-06	0.588293	0.584886
A0A0H2XGP3;A0A0E1VK81	2.39826	2.41211	2.48741	2.43526	3.11925	3.32422	3.18381	3.2195	2.35097	2.28097	2.46384	2.43494	22	187.48	22	22	50.6	50.6	50.6	45.053	311				2.43326	3.2117	2.38268	0	0	0	A0A0H2XGP3	8.2502e-08	8.38994e-06	7.08354	5.07624	2.82099e-07	0.603055	1.645e-07	UDP-N-acetylglucosamine 1-carboxyvinyltransferase (EC 2.5.1.7) (Enoylpyruvate transferase) (UDP-N-acetylglucosamine enolpyruvyl transferase) (EPT)	murA SAUSA300_2055	+	0.778437	-0.0505787	-0.829016	6.5496	0.219643	6.78383
Q2FH83;A0A0E1VK85	0.179227	0.0588937	0.0790834	0.0548334	0.343505	0.378573	0.175714	0.0996588	-0.260886	-0.20137	-0.299749	-0.209618	3	31.856	3	3	29.6	29.6	29.6	11.496	40				0.0930094	0.249363	-0.242906	0	0	0	Q2FH83	7.60784e-05	0.00112318	4.11874	2.94955	0.077917	0.00114839	6.55142e-05	Uncharacterized protein SAUSA300_1248	SAUSA300_1248	+	0.156354	-0.335915	-0.492268	1.10837	2.93991	4.18366
A0A0H2XGD0;A0A0E1VK86	-0.527741	-0.771357	-0.562165	-0.600224	-0.745343	-0.822451	-0.748434	-0.713981	-0.609004	-0.664675	-0.798908	-0.755438	3	5.1602	3	3	18	18	18	14.859	56				-0.615372	-0.757552	-0.707006	0	0	0	A0A0H2XGD0	0.104068	0.182485	0.982681	0.738772	0.0930037	0.318147	0.682941	Uncharacterized protein	SAUSA300_1100		-0.142181	-0.0916346	0.0505459	1.0315	0.497372	0.165617
Q2FF54;A8Z4X4;A0A0E1VK87	-3.18826	-3.47993	-3.08569	-3.52902	-2.77559	-2.55766	-2.56006	-2.98201	-3.39784	-3.57199	-3.30167	-3.36514	2	6.4807	2	2	21	21	21	13.605	13				-3.32072	-2.71883	-3.40916	0	0	0	Q2FF54	0.000947795	0.00657234	3.02329	2.18228	0.00321514	0.78113	0.00128286	Holo-[acyl-carrier-protein] synthase (Holo-ACP synthase) (EC 2.7.8.7) (4'-phosphopantetheinyl transferase AcpS)	acpS SAUSA300_2028	+	0.601894	-0.0884368	-0.690331	2.4928	0.107277	2.89182
A0A0H2XIN9;A0A0E1VK88	-1.55694	-1.72492	-1.66529	-1.83257	-1.62769	-2.06881	-1.82977	-1.73565	-1.64116	-1.69369	-1.85142	-1.88633	4	8.8348	4	4	11.5	11.5	11.5	52.141	36				-1.69493	-1.81548	-1.76815	0	0	0	A0A0H2XIN9	0.519442	0.600331	0.284463	0.221609	0.494045	0.760606	0.890086	Amino acid carrier protein	SAUSA300_1252		-0.120549	-0.0732208	0.0473281	0.306234	0.11884	0.0505681
A0A0H2XG98;A0A0E1VK92	0.401009	0.370778	0.361797	0.437363	1.13624	1.14753	0.887912	1.19207	0.203821	0.172028	0.328325	0.49146	4	66.946	4	4	38.9	38.9	38.9	12.205	75				0.392737	1.09094	0.298908	0	0	0	A0A0H2XG98	9.21594e-06	0.000234324	5.03546	3.63018	3.84496e-05	0.51872	1.37608e-05	Anti-sigma factor antagonist	rsbV SAUSA300_2024	+	0.698203	-0.0938282	-0.792031	4.41511	0.285067	4.86136
Q2FF16;A8YY79;A0A0E1VK97	3.46052	3.49981	3.45448	3.52842	4.38346	4.37509	4.09901	4.27112	3.63701	3.47641	3.58909	3.69728	11	210.82	11	11	62.2	62.2	62.2	23.05	324				3.48581	4.28217	3.59995	0	0	0	Q2FF16	1.7609e-06	6.53438e-05	5.75426	4.1848	2.43851e-06	0.261943	8.94249e-06	Uracil phosphoribosyltransferase (EC 2.4.2.9) (UMP pyrophosphorylase) (UPRTase)	upp SAUSA300_2066	+	0.796361	0.114141	-0.68222	5.61288	0.581794	5.04854
Q2FF45;A0A0E1VK99	0.859758	0.736517	0.823578	0.831749	1.14281	1.30796	1.3023	1.20532	0.699514	0.718733	0.692266	0.671512	15	113.62	15	15	31.2	31.2	31.2	56.942	164				0.812901	1.2396	0.695506	0	0	0	Q2FF45	6.41193e-07	2.93453e-05	6.19301	4.53246	5.57266e-06	0.0399784	7.13266e-07	DEAD-box ATP-dependent RNA helicase CshA (EC 3.6.4.13)	cshA SAUSA300_2037	+	0.426695	-0.117395	-0.54409	5.25394	1.39818	6.14675
Q2FF20;A8YY74;A0A0E1VKA2	2.48435	2.42106	2.37011	2.29394	3.12685	3.14146	3.27265	3.25037	2.21051	2.54418	2.25923	2.29306	6	24.856	6	6	39.3	39.3	39.3	19.539	88				2.39237	3.19783	2.32675	0	0	0	Q2FF20	1.61734e-06	6.16835e-05	5.7912	4.20983	5.55865e-06	0.671707	2.87429e-06	ATP synthase subunit b (ATP synthase F(0) sector subunit b) (ATPase subunit I) (F-type ATPase subunit b) (F-ATPase subunit b)	atpF SAUSA300_2062	+	0.805465	-0.0656198	-0.871085	5.25503	0.17282	5.54147
Q2FEZ3;A0A0E1VKA4	3.67746	3.94917	3.67433	3.91465	4.59442	4.56601	4.67177	4.65999	3.96268	3.7118	3.94769	4.02131	23	323.31	23	23	55.4	55.4	55.4	46.308	362				3.8039	4.62305	3.91087	0	0	0	Q2FEZ3	9.01021e-06	0.000233415	5.04527	3.63187	1.29009e-05	0.450755	4.03578e-05	Pyrimidine-nucleoside phosphorylase (PYNP) (Py-NPase) (EC 2.4.2.2)	pdp pyn SAUSA300_2089	+	0.819146	0.106968	-0.712178	4.88938	0.34606	4.39407
Q2FF25;A8Z500;A0A0E1VKA7	2.35694	2.57917	2.49345	2.45401	3.57156	3.79231	3.24315	3.35034	2.51459	2.31015	2.63868	3.08362	7	286.73	7	7	38.8	38.8	38.8	14.844	130				2.47089	3.48934	2.63676	0	0	0	Q2FF25	0.000448199	0.00382222	3.34853	2.41768	0.000556101	0.612095	0.00193522	ATP synthase epsilon chain (ATP synthase F1 sector epsilon subunit) (F-ATPase epsilon subunit)	atpC SAUSA300_2057	+	1.01845	0.165865	-0.852581	3.25485	0.213181	2.71327
Q2FHN4;A0A0E1VKA8	-0.860369	-0.662334	-0.830109	-0.769013	-0.863957	-0.770409	-0.592481	-0.595367	-0.578351	-0.626464	-0.648577	-0.457316	9	23.638	9	9	47.8	47.8	47.8	25.596	90				-0.780456	-0.705554	-0.577677	0	0	0	Q2FHN4	0.062899	0.123012	1.20136	0.910052	0.589481	0.0547726	0.248923	Orotidine 5'-phosphate decarboxylase (EC 4.1.1.23) (OMP decarboxylase) (OMPDCase) (OMPdecase)	pyrF SAUSA300_1097		0.074903	0.202779	0.127876	0.22953	1.26144	0.603934
A0A0H2XH96;A0A0E1VKA9	0.111123	0.0812284	0.228062	0.237275	0.860712	1.07159	0.852403	1.02786	0.285223	0.281248	0.226599	0.230995	5	29.457	5	5	23.8	23.8	23.8	25.855	49				0.164422	0.953141	0.256017	0	0	0	A0A0H2XH96	4.56649e-07	2.23921e-05	6.34042	4.6499	7.08648e-07	0.301999	2.01844e-06	Uncharacterized protein	SAUSA300_2085	+	0.788719	0.0915946	-0.697125	6.14957	0.519994	5.69498
Q2FHK6;A8Z3R8;A0A0E1VKB1	0.196622	0.692667	0.457724	0.639873	0.276391	0.321905	0.283759	0.477419	0.56955	0.705717	0.660392	0.6136	3	6.7089	3	3	31.2	31.2	31.2	8.5493	41				0.496722	0.339869	0.637315	0	0	0	Q2FHK6	0.0499977	0.104753	1.30105	0.979835	0.319696	0.391223	0.0411882	Acyl carrier protein (ACP)	acpP SAUSA300_1125		-0.156853	0.140593	0.297446	0.495263	0.407575	1.38523
Q2FHM9;A0A0E1VKB2	0.538047	0.486656	0.627479	0.571295	0.542053	0.437347	0.515473	0.366423	0.567094	0.536622	0.567725	0.570787	7	25.741	7	7	31.4	31.4	31.4	24.037	114				0.555869	0.465324	0.560557	0	0	0	Q2FHM9	0.0779521	0.144828	1.10817	0.839146	0.122702	0.992813	0.103118	Guanylate kinase (EC 2.7.4.8) (GMP kinase)	gmk SAUSA300_1102		-0.0905449	0.00468803	0.0952329	0.911147	0.00313259	0.986665
A0A0H2XIK5;A0A0E1VKB4	-4.8455	-4.49141	-5.61061	-4.71751	NA	-4.65843	-3.51601	-4.12688	-5.28946	-5.30238	-5.29191	-5.3592	2	4.1877	2	2	12.7	12.7	12.7	20.164	10				-4.91626	-4.10044	-5.31074	0	1	0	A0A0H2XIK5	0.0147422	0.0437172	1.83144	1.35935	0.0744479	0.408738	0.0122448	Uncharacterized protein	SAUSA300_2080	+	0.81582	-0.394478	-1.2103	1.12815	0.388555	1.91205
A0A0H2XGE7;A0A0E1VKB8	-1.33031	-1.36896	-1.26184	-1.4554	-1.08953	-1.11026	-1.07762	-1.386	-1.34189	-1.27449	-1.27449	-1.24102	6	11.75	6	6	25	25	25	30.228	72				-1.35413	-1.16585	-1.28297	0	0	0	A0A0H2XGE7	0.0705674	0.134507	1.1514	0.871255	0.0613134	0.591793	0.27339	Phosphomethylpyrimidine kinase (EC 2.7.4.7)	thiD SAUSA300_2049		0.188276	0.0711572	-0.117119	1.21244	0.22783	0.563217
A0A0H2XGJ3;A0A0E1VKB9	0.262302	0.323125	0.342762	0.239203	1.12853	1.22628	1.1928	1.23977	0.495903	0.342228	0.505863	0.641559	19	76.96	19	19	47.3	47.3	47.3	49.957	210				0.291848	1.19685	0.496388	0	0	0	A0A0H2XGJ3	1.87122e-07	1.22342e-05	6.72787	4.91242	2.07769e-07	0.0153048	1.8231e-06	Transcription termination factor Rho (EC 3.6.4.-) (ATP-dependent helicase Rho)	rho SAUSA300_2075	+	0.904997	0.20454	-0.700457	6.68242	1.81517	5.73919
Q2FHP8;A8Z3M7;A0A0E1VKC1	-0.0781902	-0.114013	-0.0164399	-0.109357	-0.134639	-0.586704	-0.495208	-0.523501	-1.14937	-0.695785	-0.991284	-1.07561	6	24.147	6	6	34.8	34.8	34.8	21.023	70				-0.0794999	-0.435013	-0.978013	0	0	0	Q2FHP8	0.000110922	0.00134775	3.95498	2.87039	0.0350473	8.53437e-05	0.0032557	Cell division protein SepF	sepF SAUSA300_1083	+	-0.355513	-0.898513	-0.543	1.45535	4.06883	2.48736
A0A0H2XF73;A0A0E1VKC2	-0.11759	-0.17818	-0.0592987	-0.0927983	-0.404545	-0.683785	-0.555808	-0.389208	NA	NA	NA	NA	7	13.664	7	7	37.2	37.2	37.2	28.046	34				-0.111967	-0.508337	NA	0	0	5	A0A0H2XF73	0.00172373	0.00990241	2.76353	2.00426	0.00172369	NA	NA	Protein phosphatase 2C domain protein	SAUSA300_1112	+	-0.39637	NA	NA	2.76354	NA	NA
A0A0H2XJW1;A0A0E1VKC3	-2.47082	-2.31931	-2.40384	-2.50071	-1.77282	-1.53541	-1.68767	-1.69124	-2.43427	-2.52478	-2.48267	-1.92739	6	6.512	6	6	21.8	21.8	21.8	38.445	26				-2.42367	-1.67179	-2.34228	0	0	0	A0A0H2XJW1	0.000360846	0.00321716	3.44268	2.49253	0.000529586	0.797173	0.00119908	Threonylcarbamoyl-AMP synthase (TC-AMP synthase) (EC 2.7.7.87) (L-threonylcarbamoyladenylate synthase)	SAUSA300_2070	+	0.751885	0.0813921	-0.670493	3.27606	0.0984474	2.92115
A0A0E1VKC4;A0A0H2XGI3	-1.08429	-1.05108	-1.20187	-1.06204	-0.354178	-0.693949	-0.740217	-0.530758	-1.36785	-1.31936	-1.53877	-1.42575	13	40.103	13	13	29.4	29.4	29.4	56.517	81				-1.09982	-0.579775	-1.41293	0	0	0	A0A0E1VKC4	1.60444e-05	0.000355307	4.79468	3.4494	0.00050404	0.0135158	1.25161e-05	Cardiolipin synthase (CL synthase) (EC 2.7.8.-)	HMPREF0776_1457	+	0.520044	-0.313114	-0.833158	3.29753	1.86916	4.90253
Q2FHL4;A0A0E1VKC7	-0.151328	0.376073	0.467821	0.247291	0.443762	0.675226	0.584582	0.643713	0.534211	0.375052	0.847116	0.661226	4	16.646	4	4	37.1	37.1	37.1	6.9771	67				0.234964	0.586821	0.604401	0	0	0	Q2FHL4	0.0522058	0.108276	1.28228	0.965468	0.0865405	0.0716796	0.991855	50S ribosomal protein L28	rpmB SAUSA300_1117		0.351856	0.369437	0.0175805	1.06278	1.1446	0.00355171
A0A0H2XIU4;A0A0E1VKC8	-1.92874	-1.77479	-1.75493	-1.82921	-1.03724	-0.883564	-0.857137	-0.857234	-1.94546	-1.71164	-1.94594	-1.87657	3	20.566	3	3	11.5	11.5	11.5	30.079	40				-1.82192	-0.908794	-1.8699	0	0	0	A0A0H2XIU4	1.839e-07	1.22342e-05	6.73542	4.91242	5.79988e-07	0.75108	3.76216e-07	Diadenylate cyclase (DAC) (EC 2.7.7.85) (Cyclic-di-AMP synthase) (c-di-AMP synthase)	dacA SAUSA300_2113	+	0.913125	-0.047985	-0.96111	6.23658	0.124314	6.42456
Q2FHQ9;A8Z3L9;A0A0E1VKC9	0.662835	0.546115	0.609276	0.652185	-0.081547	-0.0450296	0.124242	-0.135314	0.29464	0.298871	0.384051	0.305333	3	7.8586	3	3	21.7	21.7	21.7	17.237	49				0.617603	-0.0344119	0.320724	0	0	0	Q2FHQ9	2.51676e-06	8.42807e-05	5.59916	4.07427	1.81214e-06	0.000930097	0.000250395	Transcriptional regulator MraZ	mraZ SAUSA300_1072	+	-0.652015	-0.296879	0.355136	5.74181	3.03147	3.60137
Q2FF43;A8Z4Y6;A0A0E1VKD1	2.26596	2.26505	2.31144	2.29455	3.19654	3.49846	3.30156	3.25798	2.33156	2.22187	2.28038	2.3737	14	239.69	14	14	40.4	40.4	40.4	40.23	181				2.28425	3.31364	2.30188	0	0	0	Q2FF43	4.29157e-08	6.54704e-06	7.36738	5.18396	1.02701e-07	0.954302	1.19801e-07	D-alanine--D-alanine ligase (EC 6.3.2.4) (D-Ala-D-Ala ligase) (D-alanylalanine synthetase)	ddl SAUSA300_2039	+	1.02939	0.0176274	-1.01176	6.98843	0.0203143	6.92154
Q2FHK9;A8Z3R4;A0A0E1VKD3	0.247584	0.322527	0.0465145	0.311864	0.622579	0.457561	0.437142	0.584429	0.538747	0.300685	0.623189	0.616797	8	184.33	8	8	22.9	22.9	22.9	35.43	77				0.232122	0.525428	0.519854	0	0	0	Q2FHK9	0.0141929	0.0426036	1.84793	1.37055	0.0230209	0.0253591	0.997847	Phosphate acyltransferase (EC 2.3.1.274) (Acyl-ACP phosphotransacylase) (Acyl-[acyl-carrier-protein]--phosphate acyltransferase) (Phosphate-acyl-ACP acyltransferase)	plsX SAUSA300_1122	+	0.293305	0.287732	-0.00557323	1.63788	1.59587	0.000935858
A0A0H2XFV4;A0A0E1VKD9	-4.33214	NA	-4.35188	-4.44848	-3.31594	-3.00324	-3.00262	-2.93314	-4.38316	-4.65568	-3.89415	-4.1888	3	3.9361	3	3	12.3	12.3	12.3	29.065	17				-4.3775	-3.06374	-4.28045	1	0	0	A0A0H2XFV4	6.83819e-05	0.00103174	4.16506	2.98643	0.000156719	0.841937	0.000156351	ABC transporter, ATP-binding protein	SAUSA300_2103	+	1.31377	0.0970519	-1.21671	3.80488	0.0747202	3.8059
A0A0H2XK58;A0A0E1VKE4	5.66214	5.63595	5.61338	5.67464	5.61964	5.63024	5.56601	5.58102	5.55845	5.53023	5.53886	5.58048	17	323.31	17	17	45.9	45.9	45.9	41.036	546				5.64653	5.59923	5.552	0	0	0	A0A0H2XK58	0.00268937	0.013778	2.57035	1.86081	0.0813904	0.00203752	0.0819212	Cell division protein FtsZ	ftsZ SAUSA300_1080	+	-0.0473023	-0.0945242	-0.0472219	1.08943	2.6909	1.0866
A0A0H2XJU8;A0A0E1VKE5	1.9532	2.37128	2.07937	1.91921	2.83683	3.27785	3.15036	3.01418	1.63407	1.61744	1.73845	1.8761	4	172.9	4	4	9.4	9.4	9.4	40.665	43				2.08077	3.0698	1.71651	0	0	0	A0A0H2XJU8	4.82045e-06	0.00013237	5.31691	3.87821	5.99875e-05	0.0397499	4.58797e-06	Lytic regulatory protein	SAUSA300_2100	+	0.989037	-0.364255	-1.35329	4.22194	1.40066	5.33838
Q2FF00;A8YY93;A0A0E1VKE6	0.925727	1.2395	0.715266	1.02844	0.725623	0.839627	1.58113	0.942411	0.877526	0.577146	0.427341	0.360755	5	58.781	5	5	33.5	33.5	33.5	20.881	59				0.977233	1.0222	0.560692	0	0	0	Q2FF00	0.0920882	0.165493	1.0358	0.781219	0.973375	0.15526	0.111313	Probable DNA-directed RNA polymerase subunit delta (RNAP delta factor)	rpoE SAUSA300_2082		0.0449636	-0.416541	-0.461505	0.0117199	0.808942	0.953455
A0A0H2XJ44;A0A0E1VKE8	-2.67994	-2.38034	-2.6494	-2.56568	-2.41258	-2.57138	-2.17148	-2.47623	-2.65482	-2.73858	-2.62577	-2.7991	2	2.0737	2	2	21.6	21.6	21.6	12.686	6				-2.56884	-2.40792	-2.70457	0	0	0	A0A0H2XJ44	0.0355224	0.0809687	1.4495	1.09168	0.255695	0.363548	0.0289858	Uncharacterized protein	SAUSA300_2077		0.160922	-0.13573	-0.296652	0.592278	0.439438	1.53782
Q2FHT5;A8Z1S8;A0A0E1VKF0	-2.15073	-2.20386	-2.34077	-2.08775	-1.97673	-2.25697	-2.47774	-2.31824	-2.10896	-2.36499	-2.28329	-2.26463	7	11.078	7	7	15.7	15.7	15.7	68.671	36				-2.19578	-2.25742	-2.25546	0	0	0	Q2FHT5	0.806073	0.842266	0.0936259	0.0745507	0.831585	0.841026	0.99981	UvrABC system protein C (Protein UvrC) (Excinuclease ABC subunit C)	uvrC SAUSA300_1045		-0.0616407	-0.059685	0.0019557	0.0800936	0.0751905	8.23674e-05
A0A0H2XHW4;A0A0E1VKF2	-0.855329	-0.653421	-0.941112	-0.751298	-0.482186	-0.726342	-0.498755	-0.499403	-0.696461	-0.934298	-0.860453	-0.695338	8	18.89	8	8	34.2	34.2	34.2	27.205	51				-0.80029	-0.551671	-0.796637	0	0	0	A0A0H2XHW4	0.026548	0.0659629	1.57597	1.1807	0.0413309	0.99899	0.0441855	Uncharacterized protein	SAUSA300_1069		0.248618	0.00365253	-0.244966	1.38372	0.000438796	1.35472
Q2FHT1;A8Z1T2;A0A0E1VKF5	0.315564	0.38154	0.274731	0.320994	0.391004	0.18555	0.416146	0.427298	0.411509	0.311251	0.231274	0.246321	13	46.924	13	13	67.3	67.3	67.3	29.698	110				0.323207	0.354999	0.300089	0	0	0	Q2FHT1	0.668531	0.725607	0.174878	0.139298	0.859228	0.922291	0.64548	Glutamate racemase (EC 5.1.1.3)	murI SAUSA300_1049		0.0317919	-0.0231189	-0.0549108	0.0658916	0.0351319	0.190117
Q2FF10;A8YY83;A0A0E1VKF6	1.05094	1.04185	1.00303	1.14391	1.45283	1.74182	1.72567	1.49679	1.04385	1.10292	1.07506	1.2161	14	191.57	14	14	43	43	43	40.349	179				1.05993	1.60428	1.10948	0	0	0	Q2FF10	6.33227e-05	0.000966023	4.19844	3.01501	0.000101673	0.780927	0.000212345	Peptide chain release factor 1 (RF-1)	prfA SAUSA300_2072	+	0.544345	0.0495493	-0.494796	3.99279	0.10739	3.67296
A0A0H2XHH2;A0A0E1VKG1	-2.58238	-2.97057	-2.58099	-2.4309	-2.23583	-2.62302	-2.16249	-2.50698	-2.42781	-2.43752	-2.88698	-2.42984	5	9.5944	5	2	16.2	16.2	6.9	37.516	28				-2.64121	-2.38208	-2.54554	0	0	0	A0A0H2XHH2	0.307558	0.400815	0.512073	0.397056	0.285393	0.823917	0.581126	Ornithine carbamoyltransferase (OTCase) (EC 2.1.3.3)	argF SAUSA300_1062		0.259132	0.095672	-0.16346	0.544557	0.0841166	0.23573
Q2FHT7;A8Z1S5;A0A0E1VKG9	0.130588	0.17623	0.208791	0.209806	0.498566	0.231372	0.345666	0.269443	0.224883	0.102708	0.252368	0.402584	18	32.739	18	18	20.2	20.2	20.2	88.66	148				0.181354	0.336262	0.245636	0	0	0	Q2FHT7	0.147971	0.233523	0.829822	0.631671	0.130049	0.653105	0.445118	Endonuclease MutS2 (EC 3.1.-.-)	mutS2 SAUSA300_1043		0.154908	0.0642821	-0.0906262	0.885895	0.185017	0.351525
Q2FHZ1;A0A0E1VKH0	3.00629	3.02536	3.02279	3.04023	2.93361	2.85834	2.84067	2.84655	2.89936	2.89683	2.93122	2.88687	20	166.13	20	20	40	40	40	62.668	420				3.02367	2.86979	2.90357	0	0	0	Q2FHZ1	7.771e-05	0.00113506	4.10952	2.94498	8.36049e-05	0.000548812	0.264506	Ribonuclease J 1 (RNase J1) (EC 3.1.-.-)	rnj1 SAUSA300_0989	+	-0.153874	-0.1201	0.0337747	4.07777	3.26058	0.577565
A0A0H2XJ77;A0A0E1VKH2	1.07753	0.894533	0.975438	1.01198	1.85215	1.59477	1.80565	1.77259	0.935801	1.00696	0.796608	0.790992	11	40.829	11	11	33.6	33.6	33.6	44.703	85				0.989871	1.75629	0.882591	0	0	0	A0A0H2XJ77	1.0557e-06	4.52963e-05	5.97646	4.34394	4.77736e-06	0.326742	1.57843e-06	SAP domain protein	SAUSA300_2101	+	0.766419	-0.10728	-0.873699	5.32081	0.485795	5.80178
A0A0H2XHD5;A0A0E1VKH3	5.26087	5.30016	5.37357	5.32411	5.07468	5.08914	5.15726	5.02463	5.35574	5.33913	5.30106	5.43344	10	180.63	10	10	28.6	28.6	28.6	41.382	341				5.31468	5.08643	5.35734	0	0	0	A0A0H2XHD5	9.63326e-05	0.00122467	4.01623	2.91198	0.000452432	0.511733	0.000123656	Pyruvate dehydrogenase E1 component, alpha subunit (EC 1.2.4.1)	pdhA SAUSA300_0993	+	-0.228251	0.0426672	0.270918	3.34445	0.290957	3.90778
A0A0H2XFL3;A0A0E1VKH7	-3.17173	-2.89896	-3.1209	-3.20122	-2.93279	-3.55502	-3.33835	-3.24497	-3.31122	-3.37752	-3.5989	NA	2	5.2342	2	2	17.4	17.4	17.4	19.289	6				-3.0982	-3.26778	-3.42921	0	0	1	A0A0H2XFL3	0.142093	0.228447	0.847427	0.641214	0.467395	0.12521	0.547057	Phosphoesterase (EC 3.1.4.-)	SAUSA300_1051		-0.169581	-0.331011	-0.16143	0.330316	0.902362	0.261968
A0A0H2XK48;A0A0E1VKI0	1.02312	1.00523	0.371818	0.891289	2.42469	2.22059	1.69246	3.01703	1.26796	0.863575	1.1741	1.74764	7	22.754	7	7	56.5	56.5	56.5	16.691	90				0.822864	2.3387	1.26332	0	0	0	A0A0H2XK48	0.00180056	0.0101543	2.74459	1.99335	0.00164595	0.342185	0.0137622	General stress protein 20U (EC 1.16.3.1)	dps SAUSA300_2092	+	1.51583	0.440455	-1.07538	2.78358	0.465739	1.86131
A0A0H2XJ11;A0A0E1VKI4	-1.28437	-1.20899	NA	-1.12483	0.00684612	-1.61941	-1.06612	NA	-1.2581	-1.31319	-1.08518	-1.29284	2	8.9876	2	2	40.3	40.3	40.3	8.8988	28				-1.20606	-0.892895	-1.23733	1	1	0	A0A0H2XJ11	0.587532	0.661757	0.230969	0.179302	0.683967	0.995435	0.597737	Uncharacterized protein	SAUSA300_1057		0.313165	-0.0312669	-0.344432	0.164965	0.00198726	0.22349
A0A0H2XHV3;A0A0E1VKI8	-1.74596	-1.90535	-1.78896	-1.88051	-2.13906	-2.24179	-2.05053	-2.43111	-1.90566	-1.87112	-1.92547	-1.99631	3	4.8861	3	3	23.9	23.9	23.9	10.281	31				-1.83019	-2.21562	-1.92464	0	0	0	A0A0H2XHV3	0.00183031	0.0102572	2.73748	1.98897	0.00182922	0.464578	0.0105976	Cell division protein ZapA	SAUSA300_1040	+	-0.385428	-0.0944476	0.29098	2.73773	0.332941	1.97479
Q2FJE2;A0A0E1VKJ3	0.0738486	0.22036	0.144095	0.234124	0.354665	0.0961857	0.561547	0.6732	0.258466	0.202327	0.171465	0.327718	10	104.87	10	10	30.9	30.9	30.9	48.532	121				0.168107	0.421399	0.239994	0	0	0	Q2FJE2	0.117748	0.199343	0.929048	0.700399	0.111924	0.800013	0.284337	Bifunctional protein GlmU [Includes: UDP-N-acetylglucosamine pyrophosphorylase (EC 2.7.7.23) (N-acetylglucosamine-1-phosphate uridyltransferase); Glucosamine-1-phosphate N-acetyltransferase (EC 2.3.1.157)]	glmU SAUSA300_0477		0.253292	0.0718869	-0.181406	0.951077	0.096903	0.546166
A0A0H2XK37;A0A0E1VKJ4	-2.71278	-2.83287	-2.3429	-2.63573	-2.25196	-2.24005	-2.22859	-2.3714	-2.55376	-2.56253	-2.64205	-2.62929	8	5.9475	8	8	30.1	30.1	30.1	39.612	28				-2.63107	-2.273	-2.59691	0	0	0	A0A0H2XK37	0.00627927	0.0248456	2.20209	1.60475	0.00878156	0.92622	0.0154374	Uncharacterized protein	SAUSA300_1018	+	0.358066	0.0341623	-0.323904	2.05643	0.0332858	1.81143
A0A0H2XJG3;A0A0E1VKJ6	5.3271	5.45258	5.19054	5.4554	5.18608	5.2515	5.37179	5.34353	5.44475	5.20246	5.31219	5.49488	18	323.31	18	18	43.3	43.3	43.3	46.382	678				5.3564	5.28822	5.36357	0	0	0	A0A0H2XJG3	0.615896	0.68361	0.210492	0.165192	0.695253	0.995824	0.644082	Dihydrolipoamide acetyltransferase component of pyruvate dehydrogenase complex (EC 2.3.1.-)	SAUSA300_0995		-0.0681824	0.00716456	0.0753469	0.157857	0.00181739	0.191059
A0A0H2XJL1;A0A0E1VKK1	-3.84309	-3.7887	-3.75942	-4.18892	-4.09306	-3.9949	-3.71736	-3.87452	-4.08611	-4.12575	NA	-3.94401	4	3.2332	4	4	10.4	10.4	10.4	51.291	13				-3.89503	-3.91996	-4.05195	0	0	1	A0A0H2XJL1	0.456142	0.545543	0.3409	0.263171	0.974999	0.458805	0.567231	tRNA(Ile)-lysidine synthase (EC 6.3.4.19) (tRNA(Ile)-2-lysyl-cytidine synthase) (tRNA(Ile)-lysidine synthetase)	tilS SAUSA300_0487		-0.024924	-0.156919	-0.131995	0.0109957	0.338372	0.24624
Q2FHU3;A8Z1R9;A0A0E1VKL0	0.702811	0.604042	0.722446	0.724586	0.59842	0.617854	0.643837	0.472014	0.648939	0.629034	0.632317	0.655976	9	26.171	9	9	24.7	24.7	24.7	40.106	85				0.688471	0.583031	0.641566	0	0	0	Q2FHU3	0.0703024	0.134249	1.15303	0.872088	0.0591215	0.485495	0.339991	Phenylalanine--tRNA ligase alpha subunit (EC 6.1.1.20) (Phenylalanyl-tRNA synthetase alpha subunit) (PheRS)	pheS SAUSA300_1037		-0.10544	-0.0469047	0.058535	1.22825	0.313815	0.468532
A0A0H2XFL4;A0A0E1VKL5	0.367366	0.212739	0.25691	0.314176	0.249636	0.283165	0.210973	0.268115	0.266594	0.147241	0.255497	0.220256	9	39.765	9	9	33.1	33.1	33.1	34.733	98				0.287798	0.252972	0.222397	0	0	0	A0A0H2XFL4	0.268381	0.359499	0.571249	0.444302	0.636025	0.241121	0.702658	Glycerophosphoryl diester phosphodiesterase family protein	SAUSA300_1020		-0.0348258	-0.065401	-0.0305752	0.196526	0.617764	0.153256
A0A0H2XK95;A0A0E1VKM3	0.875676	0.878138	0.899553	1.008	0.356772	0.658733	0.446442	0.63779	0.704569	0.561951	0.650179	0.929096	6	54.723	6	6	45.2	45.2	45.2	13.996	113				0.915341	0.524934	0.711448	0	0	0	A0A0H2XK95	0.00683309	0.0262797	2.16538	1.58038	0.00529012	0.11895	0.158101	Putative endoribonuclease L-PSP	SAUSA300_0474	+	-0.390406	-0.203892	0.186514	2.27653	0.924635	0.801066
Q2FJD9;A8Z0Z1;A0A0E1VKM9	0.226664	0.176672	0.248009	0.373486	0.0899044	0.136135	0.102127	0.281143	0.195228	0.0417595	0.139547	0.117977	7	27.727	7	7	39.5	39.5	39.5	21.703	70				0.256208	0.152327	0.123628	0	0	0	Q2FJD9	0.0942902	0.168788	1.02553	0.772658	0.206812	0.0964252	0.867157	Peptidyl-tRNA hydrolase (PTH) (EC 3.1.1.29)	pth SAUSA300_0480		-0.10388	-0.13258	-0.0286996	0.684424	1.01581	0.0619023
A0A0H2XFQ2;A0A0E1VKN4	-1.3771	-1.09468	-1.142	-1.23604	-1.02779	-0.99555	-0.771441	-0.987105	-1.25622	-1.2455	-1.22689	-1.07831	3	10.21	3	3	19.2	19.2	19.2	15.348	21				-1.21245	-0.945471	-1.20173	0	0	0	A0A0H2XFQ2	0.0117713	0.0377617	1.92917	1.42295	0.0183478	0.98956	0.0226933	Cell-division initiation protein	SAUSA300_0485	+	0.266981	0.0107211	-0.25626	1.73642	0.004558	1.6441
A0A0H2XHT7;A0A0E1VKN7	3.22375	3.79992	2.939	3.68995	3.41367	3.1024	4.21716	4.07386	3.38328	3.27051	3.28904	3.72603	5	225.23	5	5	60.2	60.2	60.2	9.4956	127				3.41316	3.70177	3.41721	0	0	0	A0A0H2XHT7	0.534728	0.613351	0.271867	0.212291	0.588886	0.999889	0.597148	Phosphocarrier protein HPr	ptsH SAUSA300_0983		0.288616	0.00405523	-0.284561	0.229969	4.82903e-05	0.223918
Q2FJC9;A8YZL0;A0A0E1VKN9	0.43763	0.566301	0.520514	0.504786	0.532003	0.311299	0.234008	0.416637	0.529417	0.389954	0.372573	0.50789	11	95.902	11	11	47.4	47.4	47.4	31.822	125				0.507308	0.373487	0.449958	0	0	0	Q2FJC9	0.181136	0.271135	0.741995	0.566814	0.16015	0.670968	0.503596	33 kDa chaperonin (Heat shock protein 33 homolog) (HSP33)	hslO SAUSA300_0490		-0.133821	-0.0573499	0.0764712	0.795472	0.173298	0.297918
A0A0H2XI70;A0A0E1VKP3	-1.27434	-1.0019	-1.32378	-1.11269	-1.32377	-1.48928	-1.16568	-1.32427	-1.28745	-1.43553	-1.4113	-1.29007	4	28.988	4	4	27.7	27.7	27.7	24.282	53				-1.17818	-1.32575	-1.35609	0	0	0	A0A0H2XI70	0.147327	0.233207	0.831719	0.632258	0.259373	0.1577	0.935797	Potassium uptake protein	trkA SAUSA300_0988		-0.147573	-0.177913	-0.0303396	0.586075	0.802168	0.0288182
A0A0H2XFR7;A0A0E1VKP6	4.65708	4.89688	4.27015	4.92244	3.75257	3.57842	4.01073	3.54729	5.15695	5.37153	4.79768	5.35939	48	323.31	48	46	57.4	57.4	55	98.302	774				4.68664	3.72225	5.17139	0	0	0	A0A0H2XFR7	8.79329e-05	0.00119271	4.05585	2.92347	0.00151086	0.0672397	7.35349e-05	Chaperone protein ClpB	clpB SAUSA300_0877	+	-0.964387	0.48475	1.44914	2.82078	1.17237	4.13351
A0A0H2XFF6;A0A0E1VKQ0	2.1901	2.3635	2.08209	2.1495	1.59882	1.95334	1.98266	1.82165	1.92813	1.80778	1.9206	1.98545	11	62.256	11	11	62.6	62.6	62.6	15.44	156				2.1963	1.83912	1.91049	0	0	0	A0A0H2XFF6	0.00848024	0.030158	2.07159	1.5206	0.0092126	0.030214	0.725116	Regulatory protein Spx	spxA SAUSA300_0898	+	-0.357177	-0.285805	0.0713726	2.03562	1.51979	0.139592
Q2FJE7;A0A0E1VKQ9	-3.7382	-3.81725	-3.84023	-3.81192	-3.74133	-3.8425	-3.83549	-3.83371	NA	-3.8561	-3.80384	-3.86866	5	4.5161	5	5	17.7	17.7	17.7	31.442	10				-3.8019	-3.81326	-3.84287	0	0	1	Q2FJE7	0.488548	0.572335	0.311093	0.24235	0.928384	0.468887	0.661017	Putative 4-diphosphocytidyl-2-C-methyl-D-erythritol kinase (CMK) (EC 2.7.1.148) (4-(cytidine-5'-diphospho)-2-C-methyl-D-erythritol kinase)	ispE SAUSA300_0472		-0.0113588	-0.040967	-0.0296082	0.0322723	0.328932	0.179787
Q2FI59;A0A0E1VKS0	-0.12961	-0.0046218	-0.126676	-0.0413979	0.0367801	0.0681945	0.203756	0.0382732	-0.101525	-0.180976	-0.118501	-0.0607837	17	44.039	17	17	42	42	42	54.104	91				-0.0755765	0.086751	-0.115447	0	0	0	Q2FI59	0.00401301	0.0181245	2.39653	1.74173	0.015978	0.673393	0.00442855	UDP-N-acetylmuramoyl-L-alanyl-D-glutamate--L-lysine ligase (EC 6.3.2.7) (L-lysine-adding enzyme) (UDP-MurNAc-L-Ala-D-Glu:L-Lys ligase) (UDP-MurNAc-tripeptide synthetase) (UDP-N-acetylmuramyl-tripeptide synthetase)	murE SAUSA300_0919	+	0.162327	-0.0398702	-0.202198	1.79648	0.171731	2.35374
Q2FI72;A8Z0A8;A0A0E1VKS5	-0.6681	-0.513825	-0.74407	-0.449555	-0.814261	-0.893707	-0.221806	-0.476129	-0.58505	-0.847848	-0.820381	-0.775826	3	12.45	3	3	19.1	19.1	19.1	13.529	24				-0.593887	-0.601476	-0.757276	0	0	0	Q2FI72	0.483359	0.569124	0.31573	0.244793	0.998529	0.530443	0.559798	UPF0738 protein SAUSA300_0906	SAUSA300_0906		-0.00758818	-0.163389	-0.155801	0.000639439	0.275361	0.251969
A0A0H2XH32;A0A0E1VKT1	-3.93187	-3.96668	-4.10921	-4.18415	-3.87015	-3.93406	NA	-3.93651	-4.15267	-3.75838	-4.19422	-4.04479	3	2.8042	3	3	5.2	5.2	5.2	68.678	16				-4.04798	-3.91357	-4.03751	0	1	0	A0A0H2XH32	0.440491	0.530056	0.356063	0.275678	0.464344	0.994021	0.516072	Transporter, monovalent cation:proton antiporter-2 (CPA2) family protein	SAUSA300_0911		0.134407	0.0104661	-0.123941	0.33316	0.00260447	0.28729
A0A0H2XJ25;A0A0E1VKT7	NA	-4.48018	-4.87345	NA	-4.99279	-5.35142	-5.0871	NA	-5.11745	-5.10708	-5.00142	NA	2	1.6267	2	2	5.9	5.9	5.9	32.035	4				-4.67682	-5.14377	-5.07532	2	1	1	A0A0H2XJ25	0.0722248	0.137157	1.14131	0.862781	0.0729483	0.11833	0.885038	Putative ferrichrome ABC transporter	SAUSA300_0941		-0.466954	-0.398504	0.0684507	1.13699	0.926905	0.0530379
Q2FI57;A8Z0C4;A0A0E1VKT9	-0.430249	-0.411964	-0.388105	-0.251995	-0.365737	-0.491234	-0.261189	-0.24303	-0.472897	-0.635818	-0.461911	-0.370112	11	49.452	11	11	23.5	23.5	23.5	59.601	84				-0.370578	-0.340298	-0.485184	0	0	0	Q2FI57	0.166364	0.256074	0.778941	0.591635	0.909982	0.304826	0.170289	Peptide chain release factor 3 (RF-3)	prfC SAUSA300_0921		0.0302809	-0.114606	-0.144887	0.040967	0.515949	0.768814
A0A0E1VKU0;A0A0H2XJA7	-1.19101	-0.984346	-0.875528	-1.01501	-0.864648	-1.20171	-0.996363	-1.10746	-0.881606	-0.919377	-0.819085	-0.812758	10	14.328	10	10	24.5	24.5	24.5	52.244	59				-1.01647	-1.04255	-0.858206	0	0	0	A0A0E1VKU0	0.105177	0.183328	0.978079	0.73677	0.946783	0.18913	0.118372	Isochorismate synthase (EC 5.4.4.2)	HMPREF0776_2031		-0.0260718	0.158267	0.184339	0.0237496	0.723239	0.926749
Q2FI17;A0A0E1VKW0	2.95884	3.048	2.85933	3.02691	2.91173	3.16149	3.28263	3.00301	3.11384	3.61889	3.17725	3.44129	10	144.33	10	10	26	26	26	41.777	287				2.97327	3.08971	3.33782	0	0	0	Q2FI17	0.0411942	0.0907858	1.38516	1.04198	0.622769	0.0371352	0.160574	Probable quinol oxidase subunit 2 (EC 1.10.3.-) (Quinol oxidase polypeptide II)	qoxA SAUSA300_0963		0.116442	0.364545	0.248103	0.205673	1.43021	0.794326
A0A0E1VKX0;A0A0H2XFY4	-0.978965	-0.632699	-0.881478	-0.730974	-0.601298	-0.74761	-0.759994	-0.728964	-0.808142	-1.06631	-0.810024	-0.90733	9	21.132	9	9	21.2	21.2	21.2	53.083	80				-0.806029	-0.709466	-0.897951	0	0	0	A0A0E1VKX0	0.143249	0.229768	0.843908	0.638711	0.521176	0.551828	0.123757	Amidophosphoribosyltransferase (ATase) (EC 2.4.2.14) (Glutamine phosphoribosylpyrophosphate amidotransferase) (GPATase)	purF HMPREF0776_2061		0.0965626	-0.0919219	-0.188484	0.283016	0.258196	0.907432
A0A0H2XJP4;A0A0E1VKY0	-2.78458	NA	-2.92557	-2.71586	-3.04574	-3.29485	-3.02116	-3.0952	-3.10936	-3.37243	-3.2582	-3.05877	3	4.0134	3	3	34.7	34.7	34.7	11.454	16				-2.80867	-3.11424	-3.19969	1	0	0	A0A0H2XJP4	0.010281	0.0342023	1.98797	1.46594	0.0334164	0.00967704	0.628388	Putative thioredoxin	SAUSA300_0795	+	-0.305568	-0.39102	-0.0854521	1.47604	2.01426	0.201772
A0A0H2XGZ9;A0A0E1VKY1	-0.565449	-0.503622	-0.624159	-0.491541	-0.571728	-0.477448	-0.417786	-0.25177	-0.575565	-0.757371	-0.554519	-0.4805	5	19.825	5	5	65.5	65.5	65.5	9.9211	63				-0.546193	-0.429683	-0.591989	0	0	0	A0A0H2XGZ9	0.150268	0.236874	0.823134	0.625482	0.33085	0.826673	0.143548	Phosphoribosylformylglycinamidine synthase subunit PurS (FGAM synthase) (EC 6.3.5.3) (Formylglycinamide ribonucleotide amidotransferase subunit III) (FGAR amidotransferase III) (FGAR-AT III) (Phosphoribosylformylglycinamidine synthase subunit III)	purS SAUSA300_0969		0.11651	-0.0457963	-0.162306	0.480369	0.0826665	0.843002
Q2FIF6;A0A0E1VKY9	2.76742	2.77221	2.80838	2.83948	2.57576	2.53281	2.62884	2.61373	2.63909	2.60488	2.66187	2.69946	17	118.24	17	17	38.3	38.3	38.3	52.531	342				2.79687	2.58778	2.65133	0	0	0	Q2FIF6	0.000101508	0.00127863	3.9935	2.89325	8.97859e-05	0.00132	0.106311	UPF0051 protein SAUSA300_0822	SAUSA300_0822	+	-0.209086	-0.145544	0.0635419	4.04679	2.87943	0.973421
A0A0H2XIJ9;A0A0E1VKZ1	-1.93833	-1.75289	-1.95841	-2.04732	-2.3685	-2.91363	-2.28432	-2.73446	-1.79912	-1.85912	-1.72999	-1.7797	7	7.9815	7	7	17	17	17	53.316	38				-1.92424	-2.57523	-1.79198	0	0	0	A0A0H2XIJ9	0.000518004	0.0042588	3.28567	2.37071	0.00228077	0.601331	0.000630762	ABC transporter, ATP-binding protein	SAUSA300_0978	+	-0.650989	0.132257	0.783246	2.64192	0.220886	3.20013
Q2FJG3;A8Z0X3;A0A0E1VKZ4	3.85368	3.89738	3.77288	3.90318	3.63616	3.57755	3.76699	3.67328	3.81023	3.75535	3.61862	3.7729	5	71.417	5	5	51.4	51.4	51.4	11.597	139				3.85678	3.6635	3.73928	0	0	0	Q2FJG3	0.0163511	0.0464805	1.78645	1.33273	0.0134924	0.122257	0.36844	Nucleoid-associated protein SAUSA300_0453	SAUSA300_0453	+	-0.193283	-0.117503	0.0757803	1.86991	0.912726	0.433633
A0A0H2XGY0;A0A0E1VL01	3.00222	3.10359	2.94633	3.04841	2.99681	3.01033	3.02018	3.03548	2.96366	2.72801	2.97971	3.08216	20	323.31	20	20	53.1	53.1	53.1	48.548	323				3.02514	3.0157	2.93838	0	0	0	A0A0H2XGY0	0.40511	0.49751	0.392427	0.303198	0.989232	0.435418	0.510226	FeS assembly protein SufD	sufD SAUSA300_0819		-0.00943532	-0.0867531	-0.0773178	0.00470187	0.361093	0.292237
A0A0H2XFD8;A0A0E1VL14	-2.0281	-1.97223	-1.95301	-1.99625	-2.09803	-2.15882	-2.05337	-2.04764	-2.01874	-2.12096	-1.86456	-1.95907	4	9.4663	4	4	35.8	35.8	35.8	13.581	20				-1.9874	-2.08947	-1.99083	0	0	0	A0A0H2XFD8	0.124964	0.208223	0.903214	0.681471	0.161856	0.997445	0.178842	Uncharacterized protein	SAUSA300_0427		-0.102067	-0.00343475	0.0986318	0.79087	0.00111112	0.747531
A0A0H2XJT5;A0A0E1VL22	-2.45851	-2.54569	-2.65746	-2.67371	-2.97437	-2.8268	NA	-3.23973	-2.54489	-2.63988	-2.66124	-2.48571	3	5.6744	3	3	18.4	18.4	18.4	19.908	23				-2.58384	-3.01363	-2.58293	0	1	0	A0A0H2XJT5	0.00425162	0.018853	2.37145	1.72462	0.00674376	0.999947	0.00666274	Acetyltransferase, GNAT family (EC 2.3.1.-)	SAUSA300_0451	+	-0.429789	0.00091359	0.430703	2.1711	2.30873e-05	2.17635
A0A0H2XI47;A0A0E1VL47	-0.336099	-0.230129	-0.392042	-0.200067	-0.481261	-0.539381	-0.703317	-0.289828	-0.272901	-0.31872	-0.133255	-0.0446335	8	51.65	8	8	36.1	36.1	36.1	27.443	81				-0.289584	-0.503447	-0.192377	0	0	0	A0A0H2XI47	0.0249242	0.0632785	1.60338	1.19874	0.111539	0.575901	0.0224737	Uncharacterized protein	SAUSA300_0430		-0.213863	0.0972067	0.311069	0.952574	0.239652	1.64833
A0A0H2XIN3;A0A0E1VL80	-3.0276	-2.76247	-3.2485	-3.09106	NA	NA	-3.22155	-3.47138	-3.34675	-3.22328	-3.15773	-3.00496	4	3.6122	4	4	14.1	14.1	14.1	38.877	18				-3.03241	-3.34647	-3.18318	0	2	0	A0A0H2XIN3	0.178797	0.269176	0.747639	0.569964	0.166157	0.481228	0.557245	Lipoate--protein ligase (EC 6.3.1.20)	SAUSA300_0328		-0.314058	-0.150771	0.163286	0.779481	0.317649	0.253954
A0A0E1VL86;A0A0H2XKC2	-2.71936	-2.87498	-2.84575	-3.06479	-2.75187	-2.90044	-2.3983	-3.14552	-2.73687	-2.98694	-2.91695	-2.90714	5	10.249	5	5	13.7	13.7	13.7	47.045	33				-2.87622	-2.79903	-2.88697	0	0	0	A0A0E1VL86	0.811751	0.846064	0.0905772	0.0725969	0.860945	0.997046	0.824168	5'-nucleotidase family protein	HMPREF0776_1912		0.0771853	-0.0107569	-0.0879422	0.0650245	0.00128462	0.0839842
Q2FIF3;A8Z1H7;A0A0E1VL90	-2.60549	-2.44189	-2.51038	-2.59691	-2.98918	-3.92192	-3.25452	-4.07062	-3.58099	-2.6545	-3.38983	-3.18065	2	14.993	2	2	7.6	7.6	7.6	38.548	27				-2.53867	-3.55906	-3.20149	0	0	0	Q2FIF3	0.0126801	0.0393886	1.89688	1.40463	0.0108254	0.083897	0.416635	Probable nitronate monooxygenase (NMO) (EC 1.13.12.-) (Propionate 3-nitronate monooxygenase) (P3N monooxygenase)	SAUSA300_0825	+	-1.02039	-0.662823	0.357571	1.96556	1.07625	0.380244
Q2FIE5;A0A0E1VL91	1.46015	1.38556	1.38355	1.41953	1.63415	1.29866	1.53712	1.43269	1.44702	1.42717	1.49399	1.62541	6	49.668	6	6	25.9	25.9	25.9	27.945	94				1.4122	1.47565	1.4984	0	0	0	Q2FIE5	0.478907	0.564411	0.319749	0.248404	0.654745	0.471474	0.944809	Acid sugar phosphatase (EC 3.1.3.-)	nagD SAUSA300_0833		0.0634583	0.0862014	0.0227431	0.183928	0.326542	0.0246561
A0A0H2XG13;A0A0E1VL92	0.444348	0.935016	0.231076	0.501747	-0.0717257	-0.093837	0.896528	0.15887	0.362277	-0.0332576	0.352263	0.307364	7	25.317	7	7	48.1	48.1	48.1	20.856	92				0.528047	0.222459	0.247161	0	0	0	A0A0H2XG13	0.397492	0.490347	0.400672	0.309496	0.436004	0.491037	0.994044	Acetyltransferase, GNAT family	SAUSA300_0343		-0.305588	-0.280885	0.0247027	0.360509	0.308886	0.00259428
Q2FJU9;A8YZD9;A0A0E1VL93	-1.54251	-1.81363	-1.47345	-1.63086	-1.84561	-1.85515	-2.03464	-2.24316	-1.46715	-1.51351	-1.40003	-1.47607	2	4.0249	2	2	5.8	5.8	5.8	33.042	32				-1.61511	-1.99464	-1.46419	0	0	0	Q2FJU9	0.00129635	0.00820222	2.88728	2.08607	0.0101193	0.325897	0.00119724	N-acetylneuraminate lyase (NAL) (Neu5Ac lyase) (EC 4.1.3.3) (N-acetylneuraminate pyruvate-lyase) (N-acetylneuraminic acid aldolase) (Sialate lyase) (Sialic acid aldolase) (Sialic acid lyase)	nanA SAUSA300_0315	+	-0.379529	0.150918	0.530448	1.99485	0.48692	2.92182
A0A0H2XK09;A0A0E1VL98	2.008	2.03191	2.07101	2.03957	2.2038	2.18772	2.09252	2.14463	2.10122	1.99312	2.09648	2.22625	14	138.18	14	14	49.7	49.7	49.7	39.399	240				2.03762	2.15716	2.10427	0	0	0	A0A0H2XK09	0.0745648	0.140573	1.12747	0.852099	0.0629082	0.347009	0.498526	Uncharacterized protein	SAUSA300_0841		0.119541	0.0666421	-0.0528984	1.20129	0.45966	0.302313
A0A0H2XGQ7;A0A0E1VLA3	-2.18308	-1.79015	-2.0605	-1.99434	-2.17862	-2.52278	-1.64712	-2.32884	-2.26114	-2.47675	-2.25719	-2.30781	6	6.7267	6	6	55.9	55.9	55.9	15.401	34				-2.00702	-2.16934	-2.32572	0	0	0	A0A0H2XGQ7	0.23556	0.327352	0.627898	0.484985	0.629958	0.209524	0.650193	Uncharacterized protein	SAUSA300_0830		-0.162324	-0.318707	-0.156383	0.200688	0.678766	0.186958
Q2FIC7;A8Z055;A0A0E1VLA7	-3.33994	-3.70254	-3.69882	-3.77199	-3.55208	-3.52048	-3.76078	-3.27541	-3.59058	-3.50671	-3.88693	-3.72212	2	4.0951	2	2	15.1	15.1	15.1	18.319	17				-3.62832	-3.52719	-3.67658	0	0	0	Q2FIC7	0.538619	0.61627	0.268719	0.210229	0.733186	0.92993	0.52167	Na(+)/H(+) antiporter subunit E1 (Mnh complex subunit E1)	mnhE1 SAUSA300_0851		0.101137	-0.0482591	-0.149396	0.134786	0.0315498	0.282604
A0A0H2XH34;A0A0E1VLB3	0.564172	0.517737	0.693166	0.500901	0.683744	0.574164	0.651215	0.666777	0.450546	0.531456	0.558969	0.500098	13	41.607	13	13	30.7	30.7	30.7	44.96	110				0.568994	0.643975	0.510267	0	0	0	A0A0H2XH34	0.0450061	0.0972448	1.34673	1.01213	0.267486	0.425336	0.0372616	Protein DltD	dltD SAUSA300_0838		0.0749807	-0.0587269	-0.133708	0.5727	0.371268	1.42874
A0A0H2XGI6;A0A0E1VLB8;A0A0E1VIX8;A0A0H2XJY5;A0A0E1VR58	1.50622	1.60351	1.49044	1.53937	1.46073	1.68997	1.68304	1.52247	1.5947	1.50038	1.43749	1.66816	6	36.169	6	6	42.5	42.5	42.5	18.539	85				1.53489	1.58905	1.55018	0	0	0	A0A0H2XGI6	0.708892	0.757439	0.14942	0.120652	0.700609	0.970956	0.829556	Single-stranded DNA-binding protein (SSB)	ssb SAUSA300_0367		0.054168	0.0152972	-0.0388708	0.154524	0.0128004	0.0811545
A0A0H2XFA3;A0A0E1VLC9	-3.04079	-2.92099	-2.91021	-3.21039	NA	-3.14215	-2.95256	-2.859	-2.87966	-2.96254	-3.10914	-2.95834	5	4.9562	5	5	22	22	22	28.752	20				-3.02059	-2.98457	-2.97742	0	1	0	A0A0H2XFA3	0.879008	0.900362	0.0560071	0.0455827	0.926707	0.881003	0.996981	Uncharacterized protein	SAUSA300_0356		0.0360259	0.0431723	0.00714643	0.0330577	0.0550227	0.00131325
A0A0E1VLD0;A0A0H2XHI2	-3.35541	-3.04109	-3.46876	-3.01993	-3.3056	-3.92131	-3.56428	-4.2199	-2.45918	-2.10214	-2.7391	-2.56404	5	7.6161	5	5	24.4	24.4	24.4	23.921	22				-3.2213	-3.75278	-2.46612	0	0	0	A0A0E1VLD0	0.000762475	0.00572822	3.11777	2.24198	0.0857967	0.0173835	0.000587121	Thermonuclease (EC 3.1.31.1)	nuc HMPREF0776_1805	+	-0.531477	0.755179	1.28666	1.06653	1.75986	3.23127
A0A0H2XF46;A0A0E1VLD1	-2.30036	-2.25194	-2.35161	-2.25105	-2.22984	-2.41038	-2.56101	-2.26359	-2.4512	-2.45315	-2.57405	-2.4656	4	4.5488	4	4	28.9	28.9	28.9	13.427	23				-2.28874	-2.36621	-2.486	0	0	0	A0A0H2XF46	0.0537268	0.110092	1.26981	0.958245	0.527292	0.0458198	0.246958	Uncharacterized protein	SAUSA300_0858		-0.0774638	-0.197255	-0.119791	0.277949	1.33895	0.607377
A0A0H2XGE1;A0A0E1VLD4	-3.32938	-3.03198	-3.40595	-3.19277	-3.19441	-3.47239	-3.68873	-3.62473	-3.46995	-3.17751	-3.90587	-3.73356	4	4.8807	4	4	15.7	15.7	15.7	32.855	15				-3.24002	-3.49506	-3.57172	0	0	0	A0A0H2XGE1	0.184782	0.274277	0.73334	0.561811	0.341645	0.184954	0.89701	ParB-like partition protein	SAUSA300_0361		-0.255043	-0.331702	-0.0766596	0.466424	0.732936	0.0472026
A0A0H2XIC4;A0A0E1VLD8	3.48143	3.64635	3.64514	3.65751	3.43751	3.49785	3.5265	3.47295	3.49326	3.27501	3.48509	3.62919	18	241.13	18	18	62.6	62.6	62.6	35.612	279				3.60761	3.4837	3.47064	0	0	0	A0A0H2XIC4	0.156797	0.24464	0.804661	0.611473	0.23841	0.183184	0.981339	Uncharacterized protein	SAUSA300_0383		-0.123904	-0.136969	-0.013065	0.622676	0.737112	0.00818091
Q2FJM6;A0A0E1VLE2	5.63412	5.64233	5.67545	5.61264	5.50714	5.41217	5.4175	5.34919	5.58899	5.59675	5.55888	5.5912	29	323.31	29	29	59	59	59	52.85	769				5.64114	5.4215	5.58395	0	0	0	Q2FJM6	0.000104461	0.00129883	3.98105	2.88645	0.000101422	0.182154	0.000962998	Inosine-5'-monophosphate dehydrogenase (IMP dehydrogenase) (IMPD) (IMPDH) (EC 1.1.1.205)	guaB SAUSA300_0388	+	-0.219638	-0.0571837	0.162454	3.99387	0.739562	3.01637
A0A0H2XFZ3;A0A0E1VLE4	-1.61026	-1.72834	-1.44601	-1.72457	-1.40971	-1.18477	-1.06348	-1.16154	-1.97832	-2.06169	-1.56536	-1.98932	4	6.2859	4	4	16.8	16.8	16.8	20.677	32				-1.6273	-1.20488	-1.89867	0	0	0	A0A0H2XFZ3	0.0010099	0.00683047	2.99572	2.16555	0.0179124	0.121118	0.000796196	Nitroreductase family protein	SAUSA300_0788	+	0.42242	-0.271375	-0.693796	1.74685	0.91679	3.09898
A0A0H2XHE2;A0A0E1VLF5	1.62658	1.71145	1.75032	1.54615	1.56045	1.35304	1.52512	1.57879	1.51251	1.6317	1.69118	1.63741	10	36.093	10	10	46.2	46.2	46.2	23.664	88				1.65862	1.50435	1.6182	0	0	0	A0A0H2XHE2	0.0937071	0.168183	1.02823	0.774219	0.0908648	0.807403	0.231376	Putative lipoprotein	SAUSA300_0377		-0.154273	-0.0404235	0.11385	1.0416	0.0929097	0.635683
Q2FIM0;A8Z1A1;A0A0E1VLF9	5.07112	5.23522	5.2075	5.18415	5.16136	5.22352	5.13582	5.2954	5.19263	4.95597	5.21351	5.33468	21	323.31	21	21	47.5	47.5	47.5	42.601	484				5.1745	5.20403	5.1742	0	0	0	Q2FIM0	0.906101	0.921538	0.0428235	0.0354867	0.922338	0.999992	0.920825	Phosphoglycerate kinase (EC 2.7.2.3)	pgk SAUSA300_0757		0.0295263	-0.000301007	-0.0298273	0.0351101	3.68328e-06	0.0358228
A0A0H2XJ60;A0A0E1VLG5	3.26251	3.26391	3.1938	3.37941	2.94791	3.17859	2.68634	3.04538	3.35394	3.36618	3.34402	3.20192	6	54.811	6	6	48.3	48.3	48.3	13.6	97				3.27491	2.96455	3.31652	0	0	0	A0A0H2XJ60	0.00992234	0.0336379	2.00339	1.47317	0.0250438	0.902538	0.0128809	Putative arsenate reductase	SAUSA300_0790	+	-0.310355	0.0416067	0.351962	1.6013	0.0445344	1.89005
Q2FJM8;A8Z0Q8;A0A0E1VLG6	3.38418	3.22589	3.41091	3.29998	3.24698	3.07554	3.16239	3.02669	3.27081	3.27996	3.2014	3.2601	11	70.226	11	11	52.1	52.1	52.1	20.884	191				3.33024	3.1279	3.25307	0	0	0	Q2FJM8	0.0144473	0.0430151	1.84021	1.36638	0.0119933	0.372673	0.107132	Xanthine phosphoribosyltransferase (XPRTase) (EC 2.4.2.22)	xpt SAUSA300_0386	+	-0.202341	-0.077172	0.125169	1.92106	0.428672	0.97008
A0A0H2XK03;A0A0E1VLG9	-0.855676	-0.579641	-0.75134	-0.716645	-0.622045	-0.781225	-0.712074	-0.727455	-0.963128	-1.10351	-1.01137	-0.655708	4	11.625	4	4	16.9	16.9	16.9	36.26	51				-0.725825	-0.7107	-0.933431	0	0	0	A0A0H2XK03	0.08048	0.14872	1.09431	0.82763	0.986363	0.13079	0.102936	Gluconeogenesis factor	SAUSA300_0749		0.0151258	-0.207605	-0.222731	0.00596312	0.883427	0.987431
A0A0H2XK32;A0A0E1VLH2	-0.158096	-2.38874	NA	-0.106133	NA	-1.86998	NA	NA	NA	-1.9483	NA	-2.74793	2	2.4976	2	2	6.4	6.4	6.4	26.618	13				-0.884323	-1.86998	-2.34811	1	3	2	A0A0H2XK32	0.440293	0.530056	0.356258	0.275678	0.745898	0.428316	0.93583	Uncharacterized protein	SAUSA300_0391		-0.985659	-1.46379	-0.478133	0.12732	0.368235	0.0288028
A0A0H2XHJ1;A0A0E1VLH3	-2.90018	-3.03576	-3.14718	-2.92808	-3.43083	-3.55313	-3.27675	-3.48496	-3.11576	-3.18095	-3.43575	-3.47646	3	12.504	3	3	25.6	25.6	25.6	19.928	24				-3.0028	-3.43642	-3.30223	0	0	0	A0A0H2XHJ1	0.00514927	0.0213594	2.28825	1.67041	0.00458769	0.0351591	0.403834	Acetyltransferase, GNAT family (EC 2.3.1.-)	SAUSA300_0771	+	-0.433621	-0.299434	0.134187	2.33841	1.45396	0.393797
A0A0H2XHC4;A0A0E1VLI0	2.46733	2.74601	2.46824	2.5763	2.78962	2.76439	2.67456	2.93228	2.52988	2.2734	2.528	2.66472	16	109.75	16	16	36.6	36.6	36.6	56.423	218				2.56447	2.79021	2.499	0	0	0	A0A0H2XHC4	0.0337332	0.0779964	1.47194	1.10793	0.0992604	0.779811	0.0344513	2,3-bisphosphoglycerate-independent phosphoglycerate mutase (BPG-independent PGAM) (Phosphoglyceromutase) (iPGM) (EC 5.4.2.12)	gpmI SAUSA300_0759		0.225741	-0.0654719	-0.291213	1.00322	0.108011	1.46279
A0A0H2XI26;A0A0E1VLI8	0.974214	1.22351	1.02203	1.15937	1.43155	0.720958	1.06381	0.886563	0.748375	0.944349	0.750101	0.823215	10	77.064	10	10	34.7	34.7	34.7	37.513	148				1.09478	1.02572	0.81651	0	0	0	A0A0H2XI26	0.167372	0.256762	0.776316	0.590468	0.87346	0.164945	0.330419	Ribonucleoside-diphosphate reductase, beta subunit (EC 1.17.4.1)	SAUSA300_0717		-0.0690618	-0.278272	-0.20921	0.058757	0.782662	0.480935
A0A0H2XHH4;A0A0E1VLI9	0.469692	0.529622	0.652147	0.46485	0.929176	1.10395	0.930064	1.05057	0.658646	0.668271	0.758186	0.790992	10	87.927	10	10	37.6	37.6	37.6	28.419	136				0.529078	1.00344	0.719024	0	0	0	A0A0H2XHH4	5.81369e-05	0.000917494	4.23555	3.0374	4.43209e-05	0.0220344	0.00199143	Putative lipoprotein	SAUSA300_0769	+	0.474363	0.189946	-0.284417	4.35339	1.6569	2.70083
Q2FIN3;A8Z036;A0A0E1VLJ4	1.26348	1.20199	1.29143	1.23981	1.17605	1.07033	1.16203	0.99624	1.10657	1.17801	1.14778	1.14094	12	35.187	12	12	42.3	42.3	42.3	34.481	152				1.24918	1.10116	1.14332	0	0	0	Q2FIN3	0.0124084	0.0388966	1.90629	1.41009	0.0115457	0.0598673	0.556999	HPr kinase/phosphorylase (HPrK/P) (EC 2.7.11.-) (EC 2.7.4.-) (HPr(Ser) kinase/phosphorylase)	hprK SAUSA300_0743	+	-0.148016	-0.105854	0.0421615	1.93758	1.22281	0.254146
A0A0H2XIF2;A0A0E1VLJ9	-1.67109	-1.88697	-2.0328	-1.91963	-2.29642	-2.49099	-2.33022	-2.36994	-2.18635	-2.1266	-2.32333	-2.23028	7	8.5939	7	7	24	24	24	34.082	41				-1.87762	-2.37189	-2.21664	0	0	0	A0A0H2XIF2	0.000425234	0.00364904	3.37137	2.43782	0.000370694	0.00492267	0.173111	Putative lipoprotein	SAUSA300_0724	+	-0.49427	-0.339021	0.15525	3.43098	2.3078	0.761675
Q2FIR4;A8YZZ7;A0A0E1VLK0	0.935061	0.926118	0.72452	0.917629	0.656326	1.01434	1.03688	1.20184	0.849309	0.530297	0.872805	1.21664	8	29.333	8	8	31.1	31.1	31.1	33.626	94				0.875832	0.977349	0.867263	0	0	0	Q2FIR4	0.73572	0.781845	0.133287	0.106879	0.791219	0.998287	0.760252	Putative lipid kinase SAUSA300_0711 (EC 2.7.1.-)	SAUSA300_0711		0.101517	-0.00856913	-0.110086	0.101703	0.000744487	0.119043
A0A0H2XEB7;A0A0E1VLK3	-4.45381	-4.50812	-4.05058	-4.17868	-4.15201	-4.32466	NA	-4.36982	NA	-4.18549	NA	NA	2	2.0759	2	2	6.7	6.7	6.7	27.427	12				-4.2978	-4.28216	-4.18549	0	1	3	A0A0H2XEB7	0.864943	0.888897	0.0630126	0.0511486	0.993253	0.853792	0.895043	Integral membrane protein	SAUSA300_0729		0.0156312	0.112301	0.0966702	0.00294027	0.0686479	0.0481561
A0A0H2XJL5;A0A0E1VLK6	3.8564	3.8487	3.96342	3.90406	3.99526	3.80198	3.82929	4.14156	3.63475	3.45824	3.51221	3.84536	8	140.31	8	8	30	30	30	19.257	242				3.89314	3.94202	3.61264	0	0	0	A0A0H2XJL5	0.0170914	0.0475993	1.76722	1.3224	0.873062	0.0442626	0.0203589	Uncharacterized protein	SAUSA300_0173	+	0.0488786	-0.280504	-0.329383	0.0589549	1.35396	1.69125
A0A0H2XG63;A0A0E1VLL9	-0.599844	-0.870774	-0.548757	-0.671819	-0.920287	-1.22816	-0.985892	-1.24342	-0.815876	-0.629535	-0.956961	-0.630684	6	7.8829	6	6	15.2	15.2	15.2	41.823	42				-0.672799	-1.09444	-0.758264	0	0	0	A0A0H2XG63	0.00933527	0.0320433	2.02987	1.49426	0.0100687	0.725624	0.0330992	Glycerate kinase family protein (EC 2.7.1.31)	SAUSA300_0726	+	-0.421642	-0.0854654	0.336177	1.99703	0.139288	1.48018
A0A0H2XJ21;A0A0E1VLM2	0.618056	0.574951	0.42741	0.522724	0.753875	0.806124	0.805501	0.937341	0.55283	0.478113	0.546573	0.570956	6	94.832	6	5	23.8	23.8	21.1	38.451	122				0.535785	0.82571	0.537118	0	0	0	A0A0H2XJ21	0.000288542	0.0027704	3.53979	2.55746	0.000606359	0.999596	0.00062693	Ribulose-5-phosphate reductase (Ribulose-5-P reductase) (EC 1.1.1.405) (Ribitol-5-phosphate dehydrogenase)	tarJ SAUSA300_0250	+	0.289925	0.00133302	-0.288592	3.21727	0.000175664	3.20278
Q2FK09;A0A0E1VLM6	-3.33437	-3.45018	-3.12909	-2.88024	-3.10893	-3.42783	-3.68708	-3.42846	-3.59256	-2.6362	-3.35578	-3.36255	3	3.4524	3	3	16.3	16.3	16.3	28.221	15				-3.19847	-3.41307	-3.23677	0	0	0	Q2FK09	0.600448	0.672443	0.221524	0.172344	0.610101	0.983497	0.712073	Sensory transduction protein LytR	lytR SAUSA300_0255		-0.214604	-0.0383018	0.176302	0.214598	0.00722694	0.147475
A0A0H2XGT0;A0A0E1VLM7	1.14939	1.67309	0.947704	1.37043	1.00398	1.04656	1.54271	1.32736	1.12716	1.14875	1.06896	1.27711	6	91.923	6	6	55.7	55.7	55.7	17.762	123				1.28515	1.23015	1.1555	0	0	0	A0A0H2XGT0	0.746699	0.790453	0.126854	0.102124	0.942688	0.72743	0.897518	SIS domain protein	SAUSA300_0556		-0.0550016	-0.129659	-0.074657	0.025632	0.138209	0.0469566
Q2FIN9;A0A0E1VLN0;A0A0E1VKV0	4.48596	4.65236	4.65674	4.60728	4.25271	4.32216	4.81995	4.40698	4.77651	4.51545	4.59485	4.69592	7	44.353	7	7	38.4	38.4	38.4	22.213	235				4.60059	4.45045	4.64568	0	0	0	Q2FIN9	0.275763	0.367953	0.559463	0.434208	0.446143	0.923771	0.275607	Ribosome hibernation promotion factor (HPF) (Ribosome hibernation-promoting factor)	hpf SAUSA300_0736		-0.150137	0.0450947	0.195231	0.350526	0.0344358	0.55971
A0A0H2XH86;A0A0E1VLN1	-0.830911	-0.850911	-1.03662	-0.8843	-1.18859	-1.18843	-0.837169	-1.23065	-0.795812	-0.787482	-0.858423	-0.88082	6	9.9178	6	6	14.4	14.4	14.4	54.708	45				-0.900686	-1.11121	-0.830634	0	0	0	A0A0H2XH86	0.0247365	0.0631285	1.60666	1.19977	0.0860989	0.705014	0.0243379	6-phospho-beta-glucosidase (EC 3.2.1.86)	bglA SAUSA300_0260		-0.210525	0.0700519	0.280576	1.065	0.151802	1.61372
A0A0H2XJ54;A0A0E1VLN4	0.892392	1.18141	0.876696	1.06511	1.00306	0.977428	1.39872	1.02877	1.17934	1.16816	1.15737	1.33017	11	56.831	11	11	45.4	45.4	45.4	25.704	86				1.0039	1.10199	1.20876	0	0	0	A0A0H2XJ54	0.209845	0.299187	0.678101	0.524057	0.639125	0.185436	0.591265	Uncharacterized protein	SAUSA300_0740		0.0980928	0.204858	0.106765	0.194414	0.731807	0.228218
A0A0H2XI10;A0A0E1VLN9	-1.0775	-0.894365	-0.926427	-1.04465	-1.14666	-0.868764	-1.13998	-1.10605	-0.972457	-1.08765	-1.07228	-0.739521	10	8.4535	9	9	19.4	18	18	57.192	35				-0.985736	-1.06536	-0.967975	0	0	0	A0A0H2XI10	0.5544	0.631516	0.256177	0.199616	0.676184	0.979879	0.563843	Glycosyl transferase, group 1 family protein (EC 2.4.1.-)	SAUSA300_0549		-0.079628	0.017761	0.097389	0.169935	0.0088275	0.248842
A0A0H2XEQ7;A0A0E1VLP3	-1.75293	-1.6748	-1.75028	-1.9454	-1.99904	-2.2407	-1.76512	-2.2763	-1.59362	-1.90455	-1.86126	-1.8016	8	14.278	8	8	25.1	25.1	25.1	47.85	49				-1.78085	-2.07029	-1.79026	0	0	0	A0A0H2XEQ7	0.068983	0.132467	1.16126	0.877893	0.0949773	0.996715	0.106893	Maltodextrin-binding protein	SAUSA300_0209		-0.28944	-0.00940335	0.280036	1.02238	0.00142884	0.97105
A0A0H2XIV6;A0A0E1VLP4	-1.01651	-1.16612	-1.16215	NA	-1.09117	-1.05836	-1.21502	-1.1656	-1.25232	-1.33468	-1.16594	-1.16286	3	5.3259	3	3	8.9	8.9	8.9	36.822	18				-1.11493	-1.13254	-1.22895	1	0	0	A0A0H2XIV6	0.167082	0.256604	0.77707	0.590737	0.954195	0.202135	0.252892	Diphosphomevalonate decarboxylase (EC 4.1.1.33)	mvaD SAUSA300_0573		-0.0176108	-0.114023	-0.0964125	0.0203627	0.694358	0.597065
A0A0H2XJ34;A0A0E1VLP5	-3.13556	-3.29316	-3.30589	-3.11647	-3.22078	-3.43464	NA	-3.36302	-3.18374	-2.78592	-3.45761	-2.88156	2	3.8015	2	2	17.5	17.5	17.5	13.693	14				-3.21277	-3.33948	-3.07721	0	1	0	A0A0H2XJ34	0.294081	0.388552	0.531533	0.410551	0.706023	0.632429	0.269308	Uncharacterized protein	SAUSA300_0553		-0.12671	0.135563	0.262273	0.151181	0.198988	0.569751
Q2FK73;A8Z0F5;A0A0E1VLQ2	1.67286	1.66827	1.64514	1.68016	1.61995	1.44774	1.7524	1.49106	1.61808	1.99219	1.6145	1.73638	13	82.354	13	11	22.6	22.6	20.4	73.924	169				1.66661	1.57779	1.74029	0	0	0	Q2FK73	0.259703	0.351997	0.585522	0.453461	0.613958	0.710719	0.233257	PTS system glucose-specific EIICBA component (EC 2.7.1.199) (EIICBA-Glc) (EII-Glc) (EIICBA-Glc 1) [Includes: Glucose permease IIC component (PTS system glucose-specific EIIC component); Glucose-specific phosphotransferase enzyme IIB component (PTS system glucose-specific EIIB component); Glucose-specific phosphotransferase enzyme IIA component (PTS system glucose-specific EIIA component)]	ptsG glcA SAUSA300_0191		-0.0888194	0.0736779	0.162497	0.211861	0.148302	0.632164
A0A0H2XJ17;A0A0E1VLR2	-1.71647	-1.75921	-1.79488	-1.84005	-1.61375	-1.54312	-1.52886	-1.32313	-1.60931	-1.70006	-1.78665	-1.99281	4	9.3573	4	4	8.9	8.9	8.9	54.337	34				-1.77765	-1.50222	-1.77221	0	0	0	A0A0H2XJ17	0.0173766	0.0481982	1.76003	1.31697	0.0276934	0.997834	0.0305275	Amino acid permease	SAUSA300_0566	+	0.275438	0.00544762	-0.269991	1.55762	0.000941715	1.51531
Q2FJ31;A0A0E1VLR4	0.328712	0.350184	-0.0574586	1.10966	0.293589	0.901744	0.849795	0.32082	1.49482	2.17074	1.29627	2.08231	12	65.681	12	12	44	44	44	36.047	144				0.432774	0.591487	1.76103	0	0	0	Q2FJ31	0.00301319	0.0149354	2.52097	1.82578	0.857643	0.004057	0.00880037	Alcohol dehydrogenase (ADH) (EC 1.1.1.1)	adh SAUSA300_0594	+	0.158713	1.32826	1.16955	0.0666937	2.3918	2.0555
A0A0H2XHZ4;A0A0E1VLR6	1.75908	1.87535	1.80179	1.76944	2.64528	2.44194	2.49876	2.66258	2.25996	1.92549	2.08053	1.96755	16	205.59	16	16	49.6	49.6	49.6	44.728	196				1.80141	2.56214	2.05838	0	0	0	A0A0H2XHZ4	1.49355e-05	0.000347081	4.82578	3.45957	1.2348e-05	0.0235644	0.000321546	Acyl-CoA dehydrogenase FadD (EC 1.3.8.6)	fadD SAUSA300_0227	+	0.760727	0.256969	-0.503759	4.9084	1.62774	3.49276
A0A0H2XHL4;A0A0E1VLR7	2.37207	2.20546	2.43556	2.26184	2.33605	2.16549	2.31726	2.4059	2.46048	2.54443	2.53216	2.503	10	82.801	10	10	31.7	31.7	31.7	34.951	142				2.31873	2.30617	2.51002	0	0	0	A0A0H2XHL4	0.0148918	0.0440655	1.82705	1.3559	0.97714	0.029807	0.0216957	Phosphate acetyltransferase (EC 2.3.1.8)	pta SAUSA300_0570	+	-0.0125576	0.191288	0.203845	0.0100432	1.52568	1.66363
A0A0H2XHC8;A0A0E1VLR9	0.845167	0.813967	0.812427	0.812662	0.468327	0.401884	0.504053	0.594657	0.815597	0.846913	0.762522	0.756101	14	62.372	14	14	53.1	53.1	53.1	31.088	146				0.821056	0.49223	0.795283	0	0	0	A0A0H2XHC8	1.78348e-05	0.000388685	4.74873	3.4104	3.05406e-05	0.780381	5.88014e-05	Putative iron compound ABC transporter, iron compound-binding protein	SAUSA300_0598	+	-0.328825	-0.0257728	0.303053	4.51512	0.107693	4.23061
A0A0H2XGK7;A0A0E1VLS3	-2.8746	-2.72027	-2.7845	-2.7545	-2.81385	-2.81657	-2.60057	-2.5147	-2.71179	-2.48705	-2.47067	-2.59747	5	7.0853	5	5	10.2	10.2	10.2	54.933	16				-2.78347	-2.68642	-2.56675	0	0	0	A0A0H2XGK7	0.0745081	0.140573	1.1278	0.852099	0.490536	0.062759	0.352841	PTS system, IIBC components (EC 2.7.1.69)	SAUSA300_0236		0.0970461	0.216723	0.119677	0.309329	1.20232	0.452421
A0A0H2XI48;A0A0E1VLT9	7.12254	7.33312	7.028	7.11864	7.10455	6.97071	7.19205	7.17892	7.07728	7.00681	7.15193	7.15545	20	323.31	20	20	57	57	57	34.74	891				7.15058	7.11156	7.09787	0	0	0	A0A0H2XI48	0.761781	0.802663	0.11817	0.095467	0.856772	0.757261	0.980859	ABC transporter, substrate-binding protein	SAUSA300_0618		-0.0390208	-0.0527103	-0.0136896	0.0671345	0.120755	0.00839363
A0A0H2XFK6;A0A0E1VLU4	-2.58866	-2.35294	-2.8368	-2.61938	-2.71689	-2.98959	-2.60098	-2.85294	-2.69336	-2.89347	-2.88199	-2.95775	2	4.5962	2	2	7.9	7.9	7.9	29.133	28				-2.59945	-2.7901	-2.85664	0	0	0	A0A0H2XFK6	0.12385	0.207004	0.907103	0.684022	0.276736	0.120683	0.836649	N-acetylglucosaminyldiphosphoundecaprenol N-acetyl-beta-D-mannosaminyltransferase (EC 2.4.1.187) (N-acetylmannosaminyltransferase) (UDP-N-acetylmannosamine transferase) (UDP-N-acetylmannosamine:N-acetylglucosaminyl pyrophosphorylundecaprenol N-acetylmannosaminyltransferase)	tagA SAUSA300_0623		-0.19065	-0.257198	-0.0665476	0.557935	0.918353	0.0774565
A0A0E1VLU7;A0A0H2XIH0	-0.857898	-0.74591	-1.24235	-0.887108	-1.05972	-1.6604	-1.21262	-1.64954	-1.30209	-1.07444	-1.20467	-1.13741	7	15.349	7	7	21.9	21.9	21.9	46.04	67				-0.933316	-1.39557	-1.17965	0	0	0	A0A0E1VLU7	0.0488818	0.102937	1.31085	0.98743	0.0402741	0.309823	0.395813	Uncharacterized protein	HMPREF0776_0964		-0.462253	-0.246338	0.215915	1.39497	0.508887	0.40251
A0A0H2XED9;A0A0E1VLV0	-1.81053	-1.93085	-1.57469	-1.98261	-1.74623	-1.87364	-1.9441	-2.14399	-1.8591	-1.71993	-1.91933	-1.88244	4	7.1401	4	4	23.5	23.5	23.5	15.817	53				-1.82467	-1.92699	-1.8452	0	0	0	A0A0H2XED9	0.613751	0.683439	0.212008	0.1653	0.618633	0.97981	0.731301	Teichoic acid biosynthesis protein D (EC 2.7.7.39)	SAUSA300_0628		-0.102322	-0.0205295	0.0817922	0.208567	0.00885804	0.135904
Q2FK29;A8Z0K3;A0A0E1VLV1	0.891603	0.945156	-0.159484	2.07065	1.39604	2.49437	2.23763	1.81768	2.63157	3.09844	2.44395	3.10831	16	156.16	16	16	58.4	58.4	58.4	34.583	215				0.93698	1.98643	2.82057	0	0	0	Q2FK29	0.00690128	0.0264255	2.16107	1.57798	0.0959788	0.00540516	0.198352	L-lactate dehydrogenase 1 (L-LDH 1) (EC 1.1.1.27)	ldh1 SAUSA300_0235	+	1.04945	1.88359	0.834137	1.01782	2.26719	0.702563
A0A0H2XI27;A0A0E1VLV3	-3.71808	-3.5544	NA	-3.51432	-3.58538	NA	-3.67904	-3.76322	-3.63969	-3.80582	-3.87578	-3.80147	3	2.8267	3	3	15.1	15.1	15.1	28.197	15				-3.5956	-3.67588	-3.78069	1	1	0	A0A0H2XI27	0.111961	0.192635	0.950932	0.715264	0.60599	0.100222	0.400009	Hydrolase, haloacid dehalogenase-like family	SAUSA300_0600		-0.0802771	-0.185088	-0.104811	0.217534	0.999038	0.39793
A0A0H2XJK1;A0A0E1VLV5	-1.68388	-1.58115	-1.5524	-1.78957	-1.39643	-1.60649	-1.39663	-1.39763	-1.42153	-1.37167	-1.25438	-1.32727	4	28.692	4	4	14.4	14.4	14.4	29.917	50				-1.65175	-1.44929	-1.34372	0	0	0	A0A0H2XJK1	0.00425668	0.018853	2.37093	1.72462	0.0371222	0.00361192	0.312361	Uncharacterized protein	SAUSA300_0632	+	0.202455	0.308033	0.105578	1.43037	2.44226	0.505343
Q2FJ20;A0A0E1VLV7	4.72502	4.60297	4.54124	4.71578	4.14511	4.36392	4.37768	4.20696	4.38587	4.35815	4.43596	4.58514	8	88.695	8	8	40.3	40.3	40.3	14.718	191				4.64625	4.27342	4.44128	0	0	0	Q2FJ20	0.00206936	0.0112767	2.68416	1.94782	0.00157808	0.0472974	0.104527	Transcriptional regulator SarA (Staphylococcal accessory regulator A)	sarA SAUSA300_0605	+	-0.372836	-0.204976	0.167861	2.80187	1.32516	0.980771
A0A0H2XHW1;A0A0E1VLW7	1.90324	1.84582	1.94513	1.88365	2.01339	1.8735	1.81897	1.91756	1.84461	1.68104	1.9045	1.84456	11	81.026	11	11	53.8	53.8	53.8	28.024	197				1.89446	1.90585	1.81868	0	0	0	A0A0H2XHW1	0.269327	0.360416	0.569719	0.443196	0.97608	0.383052	0.292392	ABC transporter ATP-binding protein	SAUSA300_0620		0.0113951	-0.0757831	-0.0871783	0.0105145	0.416742	0.534035
A0A0H2XIN0;A0A0E1VLW8	-3.20997	-3.06239	-3.17693	-3.25334	-2.65684	-2.99397	-3.23048	-2.98825	-3.11678	-3.45891	-2.97222	-3.3257	4	15.979	4	4	18.2	18.2	18.2	28.463	30				-3.17566	-2.96739	-3.2184	0	0	0	A0A0H2XIN0	0.193165	0.283062	0.714073	0.548119	0.316755	0.946412	0.204954	ABC transporter, ATP-binding protein	SAUSA300_0647		0.20827	-0.0427454	-0.251016	0.499276	0.0239198	0.688343
A0A0H2XI33;A0A0E1VLX0	-3.7122	-3.73605	-3.7229	-3.83029	-3.9243	-3.96416	-3.77814	-3.88552	-3.87109	-3.80446	-3.93684	-3.81046	4	3.5618	4	4	8.4	8.4	8.4	58.11	10				-3.75036	-3.88803	-3.85571	0	0	0	A0A0H2XI33	0.0395562	0.0881017	1.40278	1.05502	0.0397449	0.115652	0.775061	5' nucleotidase family protein (EC 3.1.4.16)	SAUSA300_0147		-0.13767	-0.105352	0.0323185	1.40072	0.936848	0.110664
A0A0H2XKC5;A0A0E1VLX5	2.62382	2.55593	2.56664	2.60416	2.14339	1.88359	1.9598	1.90627	1.97697	2.24207	1.92469	1.94539	15	219.41	15	15	25.6	25.6	25.6	64.05	233				2.58764	1.97326	2.02228	0	0	0	A0A0H2XKC5	4.09464e-05	0.000694066	4.38778	3.1586	6.89024e-05	0.000132165	0.810092	ABC transporter, ATP-binding protein	SAUSA300_0630	+	-0.614374	-0.565358	0.0490165	4.16177	3.87888	0.0914659
A0A0H2XIM3;A0A0E1VLY4	-0.426507	-0.470291	-0.71162	-0.533538	-0.852317	-0.470079	-0.440749	-0.465226	-0.467217	-0.88875	-0.849196	-0.50888	4	24.971	4	4	21.2	21.2	21.2	19.009	64				-0.535489	-0.557093	-0.678511	0	0	0	A0A0H2XIM3	0.526758	0.606743	0.278389	0.216995	0.985224	0.544043	0.639469	Uncharacterized protein	SAUSA300_0639		-0.0216036	-0.143022	-0.121418	0.0064648	0.264367	0.194181
A0A0H2XHT4;A0A0E1VLY5	0.973468	0.878002	0.964952	1.05875	0.852999	0.856535	0.766613	0.79181	0.994056	0.811346	0.860146	1.09664	5	9.9267	5	5	28.2	28.2	28.2	20.889	99				0.968792	0.816989	0.940548	0	0	0	A0A0H2XHT4	0.0879529	0.159946	1.05575	0.796026	0.0936848	0.898156	0.182374	Cytokinin riboside 5'-monophosphate phosphoribohydrolase (EC 3.2.2.n1)	SAUSA300_0666		-0.151803	-0.0282439	0.123559	1.02833	0.0466481	0.739038
A0A0H2XH73;A0A0E1VLY7	-3.91627	-4.00414	NA	NA	NA	-4.08747	-3.45885	-3.74659	-3.94232	-3.82044	-3.58625	-3.91016	4	2.6758	4	4	14	14	14	35.235	12				-3.9602	-3.7643	-3.81479	2	1	0	A0A0H2XH73	0.622895	0.68915	0.205585	0.161686	0.606718	0.729135	0.950033	Uncharacterized protein	SAUSA300_0644		0.195901	0.145413	-0.0504884	0.217013	0.137192	0.0222611
A0A0H2XIM2;A0A0E1VLY9	-3.99553	-4.27467	-4.40633	-3.66623	-4.49471	NA	-4.1848	NA	NA	-4.27824	NA	NA	3	2.0901	3	3	6.3	6.3	6.3	63.285	6				-4.08569	-4.33975	-4.27824	0	2	3	A0A0H2XIM2	0.630757	0.695047	0.200138	0.157986	0.634437	0.844523	0.985158	ABC transporter, ATP-binding protein, MsbA family	SAUSA300_0671		-0.254064	-0.192551	0.0615133	0.197611	0.0733886	0.00649399
A0A0H2XED3;A0A0E1VLZ0	0.889964	1.14064	0.910993	1.01251	1.17806	1.08551	1.19333	1.17412	1.14309	1.03437	1.08345	1.07051	9	60.958	9	9	41.5	41.5	41.5	23.738	152				0.988527	1.15775	1.08286	0	0	0	A0A0H2XED3	0.036189	0.0819927	1.44142	1.08622	0.0296921	0.242504	0.388686	Uncharacterized protein	SAUSA300_0649		0.169228	0.094328	-0.0748996	1.52736	0.615281	0.410401
Q2FIX1;A0A0E1VLZ3	-3.75544	-3.77104	-3.61753	-3.63882	-3.75992	-3.62713	-3.75867	-3.61817	-3.71415	-3.92828	-3.61967	-3.66594	2	2.9553	2	2	16	16	16	14.178	12				-3.69571	-3.69097	-3.73201	0	0	0	Q2FIX1	0.826346	0.856929	0.0828379	0.0670553	0.99761	0.870947	0.838752	HTH-type transcriptional regulator SarX (Staphylococcal accessory regulator X)	sarX SAUSA300_0654		0.00473947	-0.0362992	-0.0410387	0.00103924	0.0600083	0.0763663
A0A0H2XDY2;A0A0E1VLZ5	0.988924	1.08064	0.995354	1.0049	0.819714	0.72423	1.16215	0.891085	1.16704	1.43599	1.20654	1.21534	12	37.094	12	12	20.7	20.7	20.7	68.713	149				1.01745	0.899294	1.25623	0	0	0	A0A0H2XDY2	0.0115373	0.0375815	1.9379	1.42503	0.445719	0.0712053	0.0100618	Fructose specific permease	fruA SAUSA300_0685	+	-0.11816	0.238774	0.356934	0.350939	1.14749	1.99732
A0A0H2XI88;A0A0E1VLZ6	-0.801434	-0.884707	-0.970396	-0.862029	-0.834813	-0.89978	-0.886574	-0.841197	-0.832412	-0.895671	-0.991933	-0.795328	5	25.531	5	5	20.1	20.1	20.1	33.244	71				-0.879641	-0.865591	-0.878836	0	0	0	A0A0H2XI88	0.9459	0.953539	0.0241549	0.0206615	0.952514	0.999839	0.957662	Transcriptional regulator, LysR family	SAUSA300_0658		0.0140505	0.000805351	-0.0132451	0.0211286	6.9807e-05	0.0187876
A0A0H2XG53;A0A0E1VM02	1.52844	1.81319	1.6339	1.78706	1.2595	1.64061	1.32463	1.36394	1.39695	1.25856	1.62285	1.71893	2	46.139	2	2	9.7	9.7	9.7	26.687	39				1.69065	1.39717	1.49932	0	0	0	A0A0H2XG53	0.103123	0.18129	0.986646	0.741627	0.092615	0.310105	0.692778	Uncharacterized protein	SAUSA300_0668		-0.293477	-0.191321	0.102156	1.03332	0.508492	0.159406
A0A0H2XG11;A0A0E1VM04	-2.44594	-2.02227	-2.58377	-2.65437	-2.05584	-1.83326	-2.02575	-2.03623	-2.49702	-2.4828	-2.01192	-2.15677	4	11.338	4	4	12	12	12	44.314	16				-2.42659	-1.98777	-2.28712	0	0	0	A0A0H2XG11	0.0559235	0.112916	1.25241	0.947244	0.0507781	0.663049	0.194665	Capsular polysaccharide biosynthesis protein Cap5P (EC 5.1.3.14)	cap5P SAUSA300_0167		0.438818	0.139464	-0.299354	1.29432	0.178455	0.710712
Q2FKC6;A0A0E1VM07	1.22088	1.3999	1.25857	1.14429	1.22206	1.12754	1.47413	1.02127	1.6232	1.48339	1.46367	1.45592	6	21.487	6	6	34.2	34.2	34.2	23.041	69				1.25591	1.21125	1.50655	0	0	0	Q2FKC6	0.0272875	0.0673845	1.56404	1.17144	0.888593	0.0658221	0.0318387	Superoxide dismutase [Mn/Fe] 2 (EC 1.15.1.1)	sodM SAUSA300_0135		-0.04466	0.250638	0.295298	0.051297	1.18163	1.49704
A0A0H2XH85;A0A0E1VM10	-3.78289	-3.68066	-3.79588	-3.50668	-3.69396	-3.89851	-3.79387	-3.85505	-3.70098	-3.79024	-3.74197	-3.63039	5	3.6052	5	5	19.5	19.5	19.5	35.224	13				-3.69153	-3.81035	-3.71589	0	0	0	A0A0H2XH85	0.261852	0.353166	0.581944	0.452021	0.267091	0.937651	0.415112	Cobalamin synthesis protein/P47K family protein	SAUSA300_0673		-0.118823	-0.0243677	0.094455	0.57334	0.0279589	0.381834
Q2FIS2;A0A0E1VM13	-0.854515	-0.748066	-0.786458	-0.693584	0.0319939	-0.213652	-0.519891	0.00932754	-0.532566	-1.33075	-0.328251	-0.475463	12	34.521	12	12	21.5	21.5	21.5	74.399	90				-0.770656	-0.173055	-0.666756	0	0	0	Q2FIS2	0.0448668	0.0971641	1.34808	1.01249	0.0495277	0.879372	0.10517	Lipoteichoic acid synthase [Cleaved into: Glycerol phosphate lipoteichoic acid synthase (LTA synthase) (EC 2.7.8.-) (Polyglycerol phosphate synthase); Processed glycerol phosphate lipoteichoic acid synthase]	ltaS SAUSA300_0703		0.5976	0.103899	-0.493701	1.30515	0.0558273	0.978109
A0A0H2XIY2;A0A0E1VM18	-1.05775	-1.147	-1.10558	-1.04275	-1.25717	-1.1752	-1.27483	-1.4149	-1.25942	-1.13577	-1.1034	-1.16395	6	8.1394	6	6	36.2	36.2	36.2	17.751	50				-1.08827	-1.28052	-1.16564	0	0	0	A0A0H2XIY2	0.0163105	0.0464805	1.78753	1.33273	0.0133545	0.350137	0.128616	Cys-tRNA(Pro)/Cys-tRNA(Cys) deacylase (EC 4.2.-.-)	ybaK SAUSA300_0682	+	-0.192253	-0.0773663	0.114887	1.87437	0.455762	0.890706
A0A0E1VM29;Q2FIT4	NA	NA	-2.75646	-2.5122	-2.97978	-3.34871	-2.52878	-3.03633	-2.93959	NA	-2.64657	-3.10113	2	15.452	2	2	14	14	14	26.181	43				-2.63433	-2.9734	-2.89577	2	0	1	A0A0E1VM29	0.429357	0.520306	0.367182	0.283741	0.404804	0.595632	0.931875	Response regulator SaeR	saeR HMPREF0776_1711		-0.339069	-0.261435	0.0776342	0.392755	0.225022	0.0306421
A0A0H2XK24;A0A0E1VM31	0.236732	0.262452	0.37395	0.382143	0.245197	0.239178	0.435453	0.439153	0.306468	0.207847	0.204919	0.277735	7	62.464	7	7	30.7	30.7	30.7	23.754	181				0.31382	0.339745	0.249242	0	0	0	A0A0H2XK24	0.332716	0.425101	0.477926	0.371508	0.900276	0.541097	0.321669	Serine acetyltransferase (EC 2.3.1.30)	cysE SAUSA300_0514		0.0259256	-0.0645772	-0.0905029	0.0456245	0.266725	0.49259
A0A0H2XJH7;A0A0E1VM34	-3.14928	-3.39956	-3.01265	-3.23339	-3.36648	-3.61006	-3.60207	-3.63089	-2.77295	-2.77053	-2.72308	-2.51412	3	3.8468	3	3	14	14	14	55.554	21				-3.19872	-3.55237	-2.69517	0	0	0	A0A0H2XJH7	3.60697e-05	0.000650451	4.44286	3.18679	0.0135878	0.00151255	2.70917e-05	Immunoglobulin G binding protein A	SAUSA300_0113	+	-0.353657	0.503547	0.857204	1.86685	2.82029	4.56716
Q2FJA2;A8YZN6;A0A0E1VM41	3.90148	3.83399	3.811	3.84532	3.68357	3.94031	3.75986	3.7307	3.91721	3.88743	3.94497	3.95161	10	154.71	10	10	43.5	43.5	43.5	24.708	332				3.84795	3.77861	3.9253	0	0	0	Q2FJA2	0.0483062	0.101881	1.316	0.991907	0.386069	0.314658	0.0397407	50S ribosomal protein L1	rplA SAUSA300_0523		-0.0693342	0.0773575	0.146692	0.413335	0.502161	1.40076
Q2FJ92;A8YZP5;A0A0E1VM52	8.41083	8.4403	8.35575	8.38586	8.3532	8.44376	8.34292	8.30574	8.46917	8.48651	8.44187	8.51903	27	323.31	27	27	71.1	71.1	71.1	43.103	1167				8.39819	8.3614	8.47915	0	0	0	Q2FJ92	0.0119024	0.0378391	1.92436	1.42206	0.48984	0.0663173	0.0106394	Elongation factor Tu (EF-Tu)	tuf SAUSA300_0533	+	-0.0367847	0.0809588	0.117744	0.309945	1.17837	1.97308
Q2FJ87;A0A0E1VM57	1.57521	1.49871	1.47741	1.56472	1.37946	1.29796	1.30322	1.2676	1.54649	1.60182	1.5943	1.51221	13	112.85	13	13	49.2	49.2	49.2	36.052	166				1.52901	1.31206	1.5637	0	0	0	Q2FJ87	5.67614e-05	0.000916864	4.24595	3.0377	0.000245413	0.557962	7.79577e-05	Uncharacterized epimerase/dehydratase SAUSA300_0538	SAUSA300_0538	+	-0.216951	0.0346911	0.251642	3.6101	0.253395	4.10814
A0A0H2XGW9;A0A0E1VM62	-1.33818	-1.15586	-1.63688	-1.42314	-0.934339	-1.85395	-1.40266	-1.82558	-1.82611	-1.90848	-1.85437	-1.80085	5	19.98	5	5	32.7	32.7	32.7	24.153	23				-1.38851	-1.50413	-1.84745	0	0	0	A0A0H2XGW9	0.10115	0.178278	0.995036	0.748903	0.827777	0.0992012	0.237429	Deoxynucleoside kinase family protein (EC 2.7.1.-) (EC 2.7.1.113)	SAUSA300_0542		-0.115616	-0.458938	-0.343322	0.0820866	1.00348	0.624467
A0A0H2XGZ4;A0A0E1VM64;A0A0E1VWN4;A0A0H2XF45	-2.28854	-2.30217	-2.38169	-2.29425	-2.73431	-2.73685	-2.42288	-2.79701	-2.32522	-2.11698	-2.25474	-2.32262	6	10.032	6	6	20	20	20	35.562	47				-2.31666	-2.67276	-2.25489	0	0	0	A0A0H2XGZ4	0.00128523	0.00816956	2.89102	2.0878	0.00465366	0.737547	0.00163512	tRNA-dihydrouridine synthase (EC 1.3.1.-)	SAUSA300_0089	+	-0.3561	0.0617707	0.417871	2.3322	0.132211	2.78645
Q2FJA0;A8YZN8;A0A0E1VM68	2.98952	3.08373	2.89752	3.20584	2.56516	2.62314	2.80758	2.60942	2.71795	3.04019	2.79293	2.95635	6	86.363	6	6	54.1	54.1	54.1	12.711	152				3.04415	2.65132	2.87685	0	0	0	Q2FJA0	0.006646	0.0257041	2.17744	1.59	0.0052485	0.217165	0.0843597	50S ribosomal protein L7/L12	rplL SAUSA300_0525	+	-0.39283	-0.167299	0.225531	2.27996	0.66321	1.07386
A0A0H2XKF0;A0A0E1VM75	-0.0252134	0.0602101	-0.107153	-0.155665	-0.292558	-0.577145	0.0203496	-0.348835	-0.0878516	0.005962	-0.250385	-0.322054	4	7.068	4	4	11.1	11.1	11.1	43.804	50				-0.0569552	-0.299547	-0.163582	0	0	0	A0A0H2XKF0	0.200905	0.290667	0.697009	0.536605	0.178151	0.676629	0.538791	Pyrimidine nucleoside transport protein	nupC SAUSA300_0506		-0.242592	-0.106627	0.135965	0.749211	0.169649	0.268579
A0A0H2XG42;A0A0E1VM89	0.806293	0.771348	0.764729	0.833832	0.680995	0.825308	0.715807	0.736941	0.825111	0.883319	0.845236	0.925596	11	49.371	11	11	41.2	41.2	41.2	32.196	103				0.794051	0.739763	0.869815	0	0	0	A0A0H2XG42	0.0119057	0.0378391	1.92425	1.42206	0.28896	0.115002	0.00957651	Putative chromosome partioning protein, ParB family	SAUSA300_2643	+	-0.054288	0.0757648	0.130053	0.539162	0.939295	2.01879
Q2FJC1;A8YZL5;A0A0E1VM92	4.30773	4.55333	4.33397	4.36211	4.27896	4.33656	4.57439	4.70114	4.60913	4.39946	4.57889	4.63724	14	316.39	14	14	51.9	51.9	51.9	31.992	308				4.38928	4.47276	4.55618	0	0	0	Q2FJC1	0.315102	0.407377	0.501549	0.390003	0.705577	0.285711	0.705888	Pyridoxal 5'-phosphate synthase subunit PdxS (PLP synthase subunit PdxS) (EC 4.3.3.6) (Pdx1)	pdxS SAUSA300_0504		0.0834746	0.166894	0.0834196	0.151456	0.544074	0.151264
A0A0E1VM95;A0A0H2XEU5	-1.82434	-1.91425	-1.92527	-1.52041	-2.39121	-2.51922	-1.98634	-2.488	-1.82344	-1.52661	-1.83154	-1.694	5	27.719	5	5	24.5	24.5	24.5	21.702	41				-1.79607	-2.34619	-1.7189	0	0	0	A0A0E1VM95	0.00286712	0.0144196	2.54255	1.84105	0.00854303	0.847431	0.00382928	Uncharacterized protein	HMPREF0776_1508	+	-0.550124	0.0771723	0.627296	2.06839	0.0718955	2.41688
Q2FDH1;A8Z5J1;A0A0E1VM97	-2.89096	-2.66765	-2.71323	-2.69641	-3.35164	-3.29677	NA	-3.1624	-2.86735	-3.16204	-3.0076	-3.31729	2	4.1465	2	2	7.5	7.5	7.5	23.167	23				-2.74207	-3.27027	-3.08857	0	1	0	Q2FDH1	0.00332724	0.0159221	2.47792	1.798	0.00322389	0.0215923	0.274617	Pyrrolidone-carboxylate peptidase (EC 3.4.19.3) (5-oxoprolyl-peptidase) (Pyroglutamyl-peptidase I) (PGP-I) (Pyrase)	pcp SAUSA300_2623	+	-0.528203	-0.346504	0.1817	2.49162	1.6657	0.561272
A0A0E1VM98;Q2FKQ1	2.00965	2.04778	1.97855	1.96787	2.01433	2.03169	2.08623	1.93969	1.91552	1.90709	1.83567	2.00892	25	135	25	25	39.4	39.4	39.4	72.539	364				2.00096	2.01799	1.9168	0	0	0	A0A0E1VM98	0.0742345	0.140391	1.12939	0.852661	0.909601	0.153387	0.0814763	DNA gyrase subunit B (EC 5.99.1.3)	gyrB HMPREF0776_0786		0.0170226	-0.0841647	-0.101187	0.0411489	0.814212	1.08897
Q2FKP1;A8YYT8;A0A0E1VMA5	1.66901	1.82069	1.56584	1.69425	1.82933	1.74435	1.52512	2.041	1.87992	1.62107	1.84919	1.84505	8	59.606	8	8	54.1	54.1	54.1	16.454	149				1.68745	1.78495	1.79881	0	0	0	Q2FKP1	0.557402	0.634062	0.253832	0.197868	0.655241	0.580612	0.991082	50S ribosomal protein L9	rplI SAUSA300_0015		0.0975054	0.111361	0.0138554	0.183599	0.236114	0.00389022
Q2FF55;A0A0E1VMA6	-0.12998	0.0491632	-0.0850763	-0.00683771	0.776514	0.904446	0.77904	0.777659	0.0664096	-0.0856065	0.035803	0.122367	9	139.51	9	9	27.2	27.2	27.2	42.823	128				-0.0431827	0.809415	0.0347433	0	0	0	Q2FF55	1.33456e-07	1.07785e-05	6.87466	4.96744	2.34294e-07	0.372474	5.27721e-07	Alanine racemase (EC 5.1.1.1)	alr SAUSA300_2027	+	0.852598	0.077926	-0.774672	6.63024	0.428904	6.2776
Q2FKN7;A8YYU2;A0A0E1VMA8	-0.672382	-0.758409	-0.768134	-0.743242	-0.621347	-0.894283	-0.760153	-0.803531	-0.850028	-0.938892	-0.986126	-0.905471	12	60.975	12	12	21.5	21.5	21.5	69.923	75				-0.735542	-0.769828	-0.920129	0	0	0	Q2FKN7	0.0186762	0.0504773	1.72871	1.2969	0.810642	0.0205952	0.0543809	Sensor protein kinase WalK (EC 2.7.13.3)	walK SAUSA300_0021		-0.0342869	-0.184588	-0.150301	0.0911708	1.68623	1.26455
Q2FF59;A8Z4W8;A0A0E1VMB0	2.34916	2.22287	2.30283	2.33932	3.03547	3.10654	2.82816	2.9379	2.33399	2.28067	2.21014	2.39387	10	38.29	10	10	57.9	57.9	57.9	17.921	156				2.30355	2.97702	2.30467	0	0	0	Q2FF59	2.38958e-06	8.41253e-05	5.62168	4.07507	5.69027e-06	0.999827	5.77035e-06	Serine-protein kinase RsbW (EC 2.7.11.1) (Anti-sigma-B factor) (Sigma-B negative effector RsbW)	rsbW SAUSA300_2023	+	0.673472	0.00112237	-0.67235	5.24487	7.53232e-05	5.2388
Q2FDE8;A8YYS1;A0A0E1VMB1	0.135004	0.282175	0.222582	0.283827	-0.0563532	-0.0394709	-0.000201578	-0.0634309	0.14745	0.0443601	0.117475	0.209436	12	44.934	12	12	30.7	30.7	30.7	51.355	107				0.230897	-0.0398641	0.12968	0	0	0	Q2FDE8	0.000367211	0.00324138	3.43508	2.48927	0.000292367	0.0875638	0.00706808	tRNA modification GTPase MnmE (EC 3.6.-.-)	mnmE trmE SAUSA300_2646	+	-0.270761	-0.101217	0.169545	3.53407	1.05768	2.1507
A0A0H2XE45;A0A0E1VMB4	-0.574792	-0.669715	-0.764602	-0.724414	-0.161251	-0.00264409	-0.0758017	-0.109181	-0.613562	-0.682823	-0.829715	-0.63228	11	45.399	11	11	35.2	35.2	35.2	42.412	102				-0.683381	-0.0872193	-0.689595	0	0	0	A0A0H2XE45	3.42742e-06	0.000106951	5.46503	3.97082	8.54177e-06	0.993868	7.83516e-06	UDP-N-acetylglucosamine 2-epimerase (EC 5.1.3.14)	SAUSA300_2065	+	0.596162	-0.00621386	-0.602376	5.06845	0.00267139	5.10595
A0A0H2XIQ7;A0A0E1VMB8	-2.69378	-2.34006	-2.61145	-2.73661	-1.56109	-1.30364	-1.39649	-1.24845	-2.7983	-2.71493	-2.92321	-2.8245	8	39.983	8	8	18.6	18.6	18.6	60.745	50				-2.59548	-1.37742	-2.81524	0	0	0	A0A0H2XIQ7	2.75763e-07	1.51449e-05	6.55946	4.81973	1.55244e-06	0.117376	3.81124e-07	Putative membrane protein	SAUSA300_2030	+	1.21806	-0.219762	-1.43782	5.80898	0.930421	6.41893
Q2FF21;A8YY73;A0A0E1VMB9	1.80284	1.85705	1.82968	1.86751	2.60961	2.72458	2.55147	2.59415	1.83568	1.88912	1.89184	2.0359	7	40.843	7	7	43	43	43	20.498	189				1.83927	2.61995	1.91313	0	0	0	Q2FF21	8.55492e-08	8.38994e-06	7.06778	5.07624	1.49308e-07	0.315961	3.49565e-07	ATP synthase subunit delta (ATP synthase F(1) sector subunit delta) (F-type ATPase subunit delta) (F-ATPase subunit delta)	atpH SAUSA300_2061	+	0.780679	0.0738627	-0.706816	6.82592	0.500367	6.45647
A0A0H2XE87;A0A0E1VMC5	0.818538	0.883759	0.688856	0.902984	0.431275	0.421484	0.46953	0.44269	0.763333	0.937312	0.785966	0.932916	8	20.82	8	8	22.1	22.1	22.1	35.395	106				0.823534	0.441245	0.854881	0	0	0	A0A0H2XE87	6.04959e-05	0.000943874	4.21827	3.02509	0.000188676	0.841551	0.000102578	Mannose-6-phosphate isomerase, class I (EC 5.3.1.8)	manA SAUSA300_2577	+	-0.382289	0.0313474	0.413637	3.72428	0.0749197	3.98894
A8YY71;A0A0E1VMD7;A0A0H2XEM3	2.33967	2.3949	2.39235	2.44193	3.08947	3.18504	3.10122	3.05527	2.39168	2.43895	2.38314	2.50548	11	81.181	11	11	46.2	46.2	46.2	32.106	159				2.39221	3.10775	2.42981	0	0	0	A8YY71	1.41003e-08	2.76567e-06	7.85077	5.5582	2.61882e-08	0.575259	4.46784e-08	ATP synthase gamma chain (ATP synthase F1 sector gamma subunit) (F-ATPase gamma subunit)	atpG USA300HOU_2094	+	0.715538	0.0375977	-0.677941	7.58189	0.240137	7.3499
A0A0H2XDN5;A0A0E1VMD8	-3.16454	-3.2091	-3.30983	-3.02051	-2.63058	-2.17149	-2.29319	-2.53396	-2.82519	-3.19274	NA	-2.84637	3	5.4332	3	3	33	33	33	11.198	24				-3.176	-2.40731	-2.95477	0	0	1	A0A0H2XDN5	0.000938076	0.00653796	3.02776	2.18456	0.000834515	0.301014	0.0104419	Uncharacterized protein	SAUSA300_2043	+	0.768691	0.22123	-0.547462	3.07857	0.521413	1.98122
Q2FF28;A8Z4Z7;A0A0E1VME2	1.91544	2.00473	1.95857	2.06007	2.54125	2.66798	2.61953	2.75422	1.97625	1.93261	1.94002	2.03615	4	15.616	4	4	25.3	25.3	25.3	16.081	106				1.9847	2.64575	1.97126	0	0	0	Q2FF28	2.53324e-07	1.51224e-05	6.59632	4.82038	6.87763e-07	0.958525	5.80085e-07	3-hydroxyacyl-[acyl-carrier-protein] dehydratase FabZ (EC 4.2.1.59) ((3R)-hydroxymyristoyl-[acyl-carrier-protein] dehydratase) ((3R)-hydroxymyristoyl-ACP dehydrase) (Beta-hydroxyacyl-ACP dehydratase)	fabZ SAUSA300_2054	+	0.661044	-0.0134434	-0.674487	6.16256	0.0183966	6.23651
A0A0H2XFN8;A0A0E1VMF3	-0.707949	-0.574636	-0.877475	-0.658478	-0.683853	-0.881023	-0.452783	-0.967133	-0.654231	-0.906052	-0.711108	-0.685752	6	28.581	6	6	33.9	33.9	33.9	20.729	60				-0.704634	-0.746198	-0.739286	0	0	0	A0A0H2XFN8	0.930141	0.941802	0.0314511	0.0260402	0.932832	0.95271	0.998064	Isochorismatase family protein	SAUSA300_2580		-0.0415635	-0.0346514	0.00691204	0.0301964	0.0210395	0.000841677
Q2FF36;A0A0E1VMF4	-0.597611	-0.469065	-0.523659	-0.494758	0.315222	0.337533	0.250482	0.382191	-0.660438	-0.495032	-0.619938	-0.779227	7	70.335	7	7	18.6	18.6	18.6	33.581	85				-0.521273	0.321357	-0.638659	0	0	0	Q2FF36	7.89733e-08	8.38994e-06	7.10252	5.07624	3.80128e-07	0.157813	1.24039e-07	Membrane protein insertase YidC (Foldase YidC) (Membrane integrase YidC) (Membrane protein YidC)	yidC SAUSA300_2046	+	0.84263	-0.117385	-0.960016	6.42007	0.801858	6.90644
A0A0H2XHY5;A0A0E1VMF5	-1.77538	-1.97272	-2.04014	-1.676	-0.743434	-0.696776	-0.896371	-0.603651	-1.71245	-2.23086	-1.61677	-1.82788	9	17.534	9	9	28.7	28.7	28.7	45.646	38				-1.86606	-0.735058	-1.84699	0	0	0	A0A0H2XHY5	2.43979e-05	0.000485483	4.61265	3.31383	5.25199e-05	0.989744	6.01372e-05	Uncharacterized protein	SAUSA300_2086	+	1.131	0.0190705	-1.11193	4.27968	0.00447721	4.22086
Q2FF01;A8YY92;A0A0E1VMF9	2.44524	2.4069	2.41149	2.41049	2.6973	2.95784	2.76387	2.84053	2.38993	2.40078	2.439	2.47847	23	178.61	23	23	41.6	41.6	41.6	59.991	318				2.41853	2.81488	2.42704	0	0	0	Q2FF01	2.58021e-05	0.000498962	4.58835	3.30193	5.44857e-05	0.983573	6.47538e-05	CTP synthase (EC 6.3.4.2) (Cytidine 5'-triphosphate synthase) (Cytidine triphosphate synthetase) (CTP synthetase) (CTPS) (UTP--ammonia ligase)	pyrG SAUSA300_2081	+	0.396354	0.00851343	-0.387841	4.26372	0.00719343	4.18873
A0A0H2XIH3;A0A0E1VMG0	-3.20737	-2.93446	-3.16391	-2.85353	-2.75816	-3.06524	-2.58629	-2.39861	-3.40045	-3.27076	-3.40357	-3.43201	2	5.1276	2	2	31.1	31.1	31.1	5.07	14				-3.03982	-2.70208	-3.3767	0	0	0	A0A0H2XIH3	0.00300247	0.0149354	2.52252	1.82578	0.0866056	0.0874391	0.00227947	Uncharacterized protein	SAUSA300_2041	+	0.337742	-0.33688	-0.674622	1.06245	1.05829	2.64217
A0A0H2XG89;A0A0E1VMG3	-2.97584	-3.24755	-3.14992	NA	-1.62007	-1.7323	-2.29187	-2.00669	-4.02947	-3.33454	NA	NA	4	3.5788	4	4	14.7	14.7	14.7	26.511	12				-3.12444	-1.91273	-3.68201	1	0	2	A0A0H2XG89	0.00100209	0.00683047	2.9991	2.16555	0.00466285	0.188827	0.00125887	DNA-binding response regulator, KdpE (EC 2.7.3.-)	kdpE SAUSA300_2036	+	1.2117	-0.55757	-1.76927	2.33135	0.723935	2.90002
A0A0H2XHG1;A0A0E1VMG4	-0.85647	-0.955739	-0.696488	-1.07408	-1.11789	-1.14987	-0.961768	-1.411	-0.85565	-0.992927	-0.777991	-1.09922	7	26.874	7	7	32.6	32.6	32.6	25.908	73				-0.895695	-1.16013	-0.931447	0	0	0	A0A0H2XHG1	0.0967646	0.172543	1.01428	0.763104	0.11029	0.94924	0.174807	Uncharacterized protein	SAUSA300_2590		-0.264438	-0.0357524	0.228685	0.957462	0.0226238	0.757441
Q2FF06;A0A0E1VMG5	5.26034	5.24028	5.10766	5.2988	5.8492	6.3744	6.02138	6.37477	5.24858	5.02401	5.34972	5.4547	21	323.31	21	21	53.7	53.7	53.7	51.968	538				5.22677	6.15494	5.26925	0	0	0	Q2FF06	0.000105004	0.00129883	3.9788	2.88645	0.000196055	0.94748	0.000279628	Putative aldehyde dehydrogenase (EC 1.2.1.3)	SAUSA300_2076	+	0.928167	0.0424829	-0.885684	3.70762	0.0234299	3.55342
A0A0H2XDZ5;A0A0E1VMG6	-1.66923	-1.39057	-1.53574	-1.73613	-1.60306	-1.26553	-1.25519	-1.55302	-1.86572	-2.1055	-1.59354	-1.94837	2	59.346	2	2	28.6	28.6	28.6	10.712	22				-1.58292	-1.4192	-1.87828	0	0	0	A0A0H2XDZ5	0.0195907	0.0522291	1.70795	1.28209	0.457215	0.115479	0.0167508	Uncharacterized protein	SAUSA300_2527		0.163714	-0.295367	-0.459081	0.33988	0.937495	1.77596
A0A0H2XEA4;A0A0E1VMH3	-0.483467	-0.451018	-0.476471	-0.425712	-0.400318	-0.59551	-0.70089	-0.628714	-0.530495	-0.582936	-0.586	-0.378119	5	23.061	5	5	31.2	31.2	31.2	21.987	38				-0.459167	-0.581358	-0.519387	0	0	0	A0A0H2XEA4	0.240425	0.333775	0.61902	0.476546	0.214117	0.652268	0.636845	Intercellular adhesion operon transcription regulator, TetR family	tetR SAUSA300_2599		-0.122191	-0.0602206	0.0619706	0.669349	0.185574	0.195967
Q2FDQ7;P0C7U6;A0A0E1VMH4	3.52805	3.64943	3.4737	3.70187	3.50361	3.36314	3.5996	3.33077	3.87195	4.17794	3.81302	4.08411	10	182.57	10	10	38.2	38.2	38.2	34.42	248				3.58826	3.44928	3.98676	0	0	0	Q2FDQ7	0.000975799	0.00669886	3.01064	2.174	0.366578	0.00675767	0.000948958	L-lactate dehydrogenase 2 (L-LDH 2) (EC 1.1.1.27)	ldh2 SAUSA300_2537	+	-0.138981	0.398494	0.537476	0.435834	2.1702	3.02275
Q2FEZ8;A0A0E1VMH5	-2.74706	-2.77019	-2.83838	-2.73677	-2.45542	-2.46495	-2.4139	-2.1364	NA	-2.59649	NA	-2.67106	3	6.6596	3	3	11.6	11.6	11.6	29.097	23				-2.7731	-2.36767	-2.63378	0	0	2	Q2FEZ8	0.003348	0.0159221	2.47521	1.798	0.0027815	0.352367	0.0575623	Type II pantothenate kinase (EC 2.7.1.33) (PanK-II) (Pantothenic acid kinase)	coaW coaA SAUSA300_2084	+	0.405432	0.139319	-0.266112	2.55572	0.453005	1.23986
A0A0H2XH65;A0A0E1VMH6	2.59635	2.54321	2.67159	2.5297	3.55581	3.87793	3.72665	3.7676	2.52671	2.34801	2.49188	2.6057	14	283.42	14	14	46	46	46	33.264	229				2.58521	3.732	2.49307	0	0	0	A0A0H2XH65	7.113e-08	8.38994e-06	7.14795	5.07624	2.61865e-07	0.466045	1.34479e-07	Arginase (EC 3.5.3.1)	rocF SAUSA300_2114	+	1.14679	-0.0921379	-1.23892	6.58192	0.331572	6.87135
A0A0H2XHG3;A0A0E1VMH9	4.62536	4.71358	4.62782	4.72064	4.72466	4.48555	4.66971	4.61166	4.7822	4.72355	4.7041	4.82801	24	323.31	24	24	51.4	51.4	51.4	55.998	652				4.67185	4.62289	4.75946	0	0	0	A0A0H2XHG3	0.0753467	0.141212	1.12294	0.850128	0.633056	0.266694	0.0665077	Probable malate:quinone oxidoreductase (EC 1.1.5.4) (MQO) (Malate dehydrogenase [quinone])	mqo SAUSA300_2541		-0.0489581	0.0876129	0.136571	0.198558	0.573987	1.17713
A0A0H2XHZ5;A0A0E1VMI0	4.09481	4.13192	4.14788	4.11393	4.74129	5.10708	5.06689	4.92244	4.20163	4.22006	4.27952	4.35869	9	213.8	9	9	42.7	42.7	42.7	30.836	266				4.12213	4.95943	4.26497	0	0	0	A0A0H2XHZ5	2.73428e-06	8.93851e-05	5.56316	4.04874	3.44799e-06	0.186637	1.63925e-05	Fructose bisphosphate aldolase (EC 4.1.2.13)	fba SAUSA300_2079	+	0.837293	0.14284	-0.694453	5.46243	0.729002	4.78536
A0A0H2XGH4;A0A0E1VMI3	2.0216	1.89285	1.92845	2.14163	1.8574	1.8884	1.86776	1.70863	1.99512	2.03005	1.89635	2.08991	15	133.21	15	15	46.4	46.4	46.4	38.164	197				1.99613	1.83055	2.00286	0	0	0	A0A0H2XGH4	0.045373	0.0973884	1.3432	1.01149	0.0751598	0.994201	0.0640816	Amidohydrolase family protein	SAUSA300_2517		-0.165583	0.00672434	0.172308	1.12401	0.00252581	1.19327
Q2FF08;A8YY85;A0A0E1VMI7	2.22527	2.38996	2.2278	2.038	2.18098	2.31797	2.28232	2.44403	2.32558	2.27517	2.1788	2.55419	3	36.733	3	3	54.8	54.8	54.8	9.7228	64				2.22026	2.30633	2.33343	0	0	0	Q2FF08	0.510955	0.592518	0.291618	0.227299	0.667622	0.508331	0.959055	50S ribosomal protein L31 type B	rpmE2 SAUSA300_2074		0.0860663	0.113174	0.0271075	0.175469	0.293853	0.0181565
A0A0H2XFW5;A0A0E1VMJ5	-0.0426184	-0.164976	-0.153575	-0.146628	-0.44708	-0.138526	-0.406004	-0.146446	-0.274179	-0.290454	-0.144807	-0.330429	6	21.412	6	6	21.9	21.9	21.9	32.988	43				-0.126949	-0.284514	-0.259967	0	0	0	A0A0H2XFW5	0.151958	0.23899	0.818277	0.62162	0.165287	0.258241	0.947678	Uncharacterized protein	SAUSA300_2525		-0.157565	-0.133018	0.0245466	0.781761	0.587975	0.0233394
A0A0H2XE09;A0A0E1VMJ9	0.247299	0.455526	0.312131	0.24305	1.36564	1.3168	1.2941	1.36465	0.249896	0.308639	0.223408	0.288776	11	119.63	11	11	40.3	40.3	40.3	34.624	151				0.314502	1.3353	0.26768	0	0	0	A0A0H2XE09	3.02949e-09	1.38351e-06	8.51863	5.85902	7.47965e-09	0.582004	4.98498e-09	Uncharacterized protein	SAUSA300_2112	+	1.0208	-0.0468221	-1.06762	8.12612	0.235074	8.30234
A0A0H2XEF6;A0A0E1VMK5	3.09645	3.40916	3.14019	3.22913	4.00674	4.13709	4.23246	4.13912	3.3782	3.05665	3.39389	3.42467	8	80.971	8	8	30.5	30.5	30.5	25.908	166				3.21873	4.12885	3.31335	0	0	0	A0A0H2XEF6	1.10729e-05	0.000276419	4.95574	3.55843	1.73763e-05	0.614329	4.23603e-05	Purine nucleoside phosphorylase DeoD-type (PNP) (EC 2.4.2.1)	deoD SAUSA300_2091	+	0.910119	0.0946188	-0.8155	4.76004	0.211599	4.37304
A0A0H2XHN2;A0A0E1VMK6	0.592748	0.511627	0.556632	0.532934	1.44218	1.48231	1.30643	1.59816	0.674411	0.53939	0.636447	0.750066	14	147.97	14	14	56.1	56.1	56.1	32.298	159				0.548485	1.45727	0.650079	0	0	0	A0A0H2XHN2	2.50892e-07	1.51224e-05	6.60051	4.82038	4.01526e-07	0.283744	1.09489e-06	Haloacid dehalogenase-like hydrolase	SAUSA300_2102	+	0.908787	0.101594	-0.807193	6.39629	0.547073	5.96063
A0A0H2XHA0;A0A0E1VML7	1.26563	1.23585	1.28972	1.26169	1.96578	2.17455	2.0394	1.9787	1.24311	1.19907	1.19615	1.28486	16	122.73	16	16	37.9	37.9	37.9	52.946	216				1.26322	2.03961	1.2308	0	0	0	A0A0H2XHA0	2.22832e-08	3.82435e-06	7.65202	5.41744	6.8302e-08	0.744152	4.63366e-08	Uncharacterized protein	SAUSA300_2094	+	0.776384	-0.0324233	-0.808808	7.16557	0.128338	7.33408
A0A0H2XFT0;A0A0E1VMM1	-3.43817	NA	-3.72814	-3.4513	NA	NA	-3.51729	NA	-3.52393	-3.37266	NA	-3.7006	5	2.7029	5	5	29.4	29.4	29.4	21.748	5				-3.53921	-3.51729	-3.53239	1	3	1	A0A0H2XFT0	0.993275	0.993275	0.0029307	0.0029307	0.99265	0.998574	0.996499	HTH-type transcriptional regulator	SAUSA300_2547		0.0219188	0.00681252	-0.0151062	0.00320383	0.000619934	0.00152328
Q2FDV0;A8Z3F8;A0A0E1VMM9	-0.46172	-0.713953	-0.531444	-0.596292	-0.946946	NA	-1.34974	-1.36917	-0.949248	-0.466737	-0.982989	-0.568879	5	13.523	5	5	7.5	7.5	7.5	86.769	28				-0.575852	-1.22195	-0.741963	0	1	0	Q2FDV0	0.0107653	0.0354453	1.96798	1.45044	0.00957729	0.531843	0.0415366	Copper-exporting P-type ATPase (EC 7.2.2.8) (Copper-exporting P-type ATPase A) (Cu(+)-exporting ATPase)	copA SAUSA300_2494	+	-0.646102	-0.166111	0.479991	2.01876	0.274217	1.38157
A0A0E1VMN2;A0A0H2XKD9	-0.720046	-0.740024	-0.837472	-0.531391	-0.62195	-0.597177	-0.337398	-0.429416	-0.5326	-0.392802	-0.550416	-0.485502	18	22.27	18	18	34.4	34.4	34.4	62.25	110				-0.707233	-0.496485	-0.49033	0	0	0	A0A0E1VMN2	0.0423669	0.0925021	1.37297	1.03385	0.06913	0.0614785	0.996866	Sensor protein SrrB (EC 2.7.13.3)	srrB HMPREF0776_1372		0.210748	0.216903	0.0061553	1.16033	1.21128	0.00136321
A0A0H2XID1;A0A0E1VMN3	NA	NA	-2.97856	-2.99253	-2.87439	NA	-2.97478	-3.38974	-2.98473	-2.98544	NA	-2.91035	2	4.0911	2	2	13.2	13.2	13.2	17.692	6				-2.98554	-3.07964	-2.96017	2	1	1	A0A0H2XID1	0.702975	0.752875	0.15306	0.123277	0.831804	0.986227	0.699153	Putative transcriptional regulator	SAUSA300_2563		-0.0940948	0.0253719	0.119467	0.0799791	0.00602307	0.155428
A0A0H2XEG5;A0A0E1VMP5	0.674733	0.589362	0.490011	0.545534	0.500733	0.402493	0.364055	0.231038	0.474925	0.543226	0.62122	0.598254	4	22.26	4	4	21.1	21.1	21.1	14.812	53				0.57491	0.37458	0.559406	0	0	0	A0A0H2XEG5	0.0176255	0.0485939	1.75386	1.31342	0.0245043	0.965854	0.0362225	Polyribonucleotide nucleotidyltransferase (EC 2.7.7.8)	SAUSA300_0486	+	-0.20033	-0.0155038	0.184826	1.61076	0.0150887	1.44102
A0A0H2XFQ3;A0A0E1VMP9	6.73768	6.90901	6.73398	6.75805	6.70774	6.5543	6.87478	6.84307	6.7929	6.69674	6.74643	6.78684	17	323.31	17	17	61.9	61.9	61.9	32.975	655				6.78468	6.74497	6.75573	0	0	0	A0A0H2XFQ3	0.848996	0.873816	0.0710946	0.0585799	0.844952	0.913576	0.987494	Cysteine synthase (EC 2.5.1.47)	cysK SAUSA300_0491		-0.0397076	-0.0289529	0.0107546	0.0731679	0.0392553	0.0054654
A0A0H2XFH6;A0A0E1VMQ0	-0.367115	-0.454124	-0.284936	-0.344787	-0.248569	-0.551517	-0.453869	-0.566325	-0.711387	-0.893077	-0.708877	-0.704047	9	23.447	9	9	37.4	37.4	37.4	27.165	89				-0.36274	-0.45507	-0.754347	0	0	0	A0A0H2XFH6	0.00156756	0.00925665	2.80477	2.03355	0.476831	0.00159925	0.0088126	Uncharacterized protein	SAUSA300_2446	+	-0.0923294	-0.391607	-0.299277	0.321636	2.79608	2.0549
Q2FJG0;A0A0E1VMQ3	-0.988919	-1.06873	-0.973212	-0.969004	-0.95398	-0.911334	-1.10152	-1.08916	-0.933994	-0.978864	-1.0303	-1.06262	9	27.264	9	9	43.9	43.9	43.9	23.424	86				-0.999967	-1.014	-1.00144	0	0	0	Q2FJG0	0.952358	0.958642	0.0211996	0.0183434	0.956404	0.999504	0.964904	Thymidylate kinase (EC 2.7.4.9) (dTMP kinase)	tmk SAUSA300_0459		-0.0140323	-0.00147611	0.0125562	0.0193588	0.000215318	0.015516
A0A0H2XHB4;A0A0E1VMR2	2.1137	2.24514	2.14012	2.25979	2.60331	2.50768	2.45018	2.44852	2.35802	2.26148	2.29446	2.55134	10	106.53	10	10	35.8	35.8	35.8	35.283	157				2.18969	2.50242	2.36632	0	0	0	A0A0H2XHB4	0.00414649	0.018605	2.38232	1.73037	0.0032261	0.0665042	0.165341	Ribose-phosphate pyrophosphokinase (RPPK) (EC 2.7.6.1) (5-phospho-D-ribosyl alpha-1-diphosphate) (Phosphoribosyl diphosphate synthase) (Phosphoribosyl pyrophosphate synthase) (P-Rib-PP synthase) (PRPP synthase) (PRPPase)	prs SAUSA300_0478	+	0.312736	0.176638	-0.136099	2.49132	1.17715	0.781619
A0A0H2XI16;A0A0E1VMR3	-0.856103	-0.777394	-0.947701	-1.00194	-1.01992	-0.838484	-0.60467	-0.8195	-0.786643	-0.872675	-0.884568	-0.880265	5	14.649	5	5	24.9	24.9	24.9	29.281	47				-0.895784	-0.820642	-0.856038	0	0	0	A0A0H2XI16	0.672637	0.727763	0.172219	0.13801	0.647854	0.881704	0.90471	Hydrolase, TatD family (EC 3.1.21.-)	SAUSA300_0468		0.0751422	0.0397468	-0.0353954	0.188523	0.0546774	0.0434907
A0A0H2XI29;A0A0E1VMR6	-1.14616	-1.19496	-1.1893	-1.15218	-1.09641	-1.2153	-1.14809	-1.10026	-1.08496	-1.21212	-1.16338	-1.30933	3	33.645	3	3	16.6	16.6	16.6	22.119	15				-1.17065	-1.14001	-1.19245	0	0	0	A0A0H2XI29	0.537695	0.616239	0.269464	0.210251	0.785683	0.88354	0.510758	Acetyltransferase family protein	SAUSA300_2492		0.0306336	-0.0217989	-0.0524325	0.104752	0.0537736	0.291785
A0A0H2XHX4;A0A0E1VMR7	-0.538756	-0.13317	-0.642214	-0.45568	-0.237113	-0.433726	-0.136151	-0.067296	-0.587572	-0.365274	-0.749551	-0.270871	8	41.147	8	8	37.2	37.2	37.2	30.395	66				-0.442455	-0.218572	-0.493317	0	0	0	A0A0H2XHX4	0.175279	0.265041	0.756271	0.576686	0.302743	0.932027	0.183685	Pur operon repressor	purR SAUSA300_0473		0.223883	-0.0508622	-0.274746	0.518926	0.0305716	0.735927
A0A0H2XGV2;A0A0E1VMR8	-1.19147	-1.22426	-1.13577	-1.0091	-0.913346	-1.04771	-1.13098	-0.912782	-1.18927	-1.34548	-1.18442	-1.15954	8	20.808	8	8	19.9	19.9	19.9	45.094	54				-1.14015	-1.0012	-1.21968	0	0	0	A0A0H2XGV2	0.0301269	0.0719379	1.52104	1.14304	0.156927	0.498244	0.0258246	Tetrapyrrole methylase family protein	SAUSA300_0483		0.138947	-0.0795276	-0.218474	0.804301	0.302558	1.58797
A0A0H2XGC3;A0A0E1VMS3	1.906	2.0617	1.83697	1.99289	2.19486	1.9109	1.98989	2.13342	2.03806	1.78541	2.18678	2.14236	9	64.363	9	9	48.1	48.1	48.1	20.585	149				1.94939	2.05727	2.03815	0	0	0	A0A0H2XGC3	0.532861	0.611721	0.273386	0.213447	0.543763	0.655969	0.979719	Hypoxanthine phosphoribosyltransferase (EC 2.4.2.8)	hpt SAUSA300_0488		0.107875	0.0887601	-0.0191147	0.26459	0.183116	0.00889835
A0A0H2XEF4;A0A0E1VMS9	-1.74532	-2.17987	-1.84087	-1.94895	-2.39907	-2.40016	-2.36185	-2.51364	-2.21508	-2.13266	-2.14277	-2.45262	4	9.108	4	4	37.2	37.2	37.2	13.734	35				-1.92875	-2.41868	-2.23578	0	0	0	A0A0H2XEF4	0.00292385	0.0146513	2.53404	1.83412	0.00238035	0.0343763	0.221823	7,8-dihydroneopterin aldolase (EC 4.1.2.25)	folB SAUSA300_0493	+	-0.489927	-0.30703	0.182897	2.62336	1.46374	0.653993
Q2FDT8;A0A0E1VMT0	-0.737116	-0.780497	-0.534304	-0.846645	-0.216848	-0.542773	-0.535798	-0.439584	-0.636207	-0.7024	-0.67858	-0.659432	2	20.092	2	2	13.3	13.3	13.3	24.203	38				-0.724641	-0.433751	-0.669155	0	0	0	Q2FDT8	0.0158264	0.0457231	1.80062	1.33986	0.0173388	0.790046	0.0484631	Probable transglycosylase IsaA (EC 3.2.-.-) (Immunodominant staphylococcal antigen A)	isaA SAUSA300_2506	+	0.29089	0.0554856	-0.235404	1.76098	0.102348	1.31459
A0A0H2XE61;A0A0E1VMT7	-0.710508	-0.694972	-0.797281	-0.63958	-1.05294	-1.26445	-1.04013	-1.1459	-1.06614	-1.00043	-0.959407	-0.72382	8	141.13	8	8	46.8	46.8	46.8	25.172	68				-0.710585	-1.12586	-0.93745	0	0	0	A0A0H2XE61	0.00175576	0.0100027	2.75554	1.99988	0.00133329	0.0436172	0.0930745	ABC transporter, ATP-binding protein	SAUSA300_2399	+	-0.415271	-0.226865	0.188406	2.87507	1.36034	1.03117
A0A0H2XEL0;A0A0E1VMU0	-3.57223	-3.71323	-3.90537	-3.85045	-3.58081	-3.67688	-3.76166	-3.72983	-3.57986	-3.50569	-3.72609	-3.60488	2	4.0959	2	2	8.2	8.2	8.2	31.274	21				-3.76032	-3.6873	-3.60413	0	0	0	A0A0H2XEL0	0.192976	0.283062	0.714497	0.548119	0.635416	0.169871	0.560166	Ribosomal RNA small subunit methyltransferase I (EC 2.1.1.198) (16S rRNA 2'-O-ribose C1402 methyltransferase) (rRNA (cytidine-2'-O-)-methyltransferase RsmI)	rsmI SAUSA300_0466		0.073025	0.15619	0.083165	0.196942	0.76988	0.251684
A0A0H2XGZ5;A0A0E1VMU1	-1.99802	-2.31273	-2.1332	-1.97483	-2.26728	-2.16906	-2.2274	-2.12577	-2.20011	-2.29286	-2.11327	-2.23105	5	8.6722	5	5	24.3	24.3	24.3	26.595	35				-2.10469	-2.19738	-2.20932	0	0	0	A0A0H2XGZ5	0.353101	0.444778	0.452101	0.351857	0.461827	0.381892	0.986077	Gluconate operon transcriptional repressor	gntR SAUSA300_2444		-0.0926835	-0.104628	-0.0119443	0.335521	0.418059	0.00608922
A0A0H2XHG7;A0A0E1VMU3	-0.0671785	-0.170299	-0.0698096	-0.0915226	-0.0327195	-0.011763	-0.14351	-0.229368	-0.118387	-0.0616394	-0.103145	-0.0160364	10	22.928	10	10	21.1	21.1	21.1	58.439	79				-0.0997025	-0.10434	-0.0748021	0	0	0	A0A0H2XHG7	0.817931	0.851417	0.0872833	0.0698576	0.995185	0.871951	0.825642	Uncharacterized protein	SAUSA300_2404		-0.00463759	0.0249004	0.029538	0.00209607	0.0595077	0.0832083
Q2FJE9;A8Z0Y8;A0A0E1VMU5	-1.15576	-0.835228	-1.1191	-1.11746	-1.16729	-1.2388	-1.03905	-1.34011	-1.12186	-1.21512	-1.10781	-1.31726	8	14.836	8	8	22.6	22.6	22.6	33.737	41				-1.05689	-1.19631	-1.19051	0	0	0	Q2FJE9	0.260225	0.352356	0.584652	0.453019	0.308193	0.335512	0.997662	Ribosomal RNA small subunit methyltransferase A (EC 2.1.1.182) (16S rRNA (adenine(1518)-N(6)/adenine(1519)-N(6))-dimethyltransferase) (16S rRNA dimethyladenosine transferase) (16S rRNA dimethylase) (S-adenosylmethionine-6-N', N'-adenosyl(rRNA) dimethyltransferase)	rsmA ksgA SAUSA300_0470		-0.139427	-0.133625	0.00580274	0.511177	0.474292	0.0010165
A0A0H2XF25;A0A0E1VMU6	-2.86203	-2.57817	-2.76365	-2.84396	-3.02076	-3.38077	-3.0941	-3.59026	-2.40741	-2.53231	-2.72155	-2.78018	4	4.2642	4	4	8.7	8.7	8.7	47.626	16				-2.76195	-3.27147	-2.61036	0	0	0	A0A0H2XF25	0.00256116	0.01332	2.59156	1.8755	0.0128738	0.542216	0.00264338	Putative transporter	SAUSA300_2449	+	-0.509523	0.151589	0.661112	1.89029	0.265827	2.57784
A0A0H2XHV0;A0A0E1VMV6	-2.2241	-2.24655	-2.39528	-2.14414	-2.46304	-2.54346	-2.37908	-2.58684	-2.18742	-2.3651	-2.15892	-2.19093	4	4.4773	4	4	25.7	25.7	25.7	16.516	25				-2.25252	-2.4931	-2.2256	0	0	0	A0A0H2XHV0	0.00664018	0.0257041	2.17782	1.59	0.0165312	0.919399	0.0091418	Transcriptional regulator, MarR family	SAUSA300_2459	+	-0.240587	0.0269216	0.267509	1.7817	0.0364959	2.03897
A0A0H2XGT6;A0A0E1VMV7	5.6697	5.43126	5.3892	5.67757	4.89149	5.07602	4.94467	5.05117	4.96302	5.11696	4.86966	5.11281	12	245.64	12	12	70.7	70.7	70.7	16.484	353				5.54193	4.99084	5.01561	0	0	0	A0A0H2XGT6	0.000197146	0.00205062	3.70521	2.68811	0.000363135	0.000509764	0.956723	Alkyl hydroperoxide reductase AhpD (EC 1.11.1.15)	SAUSA300_2418	+	-0.551096	-0.526321	0.0247751	3.43993	3.29263	0.0192138
A0A0H2XIC7;A0A0E1VMX0	-3.68695	-3.48063	-3.4871	-3.50573	-3.58644	-3.37373	-3.49445	-3.35657	-3.40293	-3.46876	-3.5503	-3.1314	6	5.2571	6	6	7.7	7.7	7.7	79.339	22				-3.5401	-3.4528	-3.38835	0	0	0	A0A0H2XIC7	0.324135	0.416311	0.489275	0.380582	0.643711	0.296852	0.782244	Putative Na+/H+ antiporter	SAUSA300_2384		0.0873041	0.151754	0.0644495	0.191309	0.527461	0.106658
A0A0H2XJU5;A0A0E1VMX6	-0.809659	-0.493544	-0.783185	-0.562955	-0.467793	-0.784209	-0.358728	-0.395624	-0.790193	-0.702164	-0.724643	-0.531299	10	67.485	10	10	41.8	41.8	41.8	34.444	73				-0.662336	-0.501589	-0.687075	0	0	0	A0A0H2XJU5	0.248627	0.341894	0.604452	0.466109	0.361793	0.973317	0.270487	2-dehydropantoate 2-reductase (EC 1.1.1.169) (Ketopantoate reductase)	panE SAUSA300_2388		0.160747	-0.0247392	-0.185486	0.44154	0.0117459	0.567854
A0A0H2XK42;A0A0E1VN00	3.20409	3.48195	3.1961	3.29328	3.30057	3.10374	3.68337	3.65619	3.30057	3.15831	3.22103	3.37663	12	102.81	12	12	42.9	42.9	42.9	28.904	214				3.29386	3.43597	3.26414	0	0	0	A0A0H2XK42	0.42114	0.512157	0.375574	0.290597	0.555619	0.972934	0.434079	Amino acid ABC transporter, amino acid-binding protein	SAUSA300_2359		0.142112	-0.02972	-0.171832	0.255223	0.0119165	0.362432
A0A0E1VN07	-0.615853	-0.890059	-0.660621	-0.716094	-1.13233	-0.712838	-0.837097	-0.845261	-0.70379	-0.739832	-0.611508	-0.573431	4	7.4245	4	4	45.2	45.2	45.2	11.173	49				-0.720657	-0.881881	-0.65714	0	0	0	A0A0E1VN07	0.0947789	0.169442	1.02329	0.770979	0.246285	0.779398	0.0899422	Uncharacterized protein	HMPREF0776_0537		-0.161224	0.0635165	0.22474	0.608562	0.108241	1.04604
A0A0H2XHY3;A0A0E1VN11	-2.00569	-2.02151	-2.0605	-1.72798	-1.71054	-1.58924	-1.75121	-1.69961	-1.68043	-1.93834	-1.83569	-1.7185	6	13.707	6	6	18.2	18.2	18.2	40.66	52				-1.95392	-1.68765	-1.79324	0	0	0	A0A0H2XHY3	0.032013	0.0752635	1.49467	1.12342	0.0267987	0.186796	0.44742	Glycerate kinase (EC 2.7.1.31)	SAUSA300_2377		0.266267	0.160679	-0.105588	1.57189	0.728633	0.349284
A0A0E1VN19	-2.31116	-2.60266	-2.46467	-2.22906	-2.16696	-2.00624	-2.41354	-2.24701	-1.95418	-2.32455	-1.77947	-1.66356	2	2.4313	2	2	10.1	10.1	10.1	28.874	18				-2.40189	-2.20844	-1.93044	0	0	0	A0A0E1VN19	0.0375452	0.0843692	1.42545	1.07382	0.445937	0.0313144	0.216536	Uncharacterized protein	HMPREF0776_1281		0.193449	0.471446	0.277997	0.350727	1.50426	0.664469
A0A0H2XIQ0;A0A0E1VN29	-1.6554	-1.41627	-1.43128	-1.46208	-0.573258	-0.496231	-0.824833	-0.30831	-1.58891	-2.04629	-1.47754	-1.45568	11	18.107	11	11	36.7	36.7	36.7	34.813	55				-1.49126	-0.550658	-1.64211	0	0	0	A0A0H2XIQ0	8.86062e-05	0.00119271	4.05254	2.92347	0.000374728	0.589977	0.000120928	Glycine betaine/carnitine/choline ABC transporter (EC 3.6.3.32)	opuCc SAUSA300_2391	+	0.9406	-0.150848	-1.09145	3.42628	0.229165	3.91747
A0A0H2XER9;A0A0E1VN40	-3.83364	-3.39903	-3.43051	-3.5527	-3.31752	-3.47647	-3.50683	-3.90978	-3.70026	-3.45278	-3.48933	-3.31541	3	5.9512	3	3	10.2	10.2	10.2	35.018	20				-3.55397	-3.55265	-3.48945	0	0	0	A0A0H2XER9	0.881935	0.901635	0.0545636	0.0449691	0.999955	0.899243	0.903069	LysR family regulatory protein	SAUSA300_2279		0.00131841	0.0645232	0.0632048	1.94952e-05	0.0461227	0.0442789
A0A0H2XJ40;A0A0E1VN45	-1.22145	-1.37807	-1.29155	-1.53904	-1.33578	-1.43002	-1.30852	-1.18843	-1.54506	-1.39685	-1.02552	-0.988743	5	20.153	5	5	18.6	18.6	18.6	39.279	37				-1.35753	-1.31569	-1.23904	0	0	0	A0A0H2XJ40	0.671997	0.727763	0.172633	0.13801	0.946306	0.654433	0.833195	Aldose 1-epimerase (EC 5.1.3.3)	galM SAUSA300_2285		0.0418387	0.118482	0.0766438	0.0239686	0.184135	0.0792535
A0A0H2XDP9;A0A0E1VN46	1.08429	1.20832	1.31449	1.05725	1.21384	1.31162	1.35778	1.27622	1.08048	1.24247	1.37541	1.45418	7	20.373	7	7	32.1	32.1	32.1	27.241	60				1.16609	1.28987	1.28813	0	0	0	A0A0H2XDP9	0.305848	0.39932	0.514494	0.398679	0.364383	0.373653	0.999778	ABC transporter, ATP-binding protein	SAUSA300_2357		0.123778	0.122046	-0.00173196	0.438442	0.427532	9.66309e-05
Q2FE81;A8YYG4;A0A0E1VN50	4.57491	4.552	4.53749	4.61853	4.25836	4.33519	4.38863	4.24362	4.55173	4.48336	4.4879	4.49702	11	68.474	11	11	39.9	39.9	39.9	26.68	303				4.57073	4.30645	4.505	0	0	0	Q2FE81	7.1189e-05	0.00106242	4.14759	2.9737	7.10985e-05	0.182468	0.000623621	2,3-bisphosphoglycerate-dependent phosphoglycerate mutase (BPG-dependent PGAM) (PGAM) (Phosphoglyceromutase) (dPGM) (EC 5.4.2.11)	gpmA SAUSA300_2362	+	-0.264279	-0.0657274	0.198552	4.14814	0.738812	3.20508
Q2FEF1;A8Z536;A0A0E1VN56	0.11892	0.0166157	0.0369648	-0.0258407	-0.0219792	-0.0344041	0.0718892	0.000738581	0.157912	-0.0524639	0.0202556	0.0755882	11	71.82	11	11	36.7	36.7	36.7	38.77	107				0.036665	0.00406113	0.0503231	0	0	0	Q2FEF1	0.628201	0.693344	0.201902	0.159051	0.781257	0.956618	0.616661	Isopentenyl-diphosphate delta-isomerase (IPP isomerase) (EC 5.3.3.2) (Isopentenyl diphosphate:dimethylallyl diphosphate isomerase) (Isopentenyl pyrophosphate isomerase) (Type 2 isopentenyl diphosphate isomerase) (IDI-2)	fni SAUSA300_2292		-0.0326038	0.0136581	0.0462619	0.107206	0.0192612	0.209954
A0A0E1VN73;A0A0H2XGJ6	-0.553981	-0.5738	-0.771015	-0.573567	-1.02136	-1.07729	-0.896021	-1.2027	-0.756421	-0.465365	-1.00912	-0.796135	7	13.527	7	6	26.6	26.6	24.1	33.004	76				-0.618091	-1.04934	-0.75676	0	0	0	A0A0E1VN73	0.0117509	0.0377617	1.92993	1.42295	0.0103753	0.468278	0.0687643	Transcriptional regulator, RpiR family	HMPREF0776_0366	+	-0.43125	-0.13867	0.29258	1.984	0.329496	1.16264
A0A0H2XGG3;A0A0E1VN77	-0.526217	-0.568076	-0.621641	-0.667403	-0.237243	-0.533517	-0.727923	-0.555065	-0.573204	-0.806472	-0.652658	-0.608248	8	26.395	8	8	48.8	48.8	48.8	23.57	93				-0.595834	-0.513437	-0.660145	0	0	0	A0A0H2XGG3	0.355706	0.446829	0.448909	0.349859	0.680767	0.787977	0.326945	Hydrolase, haloacid dehalogenase-like family	SAUSA300_2267		0.0823971	-0.0643113	-0.146708	0.167002	0.103487	0.485525
Q2FJG2;A8Z0X4;A0A0E1VN78	-2.44025	-2.74865	-2.74435	-2.50077	-2.6062	-2.66218	-3.17118	-2.88805	-2.72991	-2.61936	-2.70526	-2.81395	3	3.7304	3	3	12.1	12.1	12.1	22.099	25				-2.60851	-2.8319	-2.71712	0	0	0	Q2FJG2	0.269625	0.360426	0.56924	0.443184	0.241974	0.68427	0.656006	Recombination protein RecR	recR SAUSA300_0454		-0.223394	-0.108616	0.114778	0.616232	0.164772	0.183093
A0A0H2XGV3;A0A0E1VN80	-0.394143	-0.40903	-0.492775	-0.359805	-0.234905	0.052332	-0.147285	0.212136	-0.287022	-0.545499	-0.270912	-0.311076	7	49.601	7	7	49.7	49.7	49.7	20.071	63				-0.413938	-0.0294304	-0.353627	0	0	0	A0A0H2XGV3	0.00837784	0.0299551	2.07687	1.52353	0.00999504	0.822522	0.0250321	Acetyltransferase, GNAT family	SAUSA300_2316	+	0.384508	0.0603113	-0.324197	2.00022	0.0848523	1.6015
A0A0H2XIZ7;A0A0E1VN81	-0.179357	-0.180722	-0.342451	-0.189929	-0.540753	-0.780258	-0.437179	-0.458527	-0.248133	-0.177816	-0.167799	-0.0772493	6	11.552	6	6	36.3	36.3	36.3	20.083	68				-0.223115	-0.554179	-0.167749	0	0	0	A0A0H2XIZ7	0.00150841	0.00900452	2.82148	2.04554	0.00525867	0.761069	0.00193691	Uncharacterized protein	SAUSA300_2272	+	-0.331064	0.0553656	0.38643	2.27912	0.118576	2.71289
Q2FEG6;A8Z519;A0A0E1VN84	2.08273	2.01443	2.00733	2.05998	1.81898	1.94939	1.98565	1.77201	2.12409	2.13369	2.02636	2.05516	12	139.51	12	12	31.6	31.6	31.6	45.038	142				2.04111	1.88151	2.08483	0	0	0	Q2FEG6	0.00610221	0.0244266	2.21451	1.61214	0.0246695	0.660266	0.00644881	Imidazolonepropionase (EC 3.5.2.7) (Imidazolone-5-propionate hydrolase)	hutI SAUSA300_2277	+	-0.159606	0.0437106	0.203316	1.60784	0.180281	2.19052
A0A0H2XEH4;A0A0E1VN86	-0.13863	-0.513861	-0.154681	-0.51051	-0.389763	-0.273617	-0.272394	-0.524227	-0.247714	-0.658283	-0.0888185	-0.645065	3	1.7837	3	3	1.4	1.4	1.4	166.35	21				-0.32942	-0.365	-0.40997	0	0	0	A0A0H2XEH4	0.872346	0.894496	0.0593113	0.0484214	0.970838	0.861061	0.953913	Glutamate synthase, large subunit (EC 1.4.1.13)	gltB SAUSA300_0445		-0.0355798	-0.0805499	-0.0449701	0.0128532	0.0649659	0.0204911
A0A0H2XDX1;A0A0E1VN91	-0.206901	-0.206825	-0.247741	-0.194715	-0.239556	-0.325205	-0.386162	-0.494676	-0.0408077	0.0721308	0.000349688	0.0918217	8	59.142	8	8	32.9	32.9	32.9	25.549	62				-0.214046	-0.3614	0.0308736	0	0	0	A0A0H2XDX1	0.000109079	0.00133719	3.96226	2.87381	0.0446504	0.00264751	8.59199e-05	Ribose-5-phosphate isomerase A (EC 5.3.1.6) (Phosphoriboisomerase A) (PRI)	rpiA SAUSA300_2283	+	-0.147354	0.244919	0.392274	1.35017	2.57716	4.06591
A0A0H2XI61;A0A0E1VN95	-1.40652	-1.45151	-1.33739	-1.57036	-1.06003	-1.15521	-0.997409	-1.12231	-1.33758	-1.09399	-1.32374	-1.30594	4	13.729	4	4	9.8	9.8	9.8	45.929	31				-1.44145	-1.08374	-1.26531	0	0	0	A0A0H2XI61	0.00178087	0.0101039	2.74937	1.99551	0.00133976	0.0680998	0.0601241	Putative membrane protein	SAUSA300_2287	+	0.357708	0.176134	-0.181574	2.87297	1.16685	1.22095
A0A0H2XFT9;A0A0E1VNA3	1.11112	1.25949	1.29409	1.09326	0.864957	0.594616	1.03361	0.751203	0.792519	0.6434	0.78887	0.715306	12	96.691	12	12	44.6	44.6	44.6	30.456	122				1.18949	0.811095	0.735024	0	0	0	A0A0H2XFT9	0.00160339	0.00937937	2.79496	2.02783	0.00623699	0.00192827	0.691425	Lipoprotein	SAUSA300_0437	+	-0.378395	-0.454467	-0.0760716	2.20503	2.71483	0.160255
A0A0H2XDW4;A0A0E1VNB1	-1.80147	-1.90451	-1.69688	-1.7398	-2.22984	-2.0318	-2.13761	-2.16692	-1.86649	-1.97847	-1.81164	-2.04497	3	4.6345	3	3	15.9	15.9	15.9	17.521	42				-1.78567	-2.14154	-1.92539	0	0	0	A0A0H2XDW4	0.00143875	0.00874699	2.84201	2.05814	0.00113742	0.14104	0.0235645	Transcriptional regulator TcaR	tcaR SAUSA300_2303	+	-0.355877	-0.139726	0.216151	2.94408	0.850659	1.62774
A0A0H2XIT5;A0A0E1VNB2	-0.344795	-0.2512	-0.316361	-0.405012	-0.333478	-0.24176	-0.175934	-0.231737	-0.105185	0.0308728	0.0275929	0.152844	7	22.76	7	7	17.1	17.1	17.1	50.937	86				-0.329342	-0.245727	0.0265312	0	0	0	A0A0H2XIT5	0.000382159	0.00330002	3.41776	2.48148	0.349536	0.000392887	0.00257257	PTS system, trehalose-specific IIBC component (EC 2.7.1.69)	treP SAUSA300_0448	+	0.0836145	0.355873	0.272259	0.456508	3.40573	2.58963
A0A0H2XKC1;A0A0E1VNB4	-1.60895	-1.32489	-1.81912	-1.72477	-1.51796	-2.69989	-2.63722	-2.51027	-1.91981	-1.98491	-2.01686	-1.58982	3	12.189	3	3	13.9	13.9	13.9	33.352	28				-1.61943	-2.34133	-1.87785	0	0	0	A0A0H2XKC1	0.0543459	0.110872	1.26483	0.955178	0.0475387	0.588719	0.219632	5'-nucleotidase, lipoprotein e(P4) family	SAUSA300_0307		-0.721901	-0.258416	0.463485	1.32295	0.230092	0.658304
A0A0H2XHY2;A0A0E1VNC7	-2.74555	-3.41065	-2.9416	-3.16106	-3.10608	-2.73923	-2.7302	-2.48461	-2.8102	-2.74022	-3.1295	-3.20928	7	4.4494	7	7	27.4	27.4	27.4	31.827	20				-3.06472	-2.76503	-2.9723	0	0	0	A0A0H2XHY2	0.294597	0.388552	0.530771	0.410551	0.280549	0.870986	0.51987	FAD/NAD(P)-binding Rossmann fold Superfamily	SAUSA300_0394		0.299686	0.092413	-0.207273	0.551992	0.0599887	0.284106
A0A0H2XIQ3;A0A0E1VND2	-3.09363	-3.0002	-2.90466	-3.09525	-3.10492	-3.08645	-2.9423	-3.02066	-3.1456	-2.94886	-3.16597	-3.13658	2	2.3463	2	2	3.5	3.5	3.5	46.068	23				-3.02343	-3.03858	-3.09925	0	0	0	A0A0H2XIQ3	0.475196	0.560519	0.323127	0.25141	0.968821	0.481331	0.617472	Proton/sodium-glutamate symport protein	gltT SAUSA300_2329		-0.0151483	-0.0758188	-0.0606705	0.0137567	0.317556	0.209382
Q2FJU6;A8YZE2;A0A0E1VNE5	-1.24985	-1.05157	-1.22823	-1.1386	-1.64948	-1.22989	-1.07716	-0.970893	-1.25799	-1.54002	-1.13523	-1.34474	8	26.887	8	8	38.3	38.3	38.3	24.545	41				-1.16706	-1.23186	-1.31949	0	0	0	Q2FJU6	0.591429	0.664511	0.228097	0.177498	0.896922	0.565259	0.821206	Putative N-acetylmannosamine-6-phosphate 2-epimerase (EC 5.1.3.9) (ManNAc-6-P epimerase)	nanE SAUSA300_0318		-0.0647954	-0.152434	-0.0876383	0.0472455	0.247753	0.0855476
A0A0H2XEB0;A0A0E1VNE9	1.85665	1.83715	2.03766	1.64704	1.87435	1.69863	1.85838	1.88596	1.89693	1.80877	2.00863	1.8749	15	111.43	15	15	41.3	41.3	41.3	36.591	247				1.84463	1.82933	1.89731	0	0	0	A0A0H2XEB0	0.694181	0.744618	0.158527	0.128067	0.98094	0.800196	0.694169	Iron compound ABC transporter, iron compound-binding protein	SAUSA300_2136		-0.0152971	0.0526802	0.0679773	0.00835769	0.0968038	0.158535
Q2FJQ7;A8YZI1;A0A0E1VNF5	2.18243	2.09636	2.18797	2.08626	1.8943	1.84734	2.07336	1.63581	1.82438	1.8536	1.68822	1.67088	18	29.595	18	18	21.7	21.7	21.7	85.074	144				2.13825	1.8627	1.75927	0	0	0	Q2FJQ7	0.00447872	0.0196463	2.34885	1.70672	0.0257528	0.00423584	0.478081	5-methyltetrahydropteroyltriglutamate--homocysteine methyltransferase (EC 2.1.1.14) (Cobalamin-independent methionine synthase) (Methionine synthase, vitamin-B12 independent isozyme)	metE SAUSA300_0357	+	-0.275554	-0.378984	-0.10343	1.58918	2.37306	0.320499
A0A0H2XG51;A0A0E1VNG0	-2.87394	-2.66109	-3.23783	-2.72786	-3.56669	-2.61864	-3.12589	-2.63735	-2.68563	-2.3018	-2.69488	-2.28229	3	20.787	3	3	37.9	37.9	37.9	11.37	25				-2.87518	-2.98714	-2.49115	0	0	0	A0A0H2XG51	0.13619	0.222341	0.865855	0.652981	0.881413	0.274146	0.137303	PTS system, lactose-specific IIA component (EC 2.7.1.69)	lacF SAUSA300_2151		-0.111959	0.384029	0.495987	0.0548207	0.562018	0.86232
Q2FJP8;A8YZJ1;A0A0E1VNG4	3.82394	3.78227	3.88051	3.85685	3.63409	3.89864	3.75698	3.76444	3.9549	3.97672	3.94716	4.08471	8	109.07	8	8	76.5	76.5	76.5	11.595	183				3.83589	3.76354	3.99087	0	0	0	Q2FJP8	0.0066435	0.0257041	2.1776	1.59	0.411378	0.0446921	0.00585586	30S ribosomal protein S6	rpsF SAUSA300_0366	+	-0.0723529	0.154979	0.227332	0.385759	1.34977	2.23241
A0A0H2XG91;A0A0E1VNG6	-2.80316	-2.34006	-2.78762	-2.90468	-2.39359	-2.8983	-2.73663	-2.72923	-2.8312	-2.85419	-2.82694	-2.87574	5	5.4109	5	5	20.3	20.3	20.3	28.548	26				-2.70888	-2.68944	-2.84702	0	0	0	A0A0H2XG91	0.472684	0.558035	0.325429	0.253339	0.988571	0.579722	0.49811	Lactose phosphotransferase system repressor	SAUSA300_2156		0.0194432	-0.138138	-0.157581	0.0049921	0.23678	0.302675
A0A0H2XH81;A0A0E1VNG7	-0.0745103	-0.386651	-0.279966	-0.312088	-0.290489	-0.215117	-0.271144	-0.229816	-0.391326	-0.311637	-0.274291	-0.0969906	4	8.5082	4	4	28.9	28.9	28.9	16.319	48				-0.263304	-0.251642	-0.268561	0	0	0	A0A0H2XH81	0.974355	0.978632	0.0112827	0.0093807	0.987077	0.997357	0.973037	Heat shock protein	SAUSA300_2332		0.0116623	-0.00525728	-0.0169196	0.0056491	0.00114935	0.0118705
A0A0H2XFJ6;A0A0E1VNG9	-3.11786	-2.61666	-3.18324	-2.88802	-2.46764	-1.8691	-1.10276	-1.5271	-2.47353	-2.89954	-2.64913	-2.07942	5	7.3066	5	5	25.2	25.2	25.2	32.202	23				-2.95144	-1.74165	-2.52541	0	0	0	A0A0H2XFJ6	0.00779235	0.028838	2.10833	1.54004	0.00658848	0.357461	0.0605448	Aldo/keto reductase family protein (EC 1.1.1.218)	SAUSA300_2159	+	1.20979	0.426039	-0.783754	2.18122	0.446772	1.21792
Q2FER8;A0A0E1VNI3	-3.92736	-3.65195	-3.58139	-3.19737	-3.54606	-3.79167	-3.58825	-3.71909	-3.73638	-3.72495	-3.81252	-3.5825	3	2.8118	3	3	14.3	14.3	14.3	32.918	8				-3.58952	-3.66127	-3.71409	0	0	0	Q2FER8	0.671856	0.727763	0.172724	0.13801	0.862118	0.648786	0.922149	Energy-coupling factor transporter ATP-binding protein EcfA2 (ECF transporter A component EcfA2) (EC 3.6.3.-)	ecfA2 cbiO2 SAUSA300_2175		-0.0717476	-0.12457	-0.0528228	0.064433	0.187898	0.0351991
Q2FER3;A8Z333;A0A0E1VNI8	3.96493	3.95207	4.0125	3.98798	3.87655	4.05475	3.81724	3.78316	4.04981	4.05973	4.08809	4.12333	9	81.623	9	9	45.5	45.5	45.5	13.719	212				3.97937	3.88293	4.08024	0	0	0	Q2FER3	0.0139987	0.0423354	1.85391	1.3733	0.210204	0.186138	0.0110242	30S ribosomal protein S13	rpsM SAUSA300_2180	+	-0.0964439	0.100871	0.197315	0.677359	0.730164	1.95765
A0A0H2XG28;A0A0E1VNI9	1.89218	1.91551	1.89769	1.95407	2.07561	1.78568	1.916	1.97005	1.99228	1.9053	1.82291	1.98117	16	194.25	16	16	58.1	58.1	58.1	40.594	249				1.91486	1.93684	1.92542	0	0	0	A0A0H2XG28	0.935267	0.945598	0.0290644	0.0242936	0.928974	0.983038	0.980176	Ribosome-binding ATPase YchF	ychF SAUSA300_0364		0.0219733	0.0105537	-0.0114196	0.0319964	0.00742962	0.00869593
A0A0H2XFQ5;A0A0E1VNJ2	-1.30261	-1.46874	-1.32143	-1.46703	-1.46145	-1.38325	-1.67981	-1.34176	-1.51591	-1.61447	-1.67852	-1.57875	12	13.153	12	12	24.4	24.4	24.4	67.211	53				-1.38995	-1.46657	-1.59691	0	0	0	A0A0H2XFQ5	0.0669621	0.129309	1.17417	0.88837	0.597008	0.0583901	0.258752	Uncharacterized protein	SAUSA300_2138		-0.076618	-0.206959	-0.130341	0.22402	1.23366	0.587116
Q2FJP6;A8YZJ3;A0A0E1VNJ3	1.9286	2.24238	1.57891	1.91449	2.07602	1.70114	2.3334	2.58324	1.98093	2.02466	1.88223	2.34037	3	97.647	3	3	38.8	38.8	38.8	9.3098	104				1.91609	2.17345	2.05705	0	0	0	Q2FJP6	0.486044	0.570862	0.313325	0.243469	0.456213	0.778303	0.84156	30S ribosomal protein S18	rpsR SAUSA300_0368		0.257355	0.140952	-0.116403	0.340832	0.108851	0.0749148
Q2FEQ8;A8Z338;A0A0E1VNJ4	3.15905	3.45696	3.0709	3.25242	3.16232	3.32457	3.38381	3.43554	3.30936	2.99749	3.28354	3.54143	9	303.15	9	9	61.6	61.6	61.6	15.597	225				3.23483	3.32656	3.28295	0	0	0	Q2FEQ8	0.764153	0.803971	0.11682	0.0947596	0.744456	0.920126	0.93382	50S ribosomal protein L15	rplO SAUSA300_2185		0.0917248	0.0481202	-0.0436046	0.128161	0.0361528	0.0297368
A0A0E1VNJ7;A0A0H2XI39	4.71636	4.70505	4.66569	4.6137	4.49581	4.40473	4.40274	4.61809	4.6491	4.61812	4.67943	4.85802	7	132.14	7	7	32	32	32	20.8	240				4.6752	4.48034	4.70117	0	0	0	A0A0E1VNJ7	0.0131899	0.0404235	1.87976	1.39337	0.0319679	0.91224	0.0169598	Uncharacterized protein	HMPREF0776_0237	+	-0.194856	0.0259697	0.220825	1.49529	0.0398907	1.77058
Q2FEQ3;A8Z343;A0A0E1VNJ8	3.26017	3.13313	3.23603	3.10541	3.07168	3.19536	3.08352	2.91433	3.32762	3.18409	3.23868	3.11909	5	38.98	5	5	35.6	35.6	35.6	14.831	166				3.18368	3.06623	3.21737	0	0	0	Q2FEQ3	0.112836	0.193655	0.947553	0.712972	0.238735	0.871713	0.114297	30S ribosomal protein S8	rpsH SAUSA300_2190		-0.117456	0.0336857	0.151142	0.622084	0.0596264	0.941963
A0A0H2XH82;A0A0E1VNJ9	5.9394	5.79535	5.85081	5.97453	5.2725	5.72092	5.47971	5.53122	5.62144	5.66184	5.64045	5.68661	10	139.82	10	10	47.9	47.9	47.9	21.306	313				5.89002	5.50109	5.65259	0	0	0	A0A0H2XH82	0.00369351	0.0171324	2.43256	1.76618	0.00296775	0.0452292	0.216806	Putative lipoprotein	SAUSA300_0372	+	-0.388934	-0.237435	0.151499	2.52757	1.34458	0.66393
Q2FEP8;A8Z348;A0A0E1VNK4	1.99947	2.0643	2.0498	2.03163	2.07803	2.1531	1.52124	2.22373	2.15773	1.95757	2.28994	2.51025	2	17.978	2	2	24.1	24.1	24.1	10.175	40				2.0363	1.99402	2.22887	0	0	0	Q2FEP8	0.346844	0.438505	0.459866	0.358025	0.963318	0.488573	0.358144	30S ribosomal protein S17	rpsQ SAUSA300_2195		-0.0422765	0.192573	0.23485	0.0162304	0.31107	0.445942
Q2FET8;A8YYG1;A0A0E1VNK7	-0.625426	-0.560331	-0.81268	-0.603639	-0.507187	-0.644186	-0.382356	-0.474024	-0.4648	-0.548369	-0.508127	-0.0944411	5	66.266	5	5	40.9	40.9	40.9	18.95	49				-0.650519	-0.501938	-0.403934	0	0	0	Q2FET8	0.118933	0.200855	0.924698	0.697118	0.382703	0.104252	0.641392	Galactose-6-phosphate isomerase subunit LacB (EC 5.3.1.26)	lacB SAUSA300_2154		0.148581	0.246585	0.0980041	0.417138	0.981916	0.192876
Q2FJN4;A0A0E1VNK8	6.96898	7.13894	6.88085	7.02563	7.32569	7.36885	7.35088	7.64724	7.1086	6.73644	7.15333	7.38756	12	323.31	12	12	69.3	69.3	69.3	20.976	602				7.0036	7.42317	7.09648	0	0	0	Q2FJN4	0.0281136	0.0683185	1.55108	1.16546	0.0289202	0.771775	0.0853787	Alkyl hydroperoxide reductase C (EC 1.11.1.15) (Peroxiredoxin) (Thioredoxin peroxidase)	ahpC SAUSA300_0380		0.419565	0.0928832	-0.326682	1.5388	0.11251	1.06865
Q2FEP3;A0A0E1VNK9	3.4598	3.33805	3.3775	3.30979	3.3111	3.31479	3.32937	3.31872	3.44207	3.63426	3.49701	3.51289	4	42.9	4	4	35.9	35.9	35.9	10.615	195				3.37129	3.3185	3.52156	0	0	0	Q2FEP3	0.00270583	0.013779	2.5677	1.86078	0.461197	0.015966	0.0026213	30S ribosomal protein S19	rpsS SAUSA300_2200	+	-0.0527903	0.150273	0.203063	0.336113	1.7968	2.58148
A0A0H2XEY5;A0A0E1VNL3	0.417203	0.385364	0.407563	0.29167	-0.104815	0.0885367	0.099997	-0.0223351	0.180998	0.0909113	0.156275	0.398112	10	19.55	10	10	40	40	40	25.804	98				0.37545	0.015346	0.206574	0	0	0	A0A0H2XEY5	0.00235418	0.0125283	2.62816	1.90211	0.00178697	0.0964294	0.0593704	Uncharacterized protein	SAUSA300_0384	+	-0.360104	-0.168876	0.191228	2.74788	1.01579	1.22643
Q2FEN8;A0A0E1VNL4	2.90869	2.01994	2.55003	2.53142	3.44428	2.8131	1.97016	2.27393	2.76813	2.80813	2.91527	3.13117	5	68.652	5	5	33.3	33.3	33.3	11.576	130				2.50252	2.62537	2.90567	0	0	0	Q2FEN8	0.446172	0.535953	0.350498	0.270874	0.918258	0.43144	0.652687	30S ribosomal protein S10	rpsJ SAUSA300_2205		0.122848	0.403153	0.280305	0.0370355	0.36508	0.185295
Q2FJM5;A8Z0R1;A0A0E1VNL8	3.88091	4.03246	3.8557	3.90717	3.91589	3.66055	3.99547	3.86403	3.89164	3.915	3.8953	3.87022	21	323.31	21	21	44.8	44.8	44.8	58.23	333				3.91906	3.85899	3.89304	0	0	0	Q2FJM5	0.678761	0.732081	0.168283	0.135441	0.655551	0.920884	0.869157	GMP synthase [glutamine-hydrolyzing] (EC 6.3.5.2) (GMP synthetase) (Glutamine amidotransferase)	guaA SAUSA300_0389		-0.0600764	-0.0260211	0.0340553	0.183394	0.0357953	0.0609018
Q2FER5;A0A0E1VNN4	4.00671	4.0565	4.03988	4.00746	4.05044	4.08064	4.11088	3.98824	4.03763	4.08073	4.1658	4.14798	17	205.6	17	17	44.3	44.3	44.3	35.011	252				4.02764	4.05755	4.10804	0	0	0	Q2FER5	0.108448	0.18753	0.96478	0.72693	0.664236	0.096022	0.340598	DNA-directed RNA polymerase subunit alpha (RNAP subunit alpha) (EC 2.7.7.6) (RNA polymerase subunit alpha) (Transcriptase subunit alpha)	rpoA SAUSA300_2178		0.0299125	0.0803974	0.0504849	0.177678	1.01763	0.467758
Q2FEQ5;A8Z341;A0A0E1VNP3	3.6336	3.73809	3.80934	3.60968	3.67112	3.78124	3.69369	3.64816	3.67944	3.54238	3.79777	3.89761	5	73.967	5	5	42	42	42	13.097	105				3.69768	3.69855	3.7293	0	0	0	Q2FEQ5	0.897369	0.913335	0.0470287	0.0393701	0.999928	0.91196	0.916519	50S ribosomal protein L18	rplR SAUSA300_2188		0.000876296	0.0316237	0.0307474	3.10624e-05	0.0400242	0.0378587
A0A0H2XI18;A0A0E1VNP4	-0.0101686	-0.05893	0.153162	-0.00131704	-0.275727	-0.160951	-0.160352	-0.236241	-0.00111605	-0.0501502	-0.0708323	0	7	42.177	7	7	21.9	21.9	21.9	43	97				0.0206867	-0.208318	-0.0305246	0	0	0	A0A0H2XI18	0.00203577	0.0111805	2.69127	1.95154	0.00213055	0.537555	0.0102819	Uncharacterized protein	SAUSA300_2236	+	-0.229004	-0.0512113	0.177793	2.67151	0.269577	1.98793
A0A0H2XIC9;A0A0E1VNP5	-1.54113	-1.46743	-1.45452	-1.56742	-0.995131	-1.00138	-0.967091	-1.07747	-1.51178	-1.46546	-1.4456	-1.42757	12	12.513	8	7	22.2	14.2	11.9	66.074	58				-1.50762	-1.01027	-1.4626	0	0	0	A0A0H2XIC9	1.77738e-07	1.22342e-05	6.75022	4.91242	3.10788e-07	0.400762	6.93293e-07	Putative teichoic acid biosynthesis protein	SAUSA300_0251	+	0.497356	0.0450226	-0.452334	6.50754	0.397114	6.15908
A0A0H2XI99;A0A0E1VNP6	2.36017	2.19528	1.94194	2.35737	1.40962	1.32571	1.6888	2.06008	1.06938	1.79587	1.11748	1.58237	6	166.92	6	6	64.9	64.9	64.9	11.036	80				2.21369	1.62105	1.39127	0	0	0	A0A0H2XI99	0.0105877	0.0350288	1.9752	1.45557	0.0518024	0.00992807	0.552592	ESAT-6 secretion system extracellular protein A (Ess extracellular protein A)	esxA SAUSA300_0278	+	-0.592636	-0.822417	-0.229781	1.28565	2.00314	0.257595
Q2FEQ0;A8Z346;A0A0E1VNP7	1.83624	0.799064	1.41988	1.4223	1.71331	1.47485	1.11893	1.24139	1.83857	1.89351	1.70305	1.59135	3	10.101	3	3	18.1	18.1	18.1	11.536	53				1.36937	1.38712	1.75662	0	0	0	Q2FEQ0	0.175953	0.265768	0.754604	0.575497	0.996157	0.216384	0.243312	50S ribosomal protein L24	rplX SAUSA300_2193		0.0177484	0.38725	0.369502	0.00167233	0.664775	0.613837
Q2FEP5;A0A0E1VNQ1	5.1435	5.13078	5.21795	5.14163	5.18132	5.23415	5.04618	4.91263	5.25083	5.25623	5.19782	5.30665	15	239.12	15	15	63.6	63.6	63.6	24.099	384				5.15846	5.09357	5.25288	0	0	0	Q2FEP5	0.0914861	0.164627	1.03864	0.783499	0.584891	0.344227	0.0789414	30S ribosomal protein S3	rpsC SAUSA300_2198		-0.0648948	0.0944213	0.159316	0.232925	0.463155	1.1027
A0A0H2XGJ8;A0A0E1VNQ4	1.33381	1.22271	1.23263	1.46511	0.802041	1.19019	1.04374	0.908507	1.00018	0.901482	1.10257	0.96028	4	31.391	4	4	59.7	59.7	59.7	7.6627	69				1.31357	0.98612	0.991127	0	0	0	A0A0H2XGJ8	0.00770751	0.028609	2.11309	1.5435	0.0131952	0.0143633	0.99828	Uncharacterized protein	SAUSA300_0172	+	-0.327446	-0.322439	0.00500738	1.87958	1.84275	0.000747487
Q2FEP0;A0A0E1VNQ6	2.65999	2.73902	2.76621	2.6372	2.71469	2.87209	2.74773	2.76596	2.83169	2.81511	2.89443	3.02373	5	8.5672	5	5	22.7	22.7	22.7	22.464	77				2.7006	2.77512	2.89124	0	0	0	Q2FEP0	0.0189753	0.0509844	1.72181	1.29256	0.388998	0.0157287	0.133217	50S ribosomal protein L4	rplD SAUSA300_2203		0.0745113	0.190635	0.116123	0.410053	1.80331	0.875441
Q2FEN5;A0A0E1VNQ9	-1.52581	-1.74635	-1.60206	-1.47353	-1.53892	-1.82937	-1.76298	-1.76272	-1.62061	-1.71519	-1.41134	-1.6111	11	9.1681	11	11	18.3	18.3	18.3	81.523	28				-1.58694	-1.7235	-1.58956	0	0	0	Q2FEN5	0.25951	0.351997	0.585846	0.453461	0.31436	0.999512	0.326805	DNA topoisomerase 3 (EC 5.99.1.2) (DNA topoisomerase III)	topB SAUSA300_2208		-0.136559	-0.00262069	0.133939	0.502573	0.000212042	0.485711
Q2FEI9;A0A0E1VNR0	4.9067	5.14745	4.90435	5.08037	4.93508	5.02165	5.1747	5.1879	5.05469	4.89525	5.03026	5.10641	17	323.31	17	17	63.1	63.1	63.1	34.674	448				5.00972	5.07983	5.02166	0	0	0	Q2FEI9	0.656898	0.717519	0.182502	0.144166	0.667192	0.987796	0.753813	Putative 2-hydroxyacid dehydrogenase SAUSA300_2254 (EC 1.1.1.-)	SAUSA300_2254		0.0701171	0.0119379	-0.0581792	0.175749	0.00533256	0.122736
A0A0E1VNS1;A0A0H2XHV5	-1.054	-1.18537	-1.31978	-1.02728	-1.36812	-1.75248	-1.27743	-1.98645	-1.43729	-0.940777	-1.76486	-1.48185	10	20.409	10	10	32.7	32.7	32.7	39.824	55				-1.14661	-1.59612	-1.40619	0	0	0	A0A0E1VNS1	0.137939	0.224311	0.860313	0.649149	0.120493	0.438503	0.630902	Uncharacterized protein	HMPREF0776_0925		-0.449514	-0.259587	0.189926	0.919039	0.358027	0.200038
A0A0H2XGQ8;A0A0E1VNS4	-1.41977	-1.45825	-1.2583	-1.60752	-1.21785	-1.88891	-1.81759	-1.57461	-2.03324	-2.28996	-1.96456	-1.90639	6	19.565	6	6	22.8	22.8	22.8	28.069	44				-1.43596	-1.62474	-2.04854	0	0	0	A0A0H2XGQ8	0.00879495	0.0308835	2.05577	1.51027	0.465203	0.00788542	0.0520777	Uncharacterized protein	SAUSA300_0174	+	-0.18878	-0.612579	-0.423798	0.332357	2.10318	1.28335
A0A0H2XFP0;A0A0E1VNS8	-2.31161	-2.36548	-2.40595	-2.30598	-2.39739	-2.1598	-2.21536	-2.07037	-2.35984	-2.39433	-2.53819	-2.43601	6	19.424	6	6	22.9	22.9	22.9	38.118	38				-2.34725	-2.21073	-2.43209	0	0	0	A0A0H2XFP0	0.0276674	0.0677136	1.55803	1.16932	0.161802	0.451437	0.0232909	Formate dehydrogenase (FDH) (EC 1.17.1.9) (NAD-dependent formate dehydrogenase)	SAUSA300_0179		0.136524	-0.0848377	-0.221362	0.791016	0.345403	1.63281
A0A0H2XIF6;A0A0E1VNS9	-1.01442	-1.04222	-0.847195	-1.00108	-1.20025	-1.19371	-0.90382	-1.15385	-1.07772	-1.39897	-1.22602	-1.24878	11	12.384	11	11	20.5	20.5	20.5	67.009	46				-0.976226	-1.11291	-1.23788	0	0	0	A0A0H2XIF6	0.0423771	0.0925021	1.37287	1.03385	0.301959	0.03466	0.359819	Putative lipoprotein	SAUSA300_0203		-0.136681	-0.261649	-0.124968	0.520051	1.46017	0.443916
A0A0H2XK78;A0A0E1VNT3	-0.718841	-0.647489	-0.669658	-0.687712	-0.833371	-0.960485	-0.771303	-1.13564	-0.662928	-0.847346	-0.545576	-0.671442	9	19.362	9	9	27.7	27.7	27.7	41.334	74				-0.680925	-0.925199	-0.681823	0	0	0	A0A0H2XK78	0.0259972	0.0652545	1.58507	1.18539	0.0415672	0.999937	0.042267	Putative maltose ABC transporter, ATP-binding protein	SAUSA300_0208		-0.244274	-0.000898226	0.243376	1.38125	2.74231e-05	1.374
A0A0H2XI41;A0A0E1VNT6	-2.63281	-2.40767	-2.28448	-2.33232	-2.55755	-2.71882	-2.3995	-2.61734	-2.51121	-2.59306	-2.85846	-2.58967	4	5.9759	4	4	17.9	17.9	17.9	35.362	19				-2.41432	-2.5733	-2.6381	0	0	0	A0A0H2XI41	0.140444	0.226378	0.852497	0.645167	0.322349	0.133172	0.81087	Inosine-uridine preferring nucleoside hydrolase	SAUSA300_2234		-0.158983	-0.22378	-0.064797	0.491674	0.875587	0.0910488
Q2FF95;A8Z4T2;A0A0E1VNU2	6.0669	5.97517	5.94235	6.18059	5.95792	5.995	6.03105	5.92403	6.249	6.15557	6.1849	6.40025	26	323.31	26	26	50	50	50	57.63	670				6.04125	5.977	6.24743	0	0	0	Q2FF95	0.00622334	0.0246955	2.20598	1.60738	0.60292	0.027926	0.00628404	60 kDa chaperonin (GroEL protein) (Protein Cpn60)	groL groEL SAUSA300_1982	+	-0.0642552	0.206179	0.270434	0.21974	1.55399	2.20176
Q2FK46;A0A0E1VNU3	-3.62529	-3.23306	-3.35987	-3.36394	-3.44078	-3.55273	-3.12695	NA	-3.56644	-3.2498	-3.28988	NA	2	14.286	2	2	5.2	5.2	5.2	61.046	12				-3.39554	-3.37349	-3.36871	0	1	1	Q2FK46	0.978738	0.980881	0.00933375	0.00838378	0.986619	0.980271	0.999445	Uncharacterized sensor-like histidine kinase SAUSA300_0218 (EC 2.7.13.3)	SAUSA300_0218		0.0220516	0.026832	0.00478046	0.00585046	0.00865373	0.000241039
A0A0H2XG75;A0A0E1VNU8	-4.16996	-4.10775	-4.21682	-3.99799	-4.44208	-3.76627	-3.88314	-3.9443	-3.89774	-3.58453	-4.03256	-3.66058	3	3.2518	3	3	4.9	4.9	4.9	67.716	20				-4.12313	-4.00895	-3.79385	0	0	0	A0A0H2XG75	0.147951	0.233523	0.829883	0.631671	0.743999	0.134587	0.379276	Putative membrane protein	SAUSA300_0222		0.114179	0.329279	0.215099	0.128428	0.870998	0.421045
A0A0E1VNV1;A0A0H2XH08	3.60659	3.48017	3.46392	3.49834	3.12572	3.01431	3.01449	2.74354	3.02628	3.26935	2.84116	2.97715	16	100.6	16	16	56.7	56.7	56.7	27.934	231				3.51225	2.97452	3.02849	0	0	0	A0A0E1VNV1	0.000910609	0.00650434	3.04067	2.1868	0.00133968	0.00273118	0.859511	Accessory protein regulator protein A	agrA HMPREF0776_0188	+	-0.537737	-0.483768	0.0539684	2.873	2.56365	0.0657484
A0A0E1VNW7;A0A0H2XI51	0.2608	0.209615	0.259957	0.322909	0.1073	0.110725	0.0882887	-0.0515146	0.315181	0.326021	0.376529	0.433596	9	73.212	9	9	41	41	41	26.531	77				0.26332	0.0636998	0.362832	0	0	0	A0A0E1VNW7	0.000207864	0.00214585	3.68222	2.6684	0.00311718	0.104657	0.000174999	HTH domain protein (Fragment)	HMPREF0776_0362	+	-0.19962	0.0995116	0.299132	2.50624	0.980233	3.75696
Q2FK44;A0A0E1VNW9	1.26122	1.38856	0.950222	2.08242	1.43264	1.79809	1.56255	1.32765	2.38477	3.40348	2.26828	3.11563	26	180.66	26	26	40.7	40.7	40.7	84.861	240				1.42061	1.53023	2.79304	0	0	0	Q2FK44	0.00279624	0.0141669	2.55343	1.84872	0.933812	0.00421362	0.00702986	Formate acetyltransferase (EC 2.3.1.54) (Pyruvate formate-lyase)	pflB SAUSA300_0220	+	0.109626	1.37243	1.26281	0.0297408	2.37534	2.15305
A0A0H2XER5;A0A0E1VNX2	-4.64394	-4.26189	-3.95581	-4.42834	-4.168	-4.73482	-4.50492	-4.68213	-4.45485	-4.44731	-4.18429	-4.58195	4	1.7355	4	4	8	8	8	61.321	11				-4.32249	-4.52247	-4.4171	0	0	0	A0A0H2XER5	0.532705	0.611721	0.273514	0.213447	0.502968	0.849137	0.817134	DNA mismatch repair protein-like protein	SAUSA300_2001		-0.199972	-0.0946054	0.105367	0.29846	0.0710225	0.0877068
A0A0E1VNX5;A0A0H2XIF7	-1.4902	-1.06939	-1.15921	-1.09907	-1.4626	-1.73253	-1.30022	-1.72589	-1.22143	-1.3579	-1.11822	-0.95834	12	38.787	9	9	48.3	38.8	38.8	27.064	67				-1.20447	-1.55531	-1.16397	0	0	0	A0A0E1VNX5	0.0344177	0.0792878	1.46322	1.10079	0.069404	0.952498	0.0436339	Ribitol-5-phosphate cytidylyltransferase (EC 2.7.7.40)	tarI HMPREF0776_0980		-0.350842	0.0404949	0.391337	1.15862	0.0211359	1.36018
A0A0H2XG26;A0A0E1VNZ2	-1.69856	-1.73688	-1.95456	-1.89704	-1.86382	-1.9804	-1.77995	-2.22445	-1.87052	-1.99604	-1.85509	-1.72334	3	30.592	3	3	11.3	11.3	11.3	33.794	18				-1.82176	-1.96216	-1.86125	0	0	0	A0A0H2XG26	0.416183	0.507027	0.380716	0.294969	0.405528	0.92437	0.612928	Inosine-uridine preferring nucleoside hydrolase	SAUSA300_0237		-0.140399	-0.0394891	0.10091	0.391979	0.034154	0.212591
A0A0H2XFR8;A0A0E1VP04	0.336936	0.356237	0.321177	0.363846	0.260725	-0.26462	0.140183	-0.0337597	0.268253	0.427876	0.241564	0.145597	9	15.813	9	9	26.1	26.1	26.1	35.9	74				0.344549	0.0256318	0.270823	0	0	0	A0A0H2XFR8	0.0337435	0.0779964	1.47181	1.10793	0.034122	0.768302	0.101489	Putative exonuclease	SAUSA300_1970		-0.318917	-0.0737265	0.245191	1.46697	0.114468	0.99358
A0A0H2XI49;A0A0E1VP05	-2.67878	-2.54402	-2.6429	-2.41492	-3.00661	-2.74245	-2.77337	-2.65624	-2.71295	-2.53076	-2.62189	-2.57995	7	16.843	7	7	24.1	24.1	24.1	35.499	38				-2.57016	-2.79467	-2.61139	0	0	0	A0A0H2XI49	0.0557546	0.112741	1.25372	0.947918	0.0602537	0.877402	0.128101	Sucrose operon repressor	scrR SAUSA300_1995		-0.22451	-0.0412311	0.183279	1.22002	0.0568011	0.892448
Q2FK96;A0A0E1VP29	-0.68223	-0.78069	-0.45504	-0.629492	-0.906278	-0.942162	-0.859378	-0.853848	-0.566246	-0.816071	-0.745011	-0.538431	5	24.443	5	5	46.3	46.3	46.3	12.791	54				-0.636863	-0.890417	-0.66644	0	0	0	Q2FK96	0.0224542	0.0578439	1.6487	1.23774	0.0282948	0.928532	0.0502254	Heme oxygenase (staphylobilin-producing) 2 (EC 1.14.99.48) (Heme-degrading monooxygenase 2) (Iron-regulated surface determinant 2) (Iron-responsive surface determinant 2)	isdI SAUSA300_0168		-0.253554	-0.029577	0.223977	1.54829	0.0322033	1.29908
A0A0H2XDY4;A0A0E1VP34	-2.19639	-1.82406	-1.77933	-1.89904	-1.44334	-2.21765	-1.81338	-2.02567	-2.20367	-2.06406	-2.0813	-2.22964	5	20.826	5	5	28.7	28.7	28.7	20.589	37				-1.9247	-1.87501	-2.14467	0	0	0	A0A0H2XDY4	0.25034	0.343717	0.60147	0.463799	0.948119	0.390375	0.260063	Uncharacterized protein	SAUSA300_1908		0.0496943	-0.219964	-0.269658	0.0231372	0.408517	0.584922
A0A0H2XF75;A0A0E1VP43	0.155669	0.211986	0.229664	0.158725	0.208443	0.0199609	0.0295951	0.0980492	0.191015	0.0934248	0.0787079	0.116124	20	42.701	20	20	30.7	30.7	30.7	84.073	143				0.189011	0.089012	0.119818	0	0	0	A0A0H2XF75	0.116865	0.19883	0.932315	0.701518	0.108687	0.300633	0.766408	ATP-dependent DNA helicase (EC 3.6.4.12)	pcrA SAUSA300_1886		-0.0999989	-0.069193	0.0308059	0.963821	0.521964	0.11554
A0A0H2XHA2;A0A0E1VP49	2.14331	2.23217	2.24055	2.09858	1.6777	1.31361	1.72953	1.49487	2.21543	2.0297	2.11322	2.14404	8	47.463	8	8	28.8	28.8	28.8	29.889	93				2.17865	1.55393	2.1256	0	0	0	A0A0H2XHA2	9.23817e-05	0.00121029	4.03441	2.91711	0.000150513	0.822236	0.000295717	Staphylococcal accessory regulator	SAUSA300_0114	+	-0.624723	-0.0530547	0.571668	3.82243	0.0850038	3.52912
A0A0E1VP51	3.41533	2.91308	2.61184	3.27572	1.25195	0	1.28558	-0.447604	1.3858	3.66803	0.168772	1.43726	12	51.433	12	12	25.3	25.3	25.3	42.006	154				3.05399	0.522482	1.66497	0	0	0	A0A0E1VP51	0.0190144	0.0509897	1.72092	1.29252	0.0152336	0.179715	0.292002	65 kDa membrane protein (Fragment)	HMPREF0776_0101		-2.53151	-1.38903	1.14248	1.8172	0.745416	0.534615
A0A0H2XII3;A0A0E1VP52	-2.62057	-2.54526	-2.50191	-2.28221	-2.55187	-2.74668	-2.58953	NA	-2.26086	-2.37364	NA	-2.44036	6	4.6275	6	6	19	19	19	41.71	11				-2.48749	-2.62936	-2.35829	0	1	1	A0A0H2XII3	0.0757825	0.141746	1.12043	0.848488	0.328739	0.388128	0.0643208	Nitric oxide synthase oxygenase (EC 1.14.14.47)	SAUSA300_1895		-0.141872	0.1292	0.271071	0.483148	0.411025	1.19165
Q2FFH6;A8Z2T4;A0A0E1VP56	4.12609	4.03877	4.07733	4.11752	3.92083	3.68237	3.79988	3.91005	3.9897	4.03332	3.96421	4.05713	12	306.47	12	12	37.9	37.9	37.9	34.068	298				4.08993	3.82828	4.01109	0	0	0	Q2FFH6	0.00187474	0.0104211	2.72706	1.98209	0.00168201	0.320744	0.0152226	Probable manganese-dependent inorganic pyrophosphatase (EC 3.6.1.1) (Pyrophosphate phospho-hydrolase) (PPase)	ppaC SAUSA300_1900	+	-0.26165	-0.0788408	0.182809	2.77417	0.493842	1.81751
A0A0H2XFN1;A0A0E1VP71	NA	NA	-3.55013	-3.51705	-3.68361	-4.00675	-3.93488	-4.46049	NA	-3.56669	NA	NA	2	2.4092	2	2	23.3	23.3	23.3	9.6411	12				-3.53359	-4.02143	-3.56669	2	0	3	A0A0H2XFN1	0.19948	0.28898	0.700101	0.539132	0.225935	0.994909	0.402379	Uncharacterized protein	SAUSA300_0084		-0.487839	-0.0330972	0.454742	0.646016	0.00221648	0.395365
A0A0H2XDU2;A0A0E1VP73	-1.55857	-1.35517	-1.768	-1.56334	-1.19747	-1.12479	-0.795171	-0.931071	-1.25381	-1.27965	-1.3658	-1.31232	7	39.895	7	7	15.2	15.2	15.2	60.647	59				-1.56127	-1.01212	-1.3029	0	0	0	A0A0H2XDU2	0.00169103	0.00975541	2.77185	2.01075	0.00127585	0.0792398	0.0487085	Na/Pi cotransporter family protein	SAUSA300_0107	+	0.549147	0.258374	-0.290773	2.8942	1.10106	1.3124
A0A0H2XF63;A0A0E1VP82	-2.78769	-2.72282	-2.63534	-2.50328	-2.41199	-2.55469	-2.57064	-2.68564	-2.69108	-2.61923	-2.63544	-2.65144	4	6.1001	4	4	14.3	14.3	14.3	31.619	19				-2.66228	-2.55574	-2.6493	0	0	0	A0A0H2XF63	0.292349	0.387073	0.534099	0.412207	0.31826	0.980786	0.403293	Uncharacterized protein	SAUSA300_1906		0.10654	0.0129814	-0.0935584	0.497219	0.00842584	0.39438
A0A0H2XG95;A0A0E1VP91	0.233097	0.217359	0.25691	0.15776	0.358875	0.239275	0.376634	0.274033	0.200554	0.165672	0.107232	0.254449	10	34.999	10	10	30.3	30.3	30.3	45.38	58				0.216281	0.312204	0.181976	0	0	0	A0A0H2XG95	0.0277179	0.0677165	1.55724	1.16931	0.0987245	0.688119	0.0267143	CamS sex pheromone cAM373	SAUSA300_1884		0.095923	-0.034305	-0.130228	1.00558	0.162337	1.57326
Q2FFI7;A0A0E1VP97	2.75676	2.67848	2.80825	2.6357	3.01372	2.88186	2.69982	2.77908	2.71472	2.63722	2.77929	2.84423	26	103.95	26	26	55.5	55.5	55.5	49.603	333				2.7198	2.84362	2.74386	0	0	0	Q2FFI7	0.253684	0.346921	0.595707	0.45977	0.261204	0.942711	0.399839	Adenylosuccinate lyase (ASL) (EC 4.3.2.2) (Adenylosuccinase) (ASase)	purB SAUSA300_1889		0.123822	0.0240659	-0.0997556	0.58302	0.0256215	0.398115
A0A0H2XHR8;A0A0E1VPA1	1.87696	3.71206	1.90502	2.49828	2.71937	2.39489	5.43027	3.18499	2.38605	2.46606	2.1689	2.58891	8	275.18	8	8	76	76	76	18.632	87				2.49808	3.43238	2.40248	0	0	0	A0A0H2XHR8	0.280769	0.374268	0.55165	0.426817	0.377908	0.988661	0.314473	Uncharacterized protein	SAUSA300_1856		0.9343	-0.0955994	-1.0299	0.422614	0.0049528	0.502417
A0A0H2XFB5;A0A0E1VPA7	0.899833	0.883961	0.883059	0.944928	0.549357	0.848966	0.642375	0.55908	0.809644	0.707496	0.862456	0.890668	11	52.668	11	11	31.2	31.2	31.2	40.719	128				0.902945	0.649944	0.817566	0	0	0	A0A0H2XFB5	0.0123638	0.0388456	1.90785	1.41066	0.0107091	0.440249	0.0772026	Uncharacterized protein	SAUSA300_1898	+	-0.253001	-0.0853793	0.167622	1.97025	0.356302	1.11237
A0A0H2XG96;A0A0E1VPA9	-1.79646	-2.07689	-1.90751	-1.841	-2.08451	-1.83358	-1.59159	-1.96783	-1.92583	-1.90748	-2.08768	-1.95888	9	10.521	9	9	22.7	22.7	22.7	49.351	37				-1.90546	-1.86938	-1.96996	0	0	0	A0A0H2XG96	0.640595	0.703067	0.193417	0.153004	0.93778	0.817126	0.621436	Uncharacterized protein	SAUSA300_0086		0.0360869	-0.0644994	-0.100586	0.0278992	0.0877112	0.206603
A0A0H2XJC3;A0A0E1VPB1	-2.73652	-2.83634	-2.7543	-2.87163	-2.8505	-2.95382	-3.03343	-2.89811	-3.04463	-2.88232	-2.87205	-2.90648	5	6.7267	5	5	14.4	14.4	14.4	40.044	27				-2.7997	-2.93397	-2.92637	0	0	0	A0A0H2XJC3	0.055234	0.112018	1.25779	0.950712	0.0742391	0.0926519	0.988716	Sensor protein VraS (EC 2.7.13.3)	vraS SAUSA300_1866		-0.134269	-0.126674	0.00759525	1.12937	1.03315	0.0049285
A0A0H2XFN5;A0A0E1VPB7	-0.107487	-0.04291	-0.149894	-0.0658667	-0.254302	-0.278902	-0.190537	-0.306101	-0.162279	-0.152529	-0.0714446	0.0167293	12	57.708	12	12	31.4	31.4	31.4	49.205	125				-0.0915393	-0.25746	-0.0923809	0	0	0	A0A0H2XFN5	0.00618384	0.0246099	2.20874	1.60889	0.0110587	0.999798	0.0113815	Mur ligase family protein	SAUSA300_1873	+	-0.165921	-0.000841551	0.16508	1.9563	8.75952e-05	1.9438
Q2FKP7;A8YYT2;A0A0E1VPD7	3.45919	3.46714	3.42989	3.47733	3.52133	3.55056	3.54112	3.49343	3.47931	3.52192	3.47391	3.55773	23	175.93	23	23	50	50	50	48.639	424				3.45839	3.52661	3.50822	0	0	0	Q2FKP7	0.0247148	0.0631285	1.60704	1.19977	0.023601	0.09301	0.663966	Serine--tRNA ligase (EC 6.1.1.11) (Seryl-tRNA synthetase) (SerRS) (Seryl-tRNA(Ser/Sec) synthetase)	serS SAUSA300_0009		0.0682212	0.0498322	-0.0183891	1.62707	1.03147	0.177854
A0A0H2XJV8;A0A0E1VPE1	0.545703	0.589694	0.459813	0.459203	0.587126	0.565575	0.779119	0.467123	0.386474	0.550714	0.384587	0.453265	15	42.684	15	15	27.8	27.8	27.8	73.78	149				0.513603	0.599736	0.44376	0	0	0	A0A0H2XJV8	0.122349	0.205404	0.912401	0.687391	0.442461	0.575231	0.105452	Cyclic-di-AMP phosphodiesterase (EC 3.1.4.-)	SAUSA300_0014		0.0861325	-0.0698431	-0.155976	0.354125	0.240158	0.976945
A0A0H2XHS7;A0A0E1VPE3	2.13874	2.03691	2.20714	2.14702	2.21249	2.22443	2.10497	2.18374	2.2565	2.24204	2.21793	2.23353	9	75.436	9	9	55.6	55.6	55.6	17.26	164				2.13245	2.18141	2.2375	0	0	0	A0A0H2XHS7	0.0549144	0.111628	1.26031	0.952227	0.415054	0.0454645	0.325799	Bacterioferritin comigratory protein (EC 1.11.1.-)	SAUSA300_1844		0.0489591	0.10505	0.0560911	0.381896	1.34233	0.487051
Q2FKN8;A8YYU1;A0A0E1VPE6	1.83036	1.8524	1.89389	1.98816	2.02023	1.95961	1.94825	1.98104	1.97051	1.81138	1.8629	2.11954	15	143.65	15	15	54.9	54.9	54.9	27.192	191				1.8912	1.97728	1.94108	0	0	0	Q2FKN8	0.433781	0.524741	0.362729	0.280055	0.405423	0.722911	0.840348	Transcriptional regulatory protein WalR	walR SAUSA300_0020		0.0860805	0.0498792	-0.0362013	0.392091	0.140915	0.0755409
Q2FFM2;A8YY45;A0A0E1VPF3	-1.49734	-1.33304	-1.30085	-1.44123	-1.38515	-1.50621	-1.47878	-1.55053	-1.48638	-1.78388	-1.49074	-1.44833	7	10.26	7	7	21.3	21.3	21.3	32.241	36				-1.39311	-1.48017	-1.55233	0	0	0	Q2FFM2	0.186789	0.276359	0.728649	0.558526	0.537106	0.164479	0.64631	Regulatory protein RecX	recX SAUSA300_1854		-0.0870555	-0.159219	-0.0721637	0.26994	0.783889	0.189559
A0A0H2XGU3;A0A0E1VPF7	-1.00917	-0.845522	-0.805887	-0.914615	-0.859925	-1.03367	-0.861428	-0.896187	-0.691425	-0.896232	-0.687713	-0.697108	5	14.25	5	5	35.2	35.2	35.2	19.992	62				-0.893799	-0.912804	-0.743119	0	0	0	A0A0H2XGU3	0.0535188	0.109968	1.27149	0.958733	0.953837	0.102619	0.0652311	Uncharacterized protein	SAUSA300_1859		-0.0190051	0.150679	0.169684	0.0205257	0.988772	1.18555
A0A0H2XEN6;A0A0E1VPG2	1.34449	1.59027	1.56774	1.53599	1.30747	1.30048	1.3627	1.40259	1.15264	1.00307	1.25745	1.49195	7	151.38	7	7	23	23	23	45.604	122				1.50962	1.34331	1.22628	0	0	0	A0A0H2XEN6	0.0501171	0.104753	1.30001	0.979835	0.256133	0.0421458	0.483198	Putative membrane protein	SAUSA300_1864		-0.166316	-0.283348	-0.117033	0.591534	1.37525	0.315875
Q2FDF0;A8YYR9;A0A0E1VPG3	-0.642583	-0.576736	-0.639768	-0.501723	-0.905038	-0.803083	-0.623635	-0.753435	-0.709715	-0.618934	-0.709964	-0.593906	10	42.187	10	10	38.5	38.5	38.5	27.359	75				-0.590203	-0.771298	-0.65813	0	0	0	Q2FDF0	0.0416706	0.0916886	1.38017	1.03768	0.0356961	0.521764	0.199803	Ribosomal RNA small subunit methyltransferase G (EC 2.1.1.-) (16S rRNA 7-methylguanosine methyltransferase) (16S rRNA m7G methyltransferase)	rsmG SAUSA300_2644		-0.181095	-0.067927	0.113168	1.44738	0.282526	0.699398
A0A0H2XG88;A0A0E1VPG7	1.49847	1.52724	1.42737	1.46888	1.43014	1.36548	1.54313	1.48108	1.51247	1.41269	1.32651	1.42819	9	42.513	9	9	43.3	43.3	43.3	27.502	121				1.48049	1.45496	1.41997	0	0	0	A0A0H2XG88	0.466144	0.554264	0.33148	0.256284	0.853044	0.437805	0.745353	Methionine aminopeptidase (MAP) (MetAP) (EC 3.4.11.18) (Peptidase M)	map SAUSA300_1869		-0.0255311	-0.0605223	-0.0349912	0.0690284	0.358719	0.127638
Q2FKQ5;A8YYS4;A0A0E1VPG8	1.77982	1.73884	1.70571	1.80155	1.67958	1.56235	1.58158	1.50371	1.62746	1.63365	1.66998	1.74625	25	107.89	25	25	57.4	57.4	57.4	51.965	223				1.75648	1.5818	1.66934	0	0	0	Q2FKQ5	0.00708161	0.0268593	2.14987	1.57091	0.00547603	0.14073	0.138739	Chromosomal replication initiator protein DnaA	dnaA SAUSA300_0001	+	-0.174674	-0.0871409	0.087533	2.26153	0.851613	0.857803
A0A0H2XFI1;A0A0E1VPI3	0.328533	0.258809	0.283651	0.400756	0.441688	0.421312	0.298367	0.430865	0.36246	0.263966	0.285262	0.361146	11	44.874	11	11	26.6	26.6	26.6	52.571	124				0.317937	0.398058	0.318208	0	0	0	A0A0H2XFI1	0.152825	0.239423	0.815806	0.620834	0.201703	0.999978	0.203543	Replicative DNA helicase (EC 3.6.4.12)	dnaB SAUSA300_0016		0.0801209	0.000271302	-0.0798496	0.695287	9.63302e-06	0.691344
A0A0H2XID8;A0A0E1VPI8	-2.4028	-2.51002	-2.61686	-2.32889	-2.31685	-2.10392	-2.30496	-2.38491	-2.45364	-2.23558	-2.30974	-2.22434	6	8.6502	6	6	16.2	16.2	16.2	49.007	27				-2.46464	-2.27766	-2.30583	0	0	0	A0A0H2XID8	0.10475	0.183213	0.979844	0.737043	0.116433	0.192241	0.939335	YycH protein	SAUSA300_0022		0.186978	0.158812	-0.0281658	0.933924	0.716153	0.0271794
Q2FKN2;A8YYU7;A0A0E1VPJ3	-0.933057	-0.945759	-1.06833	-0.857295	-0.69919	-1.19763	-1.06961	-1.10608	-0.834882	-0.76204	-0.997717	-0.936209	9	17.329	9	9	64.2	64.2	64.2	18.306	57				-0.951109	-1.01813	-0.882712	0	0	0	Q2FKN2	0.469018	0.555619	0.32881	0.255223	0.804824	0.797768	0.43804	Ribosomal RNA large subunit methyltransferase H (EC 2.1.1.177) (23S rRNA (pseudouridine1915-N3)-methyltransferase) (23S rRNA m3Psi1915 methyltransferase) (rRNA (pseudouridine-N3-)-methyltransferase RlmH)	rlmH SAUSA300_0026		-0.0670166	0.0683971	0.135414	0.0942992	0.0981236	0.358486
A0A0H2XFM0;A0A0E1VPJ7	-3.22022	-3.04294	-3.08775	-2.85517	-3.21919	-3.05347	-2.95121	-3.01797	-3.00477	-2.97013	-3.02286	-2.94987	6	7.3598	6	6	23.8	23.8	23.8	30.608	28				-3.05152	-3.06046	-2.98691	0	0	0	A0A0H2XFM0	0.609154	0.679422	0.215273	0.16786	0.992867	0.698313	0.631379	Uncharacterized protein	SAUSA300_2513		-0.00893733	0.0646098	0.0735471	0.00310872	0.15595	0.19971
Q2FDM1;A0A0E1VPK4	1.79683	1.77925	1.91064	1.81695	1.88155	1.7381	1.983	1.79142	2.17242	2.05552	2.10628	2.26713	5	59.735	5	5	32	32	32	19.37	127				1.82592	1.84852	2.15034	0	0	0	Q2FDM1	0.000900236	0.00650356	3.04564	2.18685	0.930683	0.00145717	0.00237254	Immunodominant staphylococcal antigen B	isaB SAUSA300_2573	+	0.0225993	0.324422	0.301822	0.0311983	2.83649	2.62479
A0A0H2XHA6;A0A0E1VPK7	-2.21221	-2.19139	-2.2546	-2.02333	-2.0724	-1.88509	-1.913	-2.08304	-2.58352	-2.56517	-2.58017	-2.42383	3	2.2548	3	3	29.6	29.6	29.6	11.578	14				-2.17039	-1.98838	-2.53817	0	0	0	A0A0H2XHA6	5.7467e-05	0.000917468	4.24058	3.03741	0.0563963	0.00100881	4.82696e-05	Uncharacterized protein	SAUSA300_2522	+	0.182003	-0.367786	-0.549789	1.24875	2.99619	4.31633
A0A0H2XF74;A0A0E1VPL1	-1.29129	-1.23315	-1.14669	-1.11668	-1.40896	-1.41362	-1.1406	-1.37089	-1.5021	-1.29735	-1.33369	-1.2762	9	9.0341	9	9	8.2	8.2	8.2	108.71	37				-1.19695	-1.33352	-1.35234	0	0	0	A0A0H2XF74	0.132559	0.21823	0.87759	0.661085	0.217979	0.151517	0.966114	Putative phage infection protein	SAUSA300_2578		-0.136568	-0.155383	-0.0188147	0.661586	0.819538	0.0149716
A0A0H2XFW6;A0A0E1VPL2	0.296073	0.170368	0.292516	0.273369	0.152873	0.218301	-0.0232332	0.189317	0.339525	0.292322	0.426734	0.556343	11	42.602	11	11	35.3	35.3	35.3	39.536	91				0.258082	0.134314	0.403731	0	0	0	A0A0H2XFW6	0.0116698	0.0376118	1.93294	1.42468	0.22731	0.143615	0.00919783	Dihydroorotate dehydrogenase (quinone) (EC 1.3.5.2)	pyrD SAUSA300_2526	+	-0.123767	0.145649	0.269416	0.643381	0.8428	2.03631
A0A0H2XG36;A0A0E1VPN8	-3.73776	NA	-3.54046	-3.58465	-3.53621	-3.70173	NA	-3.30552	-3.94503	-3.64399	-3.76372	-3.74073	2	2.7674	2	2	10.5	10.5	10.5	26.238	14				-3.62096	-3.51449	-3.77337	1	1	0	A0A0H2XG36	0.127639	0.211652	0.894017	0.674377	0.659204	0.404037	0.116223	Uncharacterized protein	SAUSA300_2548		0.10647	-0.15241	-0.25888	0.18098	0.393578	0.934708
A0A0H2XIP6;A0A0E1VPQ2	-3.37455	-3.11328	-3.27061	-3.37358	-2.98792	-3.80176	-3.39081	-3.5749	-3.17586	-3.63606	-3.33822	-3.16829	6	5.5102	6	6	27.9	27.9	27.9	27.789	20				-3.28301	-3.43885	-3.32961	0	0	0	A0A0H2XIP6	0.667697	0.725275	0.175421	0.139497	0.656372	0.961405	0.808977	Epoxyqueuosine reductase QueH (EC 1.17.99.6) (Queuosine biosynthesis protein QueH)	queH SAUSA300_2528		-0.155839	-0.0466006	0.109238	0.18285	0.0170935	0.0920638
Q2FDR1;A8Z3J8;A0A0E1VPQ5	-0.448724	-0.258044	-0.466211	-0.408454	-0.378456	-0.719783	-0.464918	-0.804154	-0.455684	-0.526849	-0.59659	-0.641848	7	20.88	7	7	29	29	29	31.462	79				-0.395358	-0.591828	-0.555243	0	0	0	Q2FDR1	0.154676	0.24188	0.810576	0.6164	0.162429	0.27702	0.925449	Pantothenate synthetase (PS) (EC 6.3.2.1) (Pantoate--beta-alanine ligase) (Pantoate-activating enzyme)	panC SAUSA300_2533		-0.196469	-0.159884	0.0365852	0.789335	0.557489	0.0336477
A0A0H2XFN6;A0A0E1VPQ6	-1.35928	-1.33084	-1.37296	-1.24299	-1.49999	-1.62997	-1.67474	-1.49829	-1.48112	-1.5396	-1.47569	-1.47524	4	8.6498	4	4	17.4	17.4	17.4	29.096	66				-1.32652	-1.57575	-1.49291	0	0	0	A0A0H2XFN6	0.00124005	0.00795605	2.90656	2.0993	0.0010555	0.0134988	0.22014	Tributyrin esterase	estA SAUSA300_2564	+	-0.24923	-0.166392	0.0828379	2.97654	1.86971	0.6573
A0A0H2XJ22;A0A0E1VPR0	-0.935036	-0.747731	-0.680805	-0.77742	-0.749107	-1.02989	-0.800053	-0.931471	-0.990877	-1.0076	-0.914531	-0.855425	5	9.1124	5	5	27.7	27.7	27.7	23.541	66				-0.785248	-0.877631	-0.942108	0	0	0	A0A0H2XJ22	0.158645	0.246961	0.799574	0.607372	0.455932	0.140109	0.670127	Sortase	srtA SAUSA300_2467		-0.0923834	-0.15686	-0.0644767	0.3411	0.853534	0.173843
Q2FDP9;A8Z5A4;A0A0E1VPR8	0.389366	0.494644	0.64489	0.349922	1.67947	1.98569	1.71159	1.75394	1.45736	1.09243	1.51764	1.63502	23	91.667	23	23	45.3	45.3	45.3	63.609	214				0.469705	1.78267	1.42561	0	0	0	Q2FDP9	6.04168e-06	0.000159524	5.21884	3.79717	5.71208e-06	7.60361e-05	0.042715	Oxygen-dependent choline dehydrogenase (CDH) (CHD) (EC 1.1.99.1) (Betaine aldehyde dehydrogenase) (BADH) (EC 1.2.1.8)	betA SAUSA300_2545	+	1.31297	0.955908	-0.357057	5.24321	4.11898	1.36942
A0A0H2XI75;A0A0E1VPS2	-4.46557	-4.60649	-4.66831	-4.33576	-4.89526	-4.71531	NA	-4.41245	NA	-4.76005	-4.63679	-4.74286	2	2.6682	2	2	6.8	6.8	6.8	33.815	8				-4.51903	-4.67434	-4.71324	0	1	1	A0A0H2XI75	0.316798	0.408801	0.499217	0.388488	0.479292	0.336408	0.956227	Transcriptional regulator, LysR family	SAUSA300_2480		-0.155309	-0.194204	-0.0388947	0.3194	0.473134	0.0194391
A0A0H2XJY0;A0A0E1VPT8	-2.72754	-2.67361	-2.73888	-2.64416	-3.09117	-3.26506	-3.03585	-2.76712	-2.92757	-2.92815	-2.84475	-2.77338	6	6.2063	6	6	28.6	28.6	28.6	30.543	24				-2.69605	-3.0398	-2.86846	0	0	0	A0A0H2XJY0	0.0142736	0.0426036	1.84547	1.37055	0.0112417	0.198037	0.201397	Hydrolase, haloacid dehalogenase-like family (EC 1.6.99.3)	SAUSA300_2464	+	-0.343755	-0.172414	0.171341	1.94917	0.703253	0.695946
Q2FDU9;A8Z3F9;A0A0E1VPW9	-1.97482	-2.29787	-1.90106	-2.32217	-2.6476	-3.45995	-3.2517	-3.10396	-2.6214	-2.3737	-2.56933	-2.52811	3	8.3317	3	3	35.3	35.3	35.3	7.2369	27				-2.12398	-3.1158	-2.52314	0	0	0	Q2FDU9	0.00090472	0.00650356	3.04349	2.18685	0.000704592	0.103503	0.0180713	Copper chaperone CopZ	copZ SAUSA300_2495	+	-0.991821	-0.399155	0.592666	3.15206	0.985048	1.74301
A0A0H2XEP7;A0A0E1VPX0	-1.63421	-0.367651	-1.78047	-0.701833	-0.990303	-1.45745	-0.0459446	-0.192698	-1.03228	-1.81258	-1.2072	-0.46158	4	44.632	4	4	55.3	55.3	55.3	10.548	25				-1.12104	-0.6716	-1.12841	0	0	0	A0A0H2XEP7	0.538148	0.616245	0.269098	0.210247	0.600952	0.999855	0.5915	Acetyltransferase family protein	SAUSA300_2460		0.44944	-0.00736731	-0.456807	0.22116	6.30589e-05	0.228046
Q2FDU4;A0A0E1VPX4	0.0737416	0.239607	-0.0382771	0.220322	-0.0544431	-0.0633944	-0.125439	0.0294935	0.0688757	-0.0753365	-0.0738962	0.319591	8	54.867	8	8	24.8	24.8	24.8	42.544	102				0.123848	-0.0534458	0.0598084	0	0	0	Q2FDU4	0.23074	0.322285	0.636877	0.49176	0.211907	0.789329	0.496222	4,4'-diaponeurosporenoate glycosyltransferase (EC 2.4.1.-)	crtQ SAUSA300_2500		-0.177294	-0.06404	0.113254	0.673855	0.102742	0.304324
A0A0H2XFE4;A0A0E1VPX8	-2.93024	-3.21929	-2.87041	-3.14763	-2.50806	-3.03603	-2.73484	-2.69486	-2.79357	-2.72878	-2.8724	-2.92725	7	3.7856	7	7	10.4	10.4	10.4	69.098	15				-3.04189	-2.74345	-2.8305	0	0	0	A0A0H2XFE4	0.080308	0.148602	1.09524	0.827974	0.0753439	0.226693	0.748313	Acyltransferase	SAUSA300_2504		0.298447	0.211394	-0.0870529	1.12295	0.644561	0.125917
Q2FE05;A0A0E1VPY0	0.504234	0.416814	0.612097	0.465631	0.493005	0.376629	0.42888	0.413313	0.63607	0.642399	0.725779	0.653822	12	93.396	12	12	54.2	54.2	54.2	32.451	119				0.499694	0.427956	0.664518	0	0	0	Q2FE05	0.00106818	0.00711945	2.97136	2.14755	0.265398	0.00977463	0.000952785	UTP--glucose-1-phosphate uridylyltransferase (EC 2.7.7.9) (Alpha-D-glucosyl-1-phosphate uridylyltransferase) (UDP-glucose pyrophosphorylase) (UDPGP) (Uridine diphosphoglucose pyrophosphorylase)	gtaB galU SAUSA300_2439	+	-0.0717376	0.164824	0.236561	0.576102	2.0099	3.02101
A0A0H2XK17;A0A0E1VPY5	-0.685504	-0.612594	-0.572902	-0.603984	-0.501468	-0.497301	-0.526206	-0.402899	-0.588703	-0.754882	-0.606281	-0.646441	20	29.461	20	20	23.2	23.2	23.2	109.9	113				-0.618746	-0.481969	-0.649077	0	0	0	A0A0H2XK17	0.00754885	0.0282413	2.12212	1.54911	0.0253602	0.760591	0.00854324	Putative helicase	SAUSA300_2431	+	0.136777	-0.0303305	-0.167108	1.59585	0.118849	2.06838
A0A0H2XES1;A0A0E1VPY8	-1.72993	-1.59152	-1.52141	-1.58673	-1.49039	-1.70621	-1.3856	-1.76611	-1.503	-1.35156	-1.52663	-1.56182	4	10.218	4	4	9.5	9.5	9.5	48.103	36				-1.6074	-1.58708	-1.48575	0	0	0	A0A0H2XES1	0.38791	0.47982	0.411269	0.318921	0.972231	0.402467	0.521477	Gluconate permease	gntP SAUSA300_2442		0.0203205	0.121646	0.101326	0.0122306	0.39527	0.282765
A0A0H2XJF7;A0A0E1VPZ7	-1.37844	-1.22243	-1.2783	-1.30719	-1.61368	-1.76269	-1.47792	-1.49714	-1.68608	-1.45719	-1.74304	-1.46626	4	30.493	4	4	14.7	14.7	14.7	27.901	43				-1.29659	-1.58786	-1.58814	0	0	0	A0A0H2XJF7	0.0106341	0.0350976	1.9733	1.45472	0.0185681	0.018473	0.999994	Putative membrane protein	SAUSA300_2398	+	-0.291267	-0.291551	-0.000283957	1.73123	1.73346	2.67759e-06
A0A0H2XG58;A0A0E1VQ02	1.81387	2.03271	1.84073	1.80744	1.66532	1.42328	1.88744	1.63917	1.68837	1.79436	1.4148	1.63454	6	48.57	6	6	33.1	33.1	33.1	17.311	93				1.87369	1.6538	1.63302	0	0	0	A0A0H2XG58	0.105241	0.183328	0.977814	0.73677	0.169572	0.128148	0.980663	Putative lipoprotein	SAUSA300_2403		-0.219884	-0.240671	-0.0207875	0.770647	0.892289	0.00848009
A0A0H2XI65;A0A0E1VQ15	-1.95679	-1.7939	-1.83937	-2.46208	-2.18864	-2.45635	-1.8987	-1.91533	-2.57048	-2.58292	-2.54016	-2.63162	3	4.5855	3	3	7.4	7.4	7.4	55.574	25				-2.01304	-2.11476	-2.58129	0	0	0	A0A0H2XI65	0.0167501	0.0469344	1.77598	1.32851	0.816888	0.0187575	0.0485623	Putative transporter	SAUSA300_2417	+	-0.101721	-0.568259	-0.466537	0.0878377	1.72682	1.3137
A0A0H2XIB2;A0A0E1VQ25	1.06913	1.16203	1.20826	1.09337	1.09077	1.03601	1.20002	1.00921	0.981735	1.1	1.17452	1.2288	10	185.28	10	10	40.2	40.2	40.2	25.799	109				1.1332	1.084	1.12126	0	0	0	A0A0H2XIB2	0.714341	0.762667	0.146095	0.117665	0.711653	0.979431	0.820064	Uncharacterized protein	SAUSA300_2378		-0.0491998	-0.0119375	0.0372623	0.147732	0.00902625	0.0861521
A0A0H2XFP6;A0A0E1VQ39	0.759509	0.793031	0.834273	0.699528	0.622579	0.568754	0.727947	0.636128	0.791773	0.662993	0.703834	0.737392	7	61.923	7	7	24	24	24	39.192	103				0.771585	0.638852	0.723998	0	0	0	A0A0H2XFP6	0.0326401	0.0762686	1.48625	1.11765	0.0281701	0.51913	0.161217	Glutamyl-aminopeptidase	SAUSA300_2400		-0.132733	-0.0475871	0.0851462	1.55021	0.284724	0.792589
A0A0H2XGB6;A0A0E1VQ64	-1.76746	-1.49244	-1.63685	-1.91818	-1.6269	-1.88713	-1.59556	-1.70346	-2.08244	-1.93885	-1.87274	-1.93727	5	17.547	5	5	21.8	21.8	21.8	26.442	49				-1.70373	-1.70326	-1.95782	0	0	0	A0A0H2XGB6	0.0450456	0.0972448	1.34635	1.01213	0.999987	0.0690486	0.0685383	ABC transporter, permease protein	SAUSA300_2358		0.000469677	-0.254092	-0.254562	5.46537e-06	1.16085	1.16407
A0A0H2XKF5;A0A0E1VQ80	-0.458654	-0.504277	-0.426288	-0.431495	-0.281226	-0.367002	-0.332415	-0.278508	-0.695433	-0.723924	-0.656272	-0.644084	12	37.12	12	12	58.8	58.8	58.8	23.8	96				-0.455178	-0.314788	-0.679928	0	0	0	A0A0H2XKF5	1.03552e-06	4.52963e-05	5.98484	4.34394	0.00154098	4.5457e-05	7.98931e-07	Uncharacterized protein	SAUSA300_2394	+	0.140391	-0.22475	-0.365141	2.8122	4.3424	6.09749
A0A0H2XGW1;A0A0E1VQ84	-0.936716	-0.763248	-0.779787	-1.0952	-0.934503	-0.977888	-0.82236	-1.15602	-1.0814	-1.01525	-0.983058	-0.984935	2	17.81	2	2	4.4	4.4	4.4	50.352	20				-0.893738	-0.972692	-1.01616	0	0	0	A0A0H2XGW1	0.400047	0.493056	0.397889	0.307103	0.649773	0.378151	0.873482	Putative amino acid permease	SAUSA300_2265		-0.0789545	-0.122423	-0.0434687	0.187238	0.422334	0.0587459
A0A0H2XFK1;A0A0E1VQ90	-2.16682	-2.03765	-2.04596	-2.1144	-1.98098	-2.29181	-2.14901	-1.68422	-2.17379	-2.41026	-2.12395	-2.00586	6	14.311	6	6	40	40	40	17.419	54				-2.09121	-2.02651	-2.17847	0	0	0	A0A0H2XFK1	0.525115	0.60536	0.279745	0.217987	0.873465	0.784279	0.497263	Uncharacterized protein	SAUSA300_2350		0.0647026	-0.0872587	-0.151961	0.0587547	0.105529	0.303414
Q2FFR2;A8YY02;A0A0E1VQ97	-1.10996	-1.17985	-1.02959	-1.09208	-1.20471	-1.21816	-1.24956	-1.12354	-1.23256	-1.06313	-1.31945	-1.06835	9	11.589	9	9	28.1	28.1	28.1	39.352	58				-1.10287	-1.19899	-1.17087	0	0	0	Q2FFR2	0.321444	0.413629	0.492895	0.383389	0.309497	0.534584	0.892534	Uroporphyrinogen decarboxylase (UPD) (URO-D) (EC 4.1.1.37)	hemE SAUSA300_1783		-0.0961211	-0.0680023	0.0281189	0.509344	0.271984	0.0493753
A0A0H2XDW3;A0A0E1VQ99	3.2258	3.21102	3.26596	3.20597	3.05615	3.00146	3.19879	2.93366	3.38046	3.37793	3.2409	3.30462	26	194.1	26	26	43	43	43	60.632	398				3.22719	3.04751	3.32598	0	0	0	A0A0H2XDW3	0.00201248	0.0110969	2.69627	1.9548	0.0229752	0.220667	0.00166741	Urocanate hydratase (Urocanase) (EC 4.2.1.49) (Imidazolonepropionate hydrolase)	hutU SAUSA300_2278	+	-0.179673	0.0987915	0.278464	1.63874	0.656262	2.77796
A0A0H2XJW7;A0A0E1VQA2	3.32968	3.15275	3.20319	3.24588	2.76932	3.06858	2.95203	2.79471	3.04604	3.00195	3.15661	3.15194	6	113.62	6	6	54.5	54.5	54.5	13.212	142				3.23287	2.89616	3.08914	0	0	0	A0A0H2XJW7	0.00390697	0.0178235	2.40816	1.74901	0.00305131	0.170604	0.0604615	Uncharacterized protein	SAUSA300_1788	+	-0.336715	-0.143736	0.19298	2.51551	0.76801	1.21852
A0A0H2XFI3;A0A0E1VQA7	1.34378	1.29611	1.37088	1.39681	1.31207	1.20566	1.17274	1.13024	1.21864	1.22204	1.22645	1.2653	14	57.9	14	14	40.5	40.5	40.5	46.224	192				1.35189	1.20518	1.23311	0	0	0	A0A0H2XFI3	0.00783653	0.0289235	2.10588	1.53875	0.00869477	0.0271732	0.742024	Uncharacterized protein	SAUSA300_1793	+	-0.146718	-0.118788	0.0279301	2.06074	1.56586	0.129582
A0A0H2XHV9;A0A0E1VQB5	-2.71936	-2.25004	-2.44109	-2.57942	-2.05	-2.60859	-2.03883	-2.0595	-2.55618	-2.2399	-2.27474	-2.38697	3	29.835	3	3	11.9	11.9	11.9	43.263	33				-2.49748	-2.18923	-2.36445	0	0	0	A0A0H2XHV9	0.182248	0.271135	0.739336	0.566814	0.161053	0.668346	0.50816	Sodium/glutamate symporter	gltS SAUSA300_2291		0.30825	0.133029	-0.175221	0.793032	0.174999	0.293999
A0A0H2XI37;A0A0E1VQC1	-0.234452	-0.282562	-0.241329	-0.255276	-0.10113	-0.239724	-0.156332	-0.158489	-0.540353	-0.184271	-0.402835	-0.310982	9	18.235	9	9	26.5	26.5	26.5	35.545	75				-0.253405	-0.163919	-0.35961	0	0	0	A0A0H2XI37	0.0468132	0.0994962	1.32963	1.00219	0.403707	0.292419	0.0385925	Esterase-like protein	SAUSA300_2296		0.0894861	-0.106205	-0.195691	0.393934	0.533994	1.4135
A0A0H2XG31;A0A0E1VQC2	-2.32317	-2.52523	-2.54252	-2.61578	-2.54377	-2.67188	-2.40305	-2.69096	-2.65697	-2.28942	-2.81303	-2.71854	2	6.2749	2	2	9.8	9.8	9.8	28.034	26				-2.50167	-2.57741	-2.61949	0	0	0	A0A0H2XG31	0.62399	0.689805	0.204822	0.161273	0.806426	0.604511	0.934687	Putative membrane protein	SAUSA300_2262		-0.0757398	-0.117815	-0.0420753	0.0934354	0.218596	0.0293336
A0A0H2XDH0;A0A0E1VQD2	-1.84482	-1.76247	-1.87486	-1.88139	-1.92468	-2.12016	-1.89285	-1.77018	-1.50057	-1.81175	-1.4496	-1.41791	5	6.4887	5	5	11.4	11.4	11.4	59.329	21				-1.84088	-1.92697	-1.54496	0	0	0	A0A0H2XDH0	0.00850048	0.030158	2.07056	1.5206	0.662751	0.0338964	0.00877304	PTS system, arbutin-like IIBC component (EC 2.7.1.69)	glvC SAUSA300_2270	+	-0.086084	0.295923	0.382007	0.17865	1.46985	2.05685
A0A0H2XJR5;A0A0E1VQD5	0.0711719	0.00833177	0.0385788	0.000598256	0.0336709	-0.10726	-0.105191	-0.0410888	-0.0245847	-0.130119	-0.106906	-0.0197234	7	25.904	7	7	29.1	29.1	29.1	31.865	52				0.0296702	-0.0549672	-0.0703333	0	0	0	A0A0H2XJR5	0.056575	0.113564	1.24738	0.944761	0.119416	0.0640985	0.914587	Putative lysophospholipase	SAUSA300_1710		-0.0846373	-0.100004	-0.0153662	0.922936	1.19315	0.0387751
A0A0H2XK08;A0A0E1VQD8	3.41004	3.34666	3.27055	3.38182	2.9446	2.95024	3.0893	3.14268	3.24205	3.24965	3.09629	3.21117	11	308.89	11	11	54.9	54.9	54.9	31.734	218				3.35227	3.0317	3.19979	0	0	0	A0A0H2XK08	0.000963441	0.00664726	3.01617	2.17736	0.000719729	0.0545285	0.035233	Oxidoreductase, short chain dehydrogenase/reductase family	SAUSA300_2275	+	-0.320563	-0.152479	0.168084	3.14283	1.26338	1.45305
A0A0H2XJ08;A0A0E1VQE1	-0.086893	-0.00649974	-0.119099	-0.0474453	0.103199	0.289193	0.265764	0.419126	-0.131325	-0.177437	-0.331621	-0.00201055	10	33.666	10	10	46.2	46.2	46.2	23.298	85				-0.0649843	0.269321	-0.160598	0	0	0	A0A0H2XJ08	0.00103768	0.00698397	2.98394	2.1559	0.00572103	0.479064	0.00109377	Riboflavin synthase, alpha subunit (EC 2.5.1.9)	ribE SAUSA300_1714	+	0.334305	-0.0956141	-0.429919	2.24253	0.319606	2.96108
A0A0H2XIP9;A0A0E1VQF9	-4.8146	-4.77412	-4.71837	-4.84334	-4.88107	-4.88776	-4.63245	-4.82908	-4.78895	-4.36254	NA	-4.78864	2	2.5492	2	2	5.7	5.7	5.7	37.526	14				-4.78761	-4.80759	-4.64671	0	0	1	A0A0H2XIP9	0.358973	0.449699	0.444938	0.347078	0.979891	0.456894	0.370444	Magnesium transport protein CorA	corA SAUSA300_2293		-0.0199803	0.140899	0.160879	0.00882206	0.340185	0.431277
Q2FEE1;A8Z547;A0A0E1VQG8	-3.35461	-3.23165	-2.87502	-2.82407	-2.8853	-2.98394	-2.94002	-3.02747	-3.17724	-2.83041	-3.07358	-2.81881	6	10.131	6	6	13.3	13.3	13.3	52.113	33				-3.07134	-2.95918	-2.97501	0	0	0	Q2FEE1	0.666672	0.724735	0.176088	0.139821	0.682551	0.752055	0.992088	Membrane-associated protein TcaA	tcaA SAUSA300_2302		0.112154	0.096328	-0.0158261	0.165865	0.12375	0.00344959
A0A0H2XFG6;A0A0E1VQI0	4.49662	4.46743	4.49477	4.64546	4.27649	4.38837	4.41104	4.32629	4.53348	4.3404	4.70424	4.7188	6	115.09	6	6	32.1	32.1	32.1	15.733	165				4.52607	4.35055	4.57423	0	0	0	A0A0H2XFG6	0.0572547	0.11426	1.24219	0.942107	0.143113	0.834814	0.0589936	Uncharacterized protein	SAUSA300_1698		-0.175522	0.0481596	0.223681	0.844321	0.0784104	1.2292
A0A0E1VQI2;A0A0H2XF07	0.379793	0.293209	0.338401	0.373948	0.483044	0.558184	0.53638	0.549437	0.644963	0.510057	0.570868	0.588933	8	98.992	8	8	27.3	27.3	27.3	38.115	100				0.346338	0.531761	0.578705	0	0	0	A0A0E1VQI2	9.00717e-05	0.00120066	4.04541	2.92058	0.00055951	0.000101549	0.332288	Quinone oxidoreductase, YhdH/YhfP family	HMPREF0776_0424	+	0.185423	0.232368	0.0469441	3.25219	3.99332	0.478485
A0A0H2XJ64;A0A0E1VQI3	1.94746	1.96465	1.86383	1.78483	1.82826	1.72033	1.8849	1.80138	1.80877	2.17808	1.8101	1.95008	7	21.338	7	7	33.9	33.9	33.9	13.34	91				1.89019	1.80872	1.93676	0	0	0	A0A0H2XJ64	0.343862	0.435136	0.463615	0.361375	0.609294	0.845237	0.321562	Uncharacterized protein	SAUSA300_2328		-0.0814764	0.0465655	0.128042	0.215173	0.0730215	0.492735
Q2FG49;A0A0E1VQI5	1.07636	1.04723	1.06875	1.02238	1.00855	1.09924	1.01909	0.996425	1.12613	1.1328	1.04391	1.12594	12	28.397	12	12	52.2	52.2	52.2	23.623	146				1.05368	1.03083	1.1072	0	0	0	Q2FG49	0.05545	0.11229	1.2561	0.949657	0.694587	0.181939	0.0513365	Dephospho-CoA kinase (EC 2.7.1.24) (Dephosphocoenzyme A kinase)	coaE SAUSA300_1634		-0.0228532	0.0535151	0.0763683	0.158273	0.740073	1.28957
A0A0H2XI00;A0A0E1VQJ0	0.0670937	0.169371	0.120718	-0.0221902	-0.0369878	-0.0385269	0.345772	-0.204	0.0589858	0.31233	0.0697398	0.108457	8	31.369	8	8	40.6	40.6	40.6	27.122	79				0.0837481	0.0165642	0.137378	0	0	0	A0A0H2XI00	0.576691	0.651149	0.239057	0.18632	0.823339	0.88261	0.549081	Alkaline phosphatase synthesis transcriptional regulatory protein PhoP	phoP SAUSA300_1639		-0.0671839	0.05363	0.120814	0.0844215	0.0542311	0.260363
A8Z2L4;A0A0E1VQJ5;A0A0H2XGD7	2.93665	3.07764	2.87883	2.82601	2.99867	2.89893	2.95697	3.05732	3.03419	2.84517	2.94156	2.97802	12	194.9	12	12	43.5	43.5	43.5	34.839	234				2.92978	2.97797	2.94973	0	0	0	A8Z2L4	0.739527	0.78407	0.131046	0.105645	0.720348	0.943625	0.890966	ATP-dependent 6-phosphofructokinase (ATP-PFK) (Phosphofructokinase) (EC 2.7.1.11) (Phosphohexokinase)	pfkA USA300HOU_1685		0.0481871	0.0199513	-0.0282358	0.142457	0.0252005	0.0501387
A0A0H2XKD5;A0A0E1VQJ8	-3.37444	-3.12303	-3.72728	-3.09168	-3.62264	-3.8162	-3.33944	-3.85532	-3.56769	-3.70889	-3.68703	-3.44973	2	2.4221	2	2	11.3	11.3	11.3	17.15	13				-3.32911	-3.6584	-3.60334	0	0	0	A0A0H2XKD5	0.147304	0.233207	0.831785	0.632258	0.158284	0.257714	0.938316	Uncharacterized protein	SAUSA300_2339		-0.329296	-0.27423	0.0550651	0.800563	0.588862	0.027651
A0A0H2XFX6;A0A0E1VQJ9	0.84836	0.92533	0.935167	0.954285	0.673792	0.506811	0.92837	0.635573	0.794349	0.820731	0.736383	0.952125	6	19.136	6	6	27.2	27.2	27.2	35.096	77				0.915785	0.686137	0.825897	0	0	0	A0A0H2XFX6	0.0617041	0.121201	1.20969	0.916493	0.0529122	0.549801	0.265433	Uncharacterized protein	SAUSA300_1650		-0.229649	-0.0898883	0.13976	1.27644	0.259794	0.576045
A0A0E1VQK2;A0A0H2XGU4	0.877455	0.934103	1.06474	0.893481	1.2394	1.33129	1.27095	1.17891	1.16012	0.914986	1.06161	1.11386	13	64.258	13	13	33.6	33.6	33.6	38.358	182				0.942445	1.25514	1.06265	0	0	0	A0A0E1VQK2	0.0020889	0.0113362	2.68008	1.94553	0.00167315	0.177869	0.0291111	Iron-sulfur cluster carrier protein	HMPREF0776_0218	+	0.312694	0.120201	-0.192493	2.77646	0.749899	1.53594
Q2FG29;A0A0E1VQK4	2.46758	2.60143	2.68207	2.64514	2.75565	2.5946	2.6944	2.70867	3.05639	2.64606	3.05677	3.1106	20	302.42	20	20	56.5	56.5	56.5	40.105	355				2.59906	2.68833	2.96745	0	0	0	Q2FG29	0.0125893	0.0391952	1.9	1.40677	0.657676	0.0125622	0.0499059	Alanine dehydrogenase 2 (EC 1.4.1.1)	ald2 SAUSA300_1655	+	0.0892713	0.368397	0.279126	0.181988	1.90093	1.30185
Q2FEW1;A0A0E1VQK7	2.09987	2.07739	2.11779	2.12877	2.02264	1.90374	1.83593	1.74111	2.07499	2.14421	2.04679	2.11174	17	87.409	17	17	36.5	36.5	36.5	44.893	254				2.10596	1.87586	2.09444	0	0	0	Q2FEW1	0.00263149	0.0135828	2.5798	1.86701	0.0043367	0.973556	0.00596113	Probable uridylyltransferase SAUSA300_2130 (EC 2.7.7.-)	SAUSA300_2130	+	-0.230101	-0.0115228	0.218579	2.36284	0.0116389	2.22467
Q2FG18;A8Z2N6;A0A0E1VQL3	5.10554	5.12096	5.24858	5.14101	5.13437	5.2155	4.9	5.07565	5.10983	5.16552	5.21119	5.2899	17	323.31	17	17	54	54	54	23.013	350				5.15402	5.08138	5.19411	0	0	0	Q2FG18	0.294448	0.388552	0.530991	0.410551	0.557318	0.829862	0.274119	30S ribosomal protein S4	rpsD SAUSA300_1666		-0.0726425	0.040085	0.112727	0.253897	0.0809943	0.56206
A0A0H2XE91;A0A0E1VQM1	-2.30748	-2.23452	-2.37985	-2.19288	-2.05523	-2.60341	-2.37148	-2.46824	-2.42434	-2.13115	-2.3087	-2.83772	4	12.295	4	4	38.8	38.8	38.8	14.007	30				-2.27868	-2.37459	-2.42548	0	0	0	A0A0H2XE91	0.656677	0.717519	0.182648	0.144166	0.821474	0.639293	0.945288	Uncharacterized protein	SAUSA300_2330		-0.0959091	-0.146794	-0.0508848	0.085406	0.1943	0.0244358
A0A0H2XGH3;A0A0E1VQM5	-1.67432	-1.47261	-1.59327	-1.69606	-1.57757	-1.57524	-1.53134	-1.71178	-1.63159	-1.5048	-1.57138	-1.42316	11	12.033	11	11	18.8	18.8	18.8	62.431	46				-1.60907	-1.59898	-1.53273	0	0	0	A0A0H2XGH3	0.460143	0.549371	0.337107	0.260134	0.986313	0.483413	0.572056	PTS system, lactose-specific IIBC component (EC 2.7.1.69)	lacE SAUSA300_2150		0.0100815	0.0763327	0.0662512	0.00598515	0.315682	0.242561
Q2FET7;A8Z305;A0A0E1VQM9	-1.74366	-1.80332	-1.73021	-1.71735	-2.20048	-1.86048	-1.78379	-2.21128	-1.74366	-1.53567	-1.78512	-1.74949	4	9.5522	4	4	21.1	21.1	21.1	15.394	31				-1.74864	-2.01401	-1.70349	0	0	0	Q2FET7	0.0308805	0.0733546	1.51032	1.13457	0.0715411	0.901692	0.0362801	Galactose-6-phosphate isomerase subunit LacA (EC 5.3.1.26)	lacA SAUSA300_2155		-0.265372	0.0451482	0.31052	1.14544	0.0449417	1.44033
Q2FFZ9;A0A0E1VQN0	7.53819	7.52964	7.4754	7.37883	7.05675	7.19092	7.19975	7.31001	7.28859	7.29239	7.32635	7.31623	10	323.31	10	10	68.1	68.1	68.1	18.002	394				7.48052	7.18936	7.30589	0	0	0	Q2FFZ9	0.00117273	0.00770313	2.9308	2.11333	0.000918036	0.0215133	0.119914	UPF0478 protein SAUSA300_1685	SAUSA300_1685	+	-0.291159	-0.174623	0.116536	3.03714	1.66729	0.92113
A0A0H2XGN7;A0A0E1VQN7	-0.754333	-0.877701	-0.93061	-0.797477	-0.904304	-1.34243	-1.34639	-1.1733	-1.25656	-1.11655	-1.40271	-1.20946	4	14.084	4	4	46.6	46.6	46.6	11.855	49				-0.84003	-1.19161	-1.24632	0	0	0	A0A0H2XGN7	0.00676781	0.0261017	2.16955	1.58333	0.0190961	0.00855597	0.858384	Putative thioredoxin	SAUSA300_1690	+	-0.351575	-0.406288	-0.0547128	1.71905	2.06773	0.0663183
A0A0H2XGE8;A0A0E1VQN8	-3.01017	-2.63305	NA	-3.08222	-2.50534	-2.64663	-2.25298	-2.47657	-2.80979	-3.0588	-2.88983	-2.58559	5	6.0611	5	5	24.8	24.8	24.8	26.223	21				-2.90848	-2.47038	-2.836	1	0	0	A0A0H2XGE8	0.0349349	0.08021	1.45674	1.09577	0.0466271	0.88225	0.0710502	Alpha-acetolactate decarboxylase (EC 4.1.1.5)	budA SAUSA300_2165		0.438096	0.0724764	-0.365619	1.33136	0.0544084	1.14843
A0A0H2XFW3;A0A0E1VQP1	-2.42729	-1.99467	-2.73123	-2.52035	-2.11561	-2.21755	-2.01474	-2.39116	-2.50366	-2.71325	-2.36163	-2.45028	7	7.2183	7	7	24.1	24.1	24.1	28.388	32				-2.41839	-2.18476	-2.50721	0	0	0	A0A0H2XFW3	0.154897	0.241949	0.809958	0.616276	0.332426	0.837382	0.14889	Uncharacterized protein	SAUSA300_1695		0.233624	-0.0888209	-0.322445	0.478305	0.0770765	0.827135
Q2FG62;A8Z2J5;A0A0E1VQP6	2.71879	2.7643	2.84567	2.75272	2.8382	2.77852	2.85616	2.72611	2.80845	2.70956	2.76414	2.79532	16	156.93	16	16	37.1	37.1	37.1	46.297	339				2.77037	2.79975	2.76937	0	0	0	Q2FG62	0.664069	0.72305	0.177787	0.140831	0.719285	0.999603	0.703687	ATP-dependent Clp protease ATP-binding subunit ClpX	clpX SAUSA300_1621		0.0293787	-0.00100049	-0.0303792	0.143099	0.000172432	0.15262
Q2FEV9;A0A0E1VQQ0	5.134	5.06773	5.22166	5.07679	4.90975	5.11024	5.08348	4.88685	5.12533	5.04405	5.10975	4.98906	4	72.951	4	4	53.5	53.5	53.5	10.006	157				5.12505	4.99758	5.06705	0	0	0	Q2FEV9	0.167713	0.256998	0.775433	0.59007	0.14674	0.623575	0.51555	UPF0457 protein SAUSA300_2132	SAUSA300_2132		-0.12747	-0.0580014	0.0694685	0.83345	0.205112	0.287729
Q2FER4;A8Z332;A0A0E1VQQ5	3.03267	3.11553	3.11912	3.1093	3.00561	3.0293	3.12867	3.2358	3.17677	3.01306	3.2081	3.31109	4	71.837	4	4	34.9	34.9	34.9	13.882	129				3.09415	3.09985	3.17725	0	0	0	Q2FER4	0.432031	0.523085	0.364485	0.281427	0.996184	0.473843	0.519393	30S ribosomal protein S11	rpsK SAUSA300_2179		0.00569324	0.0830996	0.0774063	0.00166065	0.324365	0.284504
A0A0H2XDZ9;A0A0E1VQQ7	-1.84078	-1.86055	-2.14439	-2.09883	-2.2051	-2.30089	-2.37357	-2.3634	-2.12189	-1.95789	-2.28102	-2.11532	7	15.074	7	7	16.3	16.3	16.3	54.532	24				-1.98614	-2.31074	-2.11903	0	0	0	A0A0H2XDZ9	0.0170708	0.0475993	1.76775	1.3224	0.0139266	0.343888	0.136939	Replication initiation and membrane attachment protein	SAUSA300_1631	+	-0.324603	-0.132891	0.191712	1.85616	0.463583	0.863473
A0A0H2XIA9;A0A0E1VQR0	-0.00756315	-0.107817	-0.0389578	-0.303364	-0.168945	-0.0525142	0.0945953	-0.134367	-0.184269	0.0136132	-0.188372	-0.290027	4	8.0888	4	4	9.8	9.8	9.8	47.147	43				-0.114425	-0.0653078	-0.162264	0	0	0	A0A0H2XIA9	0.57256	0.648618	0.242179	0.188011	0.848057	0.855145	0.543555	Protein translocase subunit SecY	secY SAUSA300_2184		0.0491177	-0.0478383	-0.096956	0.0715748	0.0679604	0.264756
Q2FEV0;A0A0E1VQR1	8.29853	8.0784	8.23415	8.22142	7.72266	7.91189	7.84153	7.84146	8.10711	8.12992	8.14799	8.15853	14	323.31	14	14	65.7	65.7	65.7	19.191	712				8.20812	7.82939	8.13589	0	0	0	Q2FEV0	8.38118e-05	0.0011839	4.07669	2.92669	9.7596e-05	0.366554	0.000486529	Alkaline shock protein 23	asp23 SAUSA300_2142	+	-0.378737	-0.0722344	0.306503	4.01057	0.435861	3.31289
Q2FEQ4;A8Z342;A0A0E1VQR5	3.74905	4.20994	3.85715	3.90446	3.96913	3.96258	4.18161	4.09289	3.99125	3.75105	4.09758	4.08167	7	121.67	7	7	47.8	47.8	47.8	19.786	191				3.93015	4.05155	3.98039	0	0	0	Q2FEQ4	0.574485	0.649969	0.240721	0.187108	0.548556	0.896813	0.805882	50S ribosomal protein L6	rplF SAUSA300_2189		0.121404	0.0502397	-0.071164	0.260779	0.0472981	0.0937284
Q2FEP9;A8Z347;A0A0E1VQS0	2.79838	2.80743	2.8066	2.81319	3.06932	2.8697	2.72527	3.04484	3.05921	3.01499	2.90212	3.06039	6	58.023	6	6	41.8	41.8	41.8	13.135	117				2.8064	2.92728	3.00918	0	0	0	Q2FEP9	0.0587066	0.115977	1.23131	0.935627	0.269754	0.0498909	0.521827	50S ribosomal protein L14	rplN SAUSA300_2194		0.120882	0.202779	0.0818973	0.569032	1.30198	0.282474
Q2FEU0;A8YYF9;A0A0E1VQS1	-2.35616	-2.8872	-2.60337	-2.377	-2.26663	-2.45434	-2.31382	-2.50481	-2.49212	-2.28115	-2.38342	-2.70072	7	12.283	7	7	19	19	19	36.595	39				-2.55593	-2.3849	-2.46435	0	0	0	Q2FEU0	0.468066	0.554969	0.329693	0.255731	0.43762	0.776134	0.825217	Tagatose 1,6-diphosphate aldolase (EC 4.1.2.40) (D-tagatose-1,6-bisphosphate aldolase) (Tagatose-bisphosphate aldolase)	lacD SAUSA300_2152		0.171033	0.0915816	-0.0794516	0.358903	0.110063	0.0834318
A0A0H2XDV3;A0A0E1VQS3	-2.6932	-2.83403	-2.41835	-2.66891	-2.74331	-3.04425	-2.74643	-2.72907	-2.951	-2.53697	-2.85222	-2.75461	4	3.8931	4	4	7.8	7.8	7.8	47.856	17				-2.65362	-2.81576	-2.7737	0	0	0	A0A0H2XDV3	0.403538	0.496468	0.394115	0.304109	0.397052	0.588229	0.933588	Folylpolyglutamate synthase (EC 6.3.2.17)	folC SAUSA300_1610		-0.16214	-0.120077	0.042063	0.401152	0.230454	0.0298445
Q2FEP4;A0A0E1VQS5	3.07791	3.08642	3.11848	3.1294	3.03736	3.23555	3.10745	3.08564	3.13846	3.1185	3.23261	3.25668	8	122.91	8	8	65	65	65	12.835	162				3.10305	3.1165	3.18657	0	0	0	Q2FEP4	0.199162	0.28898	0.700793	0.539132	0.953263	0.213086	0.319122	50S ribosomal protein L22	rplV SAUSA300_2199		0.013449	0.0835118	0.0700629	0.0207871	0.671445	0.496044
Q2FG69;A8Z2I8;A0A0E1VQS7	2.45736	2.43259	2.44944	2.64064	2.59943	2.38395	2.56473	2.4642	2.5849	2.55528	2.47885	2.50908	15	127.84	15	15	50.7	50.7	50.7	46.388	224				2.49501	2.50308	2.53203	0	0	0	Q2FG69	0.812172	0.846064	0.090352	0.0725969	0.989968	0.812824	0.879953	Glutamate-1-semialdehyde 2,1-aminomutase 1 (GSA 1) (EC 5.4.3.8) (Glutamate-1-semialdehyde aminotransferase 1) (GSA-AT 1)	hemL1 SAUSA300_1614		0.00807328	0.037023	0.0289498	0.00437881	0.0900032	0.0555406
Q2FEN9;A0A0E1VQT0	2.65674	2.81034	2.77387	2.69016	2.49209	3.07595	2.943	2.80263	2.82649	2.81788	2.95519	3.10316	6	116.55	6	6	41.8	41.8	41.8	23.718	92				2.73278	2.82842	2.92568	0	0	0	Q2FEN9	0.318789	0.410983	0.496497	0.386176	0.712381	0.289296	0.704493	50S ribosomal protein L3	rplC SAUSA300_2204		0.0956417	0.192904	0.0972622	0.147288	0.538658	0.152123
Q2FG64;A8Z2J3;A0A0E1VQT4	-1.96016	-2.19407	-1.95803	-1.81466	-1.18357	-1.51929	-1.21658	-1.62138	-1.55528	-1.94125	-1.65984	-1.74423	5	5.4258	5	5	13.4	13.4	13.4	50.099	13				-1.98173	-1.38521	-1.72515	0	0	0	Q2FG64	0.00399821	0.0181245	2.39813	1.74173	0.00311768	0.16849	0.0627561	Glutamyl-tRNA reductase (GluTR) (EC 1.2.1.70)	hemA SAUSA300_1619	+	0.596523	0.25658	-0.339942	2.50617	0.773426	1.20234
A0A0H2XGP0;A0A0E1VQT6	-2.86342	-2.72134	-3.26041	-2.83138	-3.18859	-2.8532	-2.53298	-2.84548	-2.53675	-2.59771	-2.86533	-2.39918	3	15.715	3	3	14.2	14.2	14.2	34.763	22				-2.91914	-2.85506	-2.59974	0	0	0	A0A0H2XGP0	0.181969	0.271135	0.740003	0.566814	0.921879	0.187555	0.319733	Uncharacterized protein	SAUSA300_2209		0.0640754	0.319395	0.255319	0.0353259	0.726871	0.495213
Q2FGL0;A8Z463;A0A0E1VQT9	-0.656873	-0.655698	-0.617077	-0.686363	-0.59996	-0.674534	-0.758629	-0.823983	-0.660215	-0.655959	-0.567779	-0.550316	14	24.15	14	14	36.2	36.2	36.2	50.894	93				-0.654003	-0.714277	-0.608567	0	0	0	Q2FGL0	0.139926	0.226022	0.8541	0.645849	0.449347	0.623486	0.122023	Exodeoxyribonuclease 7 large subunit (EC 3.1.11.6) (Exodeoxyribonuclease VII large subunit) (Exonuclease VII large subunit)	xseA SAUSA300_1472		-0.0602739	0.0454354	0.105709	0.347419	0.205173	0.913559
Q2FES2;A8Z324;A0A0E1VQU1	2.7868	2.79092	2.84934	2.70984	2.62735	2.78104	2.62097	2.56654	2.95558	2.86621	2.94668	2.87928	3	10.397	3	3	34.1	34.1	34.1	14.83	82				2.78423	2.64898	2.91194	0	0	0	Q2FES2	0.00137175	0.00860008	2.86272	2.0655	0.0483143	0.0617	0.00102832	30S ribosomal protein S9	rpsI SAUSA300_2171	+	-0.135251	0.127709	0.26296	1.31592	1.20971	2.98787
Q2FGJ3;A8Z468;A0A0E1VQU4	2.97942	3.00517	2.94833	2.99418	2.763	2.66315	2.9277	2.68046	3.07825	2.95665	2.9512	3.09817	7	68.87	7	7	32.4	32.4	32.4	20.554	135				2.98178	2.75858	3.02107	0	0	0	Q2FGJ3	0.00351937	0.0164171	2.45353	1.7847	0.0114836	0.791853	0.00436162	Elongation factor P (EF-P)	efp SAUSA300_1490	+	-0.223199	0.0392944	0.262493	1.93992	0.101356	2.36035
Q2FER2;A8Z334;A0A0E1VQV0	1.49292	1.67766	1.60612	1.57347	1.50467	1.88243	1.63811	1.67848	1.54343	1.25735	1.57569	1.9636	2	7.2583	2	2	54.1	54.1	54.1	4.3053	54				1.58754	1.67592	1.58502	0	0	0	Q2FER2	0.761511	0.802663	0.118324	0.095467	0.802557	0.999816	0.792654	50S ribosomal protein L36	rpmJ SAUSA300_2181		0.0883802	-0.00252605	-0.0909063	0.095524	8.00516e-05	0.100917
A0A0H2XGB2;A0A0E1VQV1	1.1259	1.16698	1.18266	1.1799	1.30524	1.13064	1.30311	1.3082	1.03017	1.07563	1.07661	0.989223	8	56.355	8	8	52.3	52.3	52.3	14.803	136				1.16386	1.2618	1.04291	0	0	0	A0A0H2XGB2	0.00160536	0.00937937	2.79443	2.02783	0.0934904	0.0390855	0.00122084	Uncharacterized protein	SAUSA300_1495	+	0.0979352	-0.120953	-0.218888	1.02923	1.40798	2.91334
Q2FEQ7;A8Z339;A0A0E1VQV5	4.12964	4.22875	4.1139	4.03816	4.16478	4.19956	4.06312	4.03037	4.18583	4.1052	4.30823	4.2599	6	101.77	6	6	81.4	81.4	81.4	6.5536	181				4.12761	4.11446	4.21479	0	0	0	Q2FEQ7	0.229685	0.321793	0.638867	0.492423	0.972559	0.339582	0.251539	50S ribosomal protein L30	rpmD SAUSA300_2186		-0.0131544	0.0871785	0.100333	0.012084	0.469056	0.599395
Q2FEL8;A8Z372;A0A0E1VQV6	-0.164517	-0.172406	-0.214041	-0.244319	-0.255164	-0.153267	-0.124428	-0.12951	-0.113168	-0.29182	-0.199438	-0.0624874	4	14.937	4	4	29.3	29.3	29.3	17.694	60				-0.198821	-0.165592	-0.166729	0	0	0	Q2FEL8	0.762325	0.802663	0.11786	0.095467	0.792268	0.804456	0.99972	Cyclic pyranopterin monophosphate synthase (EC 4.6.1.17) (Molybdenum cofactor biosynthesis protein C)	moaC SAUSA300_2225		0.0332284	0.0320921	-0.00113626	0.101128	0.0944978	0.000121488
A0A0H2XGY9;A0A0E1VQW1	1.33355	1.30522	1.40114	1.31692	1.35356	1.17653	1.26224	1.35357	1.29804	1.51565	1.33873	1.3365	10	110.78	10	10	38.8	38.8	38.8	29.051	145				1.3392	1.28648	1.37223	0	0	0	A0A0H2XGY9	0.342508	0.434223	0.465329	0.362287	0.625454	0.826819	0.317975	Molybdenum ABC transporter, molybdenum-binding protein ModA	modA SAUSA300_2230		-0.0527292	0.0330241	0.0857534	0.203805	0.0825898	0.497607
A0A0H2XFG0;A0A0E1VQW5	1.84457	1.90183	1.83533	1.67755	1.85201	1.82732	1.95894	1.93222	1.98628	1.86554	2.05352	2.13532	17	84.679	17	17	50.3	50.3	50.3	34.011	192				1.81482	1.89262	2.01016	0	0	0	A0A0H2XFG0	0.0458202	0.0981452	1.33894	1.00813	0.494739	0.0387385	0.230704	Iron compound ABC transporter, iron compound-binding protein	SAUSA300_2235		0.0778041	0.195344	0.11754	0.305623	1.41186	0.636945
A8Z349;A0A0E1VQW6;A0A0H2XHC7	2.48646	2.43159	2.56272	2.50422	2.46994	2.31167	2.43317	2.55131	2.53257	2.55898	2.60677	2.58958	3	74.583	3	3	46.4	46.4	46.4	8.0902	88				2.49625	2.44152	2.57197	0	0	0	A8Z349	0.0673211	0.12982	1.17185	0.886658	0.517604	0.305854	0.0570576	50S ribosomal protein L29	rpmC USA300HOU_2233		-0.0547266	0.0757258	0.130452	0.286003	0.514485	1.24369
Q2FEP2;A0A0E1VQX1	4.0313	4.32678	3.95169	4.14268	4.36895	4.17872	4.23739	4.31804	4.13345	4.12607	4.13541	4.17499	14	228.68	14	14	55.2	55.2	55.2	30.155	285				4.11311	4.27577	4.14248	0	0	0	Q2FEP2	0.124499	0.207699	0.904835	0.682565	0.13236	0.920318	0.233491	50S ribosomal protein L2	rplB SAUSA300_2201		0.162662	0.0293692	-0.133293	0.878244	0.036062	0.631729
Q2FEJ8;A0A0E1VQX5	0.782469	1.22164	0.563898	1.03791	0.672793	-0.0222225	1.33521	0.410814	0.665921	0.762956	0.673972	0.634539	3	28.187	3	3	31.3	31.3	31.3	13.669	37				0.901481	0.599149	0.684347	0	0	0	Q2FEJ8	0.515926	0.597274	0.287413	0.223827	0.505324	0.693909	0.943361	HTH-type transcriptional regulator SarR (Staphylococcal accessory regulator R)	sarR SAUSA300_2245		-0.302332	-0.217134	0.085198	0.29643	0.158698	0.0253221
A0A0H2XFY8;A0A0E1VQX7	-0.47446	-0.308599	-0.437732	-0.285327	-0.282627	-0.119061	0.154259	0.157546	-0.120046	-0.517949	-0.260263	0.0571195	8	54.411	8	8	25.4	25.4	25.4	41.152	57				-0.376529	-0.0224708	-0.210285	0	0	0	A0A0H2XFY8	0.0848081	0.15519	1.07156	0.809137	0.0715016	0.480715	0.400547	GTP cyclohydrolase 1 type 2 homolog	SAUSA300_1519		0.354058	0.166245	-0.187814	1.14568	0.318112	0.397346
A0A0H2XKB1;A0A0E1VQY8	3.05099	3.04415	3.11594	2.89597	2.86921	2.91431	3.27112	2.81653	2.95804	2.79812	3.12061	2.8788	5	101.72	5	5	33.1	33.1	33.1	17.478	67				3.02676	2.96779	2.93889	0	0	0	A0A0H2XKB1	0.718228	0.765626	0.143738	0.115983	0.85118	0.704737	0.961525	Uncharacterized protein	SAUSA300_2257		-0.058974	-0.0878696	-0.0288957	0.0699785	0.151973	0.0170394
A0A0H2XE66;A0A0E1VQZ2	0.47221	0.762186	0.677437	0.404739	0.700053	0.574473	0.921008	0.823256	0.375559	0.635732	0.300958	0.48223	4	139.81	4	4	24.2	24.2	24.2	25.002	55				0.579143	0.754697	0.44862	0	0	0	A0A0H2XE66	0.0593451	0.116902	1.22662	0.932178	0.293692	0.48714	0.0499011	Uncharacterized protein	SAUSA300_1534		0.175555	-0.130523	-0.306078	0.532108	0.312346	1.30189
A0A0H2XJJ5;A0A0E1VQZ5	-2.6503	-2.64681	-2.43075	-2.63238	-2.41827	-2.43968	-2.59025	-2.58684	-2.50067	-2.5318	-2.44645	-2.22828	6	9.169	6	6	40.5	40.5	40.5	17.338	39				-2.59006	-2.50876	-2.4268	0	0	0	A0A0H2XJJ5	0.182383	0.271135	0.739015	0.566814	0.58771	0.159684	0.582944	Molybdopterin converting factor, subunit 2	moaE SAUSA300_2222		0.0813003	0.16326	0.0819599	0.230837	0.796738	0.234373
Q2FGE4;A8Z4B8;A0A0E1VQZ7	2.0839	1.94198	1.97931	2.15109	1.71013	1.82119	1.98399	1.67424	2.10859	1.98191	2.01097	2.127	14	218.68	14	14	43.8	43.8	43.8	41.76	239				2.03907	1.79739	2.05712	0	0	0	Q2FGE4	0.0121371	0.0383132	1.91589	1.41665	0.0254483	0.968619	0.0175551	Chaperone protein DnaJ	dnaJ SAUSA300_1539	+	-0.241684	0.0180507	0.259735	1.59434	0.0138472	1.7556
Q2FF75;A8Z4V2;A0A0E1VQZ8	-1.68811	-1.63839	-1.61604	-1.48447	-1.68014	-1.65865	-1.58504	-1.70454	-1.61815	-1.68329	-1.81221	-1.61926	9	12.55	9	9	32.3	32.3	32.3	36.818	63				-1.60676	-1.65709	-1.68323	0	0	0	Q2FF75	0.412644	0.503609	0.384424	0.297906	0.650397	0.392414	0.886721	tRNA N6-adenosine threonylcarbamoyltransferase (EC 2.3.1.234) (N6-L-threonylcarbamoyladenine synthase) (t(6)A synthase) (t(6)A37 threonylcarbamoyladenosine biosynthesis protein TsaD) (tRNA threonylcarbamoyladenosine biosynthesis protein TsaD)	tsaD gcp SAUSA300_2002		-0.0503369	-0.0764714	-0.0261345	0.186822	0.406256	0.0522129
A0A0H2XFG3;A0A0E1VR07	-1.35717	-1.02085	-1.04902	-1.08717	-1.01463	-1.13353	-1.01064	-1.25252	-1.26447	-1.16822	-1.28527	-1.12863	7	10.158	7	7	55.2	55.2	55.2	15.763	49				-1.12855	-1.10283	-1.21165	0	0	0	A0A0H2XFG3	0.43802	0.528009	0.358506	0.277359	0.950471	0.604828	0.436157	ComE operon protein 2	SAUSA300_1548		0.0257242	-0.0830933	-0.108818	0.0220612	0.218368	0.360357
Q2FFA3;A0A0E1VR14	-1.15173	-1.5224	-2.09104	-0.514283	-1.24754	-0.995276	-1.22278	-1.78602	-1.4188	-0.377202	-1.71901	-1.11361	7	19.27	7	7	21	21	21	38.686	51				-1.31986	-1.3129	-1.15715	0	0	0	Q2FFA3	0.892468	0.910371	0.0494071	0.0407816	0.999818	0.906445	0.913853	Uncharacterized leukocidin-like protein 1	SAUSA300_1974		0.00696113	0.162708	0.155747	7.89739e-05	0.0426586	0.0391235
Q2FGC5;A8Z4D8;A0A0E1VR15	0.167847	0.095656	0.0373954	0.222375	-0.0855723	0.024372	-0.215348	-0.31531	0.149146	0.167661	0.116831	0.0761839	5	13.632	5	5	20.2	20.2	20.2	24.534	49				0.130818	-0.147964	0.127455	0	0	0	Q2FGC5	0.00491588	0.0208963	2.3084	1.67993	0.00875101	0.998763	0.00939057	5'-methylthioadenosine/S-adenosylhomocysteine nucleosidase (MTA/SAH nucleosidase) (MTAN) (EC 3.2.2.9) (5'-methylthioadenosine nucleosidase) (MTA nucleosidase) (S-adenosylhomocysteine nucleosidase) (AdoHcy nucleosidase) (SAH nucleosidase) (SRH nucleosidase)	mtnN SAUSA300_1558	+	-0.278783	-0.0033631	0.27542	2.05794	0.00053747	2.02731
A0A0H2XGA1;A0A0E1VR19	3.4555	3.61188	3.48578	3.65266	3.54871	3.50919	3.44432	3.61799	3.54651	3.23074	3.48904	3.74984	17	218.37	17	17	46.1	46.1	46.1	40.742	305				3.55145	3.53005	3.50403	0	0	0	A0A0H2XGA1	0.894814	0.912086	0.0482673	0.0399644	0.975196	0.885195	0.9636	Dehydrogenase family protein	SAUSA300_2251		-0.0214	-0.0474195	-0.0260194	0.0109081	0.0529608	0.0161032
A0A0H2XDT0;A0A0E1VR20	-0.599264	-0.722056	-0.578829	-0.55272	-1.97978	-2.7112	-2.12314	-2.12868	-0.704709	-0.633062	-0.795445	-0.945466	6	38.718	6	6	29.3	29.3	29.3	24.004	59				-0.613217	-2.2357	-0.76967	0	0	0	A0A0H2XDT0	2.5122e-06	8.42807e-05	5.59995	4.07427	4.10575e-06	0.556483	9.588e-06	Nitroreductase family protein	SAUSA300_1986	+	-1.62248	-0.156453	1.46603	5.38661	0.254548	5.01827
A0A0H2XIU2;A0A0E1VR23	0.269139	0.232406	0.105092	0.247997	0.25796	0.141351	0.305235	0.168433	0.424172	0.380122	0.390735	0.399636	9	68.519	9	9	31.3	31.3	31.3	41.89	101				0.213658	0.218245	0.398666	0	0	0	A0A0H2XIU2	0.00336146	0.0159221	2.47347	1.798	0.994055	0.00589805	0.00686564	Monooxygenase family protein (EC 1.14.13.-)	SAUSA300_2255	+	0.0045867	0.185008	0.180421	0.00258939	2.22929	2.16332
A0A0E1VR24;A0A0H2XKA3	-1.08596	-1.05323	-1.15892	-1.02039	-1.37354	-1.50087	-1.20396	-1.28455	-1.65139	-1.43595	-1.7252	-1.79888	7	18.769	7	7	14.2	14.2	14.2	49.826	63				-1.07962	-1.34073	-1.65286	0	0	0	A0A0E1VR24	0.000323529	0.00297591	3.49009	2.52638	0.0339261	0.000240071	0.0135858	Accessory protein regulator protein C	argC HMPREF0776_0187	+	-0.261108	-0.573232	-0.312124	1.46947	3.61966	1.86691
A0A0H2XHQ0;A0A0E1VR27	1.00545	0.935212	1.06236	1.05541	1.03097	1.12159	1.14863	1.00988	0.928289	0.997823	0.865338	1.15047	12	146.76	12	12	48.2	48.2	48.2	33.804	99				1.01461	1.07777	0.98548	0	0	0	A0A0H2XHQ0	0.356636	0.447519	0.447775	0.349188	0.584095	0.886852	0.340582	Putative transcriptional regulator	SAUSA300_2259		0.0631597	-0.0291284	-0.0922882	0.233517	0.052149	0.467778
A0A0H2XFJ4;A0A0E1VR38	-1.9225	-2.05527	-1.88404	-2.02124	-1.98089	-2.00804	-2.08159	-2.32754	-2.12567	-2.12096	-2.14241	-1.94102	6	7.4267	6	6	28.6	28.6	28.6	24.536	56				-1.97076	-2.09952	-2.08252	0	0	0	A0A0H2XFJ4	0.28396	0.377787	0.546743	0.422753	0.306986	0.399321	0.976692	Uncharacterized protein	SAUSA300_2004		-0.128751	-0.111754	0.0169976	0.512882	0.398678	0.0102422
Q2FG96;A8Z2F8;A0A0E1VR49	0.792124	0.846583	0.822517	0.856879	0.720649	0.678747	0.642202	0.63224	0.764854	0.763943	0.778579	0.925861	11	67.226	11	11	26.4	26.4	26.4	48.282	117				0.829526	0.66846	0.808309	0	0	0	Q2FG96	0.00423681	0.018853	2.37296	1.72462	0.00547002	0.844279	0.0125267	Histidine--tRNA ligase (EC 6.1.1.21) (Histidyl-tRNA synthetase) (HisRS)	hisS SAUSA300_1587	+	-0.161066	-0.0212165	0.13985	2.26201	0.0735142	1.90216
A0A0H2XDJ7;A0A0E1VR53	-2.0079	-2.30525	-2.12619	-1.95618	-2.14729	-2.68526	-2.52035	-2.50971	-2.32087	-2.38818	-2.47676	-2.35085	6	15.653	6	6	9.4	9.4	9.4	85.61	43				-2.09888	-2.46565	-2.38416	0	0	0	A0A0H2XDJ7	0.0267885	0.066391	1.57205	1.17789	0.0275334	0.0825166	0.766434	Single-stranded-DNA-specific exonuclease RecJ (EC 3.1.-.-)	recJ SAUSA300_1592		-0.366772	-0.285282	0.0814896	1.56014	1.08346	0.115525
Q2FF94;A8Z4T3;A0A0E1VR55	3.03253	2.98019	2.87575	3.09704	2.82178	3.06748	3.05498	2.87756	3.30259	3.23478	3.12169	3.43701	5	30.049	5	5	45.7	45.7	45.7	10.416	107				2.99638	2.95545	3.27402	0	0	0	Q2FF94	0.0079744	0.029042	2.0983	1.53697	0.877021	0.0215059	0.0101799	10 kDa chaperonin (GroES protein) (Protein Cpn10)	groS groES SAUSA300_1983	+	-0.0409289	0.277639	0.318567	0.05699	1.66744	1.99226
Q2FG86;A8Z2G9;A0A0E1VR57	-1.78287	-1.63289	-1.98707	-1.65136	-1.63998	-2.07576	-1.67221	-1.79701	-1.92021	-1.78039	-1.88255	-1.85034	6	11.749	6	6	22.2	22.2	22.2	37.718	28				-1.76355	-1.79624	-1.85837	0	0	0	Q2FG86	0.681267	0.733631	0.166683	0.134522	0.950677	0.66487	0.835303	Holliday junction ATP-dependent DNA helicase RuvB (EC 3.6.4.12)	ruvB SAUSA300_1597		-0.0326932	-0.0948253	-0.0621321	0.0219669	0.177263	0.0781561
A0A0H2XGY5;A0A0E1VR62	0.165038	0.300215	0.21318	0.18749	0.171055	-0.0692871	0.147359	-0.0457838	0.0682036	0.0158234	0.137217	0.079634	9	35.155	9	9	42.4	42.4	42.4	27.969	82				0.216481	0.0508358	0.0752196	0	0	0	A0A0H2XGY5	0.0465462	0.099082	1.33212	1.00401	0.0536937	0.100394	0.914682	Pseudouridine synthase (EC 5.4.99.-)	rluB SAUSA300_1443		-0.165645	-0.141261	0.0243838	1.27008	0.998294	0.0387301
A0A0H2XGT2;A0A0E1VR66	1.9625	2.02877	2.07117	1.98955	2.0453	2.12425	2.0817	1.98512	1.98054	1.83432	2.13079	2.07171	9	59.047	9	9	61.7	61.7	61.7	17.243	161				2.013	2.05909	2.00434	0	0	0	A0A0H2XGT2	0.642801	0.704925	0.191923	0.151857	0.738523	0.989001	0.655895	Transcriptional regulator, Fur family	SAUSA300_1448		0.0460932	-0.00865652	-0.0547497	0.131636	0.00480323	0.183166
A0A0H2XG68;A0A0E1VR70	2.32218	2.29847	2.35019	2.32945	1.96781	1.90524	2.10503	1.90279	2.11858	2.2114	2.04357	2.11049	18	166.51	18	18	74.3	74.3	74.3	27.017	271				2.32507	1.97022	2.12101	0	0	0	A0A0H2XG68	0.000161926	0.00178314	3.79068	2.74881	0.000121608	0.0059101	0.0309546	Phi77 ORF011-like protein, phage transcriptional repressor	SAUSA300_1969	+	-0.35485	-0.20406	0.15079	3.91504	2.22841	1.50927
A0A0H2XEF0;A0A0E1VR77	0.00561842	0.000249429	0.108476	0.11287	-0.0395045	-0.0972732	-0.0927556	-0.0384309	0.211755	0.24261	0.0976773	0.339179	11	47.588	11	11	23.7	23.7	23.7	63.905	121				0.0568035	-0.066991	0.222805	0	0	0	A0A0H2XEF0	0.000858753	0.00627164	3.06613	2.20262	0.0799772	0.0213729	0.000655114	Alpha-amylase (EC 3.2.1.1)	SAUSA300_1456	+	-0.123795	0.166002	0.289796	1.09703	1.67014	3.18368
A0A0H2XK21;A0A0E1VR98	0.386699	0.480412	0.121429	0.399577	0.364597	0.255723	0.4819	0.535148	0.347303	0.303582	0.279127	0.48259	6	44.355	6	6	30.9	30.9	30.9	36.229	79				0.347029	0.409342	0.35315	0	0	0	A0A0H2XK21	0.752158	0.794395	0.123691	0.0999636	0.771917	0.99743	0.809228	2-oxoisovalerate dehydrogenase subunit alpha (EC 1.2.4.4) (Branched-chain alpha-keto acid dehydrogenase E1 component alpha chain)	SAUSA300_1466		0.062313	0.0061214	-0.0561916	0.112429	0.00111778	0.0919289
A0A0H2XJK0;A0A0E1VRA4	1.88549	1.96011	1.89213	1.8418	1.74128	1.5964	1.77982	1.61373	1.90765	1.69679	1.8662	1.82137	14	233.92	14	14	39.3	39.3	39.3	48.119	180				1.89488	1.68281	1.823	0	0	0	A0A0H2XJK0	0.012956	0.0400645	1.88753	1.39724	0.0112103	0.442676	0.0803363	Aminotransferase	SAUSA300_1916	+	-0.212072	-0.0718807	0.140191	1.95038	0.353914	1.09509
A0A0H2XH69;A0A0E1VRB1	-4.70433	-4.46721	-4.54917	-4.67801	NA	NA	-4.23073	-4.20448	NA	NA	NA	-4.64288	2	2.1807	2	2	14.6	14.6	14.6	21.021	7				-4.59968	-4.21761	-4.64288	0	2	3	A0A0H2XH69	0.0213068	0.0560973	1.67148	1.25106	0.0225003	0.917745	0.049102	Uncharacterized protein	SAUSA300_1907		0.382074	-0.0432036	-0.425278	1.64781	0.0372781	1.3089
A0A0H2XF32;A0A0E1VRB5	-1.28437	-1.1072	-1.62137	-1.23471	-1.2437	-1.43999	-1.08242	-1.22803	-1.62379	-1.89571	-1.50031	-1.22464	7	7.1291	7	7	29.2	29.2	29.2	25.234	27				-1.31191	-1.24853	-1.56111	0	0	0	A0A0H2XF32	0.164063	0.253383	0.784991	0.596222	0.914589	0.298276	0.16905	Endonuclease III (EC 4.2.99.18) (DNA-(apurinic or apyrimidinic site) lyase)	nth SAUSA300_1343		0.063378	-0.2492	-0.312578	0.0387742	0.525381	0.771984
Q2FFJ6;A8Z2R3;A0A0E1VRB6	4.00356	4.04589	3.98556	4.08051	4.16772	3.99859	4.01248	4.09051	4.05505	3.94843	4.0249	4.10302	25	321.7	25	25	58.9	58.9	58.9	53.656	436				4.02888	4.06732	4.03285	0	0	0	Q2FFJ6	0.656102	0.717519	0.183028	0.144166	0.680432	0.995714	0.731812	Aspartyl/glutamyl-tRNA(Asn/Gln) amidotransferase subunit B (Asp/Glu-ADT subunit B) (EC 6.3.5.-)	gatB SAUSA300_1880		0.0384456	0.00397151	-0.0344741	0.167215	0.00186523	0.1356
A8Z457;A0A0E1VRC9;A0A0H2XGA5	0.438212	0.596968	0.563673	0.634949	0.572532	0.556701	0.601066	0.567413	0.603271	0.469834	0.47122	0.575682	11	59.434	11	11	50.2	50.2	50.2	24.595	132				0.558451	0.574428	0.530002	0	0	0	A8Z457	0.629723	0.694466	0.20085	0.158349	0.935043	0.811035	0.610146	Cytidylate kinase (CK) (EC 2.7.4.25) (Cytidine monophosphate kinase) (CMP kinase)	cmk USA300HOU_1415		0.0159774	-0.0284489	-0.0444263	0.0291683	0.0909602	0.214566
Q2FFJ1;A8Z2R8;A0A0E1VRD2	0.114143	0.275081	0.166608	0.195455	0.343312	0.253123	0.168678	0.187696	0.289747	0.209103	0.358641	0.290317	25	46.199	25	25	40.6	40.6	40.6	75.08	164				0.187822	0.238202	0.286952	0	0	0	Q2FFJ1	0.186339	0.275991	0.729695	0.559105	0.5802	0.163375	0.599491	DNA ligase (EC 6.5.1.2) (Polydeoxyribonucleotide synthase [NAD(+)])	ligA SAUSA300_1885		0.0503805	0.0991304	0.0487499	0.236422	0.786814	0.222217
A0A0H2XI81;A0A0E1VRE4	1.49835	1.31668	1.40038	1.41913	1.31502	1.33626	1.2993	1.32883	1.44512	1.39883	1.23217	1.22617	22	96.92	22	22	48.1	48.1	48.1	55.892	213				1.40864	1.31985	1.32557	0	0	0	A0A0H2XI81	0.255378	0.348123	0.592817	0.458267	0.296321	0.338965	0.994197	Nicotinate phosphoribosyltransferase (EC 6.3.4.21)	SAUSA300_1894		-0.0887831	-0.0830636	0.00571952	0.528238	0.469845	0.00252766
A0A0H2XK13;A0A0E1VRE9	-2.60316	-2.61345	-2.6669	-2.59727	-2.58921	-3.81706	-3.54504	-3.05781	-3.92798	-3.5868	-3.70796	-3.64938	4	24.146	4	4	25.3	25.3	25.3	21.199	29				-2.6202	-3.25228	-3.71803	0	0	0	A0A0H2XK13	0.00332818	0.0159221	2.47779	1.798	0.0534304	0.00259617	0.161532	Uncharacterized protein	SAUSA300_1899	+	-0.632081	-1.09783	-0.465751	1.27221	2.58567	0.79174
A0A0H2XGS1;A0A0E1VRF6	1.61195	1.64836	1.63458	1.69956	1.21954	1.33439	1.47766	1.30541	1.57453	1.55691	1.25925	1.62272	10	54.718	10	10	53.1	53.1	53.1	20.588	116				1.64861	1.33425	1.50335	0	0	0	A0A0H2XGS1	0.0125866	0.0391952	1.90009	1.40677	0.00993244	0.231602	0.151997	Peptide methionine sulfoxide reductase MsrA (Protein-methionine-S-oxide reductase) (EC 1.8.4.11) (Peptide-methionine (S)-S-oxide reductase) (Peptide Met(O) reductase)	msrA SAUSA300_1317	+	-0.314364	-0.14526	0.169104	2.00294	0.635258	0.818164
Q2FFK2;A0A0E1VRF9	3.62842	3.6806	3.31395	3.93294	3.37805	3.64659	3.68609	3.30022	3.7454	4.17033	3.724	4.09297	6	158.25	6	6	31.9	31.9	31.9	19.588	137				3.63898	3.50274	3.93317	0	0	0	Q2FFK2	0.065645	0.126944	1.1828	0.896386	0.684808	0.214723	0.0598664	Bacterial non-heme ferritin (EC 1.16.3.2)	ftnA SAUSA300_1874		-0.136243	0.294196	0.430439	0.164431	0.668121	1.22282
Q2FH09;A0A0E1VRG0	-2.73644	-2.94029	-1.45722	NA	-2.69768	-2.94344	-2.88548	-2.72426	-3.58535	-2.64469	-3.22382	-2.54501	4	6.1293	4	4	13.9	13.9	13.9	42.981	12				-2.37798	-2.81272	-2.99972	1	0	0	Q2FH09	0.320385	0.412654	0.494328	0.384414	0.528613	0.29871	0.863486	Conserved virulence factor C	cvfC SAUSA300_1322		-0.43473	-0.621732	-0.187002	0.276862	0.52475	0.0637449
A0A0H2XHF8;A0A0E1VRG3	-4.21709	NA	-3.46681	-4.19002	NA	-4.85415	-4.68578	-4.6109	-4.40156	-4.34082	-5.08323	-4.3103	2	1.7646	2	2	24.5	24.5	24.5	12.075	5				-3.95797	-4.71694	-4.53398	1	1	0	A0A0H2XHF8	0.0637026	0.123711	1.19584	0.907592	0.0652963	0.133301	0.766298	Uncharacterized protein	SAUSA300_1489		-0.758971	-0.576003	0.182968	1.18511	0.875166	0.115602
A0A0H2XKI5;A0A0E1VRH3	-1.45484	-1.62857	-1.53408	-1.40332	-2.20691	-1.90139	-1.58734	-2.13905	-1.39136	-1.19942	-1.60081	-1.44514	6	9.6158	6	6	27.6	27.6	27.6	23.315	51				-1.5052	-1.95867	-1.40918	0	0	0	A0A0H2XKI5	0.00725852	0.027304	2.13915	1.56377	0.0238465	0.773978	0.00834457	Uncharacterized protein	SAUSA300_1479	+	-0.453473	0.096018	0.549491	1.62258	0.111271	2.0786
A0A0H2XFR6;A0A0E1VRH7	-3.55559	-3.47327	-3.50391	-3.38729	-3.67246	-3.99762	-3.43344	-3.73643	-3.79531	-3.79248	-3.79914	-3.80444	4	4.0032	4	4	34.1	34.1	34.1	14.532	20				-3.48002	-3.70999	-3.79784	0	0	0	A0A0H2XFR6	0.0275119	0.0674557	1.56048	1.17098	0.10327	0.0260287	0.660995	GntR family regulatory protein	SAUSA300_1914		-0.229971	-0.31783	-0.0878586	0.986027	1.58455	0.179802
A0A0H2XG38;A0A0E1VRI2	3.31584	3.04773	3.36384	3.28041	3.1671	3.2524	3.14104	2.77351	3.48005	3.26099	3.28414	3.25537	3	5.3941	3	3	29.8	29.8	29.8	6.5647	73				3.25195	3.08351	3.32014	0	0	0	A0A0H2XG38	0.152322	0.239103	0.817236	0.621415	0.338087	0.820982	0.144807	Uncharacterized protein	SAUSA300_1904		-0.168441	0.0681839	0.236625	0.470972	0.0856662	0.83921
Q2FFN1;A8YY36;A0A0E1VRI5	1.41581	1.34111	1.39955	1.46922	1.60613	1.40101	1.48886	1.58439	1.54343	1.46975	1.3513	1.56477	13	75.924	13	13	38.2	38.2	38.2	46.755	164				1.40642	1.5201	1.48231	0	0	0	Q2FFN1	0.20231	0.292083	0.693983	0.534493	0.187709	0.43815	0.802853	Glutamate-1-semialdehyde 2,1-aminomutase 2 (GSA 2) (EC 5.4.3.8) (Glutamate-1-semialdehyde aminotransferase 2) (GSA-AT 2)	hemL2 gsaB SAUSA300_1845		0.113676	0.0758931	-0.0377829	0.726516	0.358377	0.0953641
A0A0H2XG67;A0A0E1VRI9	-2.39094	-2.36574	-2.62208	-2.58164	-2.43952	-2.35516	-2.41956	-2.70848	-2.52399	-2.41109	-2.76859	-2.0136	4	6.1187	4	4	12.9	12.9	12.9	37.083	39				-2.4901	-2.48068	-2.42932	0	0	0	A0A0H2XG67	0.913468	0.927072	0.0393065	0.0328868	0.997913	0.917469	0.940184	Uncharacterized protein	SAUSA300_1850		0.00942055	0.0607806	0.05136	0.000907454	0.0374085	0.0267869
Q2FH40;A0A0E1VRJ0	-1.43169	-1.44345	-1.38408	-1.54535	-1.1312	-1.37456	-1.46618	-1.22754	-1.43316	-1.70431	-1.49107	-1.61371	9	14.829	9	9	29.5	29.5	29.5	43.143	45				-1.45114	-1.29987	-1.56056	0	0	0	Q2FH40	0.0359201	0.081518	1.44466	1.08875	0.219658	0.424082	0.029764	Uncharacterized hydrolase SAUSA300_1291 (EC 3.-.-.-)	SAUSA300_1291		0.151273	-0.109421	-0.260694	0.658253	0.372551	1.52631
Q2FFM1;A8YY46;A0A0E1VRJ4	-2.62272	-2.38887	-2.45901	-2.3637	-2.94086	-3.08236	-2.59139	-2.80499	-2.63637	-2.53716	-2.64927	-2.83029	5	4.0409	5	5	20.8	20.8	20.8	31.459	17				-2.45857	-2.8549	-2.66327	0	0	0	Q2FFM1	0.0176983	0.0485995	1.75207	1.31337	0.0140414	0.203743	0.241061	Monofunctional glycosyltransferase (MGT) (EC 2.4.1.129) (Peptidoglycan TGase)	mgt SAUSA300_1855	+	-0.396327	-0.2047	0.191627	1.85259	0.690918	0.617874
A0A0H2XI50;A0A0E1VRK0	-2.04808	-2.14675	-2.04688	-2.45111	-1.98666	-2.02673	-2.19252	-2.06737	-2.2886	-2.1675	-2.04766	-2.37931	5	7.2433	5	5	5.5	5.5	5.5	96.865	30				-2.1732	-2.06832	-2.22077	0	0	0	A0A0H2XI50	0.36843	0.457787	0.433645	0.339336	0.592023	0.893056	0.352824	Phosphatidylglycerol lysyltransferase (EC 2.3.2.3) (Lysylphosphatidylglycerol synthase)	fmtC mprF SAUSA300_1255		0.104884	-0.0475639	-0.152447	0.227661	0.0491212	0.452442
A0A0E1VRK1;A0A0H2XI24	2.74428	2.96532	2.81823	2.89522	2.904	2.8157	2.81472	2.97432	2.79542	2.57659	2.88471	2.88796	25	302.86	25	25	60.8	60.8	60.8	47.189	418				2.85576	2.87718	2.78617	0	0	0	A0A0E1VRK1	0.501553	0.586071	0.299683	0.23205	0.959393	0.657822	0.499795	Thermophilic metalloprotease (M29)	HMPREF0776_0019		0.0214203	-0.069598	-0.0910183	0.0180036	0.181892	0.301208
A0A0H2XGC9;A0A0E1VRK7	0.386096	0.568994	0.326471	0.471771	0.411418	0.268747	0.47302	0.272301	0.334689	0.344604	0.193242	0.39754	11	43.039	11	11	51.7	51.7	51.7	23.545	119				0.438333	0.356371	0.317519	0	0	0	A0A0H2XGC9	0.261704	0.353166	0.582189	0.452021	0.496337	0.246491	0.845742	DNA-binding response regulator	vraR SAUSA300_1865		-0.0819617	-0.120814	-0.0388526	0.304224	0.608199	0.0727623
A0A0H2XGV7;A0A0E1VRL4	1.86796	1.91439	1.9229	1.94673	1.90647	1.90067	1.82239	1.84045	1.89743	1.78493	1.89256	2.02237	13	98.251	13	13	28.6	28.6	28.6	50.65	228				1.91299	1.8675	1.89932	0	0	0	A0A0H2XGV7	0.605208	0.677222	0.218095	0.169269	0.592521	0.951291	0.767983	Methicillin resistance protein FemA	femA SAUSA300_1269		-0.0454971	-0.0136708	0.0318263	0.227296	0.0216867	0.114649
A0A0E1VRN8	-1.60782	-1.50428	-1.90445	-1.44123	-1.90931	-1.95088	-1.46889	-1.82039	-1.65201	-1.53626	-1.40317	-1.57425	5	23.266	5	5	29.3	29.3	29.3	19.686	31				-1.61444	-1.78737	-1.54142	0	0	0	A0A0E1VRN8	0.205466	0.29552	0.687259	0.529413	0.413308	0.842597	0.195179	Uncharacterized protein	HMPREF0776_0051		-0.172928	0.0730182	0.245946	0.383727	0.07438	0.709566
Q2FFN4;A0A0E1VRP0	-1.68106	-1.33449	-1.53235	-1.5025	-2.22783	NA	-1.73766	-2.4339	-2.22559	-1.66434	-2.36337	-1.84298	5	5.1658	5	5	43.2	43.2	43.2	17.183	20				-1.5126	-2.13313	-2.02407	0	1	0	Q2FFN4	0.0368445	0.0833262	1.43363	1.07922	0.0479994	0.0764667	0.87004	Peroxide-responsive repressor PerR	perR SAUSA300_1842		-0.62053	-0.511473	0.109057	1.31876	1.11653	0.060461
Q2FFM9;A0A0E1VRQ1	-3.12021	-2.82534	-3.02536	-2.93951	-2.74175	-2.84402	-2.87707	-2.80646	-3.12332	-3.17197	-2.85323	-2.9601	7	5.8554	7	7	14.7	14.7	14.7	64.862	29				-2.9776	-2.81732	-3.02715	0	0	0	Q2FFM9	0.0734157	0.139034	1.13421	0.856879	0.18204	0.823051	0.073392	Putative multidrug export ATP-binding/permease protein SAUSA300_1847 (EC 3.6.3.-)	SAUSA300_1847		0.16028	-0.0495509	-0.209831	0.739833	0.0845732	1.13435
A0A0H2XKK1;A0A0E1VRQ3	-2.63351	-2.26573	-2.88747	-2.40189	-2.52665	-2.40557	-2.64712	-2.34814	-1.84097	-2.42637	-2.50341	-2.54208	5	12.462	5	5	12.1	12.1	12.1	58.254	33				-2.54715	-2.48187	-2.32821	0	0	0	A0A0H2XKK1	0.496322	0.580451	0.304237	0.236234	0.932478	0.482828	0.688067	Putative ABC transporter, ATP-binding protein	SAUSA300_1852		0.0652808	0.218941	0.15366	0.0303614	0.316208	0.162369
Q2FFL4;A0A0E1VRQ7	-0.953624	-1.16201	-1.10606	-0.936483	-1.47518	-1.24209	-1.64451	NA	-1.06949	-0.950906	-1.25377	-1.08128	2	14.661	2	2	16.9	16.9	16.9	17.491	30				-1.03955	-1.45393	-1.08886	0	1	0	Q2FFL4	0.0118828	0.0378391	1.92508	1.42206	0.0134649	0.880446	0.0254469	Low molecular weight protein-tyrosine-phosphatase PtpA (EC 3.1.3.48) (Phosphotyrosine phosphatase A) (PTPase A)	ptpA SAUSA300_1862	+	-0.414382	-0.0493173	0.365065	1.8708	0.0552971	1.59436
A0A0H2XHE4;A0A0E1VRT3	-2.66594	-2.49335	-2.49966	-2.5457	-2.44671	NA	-2.71971	-2.7693	-2.65905	NA	-2.79715	-2.67266	4	25.456	4	4	13.3	13.3	13.3	27.204	21				-2.55116	-2.64524	-2.70962	0	1	1	A0A0H2XHE4	0.248763	0.341894	0.604214	0.466109	0.555159	0.232109	0.776045	Uncharacterized protein	SAUSA300_1867		-0.0940791	-0.158457	-0.0643775	0.255582	0.634307	0.110113
Q2FHI1;A8Z3T8;A0A0E1VRU6	6.64374	6.72367	6.65014	6.6806	6.58393	6.5649	6.62049	6.594	6.61808	6.66695	6.69875	6.77095	19	323.31	19	19	70	70	70	32.494	635				6.67454	6.59083	6.68868	0	0	0	Q2FHI1	0.0261177	0.0653514	1.58307	1.18475	0.0621585	0.896473	0.0309189	Elongation factor Ts (EF-Ts)	tsf SAUSA300_1150		-0.0837104	0.0141412	0.0978516	1.2065	0.047463	1.50978
A0A0E1VRV1;A0A0H2XJD2	-0.146958	-0.0462543	-0.132839	-0.252137	-0.106925	-0.404335	-0.0247362	-0.220403	-0.440794	-0.307762	-0.318959	-0.270326	7	20.325	7	7	20.1	20.1	20.1	48.135	59				-0.144547	-0.1891	-0.33446	0	0	0	A0A0E1VRV1	0.101097	0.178278	0.995264	0.748903	0.849869	0.101107	0.22728	Zinc metalloprotease (EC 3.4.24.-)	rseP HMPREF0776_2263		-0.0445525	-0.189913	-0.14536	0.0706478	0.995219	0.64344
A0A0H2XH28;A0A0E1VRV6	-1.45058	-1.55695	-1.46571	-1.36379	-1.43875	-1.45213	-1.28987	-1.59492	-1.53005	-1.29947	-1.70652	-1.34187	3	4.5212	3	3	27.7	27.7	27.7	11.04	27				-1.45926	-1.44392	-1.46948	0	0	0	A0A0H2XH28	0.965777	0.971438	0.015123	0.0125851	0.986415	0.993941	0.962838	Uncharacterized protein	SAUSA300_1160		0.0153395	-0.0102202	-0.0255597	0.00594039	0.00263931	0.016447
A0A0H2XHC3;A0A0E1VRW0	1.57275	1.49433	1.61177	1.61309	1.48282	1.27782	1.40837	1.2543	1.36784	1.47398	1.52044	1.47967	13	27.573	13	13	49.5	49.5	49.5	36.691	123				1.57299	1.35583	1.46048	0	0	0	A0A0H2XHC3	0.0125317	0.0391936	1.90199	1.40678	0.00984591	0.169329	0.207094	Riboflavin biosynthesis protein [Includes: Riboflavin kinase (EC 2.7.1.26) (Flavokinase); FMN adenylyltransferase (EC 2.7.7.2) (FAD pyrophosphorylase) (FAD synthase)]	ribF SAUSA300_1165	+	-0.217158	-0.112505	0.104654	2.00674	0.771269	0.683832
A0A0H2XIU5;A0A0E1VRX0	-2.2299	-1.71936	-1.90507	-1.98299	-1.4089	-2.63752	-1.36919	-2.27511	-2.38656	-2.32293	-2.58387	-2.54479	4	10.886	4	4	29.2	29.2	29.2	15.113	21				-1.95933	-1.92268	-2.45954	0	0	0	A0A0H2XIU5	0.152378	0.239103	0.817077	0.621415	0.990443	0.223092	0.184686	Uncharacterized protein	SAUSA300_1175		0.0366504	-0.500206	-0.536857	0.0041707	0.651516	0.733566
A0A0H2XH27;A0A0E1VRX2	-0.400356	-0.308861	-0.323669	-0.317313	0.17757	0.183225	-0.189326	0.458278	-0.724741	-0.779296	-0.464675	-0.702084	6	44.617	6	6	74.6	74.6	74.6	8.1612	72				-0.33755	0.157437	-0.667699	0	0	0	A0A0H2XH27	0.000312175	0.00293572	3.5056	2.53228	0.00783315	0.0605092	0.000241024	Uncharacterized protein	SAUSA300_1180	+	0.494987	-0.330149	-0.825136	2.10606	1.21818	3.61794
A0A0H2XJE4;A0A0E1VRY3	-2.00095	-1.79222	-1.97092	-1.97116	-1.83556	-2.02295	-1.85473	-2.09078	-2.07767	-2.10911	-1.89528	-2.22288	4	4.331	4	4	21.1	21.1	21.1	20.45	21				-1.93381	-1.951	-2.07624	0	0	0	A0A0H2XJE4	0.240921	0.333899	0.618126	0.476384	0.977738	0.265781	0.347253	Glycerol uptake operon antiterminator regulatory protein	glpP SAUSA300_1190		-0.0171935	-0.142426	-0.125232	0.0097774	0.575476	0.459354
A0A0H2XHD0;A0A0E1VRY7	-1.19502	-1.23829	-1.25965	-1.22335	-1.34786	-1.24092	-1.36016	-1.36822	-1.25962	-1.15427	-1.22107	-1.16841	8	32.036	8	8	27.6	27.6	27.6	35.255	72				-1.22908	-1.32929	-1.20084	0	0	0	A0A0H2XHD0	0.00926799	0.0319722	2.03301	1.49523	0.0354519	0.683867	0.00966167	Hydrolase, alpha/beta hydrolase fold family	SAUSA300_1194	+	-0.100215	0.0282351	0.12845	1.45036	0.165028	2.01495
A0A0H2XHV8;A0A0E1VRZ1	-2.22321	-2.10296	-2.17698	-2.22123	-2.41219	-2.35169	-2.19153	-2.27743	-2.16275	-2.17152	-2.16827	-2.06223	5	10.628	5	5	13.6	13.6	13.6	45.487	38				-2.1811	-2.30821	-2.14119	0	0	0	A0A0H2XHV8	0.0214371	0.05617	1.66883	1.2505	0.0741304	0.714075	0.0214665	Putative aluminium resistance protein	SAUSA300_1199		-0.127117	0.0399047	0.167021	1.13	0.146256	1.66824
A0A0H2XGE3;A0A0E1VS19	-1.22816	-1.08074	-1.12643	-1.27449	-1.65399	-1.70557	-1.2989	-1.59593	-1.23441	-1.39635	-1.19754	-1.19392	6	13.666	6	6	39.5	39.5	39.5	20.328	40				-1.17746	-1.5636	-1.25556	0	0	0	A0A0H2XGE3	0.00524956	0.0216588	2.27988	1.66437	0.00570908	0.681241	0.0205169	Thermonuclease (EC 3.1.31.1)	nuc SAUSA300_1222	+	-0.38614	-0.0781009	0.308039	2.24343	0.166699	1.68789
A0A0H2XHR4;A0A0E1VS23	1.0357	1.11692	1.07432	0.974768	0.872942	0.795244	0.893927	0.929087	0.75117	0.452561	0.73834	0.804931	12	127.67	12	12	23.5	23.5	23.5	46.873	126				1.05042	0.8728	0.68675	0	0	0	A0A0H2XHR4	0.0026095	0.0135201	2.58344	1.86902	0.0877266	0.00197708	0.0734144	Homoserine dehydrogenase (EC 1.1.1.3)	SAUSA300_1226	+	-0.177624	-0.363674	-0.18605	1.05687	2.70398	1.13422
A0A0H2XDZ6;A0A0E1VS28	-0.74653	-0.680189	-0.74644	-0.993862	-1.13674	-1.31591	-1.00567	-1.08445	-1.02949	-0.793681	-0.986426	-1.06469	3	4.625	3	3	6.2	6.2	6.2	53.412	32				-0.791755	-1.13569	-0.968573	0	0	0	A0A0H2XDZ6	0.0149657	0.0441892	1.8249	1.35468	0.0118116	0.189587	0.220319	Gamma-aminobutyrate permease	SAUSA300_1231	+	-0.343938	-0.176818	0.16712	1.92769	0.722192	0.656948
A0A0H2XFT2;A0A0E1VS38	1.8179	1.61861	1.48824	1.45275	1.51195	1.45501	1.32011	1.45926	1.55431	1.82694	1.52665	1.55087	5	87.455	5	5	38.9	38.9	38.9	11.024	91				1.59438	1.43658	1.61469	0	0	0	A0A0H2XFT2	0.177728	0.268088	0.750243	0.571722	0.271404	0.975178	0.201301	UPF0154 protein SAUSA300_1240	SAUSA300_1240		-0.157792	0.0203165	0.178108	0.566384	0.0109159	0.696153
A0A0H2XHV2;A0A0E1VS45	-0.587086	-0.262541	-0.426199	-0.587166	-0.247637	-0.188173	-0.394723	-0.14931	-0.197141	-0.500218	-0.370438	NA	3	44.849	3	3	6.4	6.4	6.4	60.471	31				-0.465748	-0.244961	-0.355932	0	0	1	A0A0H2XHV2	0.139711	0.22594	0.85477	0.646008	0.120959	0.575217	0.568989	Glycine betaine transporter opuD	opuD SAUSA300_1245		0.220787	0.109816	-0.110971	0.917361	0.240168	0.244896
Q2FH78;A8Z228;A0A0E1VS54	-1.42315	-1.01542	-1.23328	-1.13865	-1.09037	-0.844638	-0.529694	-1.12636	-0.869235	-0.985635	-1.11489	-1.03475	8	32.908	8	8	29.3	29.3	29.3	32.822	50				-1.20263	-0.897765	-1.00113	0	0	0	Q2FH78	0.138158	0.224311	0.859624	0.649149	0.126034	0.358322	0.745009	Protein GlcT	glcT SAUSA300_1253		0.304862	0.201501	-0.103361	0.899513	0.445726	0.127838
Q2FHK2;A0A0E1VS58	-2.44705	-2.43966	-2.32962	-2.66959	-2.57329	-2.43651	-2.58098	-2.60201	-2.59192	-2.57565	-2.42363	-2.58521	4	5.6126	4	4	25.5	25.5	25.5	13.581	26				-2.47148	-2.5482	-2.5441	0	0	0	Q2FHK2	0.527412	0.606988	0.27785	0.21682	0.570712	0.602967	0.998299	UPF0122 protein SAUSA300_1129	SAUSA300_1129		-0.0767152	-0.0726236	0.00409154	0.243583	0.219706	0.000739565
A0A0E1VS63;Q2FHJ7	2.31922	2.38918	2.29161	2.22078	2.32384	2.08161	2.39128	2.12836	2.33501	2.29737	2.30316	2.28448	7	14.27	7	7	50.4	50.4	50.4	13.205	126				2.3052	2.23127	2.30501	0	0	0	A0A0E1VS63	0.484149	0.569124	0.315021	0.244793	0.544469	0.999995	0.546096	50S ribosomal protein L19 (Fragment)	rplS HMPREF0776_2241		-0.0739284	-0.000194526	0.0737338	0.264027	1.96241e-06	0.262731
A0A0H2XH75;A0A0E1VS72	-0.953886	-0.982916	-0.947658	-1.13315	-1.10139	-0.655702	-1.02756	-0.89184	-0.795587	-0.653744	-0.580952	-0.678861	4	5.7574	4	4	17.7	17.7	17.7	22.042	56				-1.0044	-0.919123	-0.677286	0	0	0	A0A0H2XH75	0.0186018	0.0503754	1.73044	1.29778	0.653986	0.0179916	0.0727395	Orotate phosphoribosyltransferase (OPRT) (OPRTase) (EC 2.4.2.10)	pyrE SAUSA300_1098		0.0852803	0.327117	0.241836	0.184431	1.74493	1.13823
Q2FHM8;A8Z3P7;A0A0E1VS77	0.86428	0.856191	0.823204	0.915664	0.640848	0.848966	0.704636	0.800037	0.850873	0.87037	0.975253	1.04415	8	34.086	8	8	95.8	95.8	95.8	8.1501	122				0.864835	0.748622	0.93516	0	0	0	Q2FHM8	0.0244798	0.0627066	1.61119	1.20269	0.146048	0.446799	0.0206471	DNA-directed RNA polymerase subunit omega (RNAP omega subunit) (EC 2.7.7.6) (RNA polymerase omega subunit) (Transcriptase subunit omega)	rpoZ SAUSA300_1103		-0.116213	0.0703257	0.186539	0.835504	0.349888	1.68514
A0A0H2XG62;A0A0E1VS93	1.41539	1.42724	1.47936	1.53136	1.54923	1.17516	1.46057	1.52419	1.56844	1.47851	1.34421	1.54988	5	30.264	5	5	52.4	52.4	52.4	13.385	92				1.46334	1.42729	1.48526	0	0	0	A0A0H2XG62	0.791417	0.830017	0.101595	0.0809132	0.905527	0.9637	0.777138	Uncharacterized protein	SAUSA300_1118		-0.0360478	0.0219243	0.0579721	0.0430987	0.0160581	0.109502
A0A0H2XJ76;A0A0E1VS98	0.992493	0.953553	0.970993	1.12307	1.23815	1.11974	1.29558	1.16893	1.19225	1.04976	1.24314	1.24733	7	173.17	7	7	34.1	34.1	34.1	33.635	120				1.01003	1.2056	1.18312	0	0	0	A0A0H2XJ76	0.0163237	0.0464805	1.78718	1.33273	0.0209319	0.0380589	0.92212	Malonyl CoA-acyl carrier protein transacylase (EC 2.3.1.39)	fabD SAUSA300_1123	+	0.19557	0.173092	-0.0224781	1.67919	1.41954	0.0352128
A0A0E1VSA8;A0A0H2XHB3	-2.07719	-2.21176	-2.21238	-2.32624	-2.23398	-2.21482	-2.10401	-2.08675	-2.32534	-2.32707	-2.49268	-2.43411	7	4.9255	7	7	25.1	25.1	25.1	30.199	36				-2.20689	-2.15989	-2.3948	0	0	0	A0A0E1VSA8	0.00971078	0.0330841	2.01275	1.48038	0.734797	0.0338069	0.0105239	Polyphenol oxidase	HMPREF0776_2188	+	0.0470007	-0.187907	-0.234907	0.133832	1.47099	1.97782
A0A0H2XER6;A0A0E1VSB2	2.16977	2.25139	2.18246	2.20683	2.0196	2.05014	2.05174	1.96804	2.1075	2.02975	2.11592	2.11743	8	146.51	8	8	34.6	34.6	34.6	23.514	138				2.20261	2.02238	2.09265	0	0	0	A0A0H2XER6	0.000372207	0.00325504	3.42921	2.48744	0.000290904	0.00821307	0.0743216	Putative cell-division initiation protein	SAUSA300_1086	+	-0.180235	-0.109965	0.0702702	3.53625	2.08549	1.12888
A0A0H2XHJ3;A0A0E1VSB7	3.98697	3.92425	3.90387	4.04223	3.92083	3.88983	4.19377	3.92366	4.19279	4.08106	3.95552	4.08115	6	67.88	6	6	41.1	41.1	41.1	17.002	156				3.96433	3.98202	4.07763	0	0	0	A0A0H2XHJ3	0.311746	0.404562	0.506199	0.393015	0.969666	0.328863	0.440517	Uncharacterized N-acetyltransferase SAUSA300_1070 (EC 2.3.1.-)	SAUSA300_1070		0.0176962	0.113302	0.0956061	0.0133779	0.482986	0.356038
A0A0E1VSD2	-0.769914	-0.547423	-0.618179	-0.635522	-0.559612	-0.625195	-0.58698	-0.564812	-0.790681	-0.99963	-0.699136	-0.748755	4	14.587	4	4	62.9	62.9	62.9	7.1921	66				-0.64276	-0.58415	-0.809551	0	0	0	A0A0E1VSD2	0.0213276	0.0560973	1.67106	1.25106	0.669082	0.0803212	0.020652	Uncharacterized protein	HMPREF0776_2171		0.0586098	-0.166791	-0.225401	0.174521	1.09517	1.68504
Q2FHT6;A0A0E1VSD6	2.58908	2.57311	2.73278	2.54967	2.3463	2.38054	2.96365	2.39767	2.33058	1.98299	1.95663	2.5841	6	70.186	6	6	63.5	63.5	63.5	11.44	130				2.61116	2.52204	2.21358	0	0	0	Q2FHT6	0.110728	0.190752	0.955743	0.719531	0.868953	0.112015	0.236282	Thioredoxin (Trx)	trxA SAUSA300_1044		-0.0891211	-0.397584	-0.308463	0.0610037	0.950723	0.62657
A0A0H2XHU1;A0A0E1VSE0	4.37926	4.35253	4.45981	4.40466	4.31049	4.24781	4.34843	4.34707	4.36053	4.24028	4.2468	4.46979	31	250.26	31	31	53.2	53.2	53.2	65.502	516				4.39907	4.31345	4.32935	0	0	0	A0A0H2XHU1	0.265396	0.35671	0.576106	0.447685	0.274929	0.407699	0.949749	Succinate dehydrogenase, flavoprotein subunit	sdhA SAUSA300_1047		-0.0856171	-0.0697137	0.0159035	0.560779	0.38966	0.0223911
A0A0E1VSG5;A0A0H2XIK0	2.26778	2.26081	2.3124	2.29682	2.17578	2.26132	2.21763	2.18607	2.29761	2.21525	2.28399	2.30085	12	130.32	12	12	65.7	65.7	65.7	23.588	186				2.28445	2.2102	2.27443	0	0	0	A0A0E1VSG5	0.0301903	0.0719641	1.52013	1.14288	0.0362083	0.914386	0.0680637	Peptide deformylase (PDF) (EC 3.5.1.88) (Polypeptide deformylase)	def HMPREF0776_2084		-0.0742525	-0.0100279	0.0642246	1.44119	0.0388704	1.16708
A0A0H2XGZ2;A0A0E1VSI4	1.89163	1.8117	1.96192	1.81034	2.07378	1.89611	1.90728	1.79241	1.9562	2.03782	1.79066	1.9203	6	290.68	6	6	50	50	50	18.581	120				1.8689	1.9174	1.92624	0	0	0	A0A0H2XGZ2	0.688772	0.739972	0.161924	0.130785	0.77363	0.701334	0.991246	Uncharacterized protein	SAUSA300_1011		0.0484975	0.0573453	0.00884786	0.111467	0.154075	0.00381848
A0A0H2XHU7;A0A0E1VSJ7	-2.7049	-2.69995	-2.78199	-2.8401	-2.91079	-2.70288	-2.63388	-3.04038	-2.69808	-2.74358	-2.62548	-2.67274	2	14.057	2	2	7.6	7.6	7.6	21.415	11				-2.75673	-2.82198	-2.68497	0	0	0	A0A0H2XHU7	0.308891	0.401998	0.510195	0.395777	0.723913	0.678516	0.279925	Uncharacterized protein	SAUSA300_1026		-0.0652478	0.0717599	0.137008	0.140313	0.16844	0.552958
A0A0H2XHX8;A0A0E1VSL5	-2.21566	-2.18327	-2.34391	-2.27373	-2.26145	-2.36945	-1.85585	-2.2286	-2.39605	-2.49823	-2.25169	-2.51872	2	6.3497	2	2	5.1	5.1	5.1	50.455	22				-2.25414	-2.17884	-2.41617	0	0	0	A0A0H2XHX8	0.134656	0.220624	0.870773	0.656346	0.770681	0.335135	0.124713	Putative membrane protein	SAUSA300_0980		0.0753053	-0.162029	-0.237335	0.113125	0.47478	0.904089
A0A0H2XIJ5;A0A0E1VSQ2	0.520259	0.499592	0.526354	0.50124	0.617635	0.33944	0.239938	0.332601	0.440452	0.259589	0.466756	0.430618	18	71.365	18	18	30.3	30.3	30.3	61.571	171				0.511861	0.382404	0.399354	0	0	0	A0A0H2XIJ5	0.243079	0.335762	0.614252	0.473968	0.265398	0.354479	0.973842	Oligopeptide ABC transporter, substrate-binding protein	oppA SAUSA300_0891		-0.129458	-0.112507	0.0169506	0.576102	0.45041	0.0115115
A0A0H2XIW1;A0A0E1VSR3	4.64395	4.59428	4.70941	4.62819	4.66929	4.68433	4.56641	4.62704	4.59772	4.57563	4.52158	4.56124	30	323.31	30	30	50.7	50.7	50.7	69.819	710				4.64396	4.63677	4.56404	0	0	0	A0A0H2XIW1	0.0631279	0.123117	1.19978	0.909681	0.972677	0.0791769	0.111745	Oligoendopeptidase F (EC 3.4.24.-)	pepF SAUSA300_0902		-0.00718726	-0.0799113	-0.072724	0.0120313	1.1014	0.951773
A0A0H2XGF7;A0A0E1VSR9	-1.27865	-1.15995	-1.3243	-1.35341	-1.28987	-1.37859	-1.07071	-1.27053	-1.20229	-1.21018	-1.31504	-1.46386	9	23.698	9	9	48.8	48.8	48.8	25.239	61				-1.27908	-1.25242	-1.29784	0	0	0	A0A0H2XGF7	0.8544	0.87872	0.0683386	0.0561493	0.941959	0.970701	0.842503	GTP pyrophosphokinase (EC 2.7.6.5)	SAUSA300_0907		0.0266547	-0.0187644	-0.0454191	0.0259678	0.0129143	0.0744283
A0A0H2XIJ1;A0A0E1VSS6	2.69402	2.6368	2.76346	2.58936	2.67331	2.61413	2.59552	2.35149	2.71097	2.63962	2.69648	2.79077	11	54.92	11	11	32.8	32.8	32.8	27.992	193				2.67091	2.55861	2.70946	0	0	0	A0A0H2XIJ1	0.138489	0.224446	0.858586	0.648888	0.295948	0.850007	0.135443	Enoyl-[acyl-carrier-protein] reductase [NADPH] (ENR) (EC 1.3.1.39)	SAUSA300_0912		-0.112297	0.0385532	0.15085	0.528785	0.0705775	0.868244
A0A0H2XH50;A0A0E1VSW4	3.71052	3.75786	3.8605	3.73091	3.77458	3.72781	3.6169	3.7282	3.92713	3.8062	3.92715	3.99761	14	216.14	14	14	48.7	48.7	48.7	30.425	358				3.76495	3.71187	3.91452	0	0	0	A0A0H2XH50	0.00790427	0.0290176	2.10214	1.53734	0.564464	0.0380235	0.00762679	1,4-dihydroxy-2-naphthoyl-CoA synthase (DHNA-CoA synthase) (EC 4.1.3.36)	menB SAUSA300_0948	+	-0.0530752	0.149575	0.20265	0.248364	1.41995	2.11766
A0A0H2XFA8;A0A0E1VSX2	0	0.038274	-0.0272046	0.00787708	0	-0.102936	0.0305164	0.024902	-0.0937317	-0.377391	-0.11181	-0.212729	11	35.645	11	11	28.4	28.4	28.4	43.146	89				0.0047366	-0.0118794	-0.198915	0	0	0	A0A0H2XFA8	0.0138735	0.0421436	1.85782	1.37527	0.958581	0.0193511	0.0297297	Aminotransferase (EC 2.6.1.-)	SAUSA300_0952	+	-0.016616	-0.203652	-0.187036	0.0183711	1.71329	1.52681
A0A0H2XGR8;A0A0E1VSX8	-4.95869	-4.41727	-4.91787	-4.98271	-4.49512	-4.72106	-4.6674	-4.68235	-4.83632	NA	-5.30775	-5.07011	3	3.08	3	3	20.8	20.8	20.8	16.556	14				-4.81914	-4.64148	-5.0714	0	0	1	A0A0H2XGR8	0.0794336	0.14737	1.1	0.831592	0.492927	0.31597	0.067021	Uncharacterized protein	SAUSA300_0956		0.177653	-0.252262	-0.429915	0.307217	0.500354	1.17379
Q2FI15;A8Z1K5;A0A0E1VSY8	4.96258	5.03448	4.97604	5.01573	5.06808	5.07622	5.18427	5.14963	5.01826	4.78108	4.94497	4.99028	14	310.96	14	14	51.7	51.7	51.7	30.843	433				4.99721	5.11955	4.93365	0	0	0	Q2FI15	0.0154226	0.0450855	1.81184	1.34596	0.0918406	0.457329	0.0133358	Bifunctional protein FolD [Includes: Methylenetetrahydrofolate dehydrogenase (EC 1.5.1.5); Methenyltetrahydrofolate cyclohydrolase (EC 3.5.4.9)]	folD SAUSA300_0965	+	0.122341	-0.0635635	-0.185905	1.03697	0.339771	1.87498
Q2FI10;A0A0E1VSZ6	-1.85549	-1.82556	-2.01269	-1.95934	-1.65418	-1.94942	-1.90261	-1.84345	-1.87845	-2.08017	-2.06638	-2.09661	8	16.865	8	8	46.6	46.6	46.6	24.527	62				-1.91327	-1.83741	-2.0304	0	0	0	Q2FI10	0.086584	0.157666	1.06256	0.802263	0.598254	0.320512	0.0750941	Phosphoribosylformylglycinamidine synthase subunit PurQ (FGAM synthase) (EC 6.3.5.3) (Formylglycinamide ribonucleotide amidotransferase subunit I) (FGAR amidotransferase I) (FGAR-AT I) (Glutaminase PurQ) (EC 3.5.1.2) (Phosphoribosylformylglycinamidine synthase subunit I)	purQ SAUSA300_0970		0.0758552	-0.117133	-0.192988	0.223114	0.494156	1.12439
A0A0H2XEA1;A0A0E1VT13	0.913466	0.953939	1.04228	0.760139	1.00257	0.867782	0.947241	0.989558	0.907396	0.804523	0.899732	0.765217	14	66.122	14	14	57.1	57.1	57.1	30.351	154				0.917457	0.951788	0.844217	0	0	0	A0A0H2XEA1	0.253145	0.346874	0.596631	0.459829	0.844063	0.485236	0.238487	Lipoprotein	SAUSA300_0798		0.0343311	-0.0732401	-0.107571	0.0736251	0.314047	0.622535
A0A0H2XHL7;A0A0E1VTD5	-2.00931	-2.60258	-1.97695	-2.26721	-2.11853	-2.25483	NA	NA	-2.3443	-2.08258	-2.21443	-2.24188	3	6.4453	3	3	34.1	34.1	34.1	10.181	26				-2.21401	-2.18668	-2.2208	0	2	0	A0A0H2XHL7	0.981285	0.982001	0.00820466	0.00788823	0.987126	0.998801	0.980033	Uncharacterized protein	SAUSA300_0831		0.0273301	-0.00678543	-0.0341156	0.00562751	0.000521236	0.00875942
Q2FID4;A0A0E1VTF2	3.93019	4.05244	3.79119	4.08334	4.25618	4.12305	4.28021	4.37571	4.08277	3.9606	3.95455	4.25918	15	246.88	15	15	37.8	37.8	37.8	44.104	304				3.96429	4.25879	4.06427	0	0	0	Q2FID4	0.0274879	0.0674557	1.56086	1.17098	0.0240774	0.533537	0.133465	NADH dehydrogenase-like protein SAUSA300_0844 (EC 1.6.99.-)	SAUSA300_0844		0.294495	0.0999826	-0.194512	1.61839	0.272835	0.874634
Q2FIJ2;A0A0E1VTK0	2.39229	2.49369	2.35095	2.47752	2.59816	2.8786	2.52031	2.76219	2.50944	2.25632	2.51484	2.42754	6	76.475	6	6	44.3	44.3	44.3	15.339	127				2.42861	2.68981	2.42704	0	0	0	Q2FIJ2	0.0214092	0.05617	1.6694	1.2505	0.0356426	0.999819	0.0346494	Organic hydroperoxide resistance protein-like	SAUSA300_0786		0.261201	-0.00157467	-0.262776	1.44803	7.87895e-05	1.4603
A0A0H2XJN3;A0A0E1VTK8	-1.98112	-1.74518	-2.02689	-2.07974	-1.8815	-1.73735	-1.6266	-1.78729	-2.02356	-1.95119	-1.68136	-1.89052	12	16.162	12	12	41.2	41.2	41.2	37.21	71				-1.95823	-1.75819	-1.88666	0	0	0	A0A0H2XJN3	0.161097	0.250211	0.792913	0.601694	0.146023	0.741607	0.407535	Glycolytic operon regulator	SAUSA300_0755		0.200046	0.071575	-0.128471	0.83558	0.129826	0.389836
Q2FIL7;A8Z1A4;A0A0E1VTL2	6.91542	6.97632	6.87803	6.90529	6.81011	6.72394	6.85181	6.85269	6.87686	6.81469	6.82409	6.77909	21	323.31	21	21	54.6	54.6	54.6	47.116	622				6.91877	6.80964	6.82368	0	0	0	Q2FIL7	0.0217918	0.0567743	1.66171	1.24585	0.0268136	0.0508414	0.912064	Enolase (EC 4.2.1.11) (2-phospho-D-glycerate hydro-lyase) (2-phosphoglycerate dehydratase)	eno SAUSA300_0760		-0.109129	-0.0950851	0.0140435	1.57165	1.29378	0.0399746
Q2FIL2;A8Z1A9;A0A0E1VTL6	-2.85517	-3.18463	-3.00093	-2.72311	-3.16872	-3.11244	-3.03046	-2.84098	-2.94583	-3.17328	-3.10312	NA	3	17.496	3	3	24.7	24.7	24.7	17.755	34				-2.94096	-3.03815	-3.07407	0	0	1	Q2FIL2	0.53911	0.616318	0.268323	0.210195	0.681171	0.548808	0.954105	SsrA-binding protein (Small protein B)	smpB SAUSA300_0765		-0.0971925	-0.133116	-0.0359236	0.166744	0.26058	0.0204038
A0A0H2XIN4;A0A0E1VTM9	-0.880624	-0.99348	-0.985494	-1.15172	-0.94586	-1.22419	-0.989169	-1.30641	-1.02966	-0.858902	-1.13101	-1.08893	6	25.032	6	6	12.8	12.8	12.8	54.794	71				-1.00283	-1.1164	-1.02712	0	0	0	A0A0H2XIN4	0.502927	0.587176	0.298495	0.231232	0.505736	0.966913	0.648087	Amino acid/peptide transporter (Peptide:H+ symporter)	SAUSA300_0712		-0.113575	-0.0242939	0.0892807	0.296076	0.0146124	0.188367
Q2FIQ3;A8Z012;A0A0E1VTP3	0.662906	0.679178	0.733117	0.628693	0.6048	0.540604	0.498832	0.382569	0.601878	0.582226	0.594296	0.613682	7	58.377	7	7	20.5	20.5	20.5	33.797	87				0.675973	0.506701	0.598021	0	0	0	Q2FIQ3	0.0102104	0.034109	1.99096	1.46713	0.0080169	0.212695	0.134158	UDP-N-acetylenolpyruvoylglucosamine reductase (EC 1.3.1.98) (UDP-N-acetylmuramate dehydrogenase)	murB SAUSA300_0722	+	-0.169272	-0.0779528	0.0913193	2.09599	0.672243	0.872382
Q2FIP8;A8Z018;A0A0E1VTP9	0.551476	0.593088	0.597937	0.61992	0.44799	0.405357	0.519041	0.421334	0.59178	0.474663	0.597073	0.57888	9	39.506	9	9	24.8	24.8	24.8	45.847	91				0.590605	0.448431	0.560599	0	0	0	Q2FIP8	0.00503421	0.0210731	2.29807	1.67627	0.0053747	0.654281	0.0206503	Peptidase T (EC 3.4.11.4) (Aminotripeptidase) (Tripeptidase) (Tripeptide aminopeptidase)	pepT SAUSA300_0727	+	-0.142175	-0.0300061	0.112168	2.26965	0.184236	1.68507
Q2FIN8;A0A0E1VTR0	4.11555	4.16044	4.14576	4.11883	4.0832	4.00261	4.116	4.03758	4.14836	4.16623	4.1003	4.27503	46	206.89	46	46	50.7	50.7	50.7	95.959	609				4.13514	4.05985	4.17248	0	0	0	Q2FIN8	0.0400576	0.0889528	1.39732	1.05084	0.164976	0.596602	0.0356397	Protein translocase subunit SecA 1	secA1 SAUSA300_0737		-0.0752961	0.0373364	0.112633	0.782579	0.224315	1.44807
A0A0H2XGN0;A0A0E1VTR8	-0.199901	-0.26284	-0.105489	-0.128199	-0.196203	-0.0724237	-0.101668	-0.116504	-0.333975	-0.17378	-0.242089	-0.0483944	14	19.258	14	13	26.8	26.8	25.4	58.418	88				-0.174107	-0.1217	-0.19956	0	0	0	A0A0H2XGN0	0.461022	0.549942	0.336278	0.259683	0.678436	0.909653	0.442885	Glycosyl transferase, group 1 family protein	SAUSA300_0550		0.0524074	-0.0254528	-0.0778602	0.168491	0.0411243	0.353709
Q2FJ71;A8YZR7;A0A0E1VTS2	-0.744717	-0.810826	-0.67969	-0.696005	-0.812517	-1.01612	-1.03784	-1.09223	-0.790864	-0.740205	-0.727535	-0.632513	7	45.698	7	7	32.1	32.1	32.1	28.467	79				-0.73281	-0.989677	-0.722779	0	0	0	Q2FJ71	0.00285874	0.0144196	2.54383	1.84105	0.00616321	0.985542	0.0048703	Glucosamine-6-phosphate deaminase (EC 3.5.99.6) (GlcN6P deaminase) (GNPDA) (Glucosamine-6-phosphate isomerase)	nagB SAUSA300_0554	+	-0.256867	0.0100301	0.266897	2.21019	0.00632503	2.31244
A0A0H2XGZ0;A0A0E1VTT1	2.08493	2.14947	2.09597	2.04434	2.09241	2.05333	2.11794	2.17883	2.05047	2.00399	2.02579	2.05137	12	171.68	12	12	53.6	53.6	53.6	29.857	218				2.09368	2.11063	2.03291	0	0	0	A0A0H2XGZ0	0.0608472	0.119689	1.21576	0.921944	0.835034	0.150918	0.0624053	Phosphomethylpyrimidine kinase (EC 2.7.4.7)	thiD SAUSA300_0562		0.0169489	-0.060771	-0.0777198	0.078296	0.82126	1.20478
A0A0H2XE39;A0A0E1VTW2	-0.86223	-0.846688	-0.919412	-1.06039	-0.877829	-1.1385	-0.844896	-0.906098	-1.11365	-0.964479	-1.07667	-1.04531	8	29.35	8	8	21.3	21.3	21.3	50.595	40				-0.92218	-0.941831	-1.05003	0	0	0	A0A0H2XE39	0.217484	0.30779	0.662573	0.511746	0.960215	0.233561	0.336809	Uncharacterized protein	SAUSA300_0592		-0.0196507	-0.127847	-0.108196	0.0176314	0.631599	0.472617
A0A0H2XHK6;A0A0E1VTZ0	-0.817297	-0.101247	-0.902135	-0.446225	-0.0322182	-0.266277	-0.20091	0.121894	-0.621619	-0.993438	-0.460723	-0.615445	5	32.89	5	5	27.1	27.1	27.1	24.884	64				-0.566726	-0.0943779	-0.672806	0	0	0	A0A0H2XHK6	0.0309979	0.0735063	1.50867	1.13368	0.080899	0.845314	0.0339693	Iron-dependent repressor	SAUSA300_0621		0.472348	-0.10608	-0.578428	1.09206	0.0729819	1.46891
A0A0H2XHY7;A0A0E1VTZ5	-0.758365	-1.07831	-0.634066	-0.956293	-1.09863	-0.898473	-1.20278	-1.01692	-1.17408	-1.16569	-0.888813	-1.46477	6	6.5862	6	6	14.2	14.2	14.2	42.435	39				-0.856759	-1.0542	-1.17334	0	0	0	A0A0H2XHY7	0.116463	0.198657	0.933813	0.701897	0.358041	0.103138	0.668619	Teichoic acid biosynthesis protein B	tagB SAUSA300_0626		-0.197442	-0.316579	-0.119136	0.446068	0.986582	0.174821
A0A0H2XES0;A0A0E1VU00	-2.92844	-3.21929	-3.29025	-3.26514	-3.76354	-3.85827	-3.04614	-3.55082	-3.4512	-3.01789	-3.37379	-3.67847	3	4.2338	3	3	7.8	7.8	7.8	45.015	27				-3.17578	-3.55469	-3.38034	0	0	0	A0A0H2XES0	0.213874	0.303984	0.669842	0.517149	0.189614	0.575163	0.664519	Putative nucleoside transporter	SAUSA300_0631		-0.378914	-0.204558	0.174356	0.72213	0.240209	0.177492
Q2FIY0;A8Z181;A0A0E1VU17	-3.00293	-2.32611	-2.89181	-2.65542	-2.80843	-2.84295	-2.45914	-2.45792	-2.55535	-3.00654	-2.84182	-2.70161	4	15.353	4	4	19.2	19.2	19.2	26.079	29				-2.71907	-2.64211	-2.77633	0	0	0	Q2FIY0	0.736497	0.782065	0.132829	0.106757	0.893659	0.939309	0.716545	Response regulator protein GraR (Glycopeptide resistance-associated protein R)	graR SAUSA300_0645		0.076958	-0.0572635	-0.134222	0.0488283	0.0271914	0.144757
Q2FIX0;A8Z190;A0A0E1VU27	-0.323505	-0.377792	-0.143658	-0.140019	-0.205923	-0.164422	-0.432437	-0.363112	-0.426719	-0.404325	-0.46228	-0.227164	3	24.4	3	3	13.4	13.4	13.4	26.32	85				-0.246243	-0.291474	-0.380122	0	0	0	Q2FIX0	0.314168	0.406552	0.502839	0.390883	0.854152	0.295582	0.561788	Probable transcriptional regulatory protein SAUSA300_0655	SAUSA300_0655		-0.0452302	-0.133878	-0.088648	0.0684648	0.529323	0.250428
A0A0H2XK60;A0A0E1VU37	1.13136	1.70745	1.01615	1.36784	0.669407	0.884614	1.20183	1.19433	0.819597	0.5241	0.927637	1.02416	7	100.39	7	7	90.9	90.9	90.9	11.324	90				1.3057	0.987545	0.823873	0	0	0	A0A0H2XK60	0.0758802	0.141746	1.11987	0.848488	0.25259	0.0679927	0.664718	Uncharacterized protein	SAUSA300_0664		-0.318153	-0.481825	-0.163672	0.597585	1.16754	0.177363
Q2FIV6;A8YZV4;A0A0E1VU44	NA	-1.67409	-2.01953	-1.87242	-1.52591	-1.55752	-1.58609	-1.43796	-2.21328	-1.96803	-1.62664	-1.72479	2	2.0488	2	2	6.9	6.9	6.9	32.269	13				-1.85534	-1.52687	-1.88319	1	0	0	Q2FIV6	0.0529383	0.1093	1.27623	0.961381	0.113188	0.979304	0.0634254	Undecaprenyl-diphosphatase (EC 3.6.1.27) (Bacitracin resistance protein) (Undecaprenyl pyrophosphate phosphatase)	uppP SAUSA300_0669		0.328473	-0.027843	-0.356316	0.946199	0.00908244	1.19774
A0A0H2XH29;A0A0E1VU60	-2.88413	-2.90867	-2.81371	-2.89468	-2.91116	-3.07218	NA	-2.95742	-2.68427	-2.35239	-2.65778	-2.45992	6	13.609	6	6	18.2	18.2	18.2	28.342	27				-2.8753	-2.98025	-2.53859	0	1	0	A0A0H2XH29	0.00149536	0.00896563	2.82525	2.04742	0.455055	0.00603549	0.00186495	Transcriptional regulator, DeoR family	SAUSA300_0683	+	-0.104955	0.336706	0.441661	0.341936	2.21929	2.72933
A0A0E1VU66;A0A0H2XI09	-1.4866	-1.34389	-1.37626	-1.42109	-1.52045	-1.57418	-1.41189	-1.30242	-1.44226	-1.388	-1.36947	-1.39782	7	14.062	7	7	14.1	14.1	14.1	50.305	68				-1.40696	-1.45224	-1.39939	0	0	0	A0A0E1VU66	0.618207	0.685067	0.208866	0.164267	0.713415	0.99024	0.635178	Uncharacterized protein	HMPREF0776_1707		-0.045277	0.0075704	0.0528474	0.146658	0.00425939	0.197105
A0A0H2XK77;A0A0E1VU71	-1.57998	-1.75664	-1.83791	-1.75463	-2.3385	NA	-2.5472	-2.79992	NA	-1.93898	-2.80976	-2.34637	2	2.5295	2	2	10.8	10.8	10.8	17.665	29				-1.73229	-2.56188	-2.36504	0	1	1	A0A0H2XK77	0.011633	0.0375815	1.93431	1.42503	0.0129189	0.0442994	0.66719	Uncharacterized protein	SAUSA300_0692	+	-0.829589	-0.632747	0.196842	1.88877	1.3536	0.175751
Q2FIS8;A8YZY3;A0A0E1VU76	-2.54938	-2.27989	-2.30863	-2.49915	-2.60217	-2.35128	-2.44035	-2.27195	-2.11424	-2.37839	-2.52304	-2.44706	3	5.3188	3	3	12.2	12.2	12.2	24.887	18				-2.40926	-2.41644	-2.36568	0	0	0	Q2FIS8	0.880034	0.900362	0.0555007	0.0455827	0.997564	0.914824	0.886634	7-cyano-7-deazaguanine synthase (EC 6.3.4.20) (7-cyano-7-carbaguanine synthase) (PreQ(0) synthase) (Queuosine biosynthesis protein QueC)	queC SAUSA300_0697		-0.00717721	0.0435795	0.0507567	0.00105925	0.0386626	0.0522559
A0A0H2XET0;A0A0E1VU86	-0.523689	-0.546385	-0.570456	-0.662337	-0.316867	-0.48304	-0.408534	-0.280376	-0.603174	-0.810832	-0.775714	-0.62979	11	96.382	11	11	44	44	44	37.538	60				-0.575717	-0.372204	-0.704878	0	0	0	A0A0H2XET0	0.00142723	0.00874699	2.84551	2.05814	0.0226589	0.145844	0.00113316	Putative osmoprotectant ABC transporter, ATP-binding protein	SAUSA300_0706	+	0.203513	-0.129161	-0.332673	1.64476	0.836111	2.94571
A0A0H2XH87;A0A0E1VUA0	-0.945362	-1.00592	-1.29471	-1.0789	-1.22892	-1.52107	-1.08188	-1.80211	-1.1227	-0.489175	-1.49304	-1.26862	8	17.608	8	8	27.1	27.1	27.1	38.887	41				-1.08123	-1.40849	-1.09338	0	0	0	A0A0H2XH87	0.312129	0.404678	0.505665	0.392891	0.363442	0.998429	0.388385	PIN domain protein	SAUSA300_0512		-0.327269	-0.0121578	0.315111	0.439565	0.000682964	0.410738
A0A0H2XIQ1;A0A0E1VUA5	1.39849	1.37521	1.54978	1.41815	1.56132	1.80221	1.55493	1.74574	1.45424	1.28917	1.57713	1.53158	9	75.913	9	9	39.9	39.9	39.9	27.207	160				1.43541	1.66605	1.46303	0	0	0	A0A0H2XIQ1	0.0349239	0.08021	1.45688	1.09577	0.0428669	0.93652	0.073492	RNA methyltransferase, TrmH family, group 3	SAUSA300_0517		0.230645	0.0276243	-0.203021	1.36788	0.0284832	1.13376
A0A0H2XEI4;A0A0E1VUB0	2.0372	1.98123	2.03241	2.03365	2.41985	1.98853	2.34659	2.30404	1.96257	1.98423	2.04295	2.03599	10	262.74	10	10	58.2	58.2	58.2	20.663	255				2.02112	2.26475	2.00644	0	0	0	A0A0H2XEI4	0.0174161	0.0482104	1.75905	1.31686	0.033791	0.981649	0.0254102	Transcription termination/antitermination protein NusG	nusG SAUSA300_0521	+	0.243626	-0.0146887	-0.258314	1.4712	0.00804394	1.59499
Q2FJ94;A8YZP4;A0A0E1VUC1	3.7623	3.89134	3.77466	3.89459	3.8083	3.87394	3.91455	3.91414	3.90008	3.83949	3.8705	4.30538	8	80.658	8	8	42.3	42.3	42.3	17.794	247				3.83072	3.87773	3.97886	0	0	0	Q2FJ94	0.335865	0.427776	0.473836	0.368784	0.878712	0.319805	0.56638	30S ribosomal protein S7	rpsG SAUSA300_0531		0.047009	0.14814	0.101131	0.0561535	0.495115	0.246892
Q2FJ89;A8YZP8;A0A0E1VUC6	5.25596	5.35738	5.28064	5.35476	5.0577	5.24042	5.17931	5.21195	5.06673	4.84385	5.17247	5.12743	10	97.639	10	10	41.1	41.1	41.1	32.176	256				5.31218	5.17235	5.05262	0	0	0	Q2FJ89	0.0167495	0.0469344	1.776	1.32851	0.176601	0.0133269	0.263504	Protein/nucleic acid deglycase HchA (EC 3.1.2.-) (EC 3.5.1.-) (EC 3.5.1.124) (Maillard deglycase)	hchA SAUSA300_0536	+	-0.139839	-0.259561	-0.119722	0.753007	1.87527	0.579212
A0A0H2XFV1;A0A0E1VUD2	0.227434	0.317531	0.227873	0.192421	0.517951	0.397444	0.389925	0.560416	0.227193	-0.10709	0.0532083	-0.119868	8	89.267	8	8	38.8	38.8	38.8	24.992	92				0.241315	0.466434	0.0133608	0	0	0	A0A0H2XFV1	0.000923777	0.00650434	3.03443	2.1868	0.0438213	0.041414	0.000687762	HAD-superfamily hydrolase, subfamily IA, variant 1	SAUSA300_0540	+	0.22512	-0.227954	-0.453074	1.35831	1.38285	3.16256
Q2FJ80;A0A0E1VUD9	-0.540458	0.681902	-0.686251	-0.175936	0.571131	-0.857067	0.542943	0.758572	-0.283872	-0.231462	-0.114458	0.104608	8	59.908	8	8	58.5	58.5	58.5	20.911	84				-0.180186	0.253895	-0.131296	0	0	0	Q2FJ80	0.519996	0.600466	0.284	0.221511	0.547287	0.991838	0.617883	FMN-dependent NADPH-azoreductase (EC 1.7.-.-) (NADPH-dependent flavo-azoreductase) (NADPH-flavin azoreductase)	azo1 SAUSA300_0545		0.434081	0.0488899	-0.385191	0.261785	0.00355937	0.209094
Q2FJC0;A8YZL6;A0A0E1VUE4	0.711844	1.03262	0.778767	1.04981	0.87575	0.788677	1.13835	1.01177	1.06011	0.928364	1.03802	1.39305	10	65.333	10	10	64	64	64	20.63	120				0.89326	0.953638	1.10489	0	0	0	Q2FJC0	0.26986	0.360426	0.568861	0.443184	0.881009	0.25987	0.477153	Pyridoxal 5'-phosphate synthase subunit PdxT (EC 4.3.3.6) (Pdx2) (Pyridoxal 5'-phosphate synthase glutaminase subunit) (EC 3.5.1.2)	pdxT SAUSA300_0505		0.0603781	0.211627	0.151249	0.0550196	0.585244	0.321342
A0A0H2XH68;A0A0E1VUI4	1.35241	1.37526	1.36287	1.39225	1.96172	2.08348	1.94822	1.86644	1.30875	1.4572	1.24688	1.38639	14	106.66	14	14	39.6	39.6	39.6	38.426	158				1.3707	1.96497	1.3498	0	0	0	A0A0H2XH68	1.25321e-06	5.19567e-05	5.90198	4.28436	3.52414e-06	0.917918	2.63183e-06	Sigma-B regulation protein	rsbU SAUSA300_2025	+	0.594268	-0.0208924	-0.61516	5.45295	0.037196	5.57974
Q2FF24;A8YY70;A0A0E1VUK3	4.81585	4.83421	4.72323	4.86758	5.5814	5.6879	5.6633	5.61206	4.85569	4.82747	4.77223	4.9208	25	323.31	25	25	56	56	56	51.4	807				4.81022	5.63617	4.84405	0	0	0	Q2FF24	1.04093e-08	2.76567e-06	7.98258	5.5582	1.95469e-08	0.694965	2.98397e-08	ATP synthase subunit beta (EC 7.1.2.2) (ATP synthase F1 sector subunit beta) (F-ATPase subunit beta)	atpD SAUSA300_2058	+	0.825948	0.0338302	-0.792118	7.70892	0.158037	7.52521
A0A0H2XFR9;A0A0E1VUK8	-0.172996	-0.115093	0.0919907	-0.100091	0.800001	1.00967	0.690549	0.929734	0.182448	-0.086199	-0.0312245	0.0929995	4	73.246	4	4	26.7	26.7	26.7	17.135	67				-0.0740474	0.857489	0.0395059	0	0	0	A0A0H2XFR9	4.51447e-06	0.000129133	5.34539	3.88896	6.69686e-06	0.444119	1.96281e-05	Uncharacterized protein	SAUSA300_2053	+	0.931537	0.113553	-0.817983	5.17413	0.352501	4.70712
Q2FF32;A0A0E1VUL3	-0.676137	-0.62587	-0.643163	-0.694242	-0.33928	-0.371497	-0.215223	-0.308783	-0.510693	-0.54997	-0.628688	-0.418549	5	19.247	5	5	23.6	23.6	23.6	26.728	47				-0.659853	-0.308696	-0.526975	0	0	0	Q2FF32	0.000123796	0.00146527	3.90729	2.83408	9.72496e-05	0.0463661	0.00302135	Aminopyrimidine aminohydrolase (EC 3.5.99.2) (Thiaminase II)	tenA SAUSA300_2050	+	0.351157	0.132877	-0.21828	4.01211	1.3338	2.5198
Q2FEZ4;A8YYA0;A0A0E1VUN3	2.07243	2.04067	1.94785	1.97102	2.56661	2.7725	2.59763	2.75988	1.72838	1.82512	2.03048	1.95614	8	56.555	8	8	48.1	48.1	48.1	17.514	167				2.00799	2.67415	1.88503	0	0	0	Q2FEZ4	4.31386e-06	0.00012637	5.36513	3.89836	2.31269e-05	0.272369	5.69764e-06	S-ribosylhomocysteine lyase (EC 4.4.1.21) (AI-2 synthesis protein) (Autoinducer-2 production protein LuxS)	luxS SAUSA300_2088	+	0.666162	-0.122963	-0.789125	4.63588	0.564842	5.2443
A0A0H2XDE9;A0A0E1VUN7	-0.250435	-0.171141	-0.231181	-0.281845	0.68443	0.674651	0.639962	0.571396	-0.318803	-0.537115	-0.233978	-0.293316	14	42.926	14	14	52.1	52.1	52.1	33.11	99				-0.233651	0.64261	-0.345803	0	0	0	A0A0H2XDE9	9.93158e-08	8.52254e-06	7.00298	5.06943	4.49932e-07	0.211844	1.61212e-07	Acetyltransferase, GNAT family	SAUSA300_2083	+	0.87626	-0.112153	-0.988413	6.34685	0.673984	6.7926
Q2FF09;A0A0E1VUP6	-0.683224	-0.62239	-0.513579	-0.483554	-0.150057	0.145303	-0.14007	-0.0809058	-0.636992	-0.57405	-0.566743	-0.627965	7	21.086	7	7	37.7	37.7	37.7	22.214	58				-0.575687	-0.0564325	-0.601438	0	0	0	Q2FF09	3.64783e-05	0.000650451	4.43797	3.18679	0.000101443	0.927814	6.93173e-05	Thymidine kinase (EC 2.7.1.21)	tdk SAUSA300_2073	+	0.519254	-0.0257506	-0.545005	3.99378	0.0325389	4.15916
Q2FF14;A8YY81;A0A0E1VUQ1	-1.38431	-1.59831	-1.6627	-1.44653	-0.634965	-0.484019	0.00650303	-0.533073	-1.55956	-1.71029	-1.72721	-1.53351	4	12.57	4	4	28.2	28.2	28.2	18.895	23				-1.52296	-0.411388	-1.63264	0	0	0	Q2FF14	1.2765e-05	0.000307479	4.89398	3.51218	4.50822e-05	0.702952	2.10509e-05	UPF0340 protein SAUSA300_2068	SAUSA300_2068	+	1.11157	-0.109682	-1.22126	4.346	0.153074	4.67673
Q2FEX1;A8YYC6;A0A0E1VUQ7	3.53292	3.52711	3.59401	3.53772	4.26021	4.41591	4.3295	4.3976	3.5348	3.45203	3.488	3.56039	20	155.69	20	20	41	41	41	49.265	411				3.54794	4.35081	3.50881	0	0	0	Q2FEX1	4.03061e-09	1.38351e-06	8.39463	5.85902	1.04002e-08	0.565739	6.56044e-09	Phosphoglucosamine mutase (EC 5.4.2.10)	glmM SAUSA300_2111	+	0.802865	-0.0391358	-0.842	7.98296	0.247384	8.18307
A0A0H2XK28;A0A0E1VUR2	-1.34694	-1.17159	-1.42911	-1.4351	-2.74849	-2.80617	-2.46195	-2.34833	-1.38291	-1.01914	-1.23746	-1.04832	6	11.483	6	6	15.8	15.8	15.8	55.065	37				-1.34569	-2.59124	-1.17196	0	0	0	A0A0H2XK28	2.15548e-06	7.78809e-05	5.66646	4.10857	9.58051e-06	0.383533	3.20782e-06	PTS system, mannitol specific IIBC component (EC 2.7.1.69)	mtlF SAUSA300_2105	+	-1.24555	0.173729	1.41928	5.01861	0.416197	5.49379
A0A0H2XG84;A0A0E1VUS4	-0.52646	-0.715816	-0.678682	-0.816509	-0.73813	-0.181645	-0.375192	-0.530403	-0.502232	-0.649938	-0.57693	-0.408664	2	15.516	2	2	19.8	19.8	19.8	11.989	21				-0.684367	-0.456342	-0.534441	0	0	0	A0A0H2XG84	0.191835	0.282001	0.717073	0.54975	0.176593	0.433978	0.784417	Transcriptional repressor, ArsR family	arsR SAUSA300_2098		0.228024	0.149926	-0.0780987	0.753028	0.362532	0.105453
Q2FJE0;A0A0E1VUY4	3.58188	3.75121	3.53558	3.65437	3.55633	3.66046	3.85078	3.89754	3.77015	3.57348	3.74057	3.65065	5	68.859	5	5	29.5	29.5	29.5	23.787	177				3.63076	3.74128	3.68371	0	0	0	Q2FJE0	0.45447	0.544492	0.342495	0.264009	0.423581	0.808381	0.778535	50S ribosomal protein L25 (General stress protein CTC)	rplY ctc SAUSA300_0479		0.110518	0.0529503	-0.057568	0.373064	0.0923837	0.108722
A0A0H2XIW6;A0A0E1VUZ0	0.257884	0.063078	0.377186	0.249206	0.0442864	0.219683	0.0686893	-0.0539412	0.243559	0.155684	0.133928	0.213233	4	8.8	4	4	41.4	41.4	41.4	9.8563	63				0.236838	0.0696793	0.186601	0	0	0	A0A0H2XIW6	0.117555	0.199263	0.929758	0.700572	0.110056	0.777397	0.296078	Uncharacterized protein	SAUSA300_0484		-0.167159	-0.0502373	0.116922	0.958387	0.109357	0.528594
A0A0H2XEM8;A0A0E1VV03	-0.420753	-0.519016	-0.432908	-0.403745	-0.589043	-0.942869	-0.506294	-0.740767	-0.598133	-0.462439	-0.606423	-0.724152	11	18.073	11	11	41.9	41.9	41.9	30.233	81				-0.444106	-0.694743	-0.597787	0	0	0	A0A0H2XEM8	0.0647682	0.125426	1.18864	0.901614	0.0557903	0.268425	0.564541	Uncharacterized protein	SAUSA300_0462		-0.250638	-0.153681	0.0969565	1.25344	0.571177	0.248305
Q2FJH7;A0A0E1VVH0	-0.82889	-0.381752	-0.474444	-0.47966	-0.770521	-0.623725	-0.504596	-0.656606	-0.747557	-0.61054	-0.303484	-0.456523	6	232.55	6	6	22.5	22.5	22.5	35.835	36				-0.541186	-0.638862	-0.529526	0	0	0	Q2FJH7	0.625952	0.691418	0.203459	0.16026	0.707525	0.994883	0.650956	N-acetylmuramoyl-L-alanine amidase sle1 (EC 3.5.1.28)	sle1 aaa SAUSA300_0438		-0.0976758	0.0116602	0.109336	0.150258	0.00222786	0.186448
A0A0E1VVI2;A0A0H2XEH0	-2.3367	-2.35268	-2.23232	-2.47799	-2.51722	-2.46679	-2.2836	-2.37434	-2.25866	-1.97605	-2.26575	-2.04362	7	5.266	7	7	12.5	12.5	12.5	59.412	33				-2.34992	-2.41049	-2.13602	0	0	0	A0A0E1VVI2	0.0237628	0.0609838	1.6241	1.21479	0.759852	0.0748285	0.0245141	Putative alpha,alpha-phosphotrehalase (Fragment)	HMPREF0776_1204		-0.0605634	0.213903	0.274467	0.119271	1.12593	1.61058
A0A0H2XG18;A0A0E1VVM0	-0.851993	-0.827616	-0.97005	-0.91038	-0.865028	-0.738459	-1.04936	-0.870162	-0.997382	-1.25597	-0.927154	-0.94317	5	9.3357	5	5	23.6	23.6	23.6	24.983	54				-0.89001	-0.880753	-1.03092	0	0	0	A0A0H2XG18	0.199323	0.28898	0.700443	0.539132	0.993555	0.275758	0.237604	ABC transporter ATP-binding protein	SAUSA300_0309		0.00925708	-0.140909	-0.150166	0.00280788	0.559471	0.624145
A0A0H2XJ46;A0A0E1VVM6	-4.16281	-4.017	-4.11844	-4.10508	-4.14379	-4.38168	-4.29423	-4.5087	-3.88685	-4.1103	-3.96722	-3.71859	3	3.9115	3	3	5.7	5.7	5.7	55.813	8				-4.10083	-4.3321	-3.92074	0	0	0	A0A0H2XJ46	0.00613252	0.0244766	2.21236	1.61125	0.0865052	0.194279	0.00480257	Sodium:solute symporter family protein	SAUSA300_0314	+	-0.231268	0.180093	0.411361	1.06296	0.711575	2.31853
A0A0H2XGD3;A0A0E1VVP6	-4.03661	-4.24098	-3.80243	-4.13852	-4.43746	NA	-4.1718	-5.10332	-4.60506	-4.42503	-4.38451	-4.42306	2	2.7062	2	2	4	4	4	47.412	9				-4.05464	-4.57086	-4.45941	0	1	0	A0A0H2XGD3	0.0749781	0.140828	1.12507	0.851312	0.0874705	0.151633	0.856806	Putative transport protein SgaT	SAUSA300_0330		-0.516226	-0.404779	0.111447	1.05814	0.819207	0.0671175
Q2FJS9;A0A0E1VVQ1	2.93709	3.02576	2.9695	3.0121	2.87598	2.83813	3.04089	2.74286	2.96468	2.8519	2.89466	2.42408	2	1.7367	2	2	4.4	4.4	4.4	48.775	5				2.98611	2.87447	2.78383	0	0	0	Q2FJS9	0.253493	0.346921	0.596034	0.45977	0.60271	0.227532	0.711602	Multidrug export protein MepA	mepA SAUSA300_0335		-0.111645	-0.20228	-0.0906349	0.219892	0.642957	0.147763
A0A0H2XJZ0;A0A0E1VVQ7	0.574189	0.572101	0.491112	0.63464	-0.0653005	-0.192104	0.0101106	-0.14972	0.534535	0.618383	0.481442	0.597424	11	51.053	11	11	67.6	67.6	67.6	21.314	132				0.568011	-0.0992535	0.557946	0	0	0	A0A0H2XJZ0	4.10217e-07	2.16626e-05	6.38699	4.66429	9.47353e-07	0.978576	1.07765e-06	NADH-dependent FMN reductase	SAUSA300_0340	+	-0.667264	-0.0100647	0.657199	6.02349	0.0094056	5.96752
A0A0H2XGL7;A0A0E1VVR8	-3.01881	-2.89664	-2.95079	-2.89699	-2.86677	-2.90062	-3.10864	-2.96182	-2.90874	-3.12057	-2.89823	-2.7057	3	4.1358	3	3	44.8	44.8	44.8	7.6888	18				-2.94081	-2.95946	-2.90831	0	0	0	A0A0H2XGL7	0.834407	0.863536	0.0786218	0.0637194	0.973983	0.923559	0.823332	Transcriptional regulator, Cro/CI family-related protein	SAUSA300_0350		-0.0186523	0.0324959	0.0511482	0.0114485	0.0345354	0.0844252
Q2FJQ9;A0A0E1VVS4	0.906635	0.899087	0.931118	1.01097	0.991211	0.896385	0.854039	0.715131	1.03172	0.988231	0.917798	1.09917	10	49.21	10	10	27.2	27.2	27.2	41.703	113				0.936952	0.864192	1.00923	0	0	0	Q2FJQ9	0.10511	0.183328	0.978357	0.73677	0.475304	0.479631	0.0893223	Probable acetyl-CoA acyltransferase (EC 2.3.1.9) (Acetoacetyl-CoA thiolase)	SAUSA300_0355		-0.0727606	0.0722772	0.145038	0.323029	0.319093	1.04904
A0A0H2XH76;A0A0E1VVU7	-2.09449	-1.78048	-1.97438	-1.94803	-2.08971	-2.66976	-2.30689	-2.33249	-2.38484	-2.29242	-2.3692	-2.18973	2	7.7477	2	2	26.4	26.4	26.4	10.789	16				-1.94934	-2.34971	-2.30905	0	0	0	A0A0H2XH76	0.0141136	0.0424954	1.85036	1.37166	0.0187726	0.0321457	0.936006	Uncharacterized protein	SAUSA300_0373	+	-0.400368	-0.359704	0.0406648	1.72648	1.49288	0.0287212
A0A0H2XJ55;A0A0E1VVW8	4.59559	5.08661	4.35679	4.6991	4.55456	4.09086	5.17979	4.88984	4.84187	4.78348	4.59316	4.85242	9	323.31	9	9	89.6	89.6	89.6	15.122	220				4.68452	4.67876	4.76773	0	0	0	A0A0H2XJ55	0.913567	0.927072	0.0392595	0.0328868	0.999663	0.932634	0.923444	Uncharacterized protein	SAUSA300_0385		-0.00576276	0.0832074	0.0889701	0.000146457	0.0302886	0.0345896
A0A0H2XJJ1;A0A0E1VW50	-1.67335	-1.8245	-1.70673	-1.87435	-1.98186	-2.38736	-1.6208	-1.79825	-2.02643	-2.15437	-2.40747	-2.27395	8	13.53	8	8	38.3	38.3	38.3	36.741	45				-1.76973	-1.94707	-2.21555	0	0	0	A0A0H2XJJ1	0.051163	0.106758	1.29104	0.971599	0.511611	0.0434267	0.24482	Putative lipoprotein	SAUSA300_0175		-0.177337	-0.445821	-0.268483	0.29106	1.36224	0.611153
Q2FK58;A8Z0H0;A0A0E1VW83	0.79997	0.710001	0.725188	0.877219	-0.732785	-1.61769	-0.84234	-1.20531	0.438373	0.703457	0.317048	0.523087	10	59.582	10	10	58.2	58.2	58.2	23.352	92				0.778094	-1.09953	0.495491	0	0	0	Q2FK58	4.79699e-06	0.00013237	5.31903	3.87821	6.44538e-06	0.303183	2.47764e-05	FMN-dependent NADH-azoreductase (EC 1.7.-.-) (Azo-dye reductase) (FMN-dependent NADH-azo compound oxidoreductase)	azoR SAUSA300_0206	+	-1.87762	-0.282603	1.59502	5.19075	0.518295	4.60596
A0A0H2XGT7;A0A0E1VWB0	-4.09557	-4.09751	-4.23767	-4.10826	-3.61393	-4.15996	-4.01708	-3.70774	-4.14571	-4.3246	-4.0644	-4.53464	4	4.0048	4	4	8.8	8.8	8.8	58.876	15				-4.13475	-3.87468	-4.26734	0	0	0	A0A0H2XGT7	0.0516253	0.107375	1.28714	0.969097	0.198159	0.617773	0.045905	Putative acyl-CoA transferase FadX	SAUSA300_0229		0.260072	-0.132586	-0.392658	0.702986	0.209171	1.33814
Q2FKC0;A8YZ65;A0A0E1VWD3	3.17559	3.09879	3.06946	3.23397	2.85808	2.88735	3.11072	2.94324	3.30509	3.329	3.07763	3.26415	16	306.13	16	16	46.4	46.4	46.4	43.795	340				3.14445	2.94985	3.24397	0	0	0	Q2FKC0	0.00823902	0.0295357	2.08412	1.52965	0.0583334	0.391818	0.00708814	Phosphopentomutase (EC 5.4.2.7) (Phosphodeoxyribomutase)	deoB SAUSA300_0141	+	-0.194604	0.0995161	0.29412	1.23408	0.406915	2.14947
A0A0H2XK05;A0A0E1VWK6	-2.00081	-1.89715	-1.85431	-1.74312	-1.81657	-2.01485	-1.99618	-2.08513	-1.88256	-1.99417	-2.11822	-1.9164	4	16.247	4	4	20.7	20.7	20.7	29.171	30				-1.87385	-1.97818	-1.97784	0	0	0	A0A0H2XK05	0.338125	0.429932	0.470923	0.3666	0.400903	0.403072	0.999989	Transcriptional regulator, GntR family	SAUSA300_0137		-0.104333	-0.103992	0.000341704	0.39696	0.394617	4.73914e-06
A0A0H2XHK0;A0A0E1VWL9	0.698585	0.692976	0.924673	0.512861	0.664312	0.338714	0.62418	0.568244	0.952652	0.733849	1.12786	0.896683	12	72.523	12	12	33.6	33.6	33.6	36.744	118				0.707274	0.548863	0.927761	0	0	0	A0A0H2XHK0	0.0249961	0.0633203	1.60213	1.19846	0.377591	0.178276	0.0204986	Iron compound ABC transporter, iron compound-binding protein SirA	sirA SAUSA300_0117		-0.158411	0.220487	0.378898	0.422978	0.748907	1.68828
A0A0H2XHQ7;A0A0E1VWT2	-3.83348	-3.35549	-3.48735	-3.82602	-4.00389	-3.52219	-3.20349	-4.06298	-3.51759	-3.32545	-4.03309	-3.85493	2	3.6539	2	2	4.4	4.4	4.4	51.341	18				-3.62559	-3.69814	-3.68277	0	0	0	A0A0H2XHQ7	0.948279	0.955236	0.0230638	0.0198891	0.948653	0.967717	0.997622	2-oxoglutarate/malate translocator	SAUSA300_2627		-0.0725543	-0.0571807	0.0153736	0.0228927	0.0142518	0.00103384
A0A0H2XHU3;A0A0E1VWV3	3.83644	3.84818	3.83526	3.88466	3.80576	3.70324	3.79379	3.70157	3.81182	3.77498	3.79054	3.89921	18	323.31	18	18	44.8	44.8	44.8	41.913	548				3.85114	3.75109	3.81914	0	0	0	A0A0H2XHU3	0.0418438	0.0919088	1.37837	1.03664	0.0377142	0.623898	0.162478	Beta sliding clamp	dnaN SAUSA300_0002		-0.100049	-0.0319992	0.0680495	1.42349	0.204887	0.789206
A0A0H2XFU8;A0A0E1VWW6	-2.40792	-2.66472	-2.61401	-2.57806	-2.87044	-2.86705	-2.96877	-3.41907	-3.08284	-2.75733	-3.1621	-3.23093	4	4.5958	4	4	12.7	12.7	12.7	36.927	39				-2.56618	-3.03133	-3.0583	0	0	0	A0A0H2XFU8	0.012926	0.0400618	1.88854	1.39727	0.0257562	0.0193108	0.981032	Putative homoserine O-acetyltransferase	SAUSA300_0012	+	-0.465152	-0.492121	-0.0269689	1.58912	1.7142	0.00831675
A0A0H2XG07;A0A0E1VWX1	-0.543261	-0.65054	-0.543902	-0.568038	-0.584221	-0.0901645	-0.246256	-0.414488	-0.371524	-0.258852	-0.492496	-0.101968	14	55.052	14	14	37.7	37.7	37.7	47.578	78				-0.576435	-0.333782	-0.30621	0	0	0	A0A0H2XG07	0.0747401	0.140573	1.12645	0.852099	0.132061	0.0908875	0.967419	Adenylosuccinate synthetase (AMPSase) (AdSS) (EC 6.3.4.4) (IMP--aspartate ligase)	purA SAUSA300_0017		0.242653	0.270225	0.0275721	0.879224	1.0415	0.0143855
A0A0H2XIV7;A0A0E1VWZ0	-4.18799	-4.10453	-4.37546	-3.95136	-4.53761	-4.37835	-4.36148	-4.58762	-4.29916	-4.25716	-4.4318	-4.21405	4	2.3973	3	3	14	11.6	11.6	37.762	9				-4.15484	-4.46627	-4.30055	0	0	0	A0A0H2XIV7	0.0274641	0.0674557	1.56124	1.17098	0.0221554	0.314159	0.235333	Ornithine carbamoyltransferase (OTCase) (EC 2.1.3.3)	arcB argF SAUSA300_2569		-0.311429	-0.14571	0.165719	1.65452	0.50285	0.628317
A0A0H2XI01;A0A0E1VX01	-0.585312	-1.10932	-1.13815	-0.445149	-2.1197	-2.18151	-1.57552	-2.67877	-2.2478	-1.73639	-2.82711	-2.6186	10	28.684	10	10	21	21	21	69.222	43				-0.819484	-2.13888	-2.35747	0	0	0	A0A0H2XI01	0.00140969	0.00867938	2.85088	2.06151	0.00492182	0.00181839	0.760524	N-acetylmuramoyl-L-alanine amidase domain protein	SAUSA300_2579	+	-1.31939	-1.53799	-0.218598	2.30787	2.74031	0.118887
A0A0H2XEM0;A0A0E1VX18	-2.5723	-2.74021	-2.66676	-2.80907	-3.01006	-2.88543	-3.35517	-3.0116	-2.85974	-2.87165	-2.84433	-2.8151	6	8.3285	6	6	27.6	27.6	27.6	22.315	41				-2.69708	-3.06556	-2.84771	0	0	0	A0A0H2XEM0	0.0101817	0.0340963	1.99218	1.46729	0.00820759	0.285533	0.099521	Uncharacterized protein	SAUSA300_2593	+	-0.368478	-0.150621	0.217857	2.08578	0.544343	1.00209
A0A0H2XFC8;A0A0E1VX33	-3.11386	-3.29953	-3.06013	-3.31227	-3.06069	-3.56573	-3.80244	-4.25601	-3.19843	-3.18491	-3.23233	-3.33746	3	2.4787	3	3	12.4	12.4	12.4	24.931	13				-3.19645	-3.67122	-3.23828	0	0	0	A0A0H2XFC8	0.0955295	0.170562	1.01986	0.768118	0.116829	0.978753	0.15708	Oxidoreductase, short chain dehydrogenase/reductase family	SAUSA300_2516		-0.474771	-0.0418375	0.432933	0.932448	0.00932702	0.80388
A0A0H2XH33;A0A0E1VX49	0.706748	0.93077	0.766418	0.794699	1.511	1.69533	1.47935	1.73113	1.22523	0.786578	1.08976	1.25519	7	47.348	7	7	55.7	55.7	55.7	16.939	101				0.799659	1.6042	1.08919	0	0	0	A0A0H2XH33	0.000136207	0.00154556	3.8658	2.81092	0.000109738	0.0614343	0.00275917	Uncharacterized protein	SAUSA300_2529	+	0.804544	0.28953	-0.515014	3.95964	1.21159	2.55922
Q2FDR0;A8Z3J9;A0A0E1VX56	1.28581	1.15662	1.1793	1.18043	1.24757	0.926731	0.941865	1.10006	1.24703	1.20867	1.19543	1.18203	10	90.335	10	10	51.1	51.1	51.1	29.255	234				1.20054	1.05406	1.20829	0	0	0	Q2FDR0	0.0810526	0.149577	1.09123	0.825136	0.12712	0.992654	0.106669	3-methyl-2-oxobutanoate hydroxymethyltransferase (EC 2.1.2.11) (Ketopantoate hydroxymethyltransferase) (KPHMT)	panB SAUSA300_2534		-0.146481	0.00775025	0.154232	0.895786	0.00320218	0.971963
A0A0H2XHR6;A0A0E1VX66	2.08413	2.09819	2.14689	2.13916	2.30166	2.17846	2.24423	2.28418	2.12454	1.98927	2.11139	2.14313	23	122.9	23	23	47	47	47	59.748	299				2.11709	2.25213	2.09208	0	0	0	A0A0H2XHR6	0.00499195	0.021033	2.30173	1.6771	0.0160164	0.79528	0.00603832	Putative AMP-binding enzyme	SAUSA300_2542	+	0.135039	-0.0250113	-0.16005	1.79543	0.0994798	2.21908
Q2FDV3;A8Z3F5;A0A0E1VXD2	6.5051	6.61933	6.43812	6.53398	6.6975	6.53151	6.49274	6.65514	6.44172	6.32081	6.40782	6.5089	32	323.31	32	32	57	57	57	56.867	918				6.52413	6.59422	6.41981	0	0	0	Q2FDV3	0.0479073	0.101195	1.3196	0.994841	0.495132	0.239708	0.040475	1-pyrroline-5-carboxylate dehydrogenase (P5C dehydrogenase) (EC 1.2.1.88) (L-glutamate gamma-semialdehyde dehydrogenase)	rocA SAUSA300_2491		0.0700907	-0.10432	-0.17441	0.305279	0.620318	1.39281
A0A0H2XJ90;A0A0E1VXD6	-0.0960096	0.00386099	0.124675	0.0543724	-0.0163909	0.00824596	0.107625	0.0509275	0.0332714	-0.217895	0.0286218	-0.372174	11	13.365	11	11	31.3	31.3	31.3	37.223	72				0.0217246	0.037602	-0.132044	0	0	0	A0A0H2XJ90	0.182468	0.271135	0.738812	0.566814	0.983799	0.268547	0.211243	D-isomer specific 2-hydroxyacid dehydrogenase family protein (EC 1.1.1.28)	SAUSA300_2496		0.0158773	-0.153769	-0.169646	0.00709342	0.57098	0.675218
Q2FDU3;A0A0E1VXE3	1.91481	1.98278	1.85851	2.01037	1.4862	1.63969	1.74344	1.67963	1.88365	1.74784	1.96278	2.05286	16	94.275	16	16	35.4	35.4	35.4	57.186	198				1.94162	1.63724	1.91178	0	0	0	Q2FDU3	0.00497503	0.021033	2.3032	1.6771	0.00697439	0.916361	0.0126629	4,4'-diaponeurosporene oxygenase (EC 1.14.99.-) (4,4'-diaponeurosporene oxidase) (Carotenoid oxidase)	crtP SAUSA300_2501	+	-0.304377	-0.0298348	0.274542	2.15649	0.0379333	1.89747
A0A0H2XFS5;A0A0E1VXE7	-1.84842	-1.76386	-1.87587	-2.32816	-2.05132	-2.43719	-2.53189	-1.993	-1.7185	-2.21584	-1.72512	-2.03567	3	6.877	3	3	20.4	20.4	20.4	19.083	15				-1.95408	-2.25335	-1.92379	0	0	0	A0A0H2XFS5	0.189158	0.278963	0.723175	0.554454	0.275731	0.984781	0.218807	Acetyltransferase, GNAT family (EC 2.3.1.-)	SAUSA300_2505		-0.299268	0.0302935	0.329562	0.559514	0.00666012	0.659939
Q2FE14;A0A0E1VXI7;Q2FE19	-2.9809	-2.51678	-3.15956	-2.95855	-2.57534	-2.73158	-3.11293	-2.08858	-2.96057	-3.25384	-2.58555	-2.74061	5	3.7993	5	3	19.1	19.1	12.5	30.31	14				-2.90395	-2.62711	-2.88514	0	0	0	Q2FE14	0.459885	0.549371	0.337351	0.260134	0.501296	0.996553	0.545568	Uncharacterized lipoprotein SAUSA300_2430	SAUSA300_2430		0.276839	0.0188063	-0.258033	0.299905	0.00149966	0.263151
A0A0H2XHF0;A0A0E1VXJ9	2.28807	2.27567	1.99674	2.35283	1.29199	1.61377	1.66539	1.44459	2.09182	2.19276	1.96648	2.26465	13	89.415	13	13	33.6	33.6	33.6	51.968	184				2.22833	1.50394	2.12893	0	0	0	A0A0H2XHF0	0.000176402	0.00186308	3.7535	2.72977	0.000239323	0.644118	0.000711646	Carboxylic ester hydrolase (EC 3.1.1.-)	pnbA SAUSA300_2396	+	-0.724393	-0.0994004	0.624993	3.62102	0.191035	3.14774
A0A0H2XH66;A0A0E1VXL5	0.497551	0.499063	0.734843	0.50967	0.356772	-0.0315838	0.12091	0.195351	0.707089	0.573475	0.658916	0.605204	23	45.303	23	23	41.5	41.5	41.5	60.018	119				0.560282	0.160362	0.636171	0	0	0	A0A0H2XH66	0.000689396	0.00528794	3.16153	2.27671	0.00281207	0.65657	0.000858251	Oligopeptide permease, peptide-binding protein	opp-1A SAUSA300_2411	+	-0.39992	0.0758894	0.475809	2.55097	0.182719	3.06639
A0A0H2XDI1;A0A0E1VXR1	1.73323	1.70592	1.6345	1.73552	1.53357	1.48207	1.611	1.58537	1.44127	1.51628	1.62712	1.64244	17	137.94	17	17	37.2	37.2	37.2	59.186	172				1.70229	1.553	1.55678	0	0	0	A0A0H2XDI1	0.0224551	0.0578439	1.64869	1.23774	0.0346116	0.0389998	0.996773	Zn-binding lipoprotein adcA-like protein	SAUSA300_2351		-0.149291	-0.145514	0.00377618	1.46078	1.40894	0.00140394
A0A0H2XII0;A0A0E1VXV4	-2.24194	-2.2139	-2.14405	-2.30811	-2.21958	-2.36252	-2.53041	-2.64749	-2.66589	-2.5419	-2.53968	-2.47102	6	7.3145	6	6	28.3	28.3	28.3	29.784	34				-2.227	-2.44	-2.55462	0	0	0	A0A0H2XII0	0.0139046	0.0421436	1.85684	1.37527	0.089041	0.0118969	0.428745	Phosphosugar-binding transcriptional regulator	SAUSA300_2271	+	-0.213003	-0.327624	-0.114621	1.05041	1.92456	0.3678
Q2FEG1;A0A0E1VXW4	-0.331133	-0.249302	-0.263034	-0.494826	-0.287988	-0.39316	-0.184812	-0.367744	-0.475165	-0.202012	-0.48819	-0.341874	5	48.41	5	5	23.2	23.2	23.2	46.785	60				-0.334574	-0.308426	-0.37681	0	0	0	Q2FEG1	0.70582	0.754744	0.151306	0.122201	0.94463	0.863227	0.686996	Lysostaphin resistance protein A	lyrA SAUSA300_2282		0.0261478	-0.0422365	-0.0683842	0.0247382	0.063875	0.163046
A0A0H2XGA6;A0A0E1VY07	-1.4276	-1.27841	-2.10765	-0.919791	-1.27248	-1.00809	-0.524716	-1.33939	-0.406911	0.0431687	-0.399402	-0.216182	5	32.895	5	4	8.6	8.6	5.8	56.676	123				-1.43336	-1.03617	-0.244831	0	0	0	A0A0H2XGA6	0.00479383	0.0205397	2.31932	1.6874	0.342012	0.00411955	0.0384767	L-lactate permease	SAUSA300_2313	+	0.397193	1.18853	0.791338	0.465959	2.38515	1.4148
A0A0E1VY64;A0A0H2XJV6	-3.8134	-4.10487	-4.07464	-3.21438	-3.50583	-2.72192	-3.37915	-2.75136	-2.47073	-2.63467	-2.55262	-2.27001	5	5.3006	5	5	11.6	11.6	11.6	59.43	28				-3.80182	-3.08957	-2.48201	0	0	0	A0A0E1VY64	0.00157087	0.00925665	2.80386	2.03355	0.0427537	0.00118764	0.0828201	Nitrate reductase, beta subunit (EC 1.7.99.4)	narH HMPREF0776_0450	+	0.712256	1.31982	0.607559	1.36903	2.92531	1.08186
A0A0H2XI20;A0A0E1VY87	4.64106	4.35509	4.23133	4.41238	3.84287	3.92511	4.05603	3.80649	4.38457	4.26064	3.9604	3.92911	4	309.41	4	4	40.5	40.5	40.5	9.2229	150				4.40997	3.90763	4.13368	0	0	0	A0A0H2XI20	0.00920084	0.0319722	2.03617	1.49523	0.00723233	0.11886	0.215889	Uncharacterized protein	SAUSA300_2143	+	-0.50234	-0.276286	0.226054	2.14072	0.924964	0.665768
A0A0H2XJ93;A0A0E1VY92	-2.46354	-2.14708	-2.29225	-2.65151	-2.39804	-2.54936	-2.50669	-2.45319	-2.6235	-2.47278	-2.38057	-2.40143	7	7.9295	7	7	19.4	19.4	19.4	32.715	37				-2.38859	-2.47682	-2.46957	0	0	0	A0A0H2XJ93	0.650687	0.713003	0.186628	0.146909	0.680022	0.721028	0.99728	Uncharacterized protein	SAUSA300_2148		-0.08823	-0.0809788	0.00725119	0.167477	0.142048	0.00118274
Q2FES1;A8Z325;A0A0E1VYC0	3.90117	3.98466	3.90343	3.90916	3.85062	3.93138	3.99884	4.09714	3.95148	3.96175	3.93586	4.16852	12	88.834	12	12	74.5	74.5	74.5	16.333	273				3.9246	3.9695	4.0044	0	0	0	Q2FES1	0.486995	0.571266	0.312476	0.243161	0.768961	0.457888	0.851515	50S ribosomal protein L13	rplM SAUSA300_2172		0.0448903	0.0797957	0.0349054	0.114096	0.339241	0.0698079
Q2FER6;A8Z330;A0A0E1VYC5	2.87744	3.06691	2.86955	2.93906	2.84323	2.87229	3.15669	2.93059	2.95349	2.77238	2.92581	2.98463	4	191.45	4	4	40.2	40.2	40.2	13.748	104				2.93824	2.9507	2.90908	0	0	0	Q2FER6	0.865759	0.88907	0.0626032	0.0510641	0.986376	0.928115	0.860159	50S ribosomal protein L17	rplQ SAUSA300_2177		0.0124606	-0.0291611	-0.0416217	0.00595744	0.0323982	0.0654214
Q2FER1;A8Z335;A0A0E1VYD4	1.78244	1.70683	1.52444	1.74011	1.75747	1.68879	1.63387	1.68619	1.74347	1.63393	1.78034	1.88592	2	48.104	2	2	38.9	38.9	38.9	8.2796	60				1.68845	1.69158	1.76092	0	0	0	Q2FER1	0.493006	0.577065	0.307148	0.238775	0.998771	0.540708	0.567681	Translation initiation factor IF-1	infA SAUSA300_2182		0.0031262	0.0724634	0.0693372	0.000533908	0.267037	0.245896
Q2FEQ6;A8Z340;A0A0E1VYD9	4.70081	4.63901	4.65915	4.61936	4.69724	4.70302	4.59004	4.6204	4.70435	4.76014	4.77031	4.8578	10	122.69	10	10	57.8	57.8	57.8	17.742	299				4.65458	4.65267	4.77315	0	0	0	Q2FEQ6	0.0158516	0.0457231	1.79993	1.33986	0.998567	0.0278063	0.0256915	30S ribosomal protein S5	rpsE SAUSA300_2187	+	-0.00190872	0.11857	0.120478	0.000622886	1.55586	1.59021
Q2FEQ1;A8Z345;A0A0E1VYE3	3.66447	3.70414	3.6513	3.6742	3.81328	3.72867	3.75559	3.84898	3.70804	3.62062	3.7277	3.79143	16	294.75	16	16	76.5	76.5	76.5	20.266	302				3.67353	3.78663	3.71195	0	0	0	Q2FEQ1	0.0401033	0.0889528	1.39682	1.05084	0.035392	0.581391	0.170316	50S ribosomal protein L5	rplE SAUSA300_2192		0.113104	0.0384198	-0.0746843	1.45109	0.235532	0.768745
Q2FEP6;A0A0E1VYE7	2.39768	2.64094	2.51571	2.71233	2.63322	2.42393	2.69117	2.74771	2.62251	2.67162	2.60839	2.68883	3	17.853	3	3	25	25	25	16.242	69				2.56667	2.62401	2.64784	0	0	0	Q2FEP6	0.615416	0.68361	0.210831	0.165192	0.771837	0.603912	0.955175	50S ribosomal protein L16	rplP SAUSA300_2197		0.0573415	0.0811745	0.0238329	0.112474	0.219027	0.0199172
Q2FEP1;A0A0E1VYF1	2.61448	2.78961	2.67356	2.60931	2.77202	2.70748	2.69226	2.92098	2.77397	2.65815	2.8109	2.82185	6	14.142	6	6	49.5	49.5	49.5	10.605	78				2.67174	2.77318	2.76622	0	0	0	Q2FEP1	0.247544	0.340901	0.606348	0.467372	0.286881	0.332148	0.993207	50S ribosomal protein L23	rplW SAUSA300_2202		0.101445	0.0944781	-0.00696681	0.542298	0.478668	0.00296009
A0A0H2XFQ9;A0A0E1VYG2	-0.447142	-0.302141	-0.590024	-0.592823	-0.0797328	-0.341514	-0.11721	-0.202866	-0.368958	-0.975106	-0.415263	-0.519929	9	15.078	9	9	39.8	39.8	39.8	30.049	68				-0.483033	-0.185331	-0.569814	0	0	0	A0A0H2XFQ9	0.0453205	0.0973884	1.34371	1.01149	0.124196	0.801388	0.0461057	Uncharacterized protein	SAUSA300_2215		0.297702	-0.0867814	-0.384483	0.905891	0.0961574	1.33624
A0A0H2XI55;A0A0E1VYL0	-0.119668	-0.208121	-0.223037	-0.13239	-0.149649	-0.0132692	-0.425292	-0.136802	-0.0743062	-0.221796	-0.0496855	-0.0637993	8	17.409	8	8	24.2	24.2	24.2	30.385	78				-0.170804	-0.181253	-0.102397	0	0	0	A0A0H2XI55	0.590746	0.664287	0.228599	0.177644	0.99089	0.686706	0.611002	Inositol monophosphatase family protein (EC 3.1.3.25)	SAUSA300_2260		-0.010449	0.0684074	0.0788564	0.00397439	0.163229	0.213958
A0A0H2XH58;A0A0E1VYM0	-1.67425	-1.39867	-1.66992	-1.64899	-1.71339	-2.00947	-2.17445	-2.13845	-1.9432	-1.79756	-1.752	-1.85693	4	5.9108	4	4	26.4	26.4	26.4	16.441	20				-1.59796	-2.00894	-1.83742	0	0	0	A0A0H2XH58	0.0122367	0.0385344	1.91234	1.41415	0.00984986	0.116868	0.292157	Uncharacterized protein	SAUSA300_2005	+	-0.410983	-0.239465	0.171518	2.00657	0.932304	0.534383
Q2FF68;A8Z4V9;A0A0E1VYM6	0.636569	0.76461	0.821892	0.60717	0.641555	0.658588	0.300333	0.432873	0.449428	0.27231	0.534794	0.247908	10	75.785	10	10	35.6	35.6	35.6	36.955	85				0.70756	0.508337	0.37611	0	0	0	Q2FF68	0.026131	0.0653514	1.58284	1.18475	0.167661	0.0217138	0.415947	Ketol-acid reductoisomerase (NADP(+)) (KARI) (EC 1.1.1.86) (Acetohydroxy-acid isomeroreductase) (AHIR) (Alpha-keto-beta-hydroxylacyl reductoisomerase) (Ketol-acid reductoisomerase type 1) (Ketol-acid reductoisomerase type I)	ilvC SAUSA300_2009		-0.199223	-0.331451	-0.132227	0.775569	1.66326	0.380962
Q2FF78;A0A0E1VYR1	1.17	1.09507	1.24316	1.22037	1.02171	0.891317	0.996502	0.916422	1.11712	1.06441	1.06868	1.03566	9	56.221	9	9	42.7	42.7	42.7	23.599	111				1.18215	0.956488	1.07147	0	0	0	Q2FF78	0.0010093	0.00683047	2.99598	2.16555	0.000752689	0.0490644	0.0414049	Redox-sensing transcriptional repressor Rex	rex SAUSA300_1999	+	-0.225665	-0.110685	0.11498	3.12338	1.30923	1.38295
A0A0H2XHG8;A0A0E1VYX9	-2.44521	-2.39378	-2.69409	-2.43977	-2.50326	-2.73992	-2.46967	-2.74211	-2.72875	-2.68254	-2.81664	-2.55538	3	1.8998	3	3	9.3	9.3	9.3	28.139	15				-2.49321	-2.61374	-2.69583	0	0	0	A0A0H2XHG8	0.146897	0.233207	0.832988	0.632258	0.433376	0.129552	0.665048	Putative membrane protein	SAUSA300_1910		-0.120527	-0.202615	-0.0820878	0.363135	0.887557	0.177147
A0A0H2XGB4;A0A0E1VYY8	-0.458019	-0.426674	-0.449795	-0.379582	-0.482237	-0.559586	-0.404936	-0.454641	-0.441655	-0.629431	-0.551697	-0.471819	10	36.197	10	10	35.3	35.3	35.3	40.354	86				-0.428518	-0.47535	-0.523651	0	0	0	A0A0H2XGB4	0.170827	0.259741	0.767443	0.58546	0.581099	0.149015	0.562578	Uncharacterized protein	SAUSA300_1905		-0.046832	-0.0951328	-0.0483008	0.23575	0.82677	0.249817
Q2FFJ3;A8Z2R6;A0A0E1VYZ9	-4.73413	-4.24436	-4.37867	NA	-4.24702	NA	-4.21617	-3.80702	-4.24025	-4.44289	-4.17676	-4.0027	2	2.5801	2	2	5.1	5.1	5.1	55.989	11				-4.45239	-4.09007	-4.21565	1	1	0	Q2FFJ3	0.198428	0.288604	0.702397	0.539698	0.184702	0.395607	0.750213	Sodium/proline symporter (Proline permease)	putP SAUSA300_1883		0.362314	0.236738	-0.125576	0.733529	0.402736	0.124815
Q2FFI4;A8Z2S6;A0A0E1VZ09	-2.41481	-2.65802	-2.71258	-2.75418	-2.39668	-2.79968	-2.18211	-2.44251	-2.78431	NA	-2.87804	-3.6778	4	4.4353	4	4	22.5	22.5	22.5	22.969	33				-2.6349	-2.45525	-3.11338	0	0	1	Q2FFI4	0.0591226	0.116631	1.22825	0.933185	0.695674	0.162726	0.0530233	UPF0316 protein SAUSA300_1892	SAUSA300_1892		0.179652	-0.478485	-0.658137	0.157594	0.788543	1.27553
A0A0H2XJQ7;A0A0E1VZ26	0.110706	-0.142225	0.22173	0.153032	-0.161525	0.161003	-0.00977598	0.235333	-0.373775	0.0965607	0.127007	-0.123421	5	12.874	5	5	26.7	26.7	26.7	27.43	34				0.0858105	0.0562587	-0.0684071	0	0	0	A0A0H2XJQ7	0.510054	0.592518	0.292384	0.227299	0.974319	0.517837	0.643302	Uncharacterized protein	SAUSA300_1872		-0.0295518	-0.154218	-0.124666	0.0112988	0.285807	0.191585
Q2FFM8;A8YY39;A0A0E1VZ53	-1.21857	-1.14556	-1.27098	-1.05633	-1.25126	-1.35466	-1.25747	-1.42125	-1.20481	-1.3342	-1.24272	-1.17639	5	6.4612	5	5	33.3	33.3	33.3	21.703	39				-1.17286	-1.32116	-1.23953	0	0	0	Q2FFM8	0.0844202	0.154752	1.07355	0.810365	0.0714641	0.508567	0.376058	UPF0374 protein SAUSA300_1848	SAUSA300_1848		-0.148302	-0.0666725	0.0816294	1.14591	0.293651	0.424745
A0A0H2XI52;A0A0E1VZ65	2.91808	2.66216	3.158	2.97129	2.64159	2.68756	2.51444	2.68803	2.83683	2.89339	3.02676	2.8395	6	10.01	6	6	35.2	35.2	35.2	10.322	121				2.92738	2.63291	2.89912	0	0	0	A0A0H2XI52	0.0262025	0.0654109	1.58166	1.18435	0.0342217	0.954545	0.0538961	Uncharacterized protein	SAUSA300_1863		-0.294475	-0.028259	0.266216	1.4657	0.0202036	1.26844
[truncated: 392 more rows]
